# Supplementary material for: Transcriptome profiling and co-expression network analysis of lncRNAs and mRNAs in colorectal cancer by RNA sequencing
Source: BMC Cancer. 2022 Jul 16;22:780. doi: 10.1186/s12885-022-09878-6 (PMC9288709; doi:10.1186/s12885-022-09878-6)
Supplement: Supplementary file 1 — Additional file 1. RT-qPCR result s of lncRNAs and mRNAs. [file 12885_2022_9878_MOESM1_ESM.zip]

Archive with 38 entries (31 files):
- íúsupplementary qPCR raw data/
- íúsupplementary qPCR raw data/2016-07-29 BB-AS MIR MAF-AS-ViiA7-export.xls
- íúsupplementary qPCR raw data/2016-09-07 PM 261.675.1133.DPPO-AS1.xls
- íúsupplementary qPCR raw data/2016-09-07 PM261.675.1133.DPPO-AS1.xls
- íúsupplementary qPCR raw data/2016-09-08 261.675.1133.DPPO-AS1.xls
- íúsupplementary qPCR raw data/2016-11-17 110005-ViiA7-export.xls
- íúsupplementary qPCR raw data/2016-11-18 AM-ViiA7-export.xls
- íúsupplementary qPCR raw data/2016-11-18 PM-ViiA7-export.xls
- íúsupplementary qPCR raw data/2016-11-25 AM-ViiA7-export.xls
- íúsupplementary qPCR raw data/2016-12-03 111800-ViiA7-export.xls
- íúsupplementary qPCR raw data/2016-12-05 120305-ViiA7-export.xls
- íúsupplementary qPCR raw data/2016-12-09 121428-ViiA7-export.xls
- íúsupplementary qPCR raw data/BBOX-AS1/
- íúsupplementary qPCR raw data/BBOX-AS1/BBOX-AS1-7.2.xls
- íúsupplementary qPCR raw data/BBOX-AS1/BBOX-AS1-7.3.xls
- íúsupplementary qPCR raw data/MAFG-AS1/
- íúsupplementary qPCR raw data/MAFG-AS1/2016-07-06 PM MAF-AS152956-ViiA7-export.xls
- íúsupplementary qPCR raw data/MAFG-AS1/2016.7.6 AM MAFG-AS.xls
- íúsupplementary qPCR raw data/MIR503HG/
- íúsupplementary qPCR raw data/MIR503HG/2016-07-03 PM 06-ViiA7-export.xls
- íúsupplementary qPCR raw data/MIR503HG/2016-7-4.xls
- íúsupplementary qPCR raw data/SLCO4A1-AS1, FAM83H-AS1/
- íúsupplementary qPCR raw data/SLCO4A1-AS1, FAM83H-AS1/12pair-FAM3H-AS1.xls
- íúsupplementary qPCR raw data/SLCO4A1-AS1, FAM83H-AS1/2016-07-22SLCO-AS╝░FAM1-201.xls
- íúsupplementary qPCR raw data/SLCO4A1-AS1, FAM83H-AS1/2016-07-26 SLCO-AS╝░FAM01-201-ViiA7-export.xls
- íúsupplementary qPCR raw data/SLCO4A1-AS1, FAM83H-AS1/2016-07-28SLCO-ASFAM01-201-ViiA7-export.xls
- íúsupplementary qPCR raw data/SLCO4A1-AS1, FAM83H-AS1/2016-08-02 SLCO-ASFAM01-201-ViiA7-export.xls
- íúsupplementary qPCR raw data/SLCO4A1-AS1, FAM83H-AS1/2016-08-03 SLCO-ASFAM01-201-ViiA7-export.xls
- íúsupplementary qPCR raw data/SLCO4A1-AS1, FAM83H-AS1/2016-08-05 SLCO-ASFAM01-201-ViiA7-export.xls
- íúsupplementary qPCR raw data/SLCO4A1-AS1, FAM83H-AS1/2016-08-30 ╙δ╓«╟░╥2╬∩▒╚╢╘-.xls
- íúsupplementary qPCR raw data/SLCO4A1-AS1, FAM83H-AS1/FAM83H-AS1/
- íúsupplementary qPCR raw data/SLCO4A1-AS1, FAM83H-AS1/FAM83H-AS1/2016-07-11 FAM-AS-ViiA7-export.xls
- íúsupplementary qPCR raw data/SLCO4A1-AS1, FAM83H-AS1/FAM83H-AS1/2016-07-12 FAM-AS-ViiA7-export.xls
- íúsupplementary qPCR raw data/SLCO4A1-AS1, FAM83H-AS1/FAM83H-AS1/2016-07-13 132304-ViiA7-export.xls
- íúsupplementary qPCR raw data/SLCO4A1-AS1, FAM83H-AS1/SLCO4A1-AS1/
- íúsupplementary qPCR raw data/SLCO4A1-AS1, FAM83H-AS1/SLCO4A1-AS1/2016-06-30 164458-ViiA7-export.xls
- íúsupplementary qPCR raw data/SLCO4A1-AS1, FAM83H-AS1/SLCO4A1-AS1/2016-06-30 SLCO4A1-AS1.xls
- íúsupplementary qPCR raw data/SLCO4A1-AS1, FAM83H-AS1/▓Γ╨≥╡─6╢╘▒Ω▒╛.xls
