# Supplementary material for: Transcriptome profiling and co-expression network analysis of lncRNAs and mRNAs in colorectal cancer by RNA sequencing
Source: BMC Cancer. 2022 Jul 16;22:780. doi: 10.1186/s12885-022-09878-6 (PMC9288709; doi:10.1186/s12885-022-09878-6)
Supplement: Supplementary file 1 — Additional file 1. RT-qPCR result s of lncRNAs and mRNAs. [file 12885_2022_9878_MOESM1_ESM.zip › íúsupplementary qPCR raw data/2016-07-29 BB-AS MIR MAF-AS-ViiA7-export.xls]

## Sheet: Sample Setup
Block Type	96-Well Block (0.2mL)
Calibration is expired	No
Calibration performed on	2013-06-19 17:08:17 PM CST
Calibration Background is expired	No
Calibration Background performed on	2016-04-21 14:54:21 PM CST
Calibration CY5 is expired	Yes
Calibration CY5 performed on	2015-04-24 21:34:58 PM CST
Calibration FAM is expired	No
Calibration FAM performed on	2016-04-21 15:19:57 PM CST
Calibration MELTDOCTOR is expired	Yes
Calibration MELTDOCTOR performed on	2013-06-19 17:08:16 PM CST
Calibration NED is expired	No
Calibration NED performed on	2016-04-21 15:45:46 PM CST
Calibration ROI is expired	No
Calibration ROI performed on	2016-04-21 14:45:24 PM CST
Calibration ROX is expired	No
Calibration ROX performed on	2016-04-21 15:37:01 PM CST
Calibration SYBR is expired	No
Calibration SYBR performed on	2016-04-21 15:54:32 PM CST
Calibration TAMRA is expired	No
Calibration TAMRA performed on	2016-04-21 15:11:48 PM CST
Calibration Uniformity is expired	No
Calibration Uniformity performed on	2016-04-21 15:02:46 PM CST
Calibration VIC is expired	No
Calibration VIC performed on	2016-04-21 15:28:24 PM CST
Chemistry	SYBR_GREEN
Experiment File Name	D:\Documents and Settings\INSTR-ADMIN\Desktop\TOUJING\Gdd Lnc\2016-07-29 BB-AS MIR MAF-AS.eds
Experiment Name	2016-07-29 BB-AS MIR MAF-AS
Experiment Run End Time	2016-07-29 13:33:08 PM CST
Experiment Type	Comparative Cт (ΔΔCт)
Instrument Name	278990028
Instrument Serial Number	278990028
Instrument Type	ViiA 7
Passive Reference	ROX
Quantification Cycle Method	Ct
Signal Smoothing On	false
Stage/ Cycle where Analysis is performed	Stage 2, Step 2
Well	Well Position	Sample Name	Sample Color	Biogroup Name	Biogroup Color	Target Name	Target Color	Task	Reporter	Quencher	Quantity	Comments
1	A1
2	A2	1CA	RGB(176,23,31)			BB-AS	RGB(0,0,255)	UNKNOWN	SYBR	None
3	A3	1CA	RGB(176,23,31)			MIIR-HG	RGB(0,139,69)	UNKNOWN	SYBR	None
4	A4	1CA	RGB(176,23,31)			MAF-AS	RGB(238,238,0)	UNKNOWN	SYBR	None
5	A5	1CA	RGB(176,23,31)			GAPDH	RGB(176,23,31)	UNKNOWN	SYBR	None
6	A6	1N	RGB(0,245,255)			BB-AS	RGB(0,0,255)	UNKNOWN	SYBR	None
7	A7	1N	RGB(0,245,255)			MIIR-HG	RGB(0,139,69)	UNKNOWN	SYBR	None
8	A8	1N	RGB(0,245,255)			MAF-AS	RGB(238,238,0)	UNKNOWN	SYBR	None
9	A9	1N	RGB(0,245,255)			GAPDH	RGB(176,23,31)	UNKNOWN	SYBR	None
10	A10
11	A11
12	A12
13	B1
14	B2	7CA	RGB(0,0,255)			BB-AS	RGB(0,0,255)	UNKNOWN	SYBR	None
15	B3	7CA	RGB(0,0,255)			MIIR-HG	RGB(0,139,69)	UNKNOWN	SYBR	None
16	B4	7CA	RGB(0,0,255)			MAF-AS	RGB(238,238,0)	UNKNOWN	SYBR	None
17	B5	7CA	RGB(0,0,255)			GAPDH	RGB(176,23,31)	UNKNOWN	SYBR	None
18	B6	7N	RGB(238,220,130)			BB-AS	RGB(0,0,255)	UNKNOWN	SYBR	None
19	B7	7N	RGB(238,220,130)			MIIR-HG	RGB(0,139,69)	UNKNOWN	SYBR	None
20	B8	7N	RGB(238,220,130)			MAF-AS	RGB(238,238,0)	UNKNOWN	SYBR	None
21	B9	7N	RGB(238,220,130)			GAPDH	RGB(176,23,31)	UNKNOWN	SYBR	None
22	B10
23	B11
24	B12
25	C1
26	C2	8CA	RGB(0,139,69)			BB-AS	RGB(0,0,255)	UNKNOWN	SYBR	None
27	C3	8CA	RGB(0,139,69)			MIIR-HG	RGB(0,139,69)	UNKNOWN	SYBR	None
28	C4	8CA	RGB(0,139,69)			MAF-AS	RGB(238,238,0)	UNKNOWN	SYBR	None
29	C5	8CA	RGB(0,139,69)			GAPDH	RGB(176,23,31)	UNKNOWN	SYBR	None
30	C6	8N	RGB(255,127,0)			BB-AS	RGB(0,0,255)	UNKNOWN	SYBR	None
31	C7	8N	RGB(255,127,0)			MIIR-HG	RGB(0,139,69)	UNKNOWN	SYBR	None
32	C8	8N	RGB(255,127,0)			MAF-AS	RGB(238,238,0)	UNKNOWN	SYBR	None
33	C9	8N	RGB(255,127,0)			GAPDH	RGB(176,23,31)	UNKNOWN	SYBR	None
34	C10
35	C11
36	C12
37	D1
38	D2	10CA	RGB(238,238,0)			BB-AS	RGB(0,0,255)	UNKNOWN	SYBR	None
39	D3	10CA	RGB(238,238,0)			MIIR-HG	RGB(0,139,69)	UNKNOWN	SYBR	None
40	D4	10CA	RGB(238,238,0)			MAF-AS	RGB(238,238,0)	UNKNOWN	SYBR	None
41	D5	10CA	RGB(238,238,0)			GAPDH	RGB(176,23,31)	UNKNOWN	SYBR	None
42	D6	10N	RGB(142,142,56)			BB-AS	RGB(0,0,255)	UNKNOWN	SYBR	None
43	D7	10N	RGB(142,142,56)			MIIR-HG	RGB(0,139,69)	UNKNOWN	SYBR	None
44	D8	10N	RGB(142,142,56)			MAF-AS	RGB(238,238,0)	UNKNOWN	SYBR	None
45	D9	10N	RGB(142,142,56)			GAPDH	RGB(176,23,31)	UNKNOWN	SYBR	None
46	D10
47	D11
48	D12
49	E1
50	E2	11CA	RGB(139,137,112)			BB-AS	RGB(0,0,255)	UNKNOWN	SYBR	None
51	E3	11CA	RGB(139,137,112)			MIIR-HG	RGB(0,139,69)	UNKNOWN	SYBR	None
52	E4	11CA	RGB(139,137,112)			MAF-AS	RGB(238,238,0)	UNKNOWN	SYBR	None
53	E5	11CA	RGB(139,137,112)			GAPDH	RGB(176,23,31)	UNKNOWN	SYBR	None
54	E6	11N	RGB(238,44,44)			BB-AS	RGB(0,0,255)	UNKNOWN	SYBR	None
55	E7	11N	RGB(238,44,44)			MIIR-HG	RGB(0,139,69)	UNKNOWN	SYBR	None
56	E8	11N	RGB(238,44,44)			MAF-AS	RGB(238,238,0)	UNKNOWN	SYBR	None
57	E9	11N	RGB(238,44,44)			GAPDH	RGB(176,23,31)	UNKNOWN	SYBR	None
58	E10
59	E11
60	E12
61	F1
62	F2	12CA	RGB(238,121,66)			BB-AS	RGB(0,0,255)	UNKNOWN	SYBR	None
63	F3	12CA	RGB(238,121,66)			MIIR-HG	RGB(0,139,69)	UNKNOWN	SYBR	None
64	F4	12CA	RGB(238,121,66)			MAF-AS	RGB(238,238,0)	UNKNOWN	SYBR	None
65	F5	12CA	RGB(238,121,66)			GAPDH	RGB(176,23,31)	UNKNOWN	SYBR	None
66	F6	12N	RGB(51,161,201)			BB-AS	RGB(0,0,255)	UNKNOWN	SYBR	None
67	F7	12N	RGB(51,161,201)			MIIR-HG	RGB(0,139,69)	UNKNOWN	SYBR	None
68	F8	12N	RGB(51,161,201)			MAF-AS	RGB(238,238,0)	UNKNOWN	SYBR	None
69	F9	12N	RGB(51,161,201)			GAPDH	RGB(176,23,31)	UNKNOWN	SYBR	None
70	F10
71	F11
72	F12
73	G1
74	G2	13CA	RGB(142,56,142)			BB-AS	RGB(0,0,255)	UNKNOWN	SYBR	None
75	G3	13CA	RGB(142,56,142)			MIIR-HG	RGB(0,139,69)	UNKNOWN	SYBR	None
76	G4	13CA	RGB(142,56,142)			MAF-AS	RGB(238,238,0)	UNKNOWN	SYBR	None
77	G5	13CA	RGB(142,56,142)			GAPDH	RGB(176,23,31)	UNKNOWN	SYBR	None
78	G6	13N	RGB(238,18,137)			BB-AS	RGB(0,0,255)	UNKNOWN	SYBR	None
79	G7	13N	RGB(238,18,137)			MIIR-HG	RGB(0,139,69)	UNKNOWN	SYBR	None
80	G8	13N	RGB(238,18,137)			MAF-AS	RGB(238,238,0)	UNKNOWN	SYBR	None
81	G9	13N	RGB(238,18,137)			GAPDH	RGB(176,23,31)	UNKNOWN	SYBR	None
82	G10
83	G11
84	G12
85	H1
86	H2	14CA	RGB(198,113,113)			BB-AS	RGB(0,0,255)	UNKNOWN	SYBR	None
87	H3	14CA	RGB(198,113,113)			MIIR-HG	RGB(0,139,69)	UNKNOWN	SYBR	None
88	H4	14CA	RGB(198,113,113)			MAF-AS	RGB(238,238,0)	UNKNOWN	SYBR	None
89	H5	14CA	RGB(198,113,113)			GAPDH	RGB(176,23,31)	UNKNOWN	SYBR	None
90	H6	14N	RGB(176,23,31)			BB-AS	RGB(0,0,255)	UNKNOWN	SYBR	None
91	H7	14N	RGB(176,23,31)			MIIR-HG	RGB(0,139,69)	UNKNOWN	SYBR	None
92	H8	14N	RGB(176,23,31)			MAF-AS	RGB(238,238,0)	UNKNOWN	SYBR	None
93	H9	14N	RGB(176,23,31)			GAPDH	RGB(176,23,31)	UNKNOWN	SYBR	None
94	H10
95	H11
96	H12

## Sheet: Amplification Data
Block Type	96-Well Block (0.2mL)
Calibration is expired	No
Calibration performed on	2013-06-19 17:08:17 PM CST
Calibration Background is expired	No
Calibration Background performed on	2016-04-21 14:54:21 PM CST
Calibration CY5 is expired	Yes
Calibration CY5 performed on	2015-04-24 21:34:58 PM CST
Calibration FAM is expired	No
Calibration FAM performed on	2016-04-21 15:19:57 PM CST
Calibration MELTDOCTOR is expired	Yes
Calibration MELTDOCTOR performed on	2013-06-19 17:08:16 PM CST
Calibration NED is expired	No
Calibration NED performed on	2016-04-21 15:45:46 PM CST
Calibration ROI is expired	No
Calibration ROI performed on	2016-04-21 14:45:24 PM CST
Calibration ROX is expired	No
Calibration ROX performed on	2016-04-21 15:37:01 PM CST
Calibration SYBR is expired	No
Calibration SYBR performed on	2016-04-21 15:54:32 PM CST
Calibration TAMRA is expired	No
Calibration TAMRA performed on	2016-04-21 15:11:48 PM CST
Calibration Uniformity is expired	No
Calibration Uniformity performed on	2016-04-21 15:02:46 PM CST
Calibration VIC is expired	No
Calibration VIC performed on	2016-04-21 15:28:24 PM CST
Chemistry	SYBR_GREEN
Experiment File Name	D:\Documents and Settings\INSTR-ADMIN\Desktop\TOUJING\Gdd Lnc\2016-07-29 BB-AS MIR MAF-AS.eds
Experiment Name	2016-07-29 BB-AS MIR MAF-AS
Experiment Run End Time	2016-07-29 13:33:08 PM CST
Experiment Type	Comparative Cт (ΔΔCт)
Instrument Name	278990028
Instrument Serial Number	278990028
Instrument Type	ViiA 7
Passive Reference	ROX
Quantification Cycle Method	Ct
Signal Smoothing On	false
Stage/ Cycle where Analysis is performed	Stage 2, Step 2
Well	Cycle	Target Name	Rn	Delta Rn
1	1
1	2
1	3
1	4
1	5
1	6
1	7
1	8
1	9
1	10
1	11
1	12
1	13
1	14
1	15
1	16
1	17
1	18
1	19
1	20
1	21
1	22
1	23
1	24
1	25
1	26
1	27
1	28
1	29
1	30
1	31
1	32
1	33
1	34
1	35
1	36
1	37
1	38
1	39
1	40
2	1	BB-AS	0.320383	-0.0162232
2	2	BB-AS	0.329804	-0.0168055
2	3	BB-AS	0.346378	-0.0102348
2	4	BB-AS	0.358297	-0.00831868
2	5	BB-AS	0.371092	-0.00552704
2	6	BB-AS	0.384486	-0.00213605
2	7	BB-AS	0.398034	0.00140816
2	8	BB-AS	0.409675	0.00304648
2	9	BB-AS	0.421249	0.00461724
2	10	BB-AS	0.432152	0.00551718
2	11	BB-AS	0.444181	0.0075429
2	12	BB-AS	0.454832	0.0081911
2	13	BB-AS	0.463713	0.00706913
2	14	BB-AS	0.472723	0.00607587
2	15	BB-AS	0.481495	0.00484482
2	16	BB-AS	0.489276	0.00262249
2	17	BB-AS	0.496381	-0.000275906
2	18	BB-AS	0.503543	-0.00311735
2	19	BB-AS	0.512929	-0.00373385
2	20	BB-AS	0.520547	-0.0061197
2	21	BB-AS	0.52953	-0.00713936
2	22	BB-AS	0.54234	-0.00433258
2	23	BB-AS	0.560209	0.00353308
2	24	BB-AS	0.586963	0.0202844
2	25	BB-AS	0.63588	0.0591982
2	26	BB-AS	0.721434	0.134749
2	27	BB-AS	0.862662	0.265974
2	28	BB-AS	1.08256	0.475868
2	29	BB-AS	1.37801	0.761315
2	30	BB-AS	1.69796	1.07126
2	31	BB-AS	1.98303	1.34633
2	32	BB-AS	2.19714	1.55044
2	33	BB-AS	2.34239	1.68569
2	34	BB-AS	2.43759	1.77088
2	35	BB-AS	2.50834	1.83163
2	36	BB-AS	2.55921	1.87249
2	37	BB-AS	2.59051	1.89379
2	38	BB-AS	2.62008	1.91336
2	39	BB-AS	2.64236	1.92563
2	40	BB-AS	2.65516	1.92843
3	1	MIIR-HG	0.266663	-0.00785758
3	2	MIIR-HG	0.274137	-0.00923998
3	3	MIIR-HG	0.287094	-0.00514064
3	4	MIIR-HG	0.297564	-0.00352746
3	5	MIIR-HG	0.308534	-0.00141361
3	6	MIIR-HG	0.317829	-0.000975716
3	7	MIIR-HG	0.327545	-0.000115943
3	8	MIIR-HG	0.337063	0.000544571
3	9	MIIR-HG	0.347217	0.00184223
3	10	MIIR-HG	0.35727	0.00303844
3	11	MIIR-HG	0.366861	0.00377251
3	12	MIIR-HG	0.375276	0.00333126
3	13	MIIR-HG	0.384575	0.00377284
3	14	MIIR-HG	0.393156	0.00349742
3	15	MIIR-HG	0.400429	0.0019137
3	16	MIIR-HG	0.407997	0.0006249
3	17	MIIR-HG	0.416587	0.000358383
3	18	MIIR-HG	0.424008	-0.00107814
3	19	MIIR-HG	0.431293	-0.00264902
3	20	MIIR-HG	0.440033	-0.00276667
3	21	MIIR-HG	0.448281	-0.00337523
3	22	MIIR-HG	0.458859	-0.00165381
3	23	MIIR-HG	0.471698	0.00232793
3	24	MIIR-HG	0.490612	0.0123858
3	25	MIIR-HG	0.525073	0.0379895
3	26	MIIR-HG	0.581202	0.085262
3	27	MIIR-HG	0.676252	0.171455
3	28	MIIR-HG	0.831936	0.318283
3	29	MIIR-HG	1.0619	0.539395
3	30	MIIR-HG	1.34809	0.816725
3	31	MIIR-HG	1.65051	1.11029
3	32	MIIR-HG	1.92093	1.37185
3	33	MIIR-HG	2.1388	1.58086
3	34	MIIR-HG	2.30037	1.73357
3	35	MIIR-HG	2.41852	1.84287
3	36	MIIR-HG	2.5004	1.9159
3	37	MIIR-HG	2.55965	1.96628
3	38	MIIR-HG	2.60553	2.00331
3	39	MIIR-HG	2.64006	2.02898
3	40	MIIR-HG	2.66391	2.04398
4	1	MAF-AS	0.256136	-0.00832247
4	2	MAF-AS	0.263924	-0.00921442
4	3	MAF-AS	0.277122	-0.00469638
4	4	MAF-AS	0.287268	-0.00323061
4	5	MAF-AS	0.297202	-0.0019767
4	6	MAF-AS	0.308031	0.000172381
4	7	MAF-AS	0.316086	-0.000452359
4	8	MAF-AS	0.325198	-2.02206e-05
4	9	MAF-AS	0.335285	0.00138678
4	10	MAF-AS	0.344831	0.00225266
4	11	MAF-AS	0.353149	0.00189078
4	12	MAF-AS	0.362032	0.00209404
4	13	MAF-AS	0.371847	0.003229
4	14	MAF-AS	0.381384	0.00408553
4	15	MAF-AS	0.389069	0.00309008
4	16	MAF-AS	0.397726	0.00306764
4	17	MAF-AS	0.404051	0.000712755
4	18	MAF-AS	0.411904	-0.000114582
4	19	MAF-AS	0.419491	-0.00120743
4	20	MAF-AS	0.427705	-0.00167338
4	21	MAF-AS	0.436058	-0.00200099
4	22	MAF-AS	0.44271	-0.00402868
4	23	MAF-AS	0.452838	-0.00258031
4	24	MAF-AS	0.46884	0.00474156
4	25	MAF-AS	0.491955	0.0191767
4	26	MAF-AS	0.526098	0.0446396
4	27	MAF-AS	0.586346	0.0962073
4	28	MAF-AS	0.689563	0.190745
4	29	MAF-AS	0.85722	0.349721
4	30	MAF-AS	1.10187	0.585692
4	31	MAF-AS	1.41132	0.886457
4	32	MAF-AS	1.73382	1.20028
4	33	MAF-AS	2.0096	1.46738
4	34	MAF-AS	2.22105	1.67015
4	35	MAF-AS	2.37144	1.81186
4	36	MAF-AS	2.47317	1.90491
4	37	MAF-AS	2.5415	1.96456
4	38	MAF-AS	2.59164	2.00602
4	39	MAF-AS	2.63018	2.03588
4	40	MAF-AS	2.65327	2.05029
5	1	GAPDH	0.297145	0.000705918
5	2	GAPDH	0.30513	-0.00204978
5	3	GAPDH	0.318839	0.000917168
5	4	GAPDH	0.32909	0.000427163
5	5	GAPDH	0.338607	-0.000796515
5	6	GAPDH	0.349376	-0.000769211
5	7	GAPDH	0.360139	-0.00074736
5	8	GAPDH	0.370977	-0.000650408
5	9	GAPDH	0.383988	0.00161916
5	10	GAPDH	0.398977	0.0058677
5	11	GAPDH	0.419025	0.0151743
5	12	GAPDH	0.451727	0.037135
5	13	GAPDH	0.504719	0.0793859
5	14	GAPDH	0.595164	0.15909
5	15	GAPDH	0.744411	0.297595
5	16	GAPDH	0.971933	0.514376
5	17	GAPDH	1.27066	0.80236
5	18	GAPDH	1.59746	1.11842
5	19	GAPDH	1.89315	1.40337
5	20	GAPDH	2.12564	1.62512
5	21	GAPDH	2.29672	1.78546
5	22	GAPDH	2.41946	1.89746
5	23	GAPDH	2.50807	1.97532
5	24	GAPDH	2.56793	2.02444
5	25	GAPDH	2.61709	2.06286
5	26	GAPDH	2.65439	2.08942
5	27	GAPDH	2.67813	2.10242
5	28	GAPDH	2.6956	2.10915
5	29	GAPDH	2.70654	2.10935
5	30	GAPDH	2.71329	2.10536
5	31	GAPDH	2.71685	2.09818
5	32	GAPDH	2.719	2.08959
5	33	GAPDH	2.71743	2.07727
5	34	GAPDH	2.71789	2.06699
5	35	GAPDH	2.7172	2.05556
5	36	GAPDH	2.71811	2.04573
5	37	GAPDH	2.71868	2.03556
5	38	GAPDH	2.71675	2.02288
5	39	GAPDH	2.71277	2.00816
5	40	GAPDH	2.71212	1.99678
6	1	BB-AS	0.176084	-0.0100382
6	2	BB-AS	0.180471	-0.0101171
6	3	BB-AS	0.188837	-0.0062164
6	4	BB-AS	0.195086	-0.00443303
6	5	BB-AS	0.20087	-0.00311508
6	6	BB-AS	0.205874	-0.00257593
6	7	BB-AS	0.212169	-0.000747205
6	8	BB-AS	0.218644	0.00126226
6	9	BB-AS	0.224213	0.00236605
6	10	BB-AS	0.229579	0.00326597
6	11	BB-AS	0.23371	0.00293178
6	12	BB-AS	0.238872	0.00362869
6	13	BB-AS	0.243391	0.00368213
6	14	BB-AS	0.248099	0.00392449
6	15	BB-AS	0.250487	0.00184613
6	16	BB-AS	0.25543	0.00232377
6	17	BB-AS	0.260246	0.00267391
6	18	BB-AS	0.264432	0.00239525
6	19	BB-AS	0.268137	0.00163445
6	20	BB-AS	0.271691	0.000722587
6	21	BB-AS	0.275016	-0.000417686
6	22	BB-AS	0.278021	-0.00187833
6	23	BB-AS	0.280499	-0.00386615
6	24	BB-AS	0.283587	-0.00524416
6	25	BB-AS	0.289133	-0.0041635
6	26	BB-AS	0.29729	-0.000472402
6	27	BB-AS	0.309008	0.00678002
6	28	BB-AS	0.328231	0.021538
6	29	BB-AS	0.364682	0.0535238
6	30	BB-AS	0.429321	0.113697
6	31	BB-AS	0.549128	0.229039
6	32	BB-AS	0.746813	0.422258
6	33	BB-AS	1.03236	0.703341
6	34	BB-AS	1.38272	1.04923
6	35	BB-AS	1.72665	1.3887
6	36	BB-AS	1.99992	1.6575
6	37	BB-AS	2.19241	1.84553
6	38	BB-AS	2.32294	1.97159
6	39	BB-AS	2.411	2.05518
6	40	BB-AS	2.46648	2.1062
7	1	MIIR-HG	0.152727	-0.0067864
7	2	MIIR-HG	0.155847	-0.00848442
7	3	MIIR-HG	0.1636	-0.00554958
7	4	MIIR-HG	0.171272	-0.00269522
7	5	MIIR-HG	0.17624	-0.00254602
7	6	MIIR-HG	0.181886	-0.00171781
7	7	MIIR-HG	0.187118	-0.00130344
7	8	MIIR-HG	0.193339	9.88868e-05
7	9	MIIR-HG	0.199344	0.00128645
7	10	MIIR-HG	0.205638	0.00276248
7	11	MIIR-HG	0.211951	0.00425693
7	12	MIIR-HG	0.216841	0.00432902
7	13	MIIR-HG	0.221097	0.0037672
7	14	MIIR-HG	0.224358	0.00221058
7	15	MIIR-HG	0.229108	0.00214225
7	16	MIIR-HG	0.234361	0.00257662
7	17	MIIR-HG	0.238215	0.00161306
7	18	MIIR-HG	0.241877	0.000456611
7	19	MIIR-HG	0.247089	0.000850833
7	20	MIIR-HG	0.250991	-6.54265e-05
7	21	MIIR-HG	0.254009	-0.00186546
7	22	MIIR-HG	0.25759	-0.00310223
7	23	MIIR-HG	0.260906	-0.00460367
7	24	MIIR-HG	0.267426	-0.00290205
7	25	MIIR-HG	0.277193	0.00204728
7	26	MIIR-HG	0.290835	0.0108712
7	27	MIIR-HG	0.313763	0.0289805
7	28	MIIR-HG	0.354357	0.0647568
7	29	MIIR-HG	0.428097	0.133679
7	30	MIIR-HG	0.552647	0.253411
7	31	MIIR-HG	0.74421	0.440155
7	32	MIIR-HG	1.00088	0.692004
7	33	MIIR-HG	1.28791	0.974223
7	34	MIIR-HG	1.55456	1.23606
7	35	MIIR-HG	1.77181	1.44848
7	36	MIIR-HG	1.9357	1.60756
7	37	MIIR-HG	2.05502	1.72206
7	38	MIIR-HG	2.14468	1.8069
7	39	MIIR-HG	2.20997	1.86737
7	40	MIIR-HG	2.24925	1.90183
8	1	MAF-AS	0.134431	-0.0078011
8	2	MAF-AS	0.138748	-0.00793572
8	3	MAF-AS	0.146069	-0.00506523
8	4	MAF-AS	0.15243	-0.00315564
8	5	MAF-AS	0.158515	-0.00152228
8	6	MAF-AS	0.16355	-0.000938076
8	7	MAF-AS	0.168389	-0.000550166
8	8	MAF-AS	0.174533	0.00114264
8	9	MAF-AS	0.179345	0.00150295
8	10	MAF-AS	0.182718	0.000425004
8	11	MAF-AS	0.189103	0.00235825
8	12	MAF-AS	0.19261	0.00141471
8	13	MAF-AS	0.198903	0.00325589
8	14	MAF-AS	0.203327	0.00322916
8	15	MAF-AS	0.20736	0.00281071
8	16	MAF-AS	0.211376	0.00237581
8	17	MAF-AS	0.215428	0.00197674
8	18	MAF-AS	0.219229	0.00132638
8	19	MAF-AS	0.223511	0.0011565
8	20	MAF-AS	0.226967	0.000161503
8	21	MAF-AS	0.229642	-0.0016148
8	22	MAF-AS	0.232638	-0.00306984
8	23	MAF-AS	0.238231	-0.00192847
8	24	MAF-AS	0.241832	-0.00277859
8	25	MAF-AS	0.246548	-0.00251315
8	26	MAF-AS	0.254803	0.00128988
8	27	MAF-AS	0.269964	0.012
8	28	MAF-AS	0.294523	0.032108
8	29	MAF-AS	0.334532	0.0676655
8	30	MAF-AS	0.408072	0.136754
8	31	MAF-AS	0.53635	0.260581
8	32	MAF-AS	0.740712	0.460492
8	33	MAF-AS	1.02185	0.737181
8	34	MAF-AS	1.34962	1.0605
8	35	MAF-AS	1.66542	1.37185
8	36	MAF-AS	1.92345	1.62543
8	37	MAF-AS	2.11086	1.80839
8	38	MAF-AS	2.24065	1.93372
8	39	MAF-AS	2.32754	2.01617
8	40	MAF-AS	2.3856	2.06977
9	1	GAPDH	0.186149	0.00345719
9	2	GAPDH	0.188677	0.00044384
9	3	GAPDH	0.194214	0.00043935
9	4	GAPDH	0.199554	0.000237584
9	5	GAPDH	0.20473	-0.000128349
9	6	GAPDH	0.21084	0.000439754
9	7	GAPDH	0.216024	8.24936e-05
9	8	GAPDH	0.220956	-0.000528012
9	9	GAPDH	0.225832	-0.00119355
9	10	GAPDH	0.231248	-0.00131935
9	11	GAPDH	0.238433	0.000324008
9	12	GAPDH	0.245296	0.00164606
9	13	GAPDH	0.258116	0.00892452
9	14	GAPDH	0.278115	0.023381
9	15	GAPDH	0.3112	0.0509242
9	16	GAPDH	0.368763	0.102946
9	17	GAPDH	0.472669	0.20131
9	18	GAPDH	0.639698	0.362798
9	19	GAPDH	0.878941	0.596499
9	20	GAPDH	1.16837	0.880381
9	21	GAPDH	1.45824	1.16472
9	22	GAPDH	1.69964	1.40057
9	23	GAPDH	1.8796	1.57499
9	24	GAPDH	2.0097	1.69955
9	25	GAPDH	2.10123	1.78554
9	26	GAPDH	2.16468	1.84345
9	27	GAPDH	2.21068	1.8839
9	28	GAPDH	2.24681	1.9145
9	29	GAPDH	2.27332	1.93546
9	30	GAPDH	2.29129	1.94789
9	31	GAPDH	2.30233	1.95338
9	32	GAPDH	2.31151	1.95703
9	33	GAPDH	2.3135	1.95347
9	34	GAPDH	2.31362	1.94806
9	35	GAPDH	2.31397	1.94286
9	36	GAPDH	2.31452	1.93787
9	37	GAPDH	2.31525	1.93306
9	38	GAPDH	2.31312	1.92539
9	39	GAPDH	2.31201	1.91873
9	40	GAPDH	2.31034	1.91153
10	1
10	2
10	3
10	4
10	5
10	6
10	7
10	8
10	9
10	10
10	11
10	12
10	13
10	14
10	15
10	16
10	17
10	18
10	19
10	20
10	21
10	22
10	23
10	24
10	25
10	26
10	27
10	28
10	29
10	30
10	31
10	32
10	33
10	34
10	35
10	36
10	37
10	38
10	39
10	40
11	1
11	2
11	3
11	4
11	5
11	6
11	7
11	8
11	9
11	10
11	11
11	12
11	13
11	14
11	15
11	16
11	17
11	18
11	19
11	20
11	21
11	22
11	23
11	24
11	25
11	26
11	27
11	28
11	29
11	30
11	31
11	32
11	33
11	34
11	35
11	36
11	37
11	38
11	39
11	40
12	1
12	2
12	3
12	4
12	5
12	6
12	7
12	8
12	9
12	10
12	11
12	12
12	13
12	14
12	15
12	16
12	17
12	18
12	19
12	20
12	21
12	22
12	23
12	24
12	25
12	26
12	27
12	28
12	29
12	30
12	31
12	32
12	33
12	34
12	35
12	36
12	37
12	38
12	39
12	40
13	1
13	2
13	3
13	4
13	5
13	6
13	7
13	8
13	9
13	10
13	11
13	12
13	13
13	14
13	15
13	16
13	17
13	18
13	19
13	20
13	21
13	22
13	23
13	24
13	25
13	26
13	27
13	28
13	29
13	30
13	31
13	32
13	33
13	34
13	35
13	36
13	37
13	38
13	39
13	40
14	1	BB-AS	0.320147	-0.0214818
14	2	BB-AS	0.330816	-0.0198721
14	3	BB-AS	0.349137	-0.0106103
14	4	BB-AS	0.363629	-0.00517738
14	5	BB-AS	0.373911	-0.00395549
14	6	BB-AS	0.387218	0.000291987
14	7	BB-AS	0.397432	0.00144667
14	8	BB-AS	0.408276	0.0032312
14	9	BB-AS	0.418893	0.00478884
14	10	BB-AS	0.429175	0.00601189
14	11	BB-AS	0.437736	0.00551276
14	12	BB-AS	0.446388	0.00510529
14	13	BB-AS	0.453532	0.00318977
14	14	BB-AS	0.46202	0.00261902
14	15	BB-AS	0.470393	0.00193174
14	16	BB-AS	0.478821	0.00130035
14	17	BB-AS	0.485763	-0.000816459
14	18	BB-AS	0.494613	-0.00102601
14	19	BB-AS	0.502915	-0.00178377
14	20	BB-AS	0.510012	-0.00374581
14	21	BB-AS	0.517195	-0.00562309
14	22	BB-AS	0.529186	-0.00269124
14	23	BB-AS	0.544642	0.00370514
14	24	BB-AS	0.566371	0.0163748
14	25	BB-AS	0.605502	0.0464468
14	26	BB-AS	0.671544	0.103429
14	27	BB-AS	0.78678	0.209605
14	28	BB-AS	0.97185	0.385616
14	29	BB-AS	1.23841	0.643115
14	30	BB-AS	1.56001	0.955653
14	31	BB-AS	1.87589	1.26247
14	32	BB-AS	2.12841	1.50594
14	33	BB-AS	2.30538	1.67385
14	34	BB-AS	2.42765	1.78706
14	35	BB-AS	2.51012	1.86046
14	36	BB-AS	2.56948	1.91077
14	37	BB-AS	2.60928	1.94151
14	38	BB-AS	2.6442	1.96737
14	39	BB-AS	2.66871	1.98282
14	40	BB-AS	2.68188	1.98693
15	1	MIIR-HG	0.293638	-0.0217354
15	2	MIIR-HG	0.302486	-0.0211873
15	3	MIIR-HG	0.31934	-0.012632
15	4	MIIR-HG	0.332867	-0.00740511
15	5	MIIR-HG	0.345906	-0.00266509
15	6	MIIR-HG	0.357969	0.00109885
15	7	MIIR-HG	0.369317	0.00414696
15	8	MIIR-HG	0.378305	0.00483583
15	9	MIIR-HG	0.388559	0.00679038
15	10	MIIR-HG	0.395329	0.00526107
15	11	MIIR-HG	0.403646	0.00527915
15	12	MIIR-HG	0.411309	0.00464289
15	13	MIIR-HG	0.416919	0.00195311
15	14	MIIR-HG	0.424838	0.001573
15	15	MIIR-HG	0.433837	0.00227287
15	16	MIIR-HG	0.440133	0.000269463
15	17	MIIR-HG	0.446912	-0.00125052
15	18	MIIR-HG	0.45514	-0.00132274
15	19	MIIR-HG	0.461262	-0.00349942
15	20	MIIR-HG	0.469273	-0.0037883
15	21	MIIR-HG	0.478501	-0.00285925
15	22	MIIR-HG	0.486958	-0.00270116
15	23	MIIR-HG	0.498936	0.000976858
15	24	MIIR-HG	0.5156	0.00934138
15	25	MIIR-HG	0.544385	0.0298279
15	26	MIIR-HG	0.589827	0.0669699
15	27	MIIR-HG	0.665889	0.134733
15	28	MIIR-HG	0.792299	0.252843
15	29	MIIR-HG	0.979592	0.431837
15	30	MIIR-HG	1.22712	0.67107
15	31	MIIR-HG	1.49906	0.934707
15	32	MIIR-HG	1.75202	1.17936
15	33	MIIR-HG	1.95523	1.37428
15	34	MIIR-HG	2.11202	1.52276
15	35	MIIR-HG	2.23231	1.63476
15	36	MIIR-HG	2.32389	1.71804
15	37	MIIR-HG	2.38984	1.77569
15	38	MIIR-HG	2.4418	1.81935
15	39	MIIR-HG	2.48644	1.85569
15	40	MIIR-HG	2.51565	1.87661
16	1	MAF-AS	0.290125	-0.0201292
16	2	MAF-AS	0.300296	-0.019971
16	3	MAF-AS	0.319323	-0.0109567
16	4	MAF-AS	0.335093	-0.00519962
16	5	MAF-AS	0.348678	-0.00162771
16	6	MAF-AS	0.360591	0.00027316
16	7	MAF-AS	0.373471	0.00313965
16	8	MAF-AS	0.383502	0.00315845
16	9	MAF-AS	0.395878	0.00552116
16	10	MAF-AS	0.405436	0.00506705
16	11	MAF-AS	0.41541	0.00502782
16	12	MAF-AS	0.425032	0.00463719
16	13	MAF-AS	0.433205	0.00279787
16	14	MAF-AS	0.444008	0.00358773
16	15	MAF-AS	0.451227	0.000793814
16	16	MAF-AS	0.458689	-0.00175695
16	17	MAF-AS	0.467597	-0.00286164
16	18	MAF-AS	0.476916	-0.00355593
16	19	MAF-AS	0.485709	-0.00477516
16	20	MAF-AS	0.497227	-0.00327021
16	21	MAF-AS	0.511912	0.00140257
16	22	MAF-AS	0.532128	0.0116051
16	23	MAF-AS	0.567092	0.0365562
16	24	MAF-AS	0.626939	0.0863903
16	25	MAF-AS	0.727677	0.177116
16	26	MAF-AS	0.890033	0.329459
16	27	MAF-AS	1.13617	0.565582
16	28	MAF-AS	1.44817	0.867569
16	29	MAF-AS	1.77579	1.18517
16	30	MAF-AS	2.06787	1.46724
16	31	MAF-AS	2.29092	1.68028
16	32	MAF-AS	2.44802	1.82737
16	33	MAF-AS	2.55488	1.92422
16	34	MAF-AS	2.63077	1.99009
16	35	MAF-AS	2.68287	2.03218
16	36	MAF-AS	2.7183	2.0576
16	37	MAF-AS	2.74611	2.0754
16	38	MAF-AS	2.76723	2.08651
16	39	MAF-AS	2.78598	2.09524
16	40	MAF-AS	2.79648	2.09572
17	1	GAPDH	0.278357	-0.00728035
17	2	GAPDH	0.287948	-0.00827923
17	3	GAPDH	0.305737	-0.00108139
17	4	GAPDH	0.318022	0.000613712
17	5	GAPDH	0.328645	0.000646949
17	6	GAPDH	0.338923	0.000334242
17	7	GAPDH	0.349965	0.000786023
17	8	GAPDH	0.359072	-0.000697827
17	9	GAPDH	0.36982	-0.000540075
17	10	GAPDH	0.379782	-0.00116821
17	11	GAPDH	0.392647	0.00110658
17	12	GAPDH	0.411672	0.00954091
17	13	GAPDH	0.438322	0.0256007
17	14	GAPDH	0.483744	0.0604324
17	15	GAPDH	0.558587	0.124685
17	16	GAPDH	0.684523	0.240031
17	17	GAPDH	0.878369	0.423287
17	18	GAPDH	1.13962	0.673943
17	19	GAPDH	1.4321	0.955841
17	20	GAPDH	1.70558	1.21873
17	21	GAPDH	1.92855	1.43111
17	22	GAPDH	2.0916	1.58356
17	23	GAPDH	2.20577	1.68714
17	24	GAPDH	2.28613	1.75691
17	25	GAPDH	2.34452	1.80471
17	26	GAPDH	2.39017	1.83978
17	27	GAPDH	2.42438	1.8634
17	28	GAPDH	2.45025	1.87868
17	29	GAPDH	2.47405	1.89189
17	30	GAPDH	2.48555	1.89279
17	31	GAPDH	2.4883	1.88496
17	32	GAPDH	2.49257	1.87863
17	33	GAPDH	2.49221	1.86768
17	34	GAPDH	2.49335	1.85823
17	35	GAPDH	2.4934	1.84769
17	36	GAPDH	2.49719	1.8409
17	37	GAPDH	2.50035	1.83347
17	38	GAPDH	2.49799	1.82051
17	39	GAPDH	2.49485	1.80678
17	40	GAPDH	2.49297	1.79431
18	1	BB-AS	0.185752	-0.0139681
18	2	BB-AS	0.191021	-0.0124882
18	3	BB-AS	0.200415	-0.00688319
18	4	BB-AS	0.206731	-0.00435616
18	5	BB-AS	0.21192	-0.00295696
18	6	BB-AS	0.21758	-0.00108614
18	7	BB-AS	0.222664	0.000209039
18	8	BB-AS	0.227776	0.00153172
18	9	BB-AS	0.232544	0.00250989
18	10	BB-AS	0.236431	0.00260782
18	11	BB-AS	0.241439	0.00382715
18	12	BB-AS	0.244986	0.00358509
18	13	BB-AS	0.247643	0.00245196
18	14	BB-AS	0.250899	0.00191914
18	15	BB-AS	0.25502	0.00225085
18	16	BB-AS	0.259605	0.00304658
18	17	BB-AS	0.262481	0.00213345
18	18	BB-AS	0.26748	0.00334308
18	19	BB-AS	0.269352	0.00142627
18	20	BB-AS	0.270304	-0.00141138
18	21	BB-AS	0.272805	-0.0026993
18	22	BB-AS	0.276865	-0.00242857
18	23	BB-AS	0.2795	-0.00358247
18	24	BB-AS	0.28311	-0.00376217
18	25	BB-AS	0.288986	-0.0016757
18	26	BB-AS	0.298526	0.00407506
18	27	BB-AS	0.31604	0.0178004
18	28	BB-AS	0.345614	0.0435846
18	29	BB-AS	0.400018	0.0941995
18	30	BB-AS	0.500401	0.190794
18	31	BB-AS	0.66934	0.355943
18	32	BB-AS	0.927526	0.61034
18	33	BB-AS	1.25363	0.932658
18	34	BB-AS	1.59663	1.27186
18	35	BB-AS	1.88444	1.55588
18	36	BB-AS	2.09301	1.76067
18	37	BB-AS	2.23726	1.90113
18	38	BB-AS	2.33578	1.99586
18	39	BB-AS	2.4057	2.06199
18	40	BB-AS	2.45099	2.10349
19	1	MIIR-HG	0.13073	-0.0139576
19	2	MIIR-HG	0.136011	-0.0122903
19	3	MIIR-HG	0.143914	-0.00800139
19	4	MIIR-HG	0.152236	-0.00329313
19	5	MIIR-HG	0.157655	-0.00148853
19	6	MIIR-HG	0.161812	-0.000945677
19	7	MIIR-HG	0.16692	0.000547771
19	8	MIIR-HG	0.171576	0.00158989
19	9	MIIR-HG	0.176147	0.00254691
19	10	MIIR-HG	0.180488	0.00327365
19	11	MIIR-HG	0.184157	0.00332887
19	12	MIIR-HG	0.18735	0.00290735
19	13	MIIR-HG	0.191817	0.00376096
19	14	MIIR-HG	0.194881	0.00321016
19	15	MIIR-HG	0.198087	0.00280232
19	16	MIIR-HG	0.199386	0.000486822
19	17	MIIR-HG	0.202605	9.20088e-05
19	18	MIIR-HG	0.206073	-5.3657e-05
19	19	MIIR-HG	0.209544	-0.000196745
19	20	MIIR-HG	0.212566	-0.000788954
19	21	MIIR-HG	0.214118	-0.00285091
19	22	MIIR-HG	0.218104	-0.00247937
19	23	MIIR-HG	0.221421	-0.00277694
19	24	MIIR-HG	0.225906	-0.00190563
19	25	MIIR-HG	0.23166	0.00023423
19	26	MIIR-HG	0.240737	0.00569715
19	27	MIIR-HG	0.255879	0.0172256
19	28	MIIR-HG	0.283015	0.0407468
19	29	MIIR-HG	0.334395	0.0885133
19	30	MIIR-HG	0.421964	0.172467
19	31	MIIR-HG	0.559736	0.306626
19	32	MIIR-HG	0.758414	0.501689
19	33	MIIR-HG	1.00275	0.742409
19	34	MIIR-HG	1.2516	0.987644
19	35	MIIR-HG	1.46816	1.20059
19	36	MIIR-HG	1.63601	1.36483
19	37	MIIR-HG	1.76063	1.48583
19	38	MIIR-HG	1.85223	1.57382
19	39	MIIR-HG	1.92303	1.641
19	40	MIIR-HG	1.97237	1.68673
20	1	MAF-AS	0.149377	-0.00887668
20	2	MAF-AS	0.152812	-0.0094255
20	3	MAF-AS	0.161938	-0.00428476
20	4	MAF-AS	0.16776	-0.00244657
20	5	MAF-AS	0.173602	-0.000589167
20	6	MAF-AS	0.178083	-9.29963e-05
20	7	MAF-AS	0.182602	0.000442051
20	8	MAF-AS	0.186463	0.000318587
20	9	MAF-AS	0.191269	0.00113998
20	10	MAF-AS	0.19544	0.00132638
20	11	MAF-AS	0.200591	0.00249334
20	12	MAF-AS	0.204091	0.00200869
20	13	MAF-AS	0.20912	0.00305336
20	14	MAF-AS	0.212331	0.00228022
20	15	MAF-AS	0.215369	0.00133377
20	16	MAF-AS	0.219028	0.00100812
20	17	MAF-AS	0.22184	-0.0001643
20	18	MAF-AS	0.225331	-0.000657075
20	19	MAF-AS	0.228261	-0.00171174
20	20	MAF-AS	0.232466	-0.00149147
20	21	MAF-AS	0.236014	-0.00192747
20	22	MAF-AS	0.239887	-0.00203894
20	23	MAF-AS	0.247049	0.0011387
20	24	MAF-AS	0.258534	0.00863917
20	25	MAF-AS	0.278152	0.0242722
20	26	MAF-AS	0.31134	0.0534758
20	27	MAF-AS	0.371681	0.109833
20	28	MAF-AS	0.476697	0.210864
20	29	MAF-AS	0.64946	0.379643
20	30	MAF-AS	0.900512	0.626711
20	31	MAF-AS	1.209	0.931216
20	32	MAF-AS	1.52203	1.24026
20	33	MAF-AS	1.78148	1.49572
20	34	MAF-AS	1.97369	1.68395
20	35	MAF-AS	2.10364	1.80992
20	36	MAF-AS	2.1917	1.89399
20	37	MAF-AS	2.25439	1.9527
20	38	MAF-AS	2.30279	1.99711
20	39	MAF-AS	2.33364	2.02398
20	40	MAF-AS	2.34885	2.0352
21	1	GAPDH	0.163637	-0.00181182
21	2	GAPDH	0.167601	-0.00293941
21	3	GAPDH	0.174939	-0.000694431
21	4	GAPDH	0.180868	0.000142273
21	5	GAPDH	0.186748	0.000930146
21	6	GAPDH	0.191636	0.000726064
21	7	GAPDH	0.195431	-0.000571407
21	8	GAPDH	0.200633	-0.000461239
21	9	GAPDH	0.205772	-0.000415041
21	10	GAPDH	0.211127	-0.000152241
21	11	GAPDH	0.216867	0.000495874
21	12	GAPDH	0.228362	0.0068983
21	13	GAPDH	0.249507	0.0229513
21	14	GAPDH	0.284845	0.0531971
21	15	GAPDH	0.345931	0.109191
21	16	GAPDH	0.453783	0.211951
21	17	GAPDH	0.627633	0.380708
21	18	GAPDH	0.870364	0.618347
21	19	GAPDH	1.1619	0.904787
21	20	GAPDH	1.44748	1.18527
21	21	GAPDH	1.6863	1.41901
21	22	GAPDH	1.86628	1.5939
21	23	GAPDH	1.99492	1.71744
21	24	GAPDH	2.08749	1.80492
21	25	GAPDH	2.15621	1.86855
21	26	GAPDH	2.20837	1.91561
21	27	GAPDH	2.24463	1.94678
21	28	GAPDH	2.26812	1.96518
21	29	GAPDH	2.2855	1.97747
21	30	GAPDH	2.30312	1.98999
21	31	GAPDH	2.31217	1.99396
21	32	GAPDH	2.31515	1.99184
21	33	GAPDH	2.31837	1.98997
21	34	GAPDH	2.31992	1.98643
21	35	GAPDH	2.31903	1.98044
21	36	GAPDH	2.31639	1.97272
21	37	GAPDH	2.31846	1.96969
21	38	GAPDH	2.31719	1.96333
21	39	GAPDH	2.31595	1.957
21	40	GAPDH	2.31659	1.95255
22	1
22	2
22	3
22	4
22	5
22	6
22	7
22	8
22	9
22	10
22	11
22	12
22	13
22	14
22	15
22	16
22	17
22	18
22	19
22	20
22	21
22	22
22	23
22	24
22	25
22	26
22	27
22	28
22	29
22	30
22	31
22	32
22	33
22	34
22	35
22	36
22	37
22	38
22	39
22	40
23	1
23	2
23	3
23	4
23	5
23	6
23	7
23	8
23	9
23	10
23	11
23	12
23	13
23	14
23	15
23	16
23	17
23	18
23	19
23	20
23	21
23	22
23	23
23	24
23	25
23	26
23	27
23	28
23	29
23	30
23	31
23	32
23	33
23	34
23	35
23	36
23	37
23	38
23	39
23	40
24	1
24	2
24	3
24	4
24	5
24	6
24	7
24	8
24	9
24	10
24	11
24	12
24	13
24	14
24	15
24	16
24	17
24	18
24	19
24	20
24	21
24	22
24	23
24	24
24	25
24	26
24	27
24	28
24	29
24	30
24	31
24	32
24	33
24	34
24	35
24	36
24	37
24	38
24	39
24	40
25	1
25	2
25	3
25	4
25	5
25	6
25	7
25	8
25	9
25	10
25	11
25	12
25	13
25	14
25	15
25	16
25	17
25	18
25	19
25	20
25	21
25	22
25	23
25	24
25	25
25	26
25	27
25	28
25	29
25	30
25	31
25	32
25	33
25	34
25	35
25	36
25	37
25	38
25	39
25	40
26	1	BB-AS	0.396358	-0.0102906
26	2	BB-AS	0.403879	-0.0130269
26	3	BB-AS	0.4198	-0.00736391
26	4	BB-AS	0.433964	-0.00345638
26	5	BB-AS	0.446509	-0.00116927
26	6	BB-AS	0.457986	5.04745e-05
26	7	BB-AS	0.469347	0.00115375
26	8	BB-AS	0.48115	0.00269962
26	9	BB-AS	0.491475	0.00276676
26	10	BB-AS	0.50252	0.0035547
26	11	BB-AS	0.512468	0.00324454
26	12	BB-AS	0.523322	0.00384169
26	13	BB-AS	0.533679	0.00394059
26	14	BB-AS	0.541937	0.00194202
26	15	BB-AS	0.551072	0.000819148
26	16	BB-AS	0.560193	-0.000316952
26	17	BB-AS	0.568574	-0.002194
26	18	BB-AS	0.57719	-0.0038356
26	19	BB-AS	0.587483	-0.00379994
26	20	BB-AS	0.599663	-0.00187724
26	21	BB-AS	0.612994	0.00119647
26	22	BB-AS	0.632555	0.0104999
26	23	BB-AS	0.66202	0.0297077
26	24	BB-AS	0.713014	0.0704437
26	25	BB-AS	0.800559	0.147732
26	26	BB-AS	0.945281	0.282196
26	27	BB-AS	1.16689	0.493545
26	28	BB-AS	1.45747	0.773872
26	29	BB-AS	1.77132	1.07746
26	30	BB-AS	2.04683	1.34272
26	31	BB-AS	2.25213	1.53775
26	32	BB-AS	2.39375	1.66912
26	33	BB-AS	2.49077	1.75588
26	34	BB-AS	2.55588	1.81073
26	35	BB-AS	2.60428	1.84888
26	36	BB-AS	2.63923	1.87357
26	37	BB-AS	2.66638	1.89046
26	38	BB-AS	2.68573	1.89955
26	39	BB-AS	2.69825	1.90182
26	40	BB-AS	2.70892	1.90223
27	1	MIIR-HG	0.26431	-0.0202505
27	2	MIIR-HG	0.27557	-0.0193204
27	3	MIIR-HG	0.294106	-0.0111129
27	4	MIIR-HG	0.309877	-0.00567138
27	5	MIIR-HG	0.32335	-0.00252833
27	6	MIIR-HG	0.336198	-9.42663e-06
27	7	MIIR-HG	0.347281	0.000744405
27	8	MIIR-HG	0.36092	0.00405402
27	9	MIIR-HG	0.372586	0.00539109
27	10	MIIR-HG	0.382582	0.0050574
27	11	MIIR-HG	0.393069	0.00521453
27	12	MIIR-HG	0.402538	0.00435418
27	13	MIIR-HG	0.412939	0.00442661
27	14	MIIR-HG	0.423549	0.00470733
27	15	MIIR-HG	0.432615	0.00344396
27	16	MIIR-HG	0.440279	0.000778572
27	17	MIIR-HG	0.447898	-0.00193197
27	18	MIIR-HG	0.457126	-0.00303369
27	19	MIIR-HG	0.46623	-0.00425876
27	20	MIIR-HG	0.475503	-0.0053156
27	21	MIIR-HG	0.486838	-0.00431006
27	22	MIIR-HG	0.501389	-8.79514e-05
27	23	MIIR-HG	0.523338	0.0115317
27	24	MIIR-HG	0.557797	0.0356611
27	25	MIIR-HG	0.612431	0.0799657
27	26	MIIR-HG	0.704081	0.161286
27	27	MIIR-HG	0.846927	0.293803
27	28	MIIR-HG	1.04418	0.480724
27	29	MIIR-HG	1.27576	0.701979
27	30	MIIR-HG	1.50759	0.923476
27	31	MIIR-HG	1.70794	1.1135
27	32	MIIR-HG	1.86713	1.26235
27	33	MIIR-HG	1.98876	1.37366
27	34	MIIR-HG	2.0803	1.45488
27	35	MIIR-HG	2.15046	1.51471
27	36	MIIR-HG	2.20371	1.55762
27	37	MIIR-HG	2.24632	1.5899
27	38	MIIR-HG	2.2816	1.61485
27	39	MIIR-HG	2.30706	1.62999
27	40	MIIR-HG	2.32689	1.63949
28	1	MAF-AS	0.287546	-0.016592
28	2	MAF-AS	0.297225	-0.0178294
28	3	MAF-AS	0.316416	-0.00955446
28	4	MAF-AS	0.333071	-0.00381597
28	5	MAF-AS	0.345924	-0.00187909
28	6	MAF-AS	0.359479	0.000760131
28	7	MAF-AS	0.373099	0.00346307
28	8	MAF-AS	0.385068	0.00451628
28	9	MAF-AS	0.394916	0.00344735
28	10	MAF-AS	0.407095	0.00471031
28	11	MAF-AS	0.419379	0.0060779
28	12	MAF-AS	0.428372	0.00415504
28	13	MAF-AS	0.437131	0.00199794
28	14	MAF-AS	0.44517	-0.000880256
28	15	MAF-AS	0.455459	-0.00150742
28	16	MAF-AS	0.464627	-0.0032554
28	17	MAF-AS	0.474336	-0.00446294
28	18	MAF-AS	0.487576	-0.00213881
28	19	MAF-AS	0.498998	-0.00163367
28	20	MAF-AS	0.51771	0.00616228
28	21	MAF-AS	0.543368	0.0209038
28	22	MAF-AS	0.583322	0.049941
28	23	MAF-AS	0.651173	0.106876
28	24	MAF-AS	0.763486	0.208273
28	25	MAF-AS	0.942247	0.376117
28	26	MAF-AS	1.19478	0.617731
28	27	MAF-AS	1.49255	0.904588
28	28	MAF-AS	1.77816	1.17928
28	29	MAF-AS	2.01783	1.40804
28	30	MAF-AS	2.18902	1.5683
28	31	MAF-AS	2.30813	1.67651
28	32	MAF-AS	2.38866	1.74611
28	33	MAF-AS	2.44857	1.79511
28	34	MAF-AS	2.49304	1.82866
28	35	MAF-AS	2.52624	1.85095
28	36	MAF-AS	2.54746	1.86125
28	37	MAF-AS	2.56444	1.86732
28	38	MAF-AS	2.57602	1.86798
28	39	MAF-AS	2.58476	1.86581
28	40	MAF-AS	2.58725	1.85738
29	1	GAPDH	0.312946	-0.00599011
29	2	GAPDH	0.322184	-0.00907126
29	3	GAPDH	0.341908	-0.00166655
29	4	GAPDH	0.356984	0.00109082
29	5	GAPDH	0.369052	0.000839039
29	6	GAPDH	0.381207	0.000675179
29	7	GAPDH	0.393441	0.000589759
29	8	GAPDH	0.403945	-0.00122524
29	9	GAPDH	0.416396	-0.00109376
29	10	GAPDH	0.4306	0.000790755
29	11	GAPDH	0.446243	0.00411505
29	12	GAPDH	0.468888	0.0144405
29	13	GAPDH	0.500623	0.0338568
29	14	GAPDH	0.55518	0.0760938
29	15	GAPDH	0.644667	0.153262
29	16	GAPDH	0.788617	0.284893
29	17	GAPDH	0.995392	0.479349
29	18	GAPDH	1.24821	0.719846
29	19	GAPDH	1.51509	0.974407
29	20	GAPDH	1.74661	1.19361
29	21	GAPDH	1.91985	1.35453
29	22	GAPDH	2.05008	1.47244
29	23	GAPDH	2.14378	1.55382
29	24	GAPDH	2.21373	1.61145
29	25	GAPDH	2.26617	1.65157
29	26	GAPDH	2.30264	1.67573
29	27	GAPDH	2.33141	1.69217
29	28	GAPDH	2.35441	1.70285
29	29	GAPDH	2.37126	1.70738
29	30	GAPDH	2.37801	1.70182
29	31	GAPDH	2.38377	1.69526
29	32	GAPDH	2.38932	1.68848
29	33	GAPDH	2.38918	1.67603
29	34	GAPDH	2.38943	1.66396
29	35	GAPDH	2.3921	1.65431
29	36	GAPDH	2.39228	1.64217
29	37	GAPDH	2.39303	1.6306
29	38	GAPDH	2.39531	1.62056
29	39	GAPDH	2.39524	1.60817
29	40	GAPDH	2.4004	1.60101
30	1	BB-AS	0.139387	-0.00902795
30	2	BB-AS	0.143159	-0.00796454
30	3	BB-AS	0.14996	-0.00387174
30	4	BB-AS	0.153695	-0.00284543
30	5	BB-AS	0.158486	-0.000763491
30	6	BB-AS	0.162128	0.000169734
30	7	BB-AS	0.163571	-0.00109617
30	8	BB-AS	0.167025	-0.000350759
30	9	BB-AS	0.171476	0.00139145
30	10	BB-AS	0.174293	0.00150043
30	11	BB-AS	0.177594	0.00209252
30	12	BB-AS	0.181337	0.00312718
30	13	BB-AS	0.183792	0.00287342
30	14	BB-AS	0.185889	0.00226143
30	15	BB-AS	0.188226	0.00189011
30	16	BB-AS	0.190305	0.00126012
30	17	BB-AS	0.191374	-0.000379178
30	18	BB-AS	0.193906	-0.000556433
30	19	BB-AS	0.19637	-0.00080037
30	20	BB-AS	0.200015	0.000135626
30	21	BB-AS	0.202185	-0.00040322
30	22	BB-AS	0.203948	-0.00134894
30	23	BB-AS	0.206198	-0.00180735
30	24	BB-AS	0.209395	-0.00131917
30	25	BB-AS	0.212263	-0.00115977
30	26	BB-AS	0.218771	0.00263957
30	27	BB-AS	0.229994	0.0111536
30	28	BB-AS	0.25162	0.0300716
30	29	BB-AS	0.293194	0.0689363
30	30	BB-AS	0.369776	0.142809
30	31	BB-AS	0.503267	0.273592
30	32	BB-AS	0.719619	0.487236
30	33	BB-AS	1.02729	0.792199
30	34	BB-AS	1.38475	1.14695
30	35	BB-AS	1.72138	1.48087
30	36	BB-AS	1.98645	1.74323
30	37	BB-AS	2.17582	1.92989
30	38	BB-AS	2.30661	2.05797
30	39	BB-AS	2.39787	2.14653
30	40	BB-AS	2.4548	2.20075
31	1	MIIR-HG	0.0927134	-0.00912506
31	2	MIIR-HG	0.0948178	-0.00964359
31	3	MIIR-HG	0.100486	-0.00659784
31	4	MIIR-HG	0.106581	-0.00312641
31	5	MIIR-HG	0.111777	-0.000552872
31	6	MIIR-HG	0.115783	0.000829853
31	7	MIIR-HG	0.118308	0.000732572
31	8	MIIR-HG	0.120273	7.49335e-05
31	9	MIIR-HG	0.123437	0.000615221
31	10	MIIR-HG	0.127612	0.0021678
31	11	MIIR-HG	0.130004	0.00193726
31	12	MIIR-HG	0.13429	0.00360035
31	13	MIIR-HG	0.137043	0.00372983
31	14	MIIR-HG	0.138181	0.00224539
31	15	MIIR-HG	0.140207	0.00164832
31	16	MIIR-HG	0.142005	0.000823171
31	17	MIIR-HG	0.144527	0.00072259
31	18	MIIR-HG	0.14666	0.000233193
31	19	MIIR-HG	0.148635	-0.000414827
31	20	MIIR-HG	0.150089	-0.00158349
31	21	MIIR-HG	0.153376	-0.000919899
31	22	MIIR-HG	0.155244	-0.00167498
31	23	MIIR-HG	0.157238	-0.00230323
31	24	MIIR-HG	0.16047	-0.00169426
31	25	MIIR-HG	0.164294	-0.000492676
31	26	MIIR-HG	0.172588	0.00517769
31	27	MIIR-HG	0.18671	0.0166777
31	28	MIIR-HG	0.21464	0.0419843
31	29	MIIR-HG	0.264279	0.0890007
31	30	MIIR-HG	0.350058	0.172156
31	31	MIIR-HG	0.491457	0.310933
31	32	MIIR-HG	0.699605	0.516457
31	33	MIIR-HG	0.963043	0.777273
31	34	MIIR-HG	1.24548	1.05708
31	35	MIIR-HG	1.50235	1.31134
31	36	MIIR-HG	1.71136	1.51772
31	37	MIIR-HG	1.87186	1.6756
31	38	MIIR-HG	1.98732	1.78844
31	39	MIIR-HG	2.07427	1.87276
31	40	MIIR-HG	2.13187	1.92774
32	1	MAF-AS	0.100431	-0.00891168
32	2	MAF-AS	0.102939	-0.00907832
32	3	MAF-AS	0.108921	-0.00577129
32	4	MAF-AS	0.113868	-0.00349871
32	5	MAF-AS	0.11891	-0.00113144
32	6	MAF-AS	0.124042	0.00132565
32	7	MAF-AS	0.127328	0.00193702
32	8	MAF-AS	0.12944	0.00137453
32	9	MAF-AS	0.132808	0.00206755
32	10	MAF-AS	0.134605	0.00118994
32	11	MAF-AS	0.13783	0.00174003
32	12	MAF-AS	0.140863	0.00209808
32	13	MAF-AS	0.144161	0.0027216
32	14	MAF-AS	0.145591	0.00147697
32	15	MAF-AS	0.148602	0.00181325
32	16	MAF-AS	0.151557	0.00209322
32	17	MAF-AS	0.152325	0.00018691
32	18	MAF-AS	0.152613	-0.00219985
32	19	MAF-AS	0.156075	-0.00141245
32	20	MAF-AS	0.158429	-0.00173287
32	21	MAF-AS	0.160635	-0.00220227
32	22	MAF-AS	0.162902	-0.00260961
32	23	MAF-AS	0.167362	-0.000824274
32	24	MAF-AS	0.171397	0.000535947
32	25	MAF-AS	0.174358	0.000822078
32	26	MAF-AS	0.182052	0.00584119
32	27	MAF-AS	0.197708	0.0188229
32	28	MAF-AS	0.223527	0.0419674
32	29	MAF-AS	0.272398	0.0881631
32	30	MAF-AS	0.361403	0.174493
32	31	MAF-AS	0.513115	0.323531
32	32	MAF-AS	0.744818	0.55256
32	33	MAF-AS	1.05535	0.860414
32	34	MAF-AS	1.39505	1.19744
32	35	MAF-AS	1.69747	1.49719
32	36	MAF-AS	1.9302	1.72725
32	37	MAF-AS	2.0978	1.89217
32	38	MAF-AS	2.20786	1.99955
32	39	MAF-AS	2.28209	2.07111
32	40	MAF-AS	2.32844	2.11478
33	1	GAPDH	0.10613	-0.000563846
33	2	GAPDH	0.109293	-0.00109676
33	3	GAPDH	0.114467	0.000380693
33	4	GAPDH	0.117371	-0.000411904
33	5	GAPDH	0.122079	0.000599359
33	6	GAPDH	0.125389	0.000213184
33	7	GAPDH	0.129676	0.00080378
33	8	GAPDH	0.132144	-0.000424758
33	9	GAPDH	0.134195	-0.00207008
33	10	GAPDH	0.139149	-0.000812346
33	11	GAPDH	0.143567	-9.05451e-05
33	12	GAPDH	0.149167	0.00181262
33	13	GAPDH	0.156709	0.00565891
33	14	GAPDH	0.172513	0.0177659
33	15	GAPDH	0.199415	0.0409722
33	16	GAPDH	0.250813	0.0886738
33	17	GAPDH	0.338194	0.172358
33	18	GAPDH	0.486106	0.316573
33	19	GAPDH	0.707876	0.534647
33	20	GAPDH	0.986947	0.810022
33	21	GAPDH	1.27665	1.09603
33	22	GAPDH	1.52802	1.3437
33	23	GAPDH	1.72214	1.53412
33	24	GAPDH	1.85734	1.66563
33	25	GAPDH	1.95107	1.75566
33	26	GAPDH	2.02071	1.82161
33	27	GAPDH	2.07265	1.86985
33	28	GAPDH	2.11205	1.90555
33	29	GAPDH	2.14002	1.92983
33	30	GAPDH	2.16002	1.94613
33	31	GAPDH	2.17427	1.95669
33	32	GAPDH	2.18697	1.96569
33	33	GAPDH	2.19111	1.96613
33	34	GAPDH	2.19684	1.96816
33	35	GAPDH	2.20051	1.96814
33	36	GAPDH	2.20063	1.96456
33	37	GAPDH	2.20076	1.96099
33	38	GAPDH	2.19774	1.95429
33	39	GAPDH	2.19705	1.94989
33	40	GAPDH	2.1947	1.94385
34	1
34	2
34	3
34	4
34	5
34	6
34	7
34	8
34	9
34	10
34	11
34	12
34	13
34	14
34	15
34	16
34	17
34	18
34	19
34	20
34	21
34	22
34	23
34	24
34	25
34	26
34	27
34	28
34	29
34	30
34	31
34	32
34	33
34	34
34	35
34	36
34	37
34	38
34	39
34	40
35	1
35	2
35	3
35	4
35	5
35	6
35	7
35	8
35	9
35	10
35	11
35	12
35	13
35	14
35	15
35	16
35	17
35	18
35	19
35	20
35	21
35	22
35	23
35	24
35	25
35	26
35	27
35	28
35	29
35	30
35	31
35	32
35	33
35	34
35	35
35	36
35	37
35	38
35	39
35	40
36	1
36	2
36	3
36	4
36	5
36	6
36	7
36	8
36	9
36	10
36	11
36	12
36	13
36	14
36	15
36	16
36	17
36	18
36	19
36	20
36	21
36	22
36	23
36	24
36	25
36	26
36	27
36	28
36	29
36	30
36	31
36	32
36	33
36	34
36	35
36	36
36	37
36	38
36	39
36	40
37	1
37	2
37	3
37	4
37	5
37	6
37	7
37	8
37	9
37	10
37	11
37	12
37	13
37	14
37	15
37	16
37	17
37	18
37	19
37	20
37	21
37	22
37	23
37	24
37	25
37	26
37	27
37	28
37	29
37	30
37	31
37	32
37	33
37	34
37	35
37	36
37	37
37	38
37	39
37	40
38	1	BB-AS	0.307124	-0.0236733
38	2	BB-AS	0.315581	-0.0237122
38	3	BB-AS	0.330999	-0.0167909
38	4	BB-AS	0.344659	-0.0116285
38	5	BB-AS	0.358394	-0.00639007
38	6	BB-AS	0.368998	-0.0042821
38	7	BB-AS	0.380327	-0.00144978
38	8	BB-AS	0.391788	0.00151462
38	9	BB-AS	0.4032	0.00442938
38	10	BB-AS	0.413354	0.00608677
38	11	BB-AS	0.422328	0.00656417
38	12	BB-AS	0.431947	0.0076864
38	13	BB-AS	0.441056	0.00829892
38	14	BB-AS	0.449982	0.00872756
38	15	BB-AS	0.457149	0.00739867
38	16	BB-AS	0.465926	0.00767801
38	17	BB-AS	0.473492	0.00674733
38	18	BB-AS	0.479993	0.00475245
38	19	BB-AS	0.487886	0.00414865
38	20	BB-AS	0.494262	0.00202717
38	21	BB-AS	0.501042	0.00031079
38	22	BB-AS	0.508319	-0.000908427
38	23	BB-AS	0.513713	-0.00401103
38	24	BB-AS	0.51958	-0.00664103
38	25	BB-AS	0.526937	-0.0077805
38	26	BB-AS	0.534544	-0.00867106
38	27	BB-AS	0.543894	-0.00781752
38	28	BB-AS	0.555716	-0.00449189
38	29	BB-AS	0.574891	0.00618616
38	30	BB-AS	0.607691	0.0304892
38	31	BB-AS	0.661695	0.0759965
38	32	BB-AS	0.756845	0.16265
38	33	BB-AS	0.913923	0.311232
38	34	BB-AS	1.14791	0.536719
38	35	BB-AS	1.43827	0.818588
38	36	BB-AS	1.73456	1.10638
38	37	BB-AS	1.98258	1.3459
38	38	BB-AS	2.16181	1.51664
38	39	BB-AS	2.28382	1.63014
38	40	BB-AS	2.35493	1.69276
39	1	MIIR-HG	0.224912	-0.0229807
39	2	MIIR-HG	0.233922	-0.0228768
39	3	MIIR-HG	0.250919	-0.0147856
39	4	MIIR-HG	0.265296	-0.00931434
39	5	MIIR-HG	0.279069	-0.00444747
39	6	MIIR-HG	0.291038	-0.00138455
39	7	MIIR-HG	0.301444	0.000115491
39	8	MIIR-HG	0.313565	0.00333065
39	9	MIIR-HG	0.325833	0.00669265
39	10	MIIR-HG	0.334627	0.00658038
39	11	MIIR-HG	0.342515	0.00556295
39	12	MIIR-HG	0.351711	0.00585274
39	13	MIIR-HG	0.362033	0.00726841
39	14	MIIR-HG	0.370266	0.00659574
39	15	MIIR-HG	0.377566	0.00499013
39	16	MIIR-HG	0.3864	0.00491777
39	17	MIIR-HG	0.394171	0.00378304
39	18	MIIR-HG	0.40091	0.00161635
39	19	MIIR-HG	0.407213	-0.000986828
39	20	MIIR-HG	0.414349	-0.002757
39	21	MIIR-HG	0.420995	-0.00501718
39	22	MIIR-HG	0.428687	-0.00623139
39	23	MIIR-HG	0.436846	-0.00697812
39	24	MIIR-HG	0.447326	-0.00540382
39	25	MIIR-HG	0.460766	-0.000869551
39	26	MIIR-HG	0.481315	0.0107736
39	27	MIIR-HG	0.515474	0.0360264
39	28	MIIR-HG	0.570332	0.0819782
39	29	MIIR-HG	0.663623	0.166363
39	30	MIIR-HG	0.806975	0.30081
39	31	MIIR-HG	1.00284	0.487767
39	32	MIIR-HG	1.22843	0.704453
39	33	MIIR-HG	1.44926	0.916371
39	34	MIIR-HG	1.63942	1.09763
39	35	MIIR-HG	1.78552	1.23483
39	36	MIIR-HG	1.89618	1.33658
39	37	MIIR-HG	1.98308	1.41458
39	38	MIIR-HG	2.04496	1.46755
39	39	MIIR-HG	2.08964	1.50332
39	40	MIIR-HG	2.12142	1.52619
40	1	MAF-AS	0.241688	-0.0170782
40	2	MAF-AS	0.24971	-0.0184713
40	3	MAF-AS	0.26556	-0.0120355
40	4	MAF-AS	0.279536	-0.00747495
40	5	MAF-AS	0.292273	-0.00415288
40	6	MAF-AS	0.304763	-0.00107745
40	7	MAF-AS	0.316587	0.00133216
40	8	MAF-AS	0.328644	0.00397438
40	9	MAF-AS	0.339894	0.00580932
40	10	MAF-AS	0.349532	0.00603255
40	11	MAF-AS	0.359394	0.0064795
40	12	MAF-AS	0.368901	0.00657136
40	13	MAF-AS	0.376667	0.00492225
40	14	MAF-AS	0.385837	0.00467803
40	15	MAF-AS	0.394121	0.00354662
40	16	MAF-AS	0.401536	0.00154758
40	17	MAF-AS	0.409859	0.000454971
40	18	MAF-AS	0.417355	-0.00146373
40	19	MAF-AS	0.426119	-0.0021146
40	20	MAF-AS	0.433199	-0.0044491
40	21	MAF-AS	0.440587	-0.00647634
40	22	MAF-AS	0.450374	-0.00610419
40	23	MAF-AS	0.463016	-0.00287707
40	24	MAF-AS	0.481266	0.00595882
40	25	MAF-AS	0.512873	0.0281505
40	26	MAF-AS	0.562075	0.0679379
40	27	MAF-AS	0.648387	0.144835
40	28	MAF-AS	0.786885	0.273918
40	29	MAF-AS	0.995202	0.47282
40	30	MAF-AS	1.26315	0.731354
40	31	MAF-AS	1.54914	1.00793
40	32	MAF-AS	1.80007	1.24944
40	33	MAF-AS	1.99227	1.43222
40	34	MAF-AS	2.12496	1.55551
40	35	MAF-AS	2.21442	1.63555
40	36	MAF-AS	2.27482	1.68653
40	37	MAF-AS	2.32003	1.72233
40	38	MAF-AS	2.35128	1.74416
40	39	MAF-AS	2.37793	1.7614
40	40	MAF-AS	2.39446	1.76852
41	1	GAPDH	0.263704	-0.00471012
41	2	GAPDH	0.271682	-0.00761071
41	3	GAPDH	0.288103	-0.0020683
41	4	GAPDH	0.301777	0.000726753
41	5	GAPDH	0.313012	0.00108371
41	6	GAPDH	0.323606	0.000797973
41	7	GAPDH	0.333899	0.000213053
41	8	GAPDH	0.344567	2.30239e-06
41	9	GAPDH	0.356122	0.000678498
41	10	GAPDH	0.365073	-0.00124911
41	11	GAPDH	0.377016	-0.000184883
41	12	GAPDH	0.39196	0.00387966
41	13	GAPDH	0.413369	0.0144099
41	14	GAPDH	0.447507	0.0376695
41	15	GAPDH	0.500868	0.0801518
41	16	GAPDH	0.593705	0.162109
41	17	GAPDH	0.744259	0.301786
41	18	GAPDH	0.959165	0.505812
41	19	GAPDH	1.22384	0.759605
41	20	GAPDH	1.49684	1.02173
41	21	GAPDH	1.73151	1.24552
41	22	GAPDH	1.90773	1.41086
41	23	GAPDH	2.0358	1.52805
41	24	GAPDH	2.12972	1.6111
41	25	GAPDH	2.19828	1.66878
41	26	GAPDH	2.24683	1.70645
41	27	GAPDH	2.28253	1.73127
41	28	GAPDH	2.30803	1.74589
41	29	GAPDH	2.32733	1.75431
41	30	GAPDH	2.34437	1.76047
41	31	GAPDH	2.35591	1.76113
41	32	GAPDH	2.36482	1.75917
41	33	GAPDH	2.36811	1.75158
41	34	GAPDH	2.36603	1.73861
41	35	GAPDH	2.36989	1.73159
41	36	GAPDH	2.3682	1.71903
41	37	GAPDH	2.36689	1.70684
41	38	GAPDH	2.37112	1.70019
41	39	GAPDH	2.37072	1.68892
41	40	GAPDH	2.36434	1.67165
42	1	BB-AS	0.1844	-0.0128236
42	2	BB-AS	0.18932	-0.0106405
42	3	BB-AS	0.195131	-0.00756717
42	4	BB-AS	0.201637	-0.00379861
42	5	BB-AS	0.206622	-0.00155079
42	6	BB-AS	0.211043	0.000133519
42	7	BB-AS	0.214416	0.000769103
42	8	BB-AS	0.218262	0.00187772
42	9	BB-AS	0.221073	0.00195153
42	10	BB-AS	0.222778	0.000919184
42	11	BB-AS	0.226499	0.00190278
42	12	BB-AS	0.231131	0.00379811
42	13	BB-AS	0.232839	0.00276815
42	14	BB-AS	0.236089	0.00328179
42	15	BB-AS	0.237438	0.00189331
42	16	BB-AS	0.239825	0.00154324
42	17	BB-AS	0.240893	-0.000125911
42	18	BB-AS	0.2439	0.000143848
42	19	BB-AS	0.247316	0.000821706
42	20	BB-AS	0.250837	0.00160633
42	21	BB-AS	0.252596	0.000627865
42	22	BB-AS	0.253101	-0.00160504
42	23	BB-AS	0.255877	-0.00156594
42	24	BB-AS	0.256945	-0.00323507
42	25	BB-AS	0.259833	-0.00308459
42	26	BB-AS	0.26415	-0.00150507
42	27	BB-AS	0.270344	0.00195221
42	28	BB-AS	0.283295	0.0121655
42	29	BB-AS	0.305255	0.0313885
42	30	BB-AS	0.343843	0.0672392
42	31	BB-AS	0.417389	0.138048
42	32	BB-AS	0.546416	0.264338
42	33	BB-AS	0.747558	0.462743
42	34	BB-AS	1.02576	0.738209
42	35	BB-AS	1.33835	1.04806
42	36	BB-AS	1.62323	1.3302
42	37	BB-AS	1.8398	1.54404
42	38	BB-AS	1.98825	1.68975
42	39	BB-AS	2.08917	1.78793
42	40	BB-AS	2.1518	1.84782
43	1	MIIR-HG	0.178829	-0.00973649
43	2	MIIR-HG	0.181276	-0.0100277
43	3	MIIR-HG	0.18758	-0.00646345
43	4	MIIR-HG	0.193082	-0.00370034
43	5	MIIR-HG	0.197834	-0.00168731
43	6	MIIR-HG	0.201177	-0.00108405
43	7	MIIR-HG	0.2046	-0.000399747
43	8	MIIR-HG	0.208434	0.000695222
43	9	MIIR-HG	0.211659	0.00118046
43	10	MIIR-HG	0.216008	0.00279046
43	11	MIIR-HG	0.219033	0.00307631
43	12	MIIR-HG	0.222175	0.0034794
43	13	MIIR-HG	0.22441	0.00297473
43	14	MIIR-HG	0.228072	0.00389819
43	15	MIIR-HG	0.230902	0.00398862
43	16	MIIR-HG	0.231739	0.00208664
43	17	MIIR-HG	0.233075	0.000682848
43	18	MIIR-HG	0.236346	0.00121494
43	19	MIIR-HG	0.238406	0.000535567
43	20	MIIR-HG	0.239844	-0.000765795
43	21	MIIR-HG	0.240168	-0.00318006
43	22	MIIR-HG	0.242998	-0.00308972
43	23	MIIR-HG	0.245829	-0.00299815
43	24	MIIR-HG	0.249535	-0.00203084
43	25	MIIR-HG	0.253101	-0.00120393
43	26	MIIR-HG	0.259162	0.00211762
43	27	MIIR-HG	0.272182	0.0123986
43	28	MIIR-HG	0.294659	0.0321367
43	29	MIIR-HG	0.332503	0.067241
43	30	MIIR-HG	0.401234	0.133232
43	31	MIIR-HG	0.519256	0.248516
43	32	MIIR-HG	0.692577	0.419098
43	33	MIIR-HG	0.91833	0.642112
43	34	MIIR-HG	1.1593	0.880338
43	35	MIIR-HG	1.37837	1.09667
43	36	MIIR-HG	1.55994	1.2755
43	37	MIIR-HG	1.69237	1.4052
43	38	MIIR-HG	1.79043	1.50051
43	39	MIIR-HG	1.86137	1.56872
43	40	MIIR-HG	1.90865	1.61326
44	1	MAF-AS	0.151638	-0.00903813
44	2	MAF-AS	0.155017	-0.00868702
44	3	MAF-AS	0.162009	-0.00472202
44	4	MAF-AS	0.166893	-0.00286604
44	5	MAF-AS	0.171822	-0.000964266
44	6	MAF-AS	0.17726	0.00144616
44	7	MAF-AS	0.179805	0.000963623
44	8	MAF-AS	0.182895	0.00102559
44	9	MAF-AS	0.185993	0.00109607
44	10	MAF-AS	0.189022	0.00109772
44	11	MAF-AS	0.192494	0.00154255
44	12	MAF-AS	0.196119	0.00213994
44	13	MAF-AS	0.198154	0.0011469
44	14	MAF-AS	0.201547	0.00151209
44	15	MAF-AS	0.205165	0.00210299
44	16	MAF-AS	0.207476	0.00138643
44	17	MAF-AS	0.209101	-1.60381e-05
44	18	MAF-AS	0.212764	0.000619239
44	19	MAF-AS	0.213735	-0.0014375
44	20	MAF-AS	0.216072	-0.0021279
44	21	MAF-AS	0.219522	-0.0017054
44	22	MAF-AS	0.22363	-0.000625473
44	23	MAF-AS	0.226432	-0.000851334
44	24	MAF-AS	0.229547	-0.000763332
44	25	MAF-AS	0.234659	0.00132095
44	26	MAF-AS	0.24693	0.0105641
44	27	MAF-AS	0.26537	0.0259767
44	28	MAF-AS	0.298714	0.0562933
44	29	MAF-AS	0.363157	0.117709
44	30	MAF-AS	0.472013	0.223537
44	31	MAF-AS	0.645503	0.393999
44	32	MAF-AS	0.897957	0.643426
44	33	MAF-AS	1.21008	0.952525
44	34	MAF-AS	1.52529	1.2647
44	35	MAF-AS	1.78981	1.52619
44	36	MAF-AS	1.99113	1.72449
44	37	MAF-AS	2.12856	1.85889
44	38	MAF-AS	2.2247	1.952
44	39	MAF-AS	2.2929	2.01718
44	40	MAF-AS	2.33485	2.0561
45	1	GAPDH	0.171583	-0.00762359
45	2	GAPDH	0.176703	-0.00707687
45	3	GAPDH	0.187504	-0.000848553
45	4	GAPDH	0.193442	0.00051623
45	5	GAPDH	0.197929	0.000430252
45	6	GAPDH	0.202639	0.000567389
45	7	GAPDH	0.207521	0.000875874
45	8	GAPDH	0.210776	-0.000442237
45	9	GAPDH	0.214167	-0.00162481
45	10	GAPDH	0.219194	-0.00117081
45	11	GAPDH	0.226635	0.00169666
45	12	GAPDH	0.235938	0.00642711
45	13	GAPDH	0.25339	0.0193058
45	14	GAPDH	0.282913	0.0442556
45	15	GAPDH	0.335953	0.0927229
45	16	GAPDH	0.429234	0.18143
45	17	GAPDH	0.583151	0.330774
45	18	GAPDH	0.808638	0.551688
45	19	GAPDH	1.08283	0.82131
45	20	GAPDH	1.36017	1.09408
45	21	GAPDH	1.59658	1.32591
45	22	GAPDH	1.77497	1.49972
45	23	GAPDH	1.90136	1.62155
45	24	GAPDH	1.99215	1.70776
45	25	GAPDH	2.05959	1.77063
45	26	GAPDH	2.10819	1.81465
45	27	GAPDH	2.14267	1.84456
45	28	GAPDH	2.17522	1.87254
45	29	GAPDH	2.19373	1.88647
45	30	GAPDH	2.20457	1.89275
45	31	GAPDH	2.21448	1.89808
45	32	GAPDH	2.22455	1.90358
45	33	GAPDH	2.22503	1.89948
45	34	GAPDH	2.22545	1.89533
45	35	GAPDH	2.22602	1.89133
45	36	GAPDH	2.22461	1.88534
45	37	GAPDH	2.2228	1.87896
45	38	GAPDH	2.22112	1.87271
45	39	GAPDH	2.21977	1.86678
45	40	GAPDH	2.2189	1.86134
46	1
46	2
46	3
46	4
46	5
46	6
46	7
46	8
46	9
46	10
46	11
46	12
46	13
46	14
46	15
46	16
46	17
46	18
46	19
46	20
46	21
46	22
46	23
46	24
46	25
46	26
46	27
46	28
46	29
46	30
46	31
46	32
46	33
46	34
46	35
46	36
46	37
46	38
46	39
46	40
47	1
47	2
47	3
47	4
47	5
47	6
47	7
47	8
47	9
47	10
47	11
47	12
47	13
47	14
47	15
47	16
47	17
47	18
47	19
47	20
47	21
47	22
47	23
47	24
47	25
47	26
47	27
47	28
47	29
47	30
47	31
47	32
47	33
47	34
47	35
47	36
47	37
47	38
47	39
47	40
48	1
48	2
48	3
48	4
48	5
48	6
48	7
48	8
48	9
48	10
48	11
48	12
48	13
48	14
48	15
48	16
48	17
48	18
48	19
48	20
48	21
48	22
48	23
48	24
48	25
48	26
48	27
48	28
48	29
48	30
48	31
48	32
48	33
48	34
48	35
48	36
48	37
48	38
48	39
48	40
49	1
49	2
49	3
49	4
49	5
49	6
49	7
49	8
49	9
49	10
49	11
49	12
49	13
49	14
49	15
49	16
49	17
49	18
49	19
49	20
49	21
49	22
49	23
49	24
49	25
49	26
49	27
49	28
49	29
49	30
49	31
49	32
49	33
49	34
49	35
49	36
49	37
49	38
49	39
49	40
50	1	BB-AS	0.275852	-0.0177537
50	2	BB-AS	0.281345	-0.0177597
[truncated: 1,878 more rows]

## Sheet: Results
Well	Well Position	Sample Name	Target Name	Task	Reporter	Quencher	RQ	CT	Ct Mean	Delta Ct Mean	DDCT	2^(-DDCT)	Automatic Ct Threshold	Ct Threshold	Automatic Baseline	Baseline Start	Baseline End	Efficiency	Tm1	Tm2	Tm3	Custom1	Custom2	Custom3	Custom4	Custom5	Custom6	MTP
2	A2	1CA	BB-AS	UNKNOWN	SYBR	None	3.01709	26.58	26.5796	12.5824	-1.59316	3.01709	TRUE	0.205054	TRUE	3	22	1	80.7247									N
3	A3	1CA	MIIR-HG	UNKNOWN	SYBR	None	0.817415	26.875	26.8752	12.878	0.290859	0.817415	TRUE	0.158614	TRUE	3	22	1	81.9993									N
4	A4	1CA	MAF-AS	UNKNOWN	SYBR	None	0.895887	27.97	27.9702	13.973	0.158611	0.895887	TRUE	0.187975	TRUE	3	23	1	89.1567									N
5	A5	1CA	GAPDH	UNKNOWN	SYBR	None		13.997	13.9972				TRUE	0.161359	TRUE	3	9	1	83.3719									N
6	A6	1N	BB-AS	UNKNOWN	SYBR	None	1	30.821	30.8214	14.1756			TRUE	0.205054	TRUE	3	25	1	80.9208									N
7	A7	1N	MIIR-HG	UNKNOWN	SYBR	None	1	29.233	29.233	12.5872			TRUE	0.158614	TRUE	3	24	1	82.1954									N
8	A8	1N	MAF-AS	UNKNOWN	SYBR	None	1	30.46	30.4603	13.8144			TRUE	0.187975	TRUE	3	25	1	89.3528									N
9	A9	1N	GAPDH	UNKNOWN	SYBR	None		16.646	16.6458				TRUE	0.161359	TRUE	3	12	1	83.47									N
14	B2	7CA	BB-AS	UNKNOWN	SYBR	None	5.95458	26.958	26.9581	11.6016	-2.91564	7.54564	TRUE	0.205054	TRUE	3	22	1	80.7247									N
15	B3	7CA	MIIR-HG	UNKNOWN	SYBR	None	1.65317	27.218	27.2185	11.8619	-2.44407	5.44173	TRUE	0.158614	TRUE	3	22	1	82.0973									N
16	B4	7CA	MAF-AS	UNKNOWN	SYBR	None	17.2394	25.063	25.0633	9.70679	-2.54368	5.83075	TRUE	0.187975	TRUE	3	20	1	89.2548									N
17	B5	7CA	GAPDH	UNKNOWN	SYBR	None		15.357	15.3565				TRUE	0.161359	TRUE	3	11	1	83.3719									N
18	B6	7N	BB-AS	UNKNOWN	SYBR	None	0.789142	30.075	30.0746	14.5172			TRUE	0.205054	TRUE	3	25	1	80.9208									N
19	B7	7N	MIIR-HG	UNKNOWN	SYBR	None	0.303795	29.863	29.8633	14.306			TRUE	0.158614	TRUE	3	25	1	82.1954									N
20	B8	7N	MAF-AS	UNKNOWN	SYBR	None	2.95664	27.808	27.8078	12.2505			TRUE	0.187975	TRUE	3	22	1	89.3528									N
21	B9	7N	GAPDH	UNKNOWN	SYBR	None		15.557	15.5573				TRUE	0.161359	TRUE	3	11	1	83.47									N
26	C2	8CA	BB-AS	UNKNOWN	SYBR	None	13.4247	25.464	25.4642	10.4287	-3.21405	9.2795	TRUE	0.205054	TRUE	3	20	1	80.7247									N
27	C3	8CA	MIIR-HG	UNKNOWN	SYBR	None	3.16222	25.962	25.9617	10.9262	-2.04649	4.131	TRUE	0.158614	TRUE	3	21	1	82.0973									N
28	C4	8CA	MAF-AS	UNKNOWN	SYBR	None	32.5044	23.827	23.8273	8.79186	-4.41036	21.2643	TRUE	0.187975	TRUE	3	19	1	89.2548									N
29	C5	8CA	GAPDH	UNKNOWN	SYBR	None		15.035	15.0355				TRUE	0.161359	TRUE	3	10	1	83.2739	86.5095	72.979							Y
30	C6	8N	BB-AS	UNKNOWN	SYBR	None	1.44671	30.533	30.5328	13.6428			TRUE	0.205054	TRUE	3	25	1	80.8227									N
31	C7	8N	MIIR-HG	UNKNOWN	SYBR	None	0.765485	29.863	29.8627	12.9727			TRUE	0.158614	TRUE	3	25	1	82.1954									N
32	C8	8N	MAF-AS	UNKNOWN	SYBR	None	1.52859	30.092	30.0922	13.2022			TRUE	0.187975	TRUE	3	25	1	89.3528									N
33	C9	8N	GAPDH	UNKNOWN	SYBR	None		16.89	16.89				TRUE	0.161359	TRUE	3	12	1	83.47									N
38	D2	10CA	BB-AS	UNKNOWN	SYBR	None	0.226295	32.299	32.2989	16.3193	0.551038	0.682529	TRUE	0.205054	TRUE	3	27	1	80.9208									N
39	D3	10CA	MIIR-HG	UNKNOWN	SYBR	None	0.785792	28.915	28.9145	12.9349	-1.48619	2.80147	TRUE	0.158614	TRUE	3	24	1	82.1954									N
40	D4	10CA	MAF-AS	UNKNOWN	SYBR	None	5.3873	27.364	27.3644	11.3849	-2.52182	5.74304	TRUE	0.187975	TRUE	3	22	1	89.4509									N
41	D5	10CA	GAPDH	UNKNOWN	SYBR	None		15.98	15.9796				TRUE	0.161359	TRUE	3	11	1	83.3719									N
42	D6	10N	BB-AS	UNKNOWN	SYBR	None	0.331553	31.578	31.5781	15.7683			TRUE	0.205054	TRUE	3	26	1	81.0188									N
43	D7	10N	MIIR-HG	UNKNOWN	SYBR	None	0.280492	30.231	30.231	14.4211			TRUE	0.158614	TRUE	3	25	1	82.1954									N
44	D8	10N	MAF-AS	UNKNOWN	SYBR	None	0.938057	29.717	29.7165	13.9067			TRUE	0.187975	TRUE	3	24	1	89.4509									N
45	D9	10N	GAPDH	UNKNOWN	SYBR	None		15.81	15.8098				TRUE	0.161359	TRUE	3	11	1	83.568									N
50	E2	11CA	BB-AS	UNKNOWN	SYBR	None	0.162865	33.045	33.0448	16.7938	1.28085	0.411553	TRUE	0.205054	TRUE	3	28	1	80.8227									N
51	E3	11CA	MIIR-HG	UNKNOWN	SYBR	None	0.781116	29.195	29.1946	12.9436	-1.34422	2.53893	TRUE	0.158614	TRUE	3	24	1	82.1954									N
52	E4	11CA	MAF-AS	UNKNOWN	SYBR	None	1.73199	29.273	29.273	13.022	-2.44037	5.4278	TRUE	0.187975	TRUE	3	24	1	89.3528									N
53	E5	11CA	GAPDH	UNKNOWN	SYBR	None		16.251	16.251				TRUE	0.161359	TRUE	3	11	1	83.47									N
54	E6	11N	BB-AS	UNKNOWN	SYBR	None	0.395733	31.672	31.6717	15.513			TRUE	0.205054	TRUE	3	26	1	80.9208									N
55	E7	11N	MIIR-HG	UNKNOWN	SYBR	None	0.307656	30.447	30.4465	14.2878			TRUE	0.158614	TRUE	3	26	1	82.2934									N
56	E8	11N	MAF-AS	UNKNOWN	SYBR	None	0.319096	31.621	31.6211	15.4624			TRUE	0.187975	TRUE	3	26	1	89.4509									N
57	E9	11N	GAPDH	UNKNOWN	SYBR	None		16.159	16.1588				TRUE	0.161359	TRUE	3	11	1	83.568									N
62	F2	12CA	BB-AS	UNKNOWN	SYBR	None	0.498566	31.847	31.8473	15.1797	-1.16798	2.24696	TRUE	0.205054	TRUE	3	27	1	80.9208									N
63	F3	12CA	MIIR-HG	UNKNOWN	SYBR	None	1.09525	29.123	29.1235	12.4559	-1.73019	3.31772	TRUE	0.158614	TRUE	3	24	1	82.1954									N
64	F4	12CA	MAF-AS	UNKNOWN	SYBR	None	2.95341	28.92	28.9196	12.252	-0.77146	1.707	TRUE	0.187975	TRUE	3	24	1	89.3528									N
65	F5	12CA	GAPDH	UNKNOWN	SYBR	None		16.668	16.6676				TRUE	0.161359	TRUE	3	12	1	83.47									N
66	F6	12N	BB-AS	UNKNOWN	SYBR	None	0.221884	31.498	31.4983	16.3477			TRUE	0.205054	TRUE	3	26	1	81.0188									N
67	F7	12N	MIIR-HG	UNKNOWN	SYBR	None	0.33012	29.337	29.3367	14.1861			TRUE	0.158614	TRUE	3	24	1	82.1954									N
68	F8	12N	MAF-AS	UNKNOWN	SYBR	None	1.73018	28.174	28.1742	13.0235			TRUE	0.187975	TRUE	3	23	1	89.3528									N
69	F9	12N	GAPDH	UNKNOWN	SYBR	None		15.151	15.1507				TRUE	0.161359	TRUE	3	10	1	83.568									N
74	G2	13CA	BB-AS	UNKNOWN	SYBR	None	81.975	23.916	23.9161	7.81846	-6.60506	97.3469	TRUE	0.205054	TRUE	3	19	1	80.9208									N
75	G3	13CA	MIIR-HG	UNKNOWN	SYBR	None	5.0709	26.343	26.3426	10.2449	-1.70134	3.25202	TRUE	0.158614	TRUE	3	21	1	82.0973									N
76	G4	13CA	MAF-AS	UNKNOWN	SYBR	None	5.69698	27.402	27.4019	11.3042	-2.39304	5.25264	TRUE	0.187975	TRUE	3	22	1	89.3528									N
77	G5	13CA	GAPDH	UNKNOWN	SYBR	None		16.098	16.0977				TRUE	0.161359	TRUE	3	11	1	83.47									N
78	G6	13N	BB-AS	UNKNOWN	SYBR	None	0.842092	31.28	31.2798	14.4235			TRUE	0.205054	TRUE	3	26	1	81.0188									N
79	G7	13N	MIIR-HG	UNKNOWN	SYBR	None	1.55931	28.803	28.8026	11.9463			TRUE	0.158614	TRUE	3	24	1	82.1954									N
80	G8	13N	MAF-AS	UNKNOWN	SYBR	None	1.0846	30.554	30.5536	13.6973			TRUE	0.187975	TRUE	3	25	1	89.3528									N
81	G9	13N	GAPDH	UNKNOWN	SYBR	None		16.856	16.8563				TRUE	0.161359	TRUE	3	12	1	83.47									N
86	H2	14CA	BB-AS	UNKNOWN	SYBR	None	0.642122	30.209	30.2086	14.8147	-1.53029	2.88844	TRUE	0.205054	TRUE	3	25	1	80.6266									N
87	H3	14CA	MIIR-HG	UNKNOWN	SYBR	None	3.82815	26.044	26.0445	10.6505	-2.93957	7.67184	TRUE	0.158614	TRUE	3	21	1	82.0973									N
88	H4	14CA	MAF-AS	UNKNOWN	SYBR	None	42.7726	23.79	23.7898	8.39581	-4.84026	28.6461	TRUE	0.187975	TRUE	3	19	1	89.2548									N
89	H5	14CA	GAPDH	UNKNOWN	SYBR	None		15.394	15.394				TRUE	0.161359	TRUE	3	11	1	83.2739	86.2153	72.979							Y
90	H6	14N	BB-AS	UNKNOWN	SYBR	None	0.222307	32.67	32.6698	16.3449			TRUE	0.205054	TRUE	3	28	1	80.8227									N
91	H7	14N	MIIR-HG	UNKNOWN	SYBR	None	0.498988	29.915	29.9149	13.5901			TRUE	0.158614	TRUE	3	25	1	82.1954									N
92	H8	14N	MAF-AS	UNKNOWN	SYBR	None	1.49314	29.561	29.5609	13.2361			TRUE	0.187975	TRUE	3	24	1	89.3528									N
93	H9	14N	GAPDH	UNKNOWN	SYBR	None		16.325	16.3248				TRUE	0.161359	TRUE	3	11	1	83.47									N
Analysis Type	Singleplex
Endogenous Control	GAPDH
RQ Min/Max Confidence Level	95.0
Reference Sample	1N
