# Supplementary material for: Transcriptome profiling and co-expression network analysis of lncRNAs and mRNAs in colorectal cancer by RNA sequencing
Source: BMC Cancer. 2022 Jul 16;22:780. doi: 10.1186/s12885-022-09878-6 (PMC9288709; doi:10.1186/s12885-022-09878-6)
Supplement: Supplementary file 1 — Additional file 1. RT-qPCR result s of lncRNAs and mRNAs. [file 12885_2022_9878_MOESM1_ESM.zip › íúsupplementary qPCR raw data/2016-09-07 PM 261.675.1133.DPPO-AS1.xls]

## Sheet: Sample Setup
Block Type	96-Well Block (0.2mL)
Calibration is expired	No
Calibration performed on	2013-06-19 17:08:17 PM CST
Calibration Background is expired	No
Calibration Background performed on	2016-04-21 14:54:21 PM CST
Calibration CY5 is expired	Yes
Calibration CY5 performed on	2015-04-24 21:34:58 PM CST
Calibration FAM is expired	No
Calibration FAM performed on	2016-04-21 15:19:57 PM CST
Calibration MELTDOCTOR is expired	Yes
Calibration MELTDOCTOR performed on	2013-06-19 17:08:16 PM CST
Calibration NED is expired	No
Calibration NED performed on	2016-04-21 15:45:46 PM CST
Calibration ROI is expired	No
Calibration ROI performed on	2016-04-21 14:45:24 PM CST
Calibration ROX is expired	No
Calibration ROX performed on	2016-04-21 15:37:01 PM CST
Calibration SYBR is expired	No
Calibration SYBR performed on	2016-04-21 15:54:32 PM CST
Calibration TAMRA is expired	No
Calibration TAMRA performed on	2016-04-21 15:11:48 PM CST
Calibration Uniformity is expired	No
Calibration Uniformity performed on	2016-04-21 15:02:46 PM CST
Calibration VIC is expired	No
Calibration VIC performed on	2016-04-21 15:28:24 PM CST
Chemistry	SYBR_GREEN
Experiment File Name	D:\Documents and Settings\INSTR-ADMIN\Desktop\TOUJING\Gdd Lnc\2016-09-07 110408.eds
Experiment Name	2016-09-07 110408
Experiment Run End Time	2016-09-07 12:26:56 PM CST
Experiment Type	Comparative Cт (ΔΔCт)
Instrument Name	278990028
Instrument Serial Number	278990028
Instrument Type	ViiA 7
Passive Reference	ROX
Quantification Cycle Method	Ct
Signal Smoothing On	false
Stage/ Cycle where Analysis is performed	Stage 2, Step 2
Well	Well Position	Sample Name	Sample Color	Biogroup Name	Biogroup Color	Target Name	Target Color	Task	Reporter	Quencher	Quantity	Comments
1	A1	52CA	RGB(176,23,31)			FAM-AS-2-180	RGB(176,23,31)	UNKNOWN	SYBR	None
2	A2	52CA	RGB(176,23,31)			GAPDH	RGB(0,0,255)	UNKNOWN	SYBR	None
3	A3	52CA	RGB(176,23,31)			LINCOO261-2	RGB(0,139,69)	UNKNOWN	SYBR	None
4	A4	52CA	RGB(176,23,31)			LINCO1133-1	RGB(238,238,0)	UNKNOWN	SYBR	None
5	A5	52CA	RGB(176,23,31)			LINC00675-2	RGB(139,137,112)	UNKNOWN	SYBR	None
6	A6	52CA	RGB(176,23,31)			DPP10-AS1-1-214	RGB(238,121,66)	UNKNOWN	SYBR	None
7	A7	52N	RGB(0,245,255)			FAM-AS-2-180	RGB(176,23,31)	UNKNOWN	SYBR	None
8	A8	52N	RGB(0,245,255)			GAPDH	RGB(0,0,255)	UNKNOWN	SYBR	None
9	A9	52N	RGB(0,245,255)			LINCOO261-2	RGB(0,139,69)	UNKNOWN	SYBR	None
10	A10	52N	RGB(0,245,255)			LINCO1133-1	RGB(238,238,0)	UNKNOWN	SYBR	None
11	A11	52N	RGB(0,245,255)			LINC00675-2	RGB(139,137,112)	UNKNOWN	SYBR	None
12	A12	52N	RGB(0,245,255)			DPP10-AS1-1-214	RGB(238,121,66)	UNKNOWN	SYBR	None
13	B1	53CA	RGB(0,0,255)			FAM-AS-2-180	RGB(176,23,31)	UNKNOWN	SYBR	None
14	B2	53CA	RGB(0,0,255)			GAPDH	RGB(0,0,255)	UNKNOWN	SYBR	None
15	B3	53CA	RGB(0,0,255)			LINCOO261-2	RGB(0,139,69)	UNKNOWN	SYBR	None
16	B4	53CA	RGB(0,0,255)			LINCO1133-1	RGB(238,238,0)	UNKNOWN	SYBR	None
17	B5	53CA	RGB(0,0,255)			LINC00675-2	RGB(139,137,112)	UNKNOWN	SYBR	None
18	B6	53CA	RGB(0,0,255)			DPP10-AS1-1-214	RGB(238,121,66)	UNKNOWN	SYBR	None
19	B7	53N	RGB(238,220,130)			FAM-AS-2-180	RGB(176,23,31)	UNKNOWN	SYBR	None
20	B8	53N	RGB(238,220,130)			GAPDH	RGB(0,0,255)	UNKNOWN	SYBR	None
21	B9	53N	RGB(238,220,130)			LINCOO261-2	RGB(0,139,69)	UNKNOWN	SYBR	None
22	B10	53N	RGB(238,220,130)			LINCO1133-1	RGB(238,238,0)	UNKNOWN	SYBR	None
23	B11	53N	RGB(238,220,130)			LINC00675-2	RGB(139,137,112)	UNKNOWN	SYBR	None
24	B12	53N	RGB(238,220,130)			DPP10-AS1-1-214	RGB(238,121,66)	UNKNOWN	SYBR	None
25	C1	54CA	RGB(0,139,69)			FAM-AS-2-180	RGB(176,23,31)	UNKNOWN	SYBR	None
26	C2	54CA	RGB(0,139,69)			GAPDH	RGB(0,0,255)	UNKNOWN	SYBR	None
27	C3	54CA	RGB(0,139,69)			LINCOO261-2	RGB(0,139,69)	UNKNOWN	SYBR	None
28	C4	54CA	RGB(0,139,69)			LINCO1133-1	RGB(238,238,0)	UNKNOWN	SYBR	None
29	C5	54CA	RGB(0,139,69)			LINC00675-2	RGB(139,137,112)	UNKNOWN	SYBR	None
30	C6	54CA	RGB(0,139,69)			DPP10-AS1-1-214	RGB(238,121,66)	UNKNOWN	SYBR	None
31	C7	54N	RGB(255,127,0)			FAM-AS-2-180	RGB(176,23,31)	UNKNOWN	SYBR	None
32	C8	54N	RGB(255,127,0)			GAPDH	RGB(0,0,255)	UNKNOWN	SYBR	None
33	C9	54N	RGB(255,127,0)			LINCOO261-2	RGB(0,139,69)	UNKNOWN	SYBR	None
34	C10	54N	RGB(255,127,0)			LINCO1133-1	RGB(238,238,0)	UNKNOWN	SYBR	None
35	C11	54N	RGB(255,127,0)			LINC00675-2	RGB(139,137,112)	UNKNOWN	SYBR	None
36	C12	54N	RGB(255,127,0)			DPP10-AS1-1-214	RGB(238,121,66)	UNKNOWN	SYBR	None
37	D1	56CA	RGB(238,238,0)			FAM-AS-2-180	RGB(176,23,31)	UNKNOWN	SYBR	None
38	D2	56CA	RGB(238,238,0)			GAPDH	RGB(0,0,255)	UNKNOWN	SYBR	None
39	D3	56CA	RGB(238,238,0)			LINCOO261-2	RGB(0,139,69)	UNKNOWN	SYBR	None
40	D4	56CA	RGB(238,238,0)			LINCO1133-1	RGB(238,238,0)	UNKNOWN	SYBR	None
41	D5	56CA	RGB(238,238,0)			LINC00675-2	RGB(139,137,112)	UNKNOWN	SYBR	None
42	D6	56CA	RGB(238,238,0)			DPP10-AS1-1-214	RGB(238,121,66)	UNKNOWN	SYBR	None
43	D7	56N	RGB(142,142,56)			FAM-AS-2-180	RGB(176,23,31)	UNKNOWN	SYBR	None
44	D8	56N	RGB(142,142,56)			GAPDH	RGB(0,0,255)	UNKNOWN	SYBR	None
45	D9	56N	RGB(142,142,56)			LINCOO261-2	RGB(0,139,69)	UNKNOWN	SYBR	None
46	D10	56N	RGB(142,142,56)			LINCO1133-1	RGB(238,238,0)	UNKNOWN	SYBR	None
47	D11	56N	RGB(142,142,56)			LINC00675-2	RGB(139,137,112)	UNKNOWN	SYBR	None
48	D12	56N	RGB(142,142,56)			DPP10-AS1-1-214	RGB(238,121,66)	UNKNOWN	SYBR	None
49	E1	60CA	RGB(139,137,112)			FAM-AS-2-180	RGB(176,23,31)	UNKNOWN	SYBR	None
50	E2	60CA	RGB(139,137,112)			GAPDH	RGB(0,0,255)	UNKNOWN	SYBR	None
51	E3	60CA	RGB(139,137,112)			LINCOO261-2	RGB(0,139,69)	UNKNOWN	SYBR	None
52	E4	60CA	RGB(139,137,112)			LINCO1133-1	RGB(238,238,0)	UNKNOWN	SYBR	None
53	E5	60CA	RGB(139,137,112)			LINC00675-2	RGB(139,137,112)	UNKNOWN	SYBR	None
54	E6	60CA	RGB(139,137,112)			DPP10-AS1-1-214	RGB(238,121,66)	UNKNOWN	SYBR	None
55	E7	60N	RGB(238,44,44)			FAM-AS-2-180	RGB(176,23,31)	UNKNOWN	SYBR	None
56	E8	60N	RGB(238,44,44)			GAPDH	RGB(0,0,255)	UNKNOWN	SYBR	None
57	E9	60N	RGB(238,44,44)			LINCOO261-2	RGB(0,139,69)	UNKNOWN	SYBR	None
58	E10	60N	RGB(238,44,44)			LINCO1133-1	RGB(238,238,0)	UNKNOWN	SYBR	None
59	E11	60N	RGB(238,44,44)			LINC00675-2	RGB(139,137,112)	UNKNOWN	SYBR	None
60	E12	60N	RGB(238,44,44)			DPP10-AS1-1-214	RGB(238,121,66)	UNKNOWN	SYBR	None
61	F1	62CA	RGB(238,121,66)			FAM-AS-2-180	RGB(176,23,31)	UNKNOWN	SYBR	None
62	F2	62CA	RGB(238,121,66)			GAPDH	RGB(0,0,255)	UNKNOWN	SYBR	None
63	F3	62CA	RGB(238,121,66)			LINCOO261-2	RGB(0,139,69)	UNKNOWN	SYBR	None
64	F4	62CA	RGB(238,121,66)			LINCO1133-1	RGB(238,238,0)	UNKNOWN	SYBR	None
65	F5	62CA	RGB(238,121,66)			LINC00675-2	RGB(139,137,112)	UNKNOWN	SYBR	None
66	F6	62CA	RGB(238,121,66)			DPP10-AS1-1-214	RGB(238,121,66)	UNKNOWN	SYBR	None
67	F7	62N	RGB(51,161,201)			FAM-AS-2-180	RGB(176,23,31)	UNKNOWN	SYBR	None
68	F8	62N	RGB(51,161,201)			GAPDH	RGB(0,0,255)	UNKNOWN	SYBR	None
69	F9	62N	RGB(51,161,201)			LINCOO261-2	RGB(0,139,69)	UNKNOWN	SYBR	None
70	F10	62N	RGB(51,161,201)			LINCO1133-1	RGB(238,238,0)	UNKNOWN	SYBR	None
71	F11	62N	RGB(51,161,201)			LINC00675-2	RGB(139,137,112)	UNKNOWN	SYBR	None
72	F12	62N	RGB(51,161,201)			DPP10-AS1-1-214	RGB(238,121,66)	UNKNOWN	SYBR	None
73	G1	63CA	RGB(142,56,142)			FAM-AS-2-180	RGB(176,23,31)	UNKNOWN	SYBR	None
74	G2	63CA	RGB(142,56,142)			GAPDH	RGB(0,0,255)	UNKNOWN	SYBR	None
75	G3	63CA	RGB(142,56,142)			LINCOO261-2	RGB(0,139,69)	UNKNOWN	SYBR	None
76	G4	63CA	RGB(142,56,142)			LINCO1133-1	RGB(238,238,0)	UNKNOWN	SYBR	None
77	G5	63CA	RGB(142,56,142)			LINC00675-2	RGB(139,137,112)	UNKNOWN	SYBR	None
78	G6	63CA	RGB(142,56,142)			DPP10-AS1-1-214	RGB(238,121,66)	UNKNOWN	SYBR	None
79	G7	63N	RGB(238,18,137)			FAM-AS-2-180	RGB(176,23,31)	UNKNOWN	SYBR	None
80	G8	63N	RGB(238,18,137)			GAPDH	RGB(0,0,255)	UNKNOWN	SYBR	None
81	G9	63N	RGB(238,18,137)			LINCOO261-2	RGB(0,139,69)	UNKNOWN	SYBR	None
82	G10	63N	RGB(238,18,137)			LINCO1133-1	RGB(238,238,0)	UNKNOWN	SYBR	None
83	G11	63N	RGB(238,18,137)			LINC00675-2	RGB(139,137,112)	UNKNOWN	SYBR	None
84	G12	63N	RGB(238,18,137)			DPP10-AS1-1-214	RGB(238,121,66)	UNKNOWN	SYBR	None
85	H1	66CA	RGB(198,113,113)			FAM-AS-2-180	RGB(176,23,31)	UNKNOWN	SYBR	None
86	H2	66CA	RGB(198,113,113)			GAPDH	RGB(0,0,255)	UNKNOWN	SYBR	None
87	H3	66CA	RGB(198,113,113)			LINCOO261-2	RGB(0,139,69)	UNKNOWN	SYBR	None
88	H4	66CA	RGB(198,113,113)			LINCO1133-1	RGB(238,238,0)	UNKNOWN	SYBR	None
89	H5	66CA	RGB(198,113,113)			LINC00675-2	RGB(139,137,112)	UNKNOWN	SYBR	None
90	H6	66CA	RGB(198,113,113)			DPP10-AS1-1-214	RGB(238,121,66)	UNKNOWN	SYBR	None
91	H7	66N	RGB(176,23,31)			FAM-AS-2-180	RGB(176,23,31)	UNKNOWN	SYBR	None
92	H8	66N	RGB(176,23,31)			GAPDH	RGB(0,0,255)	UNKNOWN	SYBR	None
93	H9	66N	RGB(176,23,31)			LINCOO261-2	RGB(0,139,69)	UNKNOWN	SYBR	None
94	H10	66N	RGB(176,23,31)			LINCO1133-1	RGB(238,238,0)	UNKNOWN	SYBR	None
95	H11	66N	RGB(176,23,31)			LINC00675-2	RGB(139,137,112)	UNKNOWN	SYBR	None
96	H12	66N	RGB(176,23,31)			DPP10-AS1-1-214	RGB(238,121,66)	UNKNOWN	SYBR	None

## Sheet: Amplification Data
Block Type	96-Well Block (0.2mL)
Calibration is expired	No
Calibration performed on	2013-06-19 17:08:17 PM CST
Calibration Background is expired	No
Calibration Background performed on	2016-04-21 14:54:21 PM CST
Calibration CY5 is expired	Yes
Calibration CY5 performed on	2015-04-24 21:34:58 PM CST
Calibration FAM is expired	No
Calibration FAM performed on	2016-04-21 15:19:57 PM CST
Calibration MELTDOCTOR is expired	Yes
Calibration MELTDOCTOR performed on	2013-06-19 17:08:16 PM CST
Calibration NED is expired	No
Calibration NED performed on	2016-04-21 15:45:46 PM CST
Calibration ROI is expired	No
Calibration ROI performed on	2016-04-21 14:45:24 PM CST
Calibration ROX is expired	No
Calibration ROX performed on	2016-04-21 15:37:01 PM CST
Calibration SYBR is expired	No
Calibration SYBR performed on	2016-04-21 15:54:32 PM CST
Calibration TAMRA is expired	No
Calibration TAMRA performed on	2016-04-21 15:11:48 PM CST
Calibration Uniformity is expired	No
Calibration Uniformity performed on	2016-04-21 15:02:46 PM CST
Calibration VIC is expired	No
Calibration VIC performed on	2016-04-21 15:28:24 PM CST
Chemistry	SYBR_GREEN
Experiment File Name	D:\Documents and Settings\INSTR-ADMIN\Desktop\TOUJING\Gdd Lnc\2016-09-07 110408.eds
Experiment Name	2016-09-07 110408
Experiment Run End Time	2016-09-07 12:26:56 PM CST
Experiment Type	Comparative Cт (ΔΔCт)
Instrument Name	278990028
Instrument Serial Number	278990028
Instrument Type	ViiA 7
Passive Reference	ROX
Quantification Cycle Method	Ct
Signal Smoothing On	false
Stage/ Cycle where Analysis is performed	Stage 2, Step 2
Well	Cycle	Target Name	Rn	Delta Rn
1	1	FAM-AS-2-180	0.119166	-0.00733636
1	2	FAM-AS-2-180	0.123848	-0.00790327
1	3	FAM-AS-2-180	0.132282	-0.00471923
1	4	FAM-AS-2-180	0.14117	-0.00107957
1	5	FAM-AS-2-180	0.146871	-0.000628554
1	6	FAM-AS-2-180	0.153782	0.00103354
1	7	FAM-AS-2-180	0.158665	0.000667824
1	8	FAM-AS-2-180	0.166374	0.00312743
1	9	FAM-AS-2-180	0.172433	0.00393741
1	10	FAM-AS-2-180	0.174234	0.000488485
1	11	FAM-AS-2-180	0.178686	-0.000307814
1	12	FAM-AS-2-180	0.183359	-0.000884456
1	13	FAM-AS-2-180	0.190456	0.000963307
1	14	FAM-AS-2-180	0.1966	0.00185811
1	15	FAM-AS-2-180	0.201775	0.00178407
1	16	FAM-AS-2-180	0.203997	-0.00124326
1	17	FAM-AS-2-180	0.20842	-0.00206912
1	18	FAM-AS-2-180	0.212398	-0.00334061
1	19	FAM-AS-2-180	0.219935	-0.00105305
1	20	FAM-AS-2-180	0.227702	0.00146549
1	21	FAM-AS-2-180	0.241686	0.0102002
1	22	FAM-AS-2-180	0.265893	0.0291575
1	23	FAM-AS-2-180	0.309907	0.067922
1	24	FAM-AS-2-180	0.389288	0.142054
1	25	FAM-AS-2-180	0.520594	0.268111
1	26	FAM-AS-2-180	0.722705	0.464973
1	27	FAM-AS-2-180	0.991209	0.728227
1	28	FAM-AS-2-180	1.28143	1.0132
1	29	FAM-AS-2-180	1.5448	1.27132
1	30	FAM-AS-2-180	1.7464	1.46767
1	31	FAM-AS-2-180	1.88686	1.60288
1	32	FAM-AS-2-180	1.98013	1.6909
1	33	FAM-AS-2-180	2.04425	1.74977
1	34	FAM-AS-2-180	2.08908	1.78935
1	35	FAM-AS-2-180	2.12663	1.82166
1	36	FAM-AS-2-180	2.15597	1.84575
1	37	FAM-AS-2-180	2.17552	1.86005
1	38	FAM-AS-2-180	2.19282	1.8721
1	39	FAM-AS-2-180	2.2031	1.87713
1	40	FAM-AS-2-180	2.20971	1.87849
2	1	GAPDH	0.171579	-0.00666498
2	2	GAPDH	0.178372	-0.00668944
2	3	GAPDH	0.189399	-0.00247865
2	4	GAPDH	0.199753	0.00105895
2	5	GAPDH	0.206786	0.00127445
2	6	GAPDH	0.213038	0.000710105
2	7	GAPDH	0.219989	0.000844373
2	8	GAPDH	0.226617	0.000655941
2	9	GAPDH	0.231211	-0.00156687
2	10	GAPDH	0.238603	-0.000992275
2	11	GAPDH	0.246906	0.000493975
2	12	GAPDH	0.258657	0.00542819
2	13	GAPDH	0.277632	0.017587
2	14	GAPDH	0.308279	0.0414169
2	15	GAPDH	0.361813	0.088134
2	16	GAPDH	0.451689	0.171193
2	17	GAPDH	0.601147	0.313835
2	18	GAPDH	0.818567	0.524438
2	19	GAPDH	1.09808	0.797137
2	20	GAPDH	1.38955	1.08179
2	21	GAPDH	1.6352	1.32062
2	22	GAPDH	1.81259	1.49119
2	23	GAPDH	1.92933	1.60111
2	24	GAPDH	2.00543	1.6704
2	25	GAPDH	2.05678	1.71494
2	26	GAPDH	2.08693	1.73827
2	27	GAPDH	2.10894	1.75346
2	28	GAPDH	2.12112	1.75882
2	29	GAPDH	2.12973	1.76062
2	30	GAPDH	2.13137	1.75544
2	31	GAPDH	2.12999	1.74725
2	32	GAPDH	2.13063	1.74106
2	33	GAPDH	2.13175	1.73537
2	34	GAPDH	2.13031	1.72712
2	35	GAPDH	2.12945	1.71943
2	36	GAPDH	2.12778	1.71095
2	37	GAPDH	2.12657	1.70292
2	38	GAPDH	2.12666	1.69619
2	39	GAPDH	2.12821	1.69093
2	40	GAPDH	2.12399	1.67989
3	1	LINCOO261-2	0.126908	-0.00681896
3	2	LINCOO261-2	0.130952	-0.00815278
3	3	LINCOO261-2	0.140319	-0.00416338
3	4	LINCOO261-2	0.148012	-0.00184805
3	5	LINCOO261-2	0.155237	-1.2945e-06
3	6	LINCOO261-2	0.161561	0.000944972
3	7	LINCOO261-2	0.167904	0.00191043
3	8	LINCOO261-2	0.173883	0.00251181
3	9	LINCOO261-2	0.179416	0.00266723
3	10	LINCOO261-2	0.185015	0.00288791
3	11	LINCOO261-2	0.18852	0.00101486
3	12	LINCOO261-2	0.19299	0.000107262
3	13	LINCOO261-2	0.19733	-0.000930383
3	14	LINCOO261-2	0.201265	-0.00237285
3	15	LINCOO261-2	0.206081	-0.00293522
3	16	LINCOO261-2	0.213148	-0.00124595
3	17	LINCOO261-2	0.221224	0.00145265
3	18	LINCOO261-2	0.231887	0.0067377
3	19	LINCOO261-2	0.247622	0.0170957
3	20	LINCOO261-2	0.276261	0.0403565
3	21	LINCOO261-2	0.32995	0.0886673
3	22	LINCOO261-2	0.423084	0.176424
3	23	LINCOO261-2	0.580573	0.328535
3	24	LINCOO261-2	0.820656	0.563241
3	25	LINCOO261-2	1.12656	0.86377
3	26	LINCOO261-2	1.45129	1.18312
3	27	LINCOO261-2	1.72673	1.45319
3	28	LINCOO261-2	1.92567	1.64674
3	29	LINCOO261-2	2.05592	1.77162
3	30	LINCOO261-2	2.14326	1.85358
3	31	LINCOO261-2	2.20498	1.90992
3	32	LINCOO261-2	2.24565	1.94522
3	33	LINCOO261-2	2.27263	1.96681
3	34	LINCOO261-2	2.29657	1.98537
3	35	LINCOO261-2	2.31324	1.99667
3	36	LINCOO261-2	2.32368	2.00173
3	37	LINCOO261-2	2.3334	2.00608
3	38	LINCOO261-2	2.33807	2.00537
3	39	LINCOO261-2	2.34313	2.00505
3	40	LINCOO261-2	2.34631	2.00285
4	1	LINCO1133-1	0.122517	-0.00733571
4	2	LINCO1133-1	0.127926	-0.00695112
4	3	LINCO1133-1	0.137297	-0.00260313
4	4	LINCO1133-1	0.144186	-0.00073819
4	5	LINCO1133-1	0.149126	-0.000821817
4	6	LINCO1133-1	0.155459	0.000487354
4	7	LINCO1133-1	0.161564	0.00156869
4	8	LINCO1133-1	0.167051	0.00203201
4	9	LINCO1133-1	0.172226	0.00218291
4	10	LINCO1133-1	0.176375	0.00130857
4	11	LINCO1133-1	0.180492	0.000401101
4	12	LINCO1133-1	0.184861	-0.000253672
4	13	LINCO1133-1	0.189276	-0.000862043
4	14	LINCO1133-1	0.194972	-0.000189391
4	15	LINCO1133-1	0.198729	-0.00145635
4	16	LINCO1133-1	0.203158	-0.00205141
4	17	LINCO1133-1	0.209014	-0.00121936
4	18	LINCO1133-1	0.217472	0.00221474
4	19	LINCO1133-1	0.229542	0.00926092
4	20	LINCO1133-1	0.250655	0.0253506
4	21	LINCO1133-1	0.288249	0.0579213
4	22	LINCO1133-1	0.356244	0.120892
4	23	LINCO1133-1	0.473531	0.233156
4	24	LINCO1133-1	0.663221	0.417821
4	25	LINCO1133-1	0.929396	0.678973
4	26	LINCO1133-1	1.24343	0.987983
4	27	LINCO1133-1	1.54504	1.28457
4	28	LINCO1133-1	1.78757	1.52207
4	29	LINCO1133-1	1.96538	1.69487
4	30	LINCO1133-1	2.08872	1.81318
4	31	LINCO1133-1	2.17252	1.89196
4	32	LINCO1133-1	2.23316	1.94758
4	33	LINCO1133-1	2.27372	1.9831
4	34	LINCO1133-1	2.29996	2.00432
4	35	LINCO1133-1	2.32188	2.02122
4	36	LINCO1133-1	2.33796	2.03228
4	37	LINCO1133-1	2.34428	2.03357
4	38	LINCO1133-1	2.34875	2.03302
4	39	LINCO1133-1	2.35105	2.03029
4	40	LINCO1133-1	2.35616	2.03038
5	1	LINC00675-2	0.118257	-0.0144767
5	2	LINC00675-2	0.12519	-0.013073
5	3	LINC00675-2	0.139778	-0.00401364
5	4	LINC00675-2	0.14826	-0.00106037
5	5	LINC00675-2	0.155132	0.000281781
5	6	LINC00675-2	0.16242	0.00204155
5	7	LINC00675-2	0.168625	0.00271733
5	8	LINC00675-2	0.173094	0.00165723
5	9	LINC00675-2	0.177043	7.64265e-05
5	10	LINC00675-2	0.183355	0.000859572
5	11	LINC00675-2	0.188561	0.00053708
5	12	LINC00675-2	0.19456	0.00100687
5	13	LINC00675-2	0.198685	-0.000397834
5	14	LINC00675-2	0.203206	-0.00140573
5	15	LINC00675-2	0.207462	-0.00267874
5	16	LINC00675-2	0.213999	-0.00167026
5	17	LINC00675-2	0.223248	0.00204874
5	18	LINC00675-2	0.235089	0.00836148
5	19	LINC00675-2	0.256273	0.0240163
5	20	LINC00675-2	0.293748	0.0559625
5	21	LINC00675-2	0.360953	0.117638
5	22	LINC00675-2	0.480617	0.231773
5	23	LINC00675-2	0.673909	0.419536
5	24	LINC00675-2	0.946209	0.686306
5	25	LINC00675-2	1.261	0.995567
5	26	LINC00675-2	1.55073	1.27977
5	27	LINC00675-2	1.76803	1.49154
5	28	LINC00675-2	1.92167	1.63965
5	29	LINC00675-2	2.04533	1.75778
5	30	LINC00675-2	2.1427	1.84963
5	31	LINC00675-2	2.21797	1.91937
5	32	LINC00675-2	2.27306	1.96893
5	33	LINC00675-2	2.31774	2.00808
5	34	LINC00675-2	2.35143	2.03623
5	35	LINC00675-2	2.3721	2.05138
5	36	LINC00675-2	2.39016	2.06391
5	37	LINC00675-2	2.4065	2.07472
5	38	LINC00675-2	2.42227	2.08497
5	39	LINC00675-2	2.43786	2.09502
5	40	LINC00675-2	2.44456	2.09619
6	1	DPP10-AS1-1-214	0.11778	-0.0140485
6	2	DPP10-AS1-1-214	0.120033	-0.0163437
6	3	DPP10-AS1-1-214	0.133087	-0.00783859
6	4	DPP10-AS1-1-214	0.141856	-0.00361867
6	5	DPP10-AS1-1-214	0.148704	-0.00131902
6	6	DPP10-AS1-1-214	0.153902	-0.000669934
6	7	DPP10-AS1-1-214	0.160429	0.00130805
6	8	DPP10-AS1-1-214	0.165439	0.0017694
6	9	DPP10-AS1-1-214	0.171512	0.00329302
6	10	DPP10-AS1-1-214	0.17627	0.00350227
6	11	DPP10-AS1-1-214	0.181136	0.00381994
6	12	DPP10-AS1-1-214	0.185353	0.00348804
6	13	DPP10-AS1-1-214	0.18822	0.00180625
6	14	DPP10-AS1-1-214	0.193159	0.00219626
6	15	DPP10-AS1-1-214	0.19799	0.00247869
6	16	DPP10-AS1-1-214	0.201229	0.00116887
6	17	DPP10-AS1-1-214	0.204185	-0.000423548
6	18	DPP10-AS1-1-214	0.207991	-0.00116629
6	19	DPP10-AS1-1-214	0.212447	-0.00125988
6	20	DPP10-AS1-1-214	0.216299	-0.00195587
6	21	DPP10-AS1-1-214	0.219622	-0.00318211
6	22	DPP10-AS1-1-214	0.224505	-0.00284817
6	23	DPP10-AS1-1-214	0.231353	-0.000548732
6	24	DPP10-AS1-1-214	0.242375	0.00592504
6	25	DPP10-AS1-1-214	0.260543	0.0195442
6	26	DPP10-AS1-1-214	0.2945	0.048952
6	27	DPP10-AS1-1-214	0.357308	0.107212
6	28	DPP10-AS1-1-214	0.468331	0.213686
6	29	DPP10-AS1-1-214	0.647467	0.388273
6	30	DPP10-AS1-1-214	0.906225	0.642482
6	31	DPP10-AS1-1-214	1.22018	0.951886
6	32	DPP10-AS1-1-214	1.52773	1.25489
6	33	DPP10-AS1-1-214	1.77764	1.50025
6	34	DPP10-AS1-1-214	1.95281	1.67087
6	35	DPP10-AS1-1-214	2.06761	1.78112
6	36	DPP10-AS1-1-214	2.1474	1.85636
6	37	DPP10-AS1-1-214	2.20431	1.90872
6	38	DPP10-AS1-1-214	2.24569	1.94556
6	39	DPP10-AS1-1-214	2.27389	1.96921
6	40	DPP10-AS1-1-214	2.29436	1.98513
7	1	FAM-AS-2-180	0.144513	0.015583
7	2	FAM-AS-2-180	0.138287	0.0049677
7	3	FAM-AS-2-180	0.136385	-0.0013241
7	4	FAM-AS-2-180	0.138691	-0.00340759
7	5	FAM-AS-2-180	0.143921	-0.00256735
7	6	FAM-AS-2-180	0.151749	0.000871654
7	7	FAM-AS-2-180	0.156512	0.0012448
7	8	FAM-AS-2-180	0.161581	0.00192457
7	9	FAM-AS-2-180	0.165526	0.00147939
7	10	FAM-AS-2-180	0.169893	0.00145763
7	11	FAM-AS-2-180	0.174419	0.00159373
7	12	FAM-AS-2-180	0.179128	0.00191258
7	13	FAM-AS-2-180	0.182343	0.000738124
7	14	FAM-AS-2-180	0.186454	0.000459362
7	15	FAM-AS-2-180	0.190578	0.000194517
7	16	FAM-AS-2-180	0.19544	0.000666326
7	17	FAM-AS-2-180	0.198616	-0.000547157
7	18	FAM-AS-2-180	0.201778	-0.00177429
7	19	FAM-AS-2-180	0.2061	-0.00184222
7	20	FAM-AS-2-180	0.21029	-0.00204163
7	21	FAM-AS-2-180	0.217683	0.000961634
7	22	FAM-AS-2-180	0.228336	0.00722549
7	23	FAM-AS-2-180	0.243889	0.018389
7	24	FAM-AS-2-180	0.272324	0.042434
7	25	FAM-AS-2-180	0.322786	0.0885065
7	26	FAM-AS-2-180	0.412078	0.173409
7	27	FAM-AS-2-180	0.55644	0.313381
7	28	FAM-AS-2-180	0.767025	0.519576
7	29	FAM-AS-2-180	1.02239	0.770548
7	30	FAM-AS-2-180	1.27795	1.02173
7	31	FAM-AS-2-180	1.4919	1.23128
7	32	FAM-AS-2-180	1.64741	1.3824
7	33	FAM-AS-2-180	1.75513	1.48573
7	34	FAM-AS-2-180	1.82856	1.55478
7	35	FAM-AS-2-180	1.87982	1.60164
7	36	FAM-AS-2-180	1.91646	1.63389
7	37	FAM-AS-2-180	1.94569	1.65874
7	38	FAM-AS-2-180	1.96723	1.67589
7	39	FAM-AS-2-180	1.98399	1.68825
7	40	FAM-AS-2-180	1.99837	1.69824
8	1	GAPDH	0.178481	-0.00116536
8	2	GAPDH	0.18256	-0.00284121
8	3	GAPDH	0.190573	-0.000582883
8	4	GAPDH	0.19849	0.00157984
8	5	GAPDH	0.203382	0.000717497
8	6	GAPDH	0.208173	-0.000246235
8	7	GAPDH	0.213993	-0.000180745
8	8	GAPDH	0.219424	-0.000504159
8	9	GAPDH	0.22491	-0.00077308
8	10	GAPDH	0.231274	-0.000164114
8	11	GAPDH	0.234766	-0.00242632
8	12	GAPDH	0.242583	-0.000363506
8	13	GAPDH	0.251645	0.0029437
8	14	GAPDH	0.263858	0.00940143
8	15	GAPDH	0.286301	0.0260905
8	16	GAPDH	0.326144	0.060179
8	17	GAPDH	0.393511	0.121791
8	18	GAPDH	0.505046	0.227572
8	19	GAPDH	0.674795	0.391566
8	20	GAPDH	0.896696	0.607712
8	21	GAPDH	1.13436	0.839619
8	22	GAPDH	1.34509	1.0446
8	23	GAPDH	1.50087	1.19462
8	24	GAPDH	1.60605	1.29405
8	25	GAPDH	1.67228	1.35452
8	26	GAPDH	1.71796	1.39445
8	27	GAPDH	1.74951	1.42025
8	28	GAPDH	1.76813	1.43311
8	29	GAPDH	1.77846	1.43768
8	30	GAPDH	1.78589	1.43936
8	31	GAPDH	1.79113	1.43884
8	32	GAPDH	1.79261	1.43457
8	33	GAPDH	1.79325	1.42946
8	34	GAPDH	1.79181	1.42226
8	35	GAPDH	1.78954	1.41424
8	36	GAPDH	1.78975	1.40869
8	37	GAPDH	1.79064	1.40382
8	38	GAPDH	1.79154	1.39897
8	39	GAPDH	1.78954	1.39122
8	40	GAPDH	1.78853	1.38445
9	1	LINCOO261-2	0.140982	-0.00399836
9	2	LINCOO261-2	0.145543	-0.0045057
9	3	LINCOO261-2	0.152671	-0.00244496
9	4	LINCOO261-2	0.1579	-0.00228373
9	5	LINCOO261-2	0.164998	-0.000253174
9	6	LINCOO261-2	0.171397	0.00107781
9	7	LINCOO261-2	0.177322	0.00193557
9	8	LINCOO261-2	0.182231	0.00177762
9	9	LINCOO261-2	0.187749	0.00222741
9	10	LINCOO261-2	0.192223	0.0016339
9	11	LINCOO261-2	0.195389	-0.000267715
9	12	LINCOO261-2	0.201163	0.000438422
9	13	LINCOO261-2	0.205098	-0.000693574
9	14	LINCOO261-2	0.209731	-0.00112875
9	15	LINCOO261-2	0.214347	-0.0015801
9	16	LINCOO261-2	0.220219	-0.000775917
9	17	LINCOO261-2	0.226399	0.000337185
9	18	LINCOO261-2	0.236998	0.00586829
9	19	LINCOO261-2	0.253715	0.0175181
9	20	LINCOO261-2	0.283252	0.0419869
9	21	LINCOO261-2	0.334817	0.0884847
9	22	LINCOO261-2	0.424778	0.173378
9	23	LINCOO261-2	0.573502	0.317035
9	24	LINCOO261-2	0.793112	0.531577
9	25	LINCOO261-2	1.06623	0.799629
9	26	LINCOO261-2	1.33974	1.06807
9	27	LINCOO261-2	1.56199	1.28525
9	28	LINCOO261-2	1.71949	1.43768
9	29	LINCOO261-2	1.8236	1.53672
9	30	LINCOO261-2	1.89471	1.60277
9	31	LINCOO261-2	1.9403	1.64329
9	32	LINCOO261-2	1.97376	1.67169
9	33	LINCOO261-2	2.00025	1.6931
9	34	LINCOO261-2	2.01779	1.70558
9	35	LINCOO261-2	2.03288	1.7156
9	36	LINCOO261-2	2.0431	1.72075
9	37	LINCOO261-2	2.04854	1.72112
9	38	LINCOO261-2	2.05335	1.72087
9	39	LINCOO261-2	2.05716	1.71961
9	40	LINCOO261-2	2.05554	1.71292
10	1	LINCO1133-1	0.1098	-0.00541241
10	2	LINCO1133-1	0.113774	-0.00669827
10	3	LINCO1133-1	0.123271	-0.00246029
10	4	LINCO1133-1	0.130718	-0.000272783
10	5	LINCO1133-1	0.137291	0.0010414
10	6	LINCO1133-1	0.142635	0.00112639
10	7	LINCO1133-1	0.148581	0.00181326
10	8	LINCO1133-1	0.153168	0.00114137
10	9	LINCO1133-1	0.156281	-0.00100534
10	10	LINCO1133-1	0.162515	-2.9825e-05
10	11	LINCO1133-1	0.168129	0.000325159
10	12	LINCO1133-1	0.172856	-0.00020731
10	13	LINCO1133-1	0.177232	-0.00109039
10	14	LINCO1133-1	0.182064	-0.00151791
10	15	LINCO1133-1	0.188655	-0.00018581
10	16	LINCO1133-1	0.195422	0.00132206
10	17	LINCO1133-1	0.205779	0.00642044
10	18	LINCO1133-1	0.225568	0.02095
10	19	LINCO1133-1	0.256502	0.046625
10	20	LINCO1133-1	0.311613	0.0964767
10	21	LINCO1133-1	0.407711	0.187315
10	22	LINCO1133-1	0.562923	0.337268
10	23	LINCO1133-1	0.77949	0.548576
10	24	LINCO1133-1	1.02853	0.792356
10	25	LINCO1133-1	1.26771	1.02628
10	26	LINCO1133-1	1.45676	1.21006
10	27	LINCO1133-1	1.59124	1.33929
10	28	LINCO1133-1	1.68074	1.42353
10	29	LINCO1133-1	1.74203	1.47956
10	30	LINCO1133-1	1.78555	1.51783
10	31	LINCO1133-1	1.8162	1.54321
10	32	LINCO1133-1	1.83918	1.56094
10	33	LINCO1133-1	1.85801	1.57451
10	34	LINCO1133-1	1.86316	1.5744
10	35	LINCO1133-1	1.86983	1.57581
10	36	LINCO1133-1	1.87593	1.57665
10	37	LINCO1133-1	1.8764	1.57186
10	38	LINCO1133-1	1.87809	1.56829
10	39	LINCO1133-1	1.87729	1.56223
10	40	LINCO1133-1	1.87719	1.55687
11	1	LINC00675-2	0.143819	-0.00104038
11	2	LINC00675-2	0.147695	-0.0030614
11	3	LINC00675-2	0.155359	-0.00129397
11	4	LINC00675-2	0.161736	-0.000813532
11	5	LINC00675-2	0.168408	-3.73343e-05
11	6	LINC00675-2	0.175633	0.00129097
11	7	LINC00675-2	0.182536	0.00229794
11	8	LINC00675-2	0.18785	0.00171546
11	9	LINC00675-2	0.191464	-0.000567591
11	10	LINC00675-2	0.196926	-0.00100168
11	11	LINC00675-2	0.202716	-0.00110793
11	12	LINC00675-2	0.209486	-0.000235112
11	13	LINC00675-2	0.214017	-0.00160052
11	14	LINC00675-2	0.221105	-0.000408553
11	15	LINC00675-2	0.229172	0.00176186
11	16	LINC00675-2	0.239927	0.00662023
11	17	LINC00675-2	0.256807	0.0176046
11	18	LINC00675-2	0.287059	0.0419593
11	19	LINC00675-2	0.341204	0.0902082
11	20	LINC00675-2	0.434345	0.177453
11	21	LINC00675-2	0.589023	0.326234
11	22	LINC00675-2	0.814079	0.545394
11	23	LINC00675-2	1.08771	0.813133
11	24	LINC00675-2	1.34557	1.06509
11	25	LINC00675-2	1.53029	1.24392
11	26	LINC00675-2	1.65877	1.3665
11	27	LINC00675-2	1.76161	1.46344
11	28	LINC00675-2	1.84524	1.54117
11	29	LINC00675-2	1.9056	1.59564
11	30	LINC00675-2	1.9497	1.63385
11	31	LINC00675-2	1.98477	1.66302
11	32	LINC00675-2	2.01362	1.68597
11	33	LINC00675-2	2.03021	1.69666
11	34	LINC00675-2	2.04726	1.70782
11	35	LINC00675-2	2.06447	1.71914
11	36	LINC00675-2	2.08005	1.72881
11	37	LINC00675-2	2.08593	1.7288
11	38	LINC00675-2	2.09244	1.72941
11	39	LINC00675-2	2.09851	1.72959
11	40	LINC00675-2	2.10515	1.73033
12	1	DPP10-AS1-1-214	0.139756	-0.00826174
12	2	DPP10-AS1-1-214	0.145085	-0.00867901
12	3	DPP10-AS1-1-214	0.153842	-0.00566898
12	4	DPP10-AS1-1-214	0.162085	-0.00317203
12	5	DPP10-AS1-1-214	0.170844	-0.000159638
12	6	DPP10-AS1-1-214	0.178464	0.0017134
12	7	DPP10-AS1-1-214	0.184681	0.00218428
12	8	DPP10-AS1-1-214	0.190135	0.00189161
12	9	DPP10-AS1-1-214	0.196093	0.00210344
12	10	DPP10-AS1-1-214	0.203803	0.00406685
12	11	DPP10-AS1-1-214	0.20861	0.00312765
12	12	DPP10-AS1-1-214	0.213532	0.00230259
12	13	DPP10-AS1-1-214	0.216981	4.82184e-06
12	14	DPP10-AS1-1-214	0.221326	-0.00139667
12	15	DPP10-AS1-1-214	0.226799	-0.00166939
12	16	DPP10-AS1-1-214	0.23089	-0.00332515
12	17	DPP10-AS1-1-214	0.238022	-0.00193942
12	18	DPP10-AS1-1-214	0.245645	-6.33651e-05
12	19	DPP10-AS1-1-214	0.25562	0.00416508
12	20	DPP10-AS1-1-214	0.269456	0.0122543
12	21	DPP10-AS1-1-214	0.297231	0.034283
12	22	DPP10-AS1-1-214	0.345546	0.0768522
12	23	DPP10-AS1-1-214	0.432012	0.157571
12	24	DPP10-AS1-1-214	0.57449	0.294303
12	25	DPP10-AS1-1-214	0.791085	0.505152
12	26	DPP10-AS1-1-214	1.0713	0.77962
12	27	DPP10-AS1-1-214	1.3652	1.06777
12	28	DPP10-AS1-1-214	1.61871	1.31554
12	29	DPP10-AS1-1-214	1.80688	1.49796
12	30	DPP10-AS1-1-214	1.93922	1.62455
12	31	DPP10-AS1-1-214	2.02443	1.70401
12	32	DPP10-AS1-1-214	2.08411	1.75795
12	33	DPP10-AS1-1-214	2.13238	1.80048
12	34	DPP10-AS1-1-214	2.16591	1.82826
12	35	DPP10-AS1-1-214	2.19094	1.84754
12	36	DPP10-AS1-1-214	2.20833	1.85918
12	37	DPP10-AS1-1-214	2.22323	1.86834
12	38	DPP10-AS1-1-214	2.22903	1.86839
12	39	DPP10-AS1-1-214	2.23828	1.8719
12	40	DPP10-AS1-1-214	2.24557	1.87343
13	1	FAM-AS-2-180	0.150705	0.0186198
13	2	FAM-AS-2-180	0.149981	0.0124151
13	3	FAM-AS-2-180	0.152353	0.00930578
13	4	FAM-AS-2-180	0.15306	0.00453279
13	5	FAM-AS-2-180	0.153603	-0.000405451
13	6	FAM-AS-2-180	0.154741	-0.0047483
13	7	FAM-AS-2-180	0.159876	-0.00509462
13	8	FAM-AS-2-180	0.16874	-0.00171114
13	9	FAM-AS-2-180	0.173598	-0.00233433
13	10	FAM-AS-2-180	0.178132	-0.00328058
13	11	FAM-AS-2-180	0.185001	-0.00189245
13	12	FAM-AS-2-180	0.191158	-0.00121712
13	13	FAM-AS-2-180	0.197505	-0.000350426
13	14	FAM-AS-2-180	0.204398	0.00106179
13	15	FAM-AS-2-180	0.208057	-0.000760827
13	16	FAM-AS-2-180	0.213148	-0.00115003
13	17	FAM-AS-2-180	0.222027	0.00224798
13	18	FAM-AS-2-180	0.231057	0.00579694
13	19	FAM-AS-2-180	0.242022	0.0112806
13	20	FAM-AS-2-180	0.260215	0.0239932
13	21	FAM-AS-2-180	0.292113	0.0504103
13	22	FAM-AS-2-180	0.350223	0.103039
13	23	FAM-AS-2-180	0.449474	0.196809
13	24	FAM-AS-2-180	0.613379	0.355233
13	25	FAM-AS-2-180	0.849495	0.585868
13	26	FAM-AS-2-180	1.14141	0.8723
13	27	FAM-AS-2-180	1.43306	1.15847
13	28	FAM-AS-2-180	1.68211	1.40204
13	29	FAM-AS-2-180	1.86869	1.58314
13	30	FAM-AS-2-180	2.00121	1.71018
13	31	FAM-AS-2-180	2.08859	1.79208
13	32	FAM-AS-2-180	2.15441	1.85242
13	33	FAM-AS-2-180	2.19921	1.89174
13	34	FAM-AS-2-180	2.23547	1.92252
13	35	FAM-AS-2-180	2.26168	1.94324
13	36	FAM-AS-2-180	2.27866	1.95474
13	37	FAM-AS-2-180	2.29482	1.96543
13	38	FAM-AS-2-180	2.30613	1.97125
13	39	FAM-AS-2-180	2.31658	1.97623
13	40	FAM-AS-2-180	2.32138	1.97554
14	1	GAPDH	0.227314	-0.000980088
14	2	GAPDH	0.234394	-0.00191914
14	3	GAPDH	0.244383	4.9817e-05
14	4	GAPDH	0.25284	0.000487708
14	5	GAPDH	0.260185	-0.000186505
14	6	GAPDH	0.269104	0.000713322
14	7	GAPDH	0.276774	0.000362972
14	8	GAPDH	0.283018	-0.0014119
14	9	GAPDH	0.291887	-0.000562886
14	10	GAPDH	0.299968	-0.000500952
14	11	GAPDH	0.307687	-0.000801115
14	12	GAPDH	0.318357	0.00184954
14	13	GAPDH	0.333097	0.0085703
14	14	GAPDH	0.354857	0.0223105
14	15	GAPDH	0.393116	0.0525505
14	16	GAPDH	0.456422	0.107837
14	17	GAPDH	0.562099	0.205495
14	18	GAPDH	0.737661	0.373037
14	19	GAPDH	0.991513	0.618869
14	20	GAPDH	1.30146	0.920798
14	21	GAPDH	1.61831	1.22963
14	22	GAPDH	1.88305	1.48634
14	23	GAPDH	2.07409	1.66937
14	24	GAPDH	2.20244	1.7897
14	25	GAPDH	2.28259	1.86183
14	26	GAPDH	2.33498	1.9062
14	27	GAPDH	2.37083	1.93403
14	28	GAPDH	2.39708	1.95227
14	29	GAPDH	2.4155	1.96266
14	30	GAPDH	2.42208	1.96122
14	31	GAPDH	2.42249	1.95361
14	32	GAPDH	2.42234	1.94544
14	33	GAPDH	2.42432	1.93941
14	34	GAPDH	2.42445	1.93151
14	35	GAPDH	2.42486	1.92391
14	36	GAPDH	2.42244	1.91346
14	37	GAPDH	2.42252	1.90553
14	38	GAPDH	2.42247	1.89746
14	39	GAPDH	2.42	1.88697
14	40	GAPDH	2.4163	1.87525
15	1	LINCOO261-2	0.15467	-0.0128268
15	2	LINCOO261-2	0.164258	-0.00815487
15	3	LINCOO261-2	0.17505	-0.00227963
15	4	LINCOO261-2	0.182583	0.000336599
15	5	LINCOO261-2	0.186369	-0.000794276
15	6	LINCOO261-2	0.19266	0.000580823
15	7	LINCOO261-2	0.198133	0.00113642
15	8	LINCOO261-2	0.201864	-4.85792e-05
15	9	LINCOO261-2	0.207676	0.000846717
15	10	LINCOO261-2	0.213051	0.00130505
15	11	LINCOO261-2	0.217617	0.000954773
15	12	LINCOO261-2	0.222668	0.00108901
15	13	LINCOO261-2	0.226233	-0.000262822
15	14	LINCOO261-2	0.23102	-0.00039289
15	15	LINCOO261-2	0.234828	-0.00150073
15	16	LINCOO261-2	0.239149	-0.00209698
15	17	LINCOO261-2	0.247289	0.00112652
15	18	LINCOO261-2	0.258701	0.00762176
15	19	LINCOO261-2	0.27706	0.021065
15	20	LINCOO261-2	0.306369	0.045457
15	21	LINCOO261-2	0.359417	0.0935886
15	22	LINCOO261-2	0.455921	0.185176
15	23	LINCOO261-2	0.616987	0.341325
15	24	LINCOO261-2	0.856809	0.57623
15	25	LINCOO261-2	1.16226	0.87676
15	26	LINCOO261-2	1.47654	1.18612
15	27	LINCOO261-2	1.74091	1.44559
15	28	LINCOO261-2	1.93058	1.63033
15	29	LINCOO261-2	2.05942	1.75426
15	30	LINCOO261-2	2.14393	1.83386
15	31	LINCOO261-2	2.20188	1.88689
15	32	LINCOO261-2	2.2456	1.92569
15	33	LINCOO261-2	2.27485	1.95002
15	34	LINCOO261-2	2.29668	1.96693
15	35	LINCOO261-2	2.31554	1.98088
15	36	LINCOO261-2	2.3275	1.98792
15	37	LINCOO261-2	2.33695	1.99246
15	38	LINCOO261-2	2.3436	1.99419
15	39	LINCOO261-2	2.34685	1.99252
15	40	LINCOO261-2	2.3488	1.98955
16	1	LINCO1133-1	0.134334	-0.000413349
16	2	LINCO1133-1	0.138215	-0.00230329
16	3	LINCO1133-1	0.14611	-0.000180113
16	4	LINCO1133-1	0.149842	-0.00221977
16	5	LINCO1133-1	0.156631	-0.00120166
16	6	LINCO1133-1	0.163519	-8.51274e-05
16	7	LINCO1133-1	0.171368	0.00199251
16	8	LINCO1133-1	0.176981	0.00183385
16	9	LINCO1133-1	0.182028	0.001109
16	10	LINCO1133-1	0.187375	0.00068524
16	11	LINCO1133-1	0.19359	0.00112863
16	12	LINCO1133-1	0.19904	0.000807105
16	13	LINCO1133-1	0.202864	-0.00114024
16	14	LINCO1133-1	0.208203	-0.00157262
16	15	LINCO1133-1	0.213501	-0.00204688
16	16	LINCO1133-1	0.220521	-0.000798279
16	17	LINCO1133-1	0.228779	0.00168835
16	18	LINCO1133-1	0.241201	0.00833912
16	19	LINCO1133-1	0.260778	0.0221445
16	20	LINCO1133-1	0.295565	0.0511606
16	21	LINCO1133-1	0.358277	0.108101
16	22	LINCO1133-1	0.466041	0.210094
16	23	LINCO1133-1	0.636909	0.37519
16	24	LINCO1133-1	0.876169	0.608679
16	25	LINCO1133-1	1.15264	0.879378
16	26	LINCO1133-1	1.41896	1.13993
16	27	LINCO1133-1	1.63242	1.34762
16	28	LINCO1133-1	1.78672	1.49615
16	29	LINCO1133-1	1.89581	1.59946
16	30	LINCO1133-1	1.97173	1.66961
16	31	LINCO1133-1	2.02639	1.7185
16	32	LINCO1133-1	2.06265	1.74898
16	33	LINCO1133-1	2.08868	1.76925
16	34	LINCO1133-1	2.10688	1.78168
16	35	LINCO1133-1	2.1217	1.79072
16	36	LINCO1133-1	2.1303	1.79355
16	37	LINCO1133-1	2.13357	1.79105
16	38	LINCO1133-1	2.13556	1.78727
16	39	LINCO1133-1	2.13841	1.78435
16	40	LINCO1133-1	2.13991	1.78007
17	1	LINC00675-2	0.144424	-0.0085419
17	2	LINC00675-2	0.150046	-0.0084432
17	3	LINC00675-2	0.160338	-0.00367468
17	4	LINC00675-2	0.168783	-0.000753804
17	5	LINC00675-2	0.175133	7.27448e-05
17	6	LINC00675-2	0.181447	0.00086298
17	7	LINC00675-2	0.187865	0.00175731
17	8	LINC00675-2	0.193388	0.00175667
17	9	LINC00675-2	0.199287	0.00213206
17	10	LINC00675-2	0.203923	0.0012443
17	11	LINC00675-2	0.209009	0.000807127
17	12	LINC00675-2	0.214482	0.000755759
17	13	LINC00675-2	0.217274	-0.00197514
17	14	LINC00675-2	0.222462	-0.00231161
17	15	LINC00675-2	0.228914	-0.0013829
17	16	LINC00675-2	0.23653	0.000709178
17	17	LINC00675-2	0.246524	0.00518019
17	18	LINC00675-2	0.263698	0.0168306
17	19	LINC00675-2	0.294443	0.0420519
17	20	LINC00675-2	0.346944	0.0890292
17	21	LINC00675-2	0.438572	0.175134
17	22	LINC00675-2	0.593311	0.324349
17	23	LINC00675-2	0.814852	0.540366
17	24	LINC00675-2	1.07632	0.796308
17	25	LINC00675-2	1.32706	1.04152
17	26	LINC00675-2	1.52382	1.23276
17	27	LINC00675-2	1.6656	1.36902
17	28	LINC00675-2	1.77354	1.47144
17	29	LINC00675-2	1.86141	1.55378
17	30	LINC00675-2	1.92924	1.61609
17	31	LINC00675-2	1.97849	1.65981
17	32	LINC00675-2	2.01552	1.69132
17	33	LINC00675-2	2.04564	1.71592
17	34	LINC00675-2	2.07207	1.73682
17	35	LINC00675-2	2.09133	1.75056
17	36	LINC00675-2	2.10767	1.76138
17	37	LINC00675-2	2.11981	1.76799
17	38	LINC00675-2	2.13316	1.77582
17	39	LINC00675-2	2.14418	1.78132
17	40	LINC00675-2	2.15123	1.78284
18	1	DPP10-AS1-1-214	0.140301	-0.0126093
18	2	DPP10-AS1-1-214	0.146404	-0.0112913
18	3	DPP10-AS1-1-214	0.156218	-0.00626334
18	4	DPP10-AS1-1-214	0.164018	-0.00324804
18	5	DPP10-AS1-1-214	0.170389	-0.00166283
18	6	DPP10-AS1-1-214	0.176508	-0.000328623
18	7	DPP10-AS1-1-214	0.182397	0.000775449
18	8	DPP10-AS1-1-214	0.188154	0.00174715
18	9	DPP10-AS1-1-214	0.192036	0.000843161
18	10	DPP10-AS1-1-214	0.197718	0.00174002
18	11	DPP10-AS1-1-214	0.203185	0.00242185
18	12	DPP10-AS1-1-214	0.209608	0.00405964
18	13	DPP10-AS1-1-214	0.213286	0.0029525
18	14	DPP10-AS1-1-214	0.218383	0.00326453
18	15	DPP10-AS1-1-214	0.22294	0.00303587
18	16	DPP10-AS1-1-214	0.226454	0.00176495
18	17	DPP10-AS1-1-214	0.230539	0.00106437
18	18	DPP10-AS1-1-214	0.234049	-0.000210765
18	19	DPP10-AS1-1-214	0.237419	-0.00162624
18	20	DPP10-AS1-1-214	0.240685	-0.00314528
18	21	DPP10-AS1-1-214	0.245514	-0.00310123
18	22	DPP10-AS1-1-214	0.250404	-0.00299649
18	23	DPP10-AS1-1-214	0.2571	-0.00108664
18	24	DPP10-AS1-1-214	0.265698	0.00272618
18	25	DPP10-AS1-1-214	0.279428	0.0116711
18	26	DPP10-AS1-1-214	0.303748	0.0312063
18	27	DPP10-AS1-1-214	0.34642	0.0690923
18	28	DPP10-AS1-1-214	0.424923	0.142811
18	29	DPP10-AS1-1-214	0.558643	0.271745
18	30	DPP10-AS1-1-214	0.75978	0.468096
18	31	DPP10-AS1-1-214	1.02407	0.727601
18	32	DPP10-AS1-1-214	1.31185	1.0106
18	33	DPP10-AS1-1-214	1.56674	1.2607
18	34	DPP10-AS1-1-214	1.76065	1.44983
18	35	DPP10-AS1-1-214	1.89957	1.58396
18	36	DPP10-AS1-1-214	1.99494	1.67454
18	37	DPP10-AS1-1-214	2.06093	1.73575
18	38	DPP10-AS1-1-214	2.11122	1.78126
18	39	DPP10-AS1-1-214	2.14708	1.81233
18	40	DPP10-AS1-1-214	2.17051	1.83097
19	1	FAM-AS-2-180	0.0835457	-0.00701842
19	2	FAM-AS-2-180	0.0863284	-0.00740583
19	3	FAM-AS-2-180	0.0916538	-0.00525055
19	4	FAM-AS-2-180	0.09677	-0.00330443
19	5	FAM-AS-2-180	0.101923	-0.00132135
19	6	FAM-AS-2-180	0.106758	0.000342818
19	7	FAM-AS-2-180	0.111082	0.0014976
19	8	FAM-AS-2-180	0.114749	0.00199443
19	9	FAM-AS-2-180	0.117892	0.00196733
19	10	FAM-AS-2-180	0.12131	0.00221503
19	11	FAM-AS-2-180	0.125099	0.00283423
19	12	FAM-AS-2-180	0.128178	0.00274268
19	13	FAM-AS-2-180	0.130558	0.00195206
19	14	FAM-AS-2-180	0.133111	0.00133568
19	15	FAM-AS-2-180	0.135818	0.000872194
19	16	FAM-AS-2-180	0.137978	-0.000137757
19	17	FAM-AS-2-180	0.140947	-0.000339067
19	18	FAM-AS-2-180	0.143865	-0.00059122
19	19	FAM-AS-2-180	0.145503	-0.00212356
19	20	FAM-AS-2-180	0.147842	-0.00295467
19	21	FAM-AS-2-180	0.151847	-0.00211945
19	22	FAM-AS-2-180	0.157525	0.000388014
19	23	FAM-AS-2-180	0.164872	0.00456541
19	24	FAM-AS-2-180	0.176921	0.0134445
19	25	FAM-AS-2-180	0.200415	0.0337683
19	26	FAM-AS-2-180	0.243847	0.0740303
19	27	FAM-AS-2-180	0.320325	0.147338
19	28	FAM-AS-2-180	0.448183	0.272026
19	29	FAM-AS-2-180	0.641193	0.461866
19	30	FAM-AS-2-180	0.891854	0.709356
19	31	FAM-AS-2-180	1.15761	0.971942
19	32	FAM-AS-2-180	1.38901	1.20018
19	33	FAM-AS-2-180	1.5634	1.37139
19	34	FAM-AS-2-180	1.68066	1.48548
19	35	FAM-AS-2-180	1.7632	1.56486
19	36	FAM-AS-2-180	1.82329	1.62177
19	37	FAM-AS-2-180	1.86444	1.65975
19	38	FAM-AS-2-180	1.89534	1.68748
19	39	FAM-AS-2-180	1.91761	1.70658
19	40	FAM-AS-2-180	1.93278	1.71859
20	1	GAPDH	0.111411	-0.00100388
20	2	GAPDH	0.113598	-0.00302331
20	3	GAPDH	0.119591	-0.00123678
20	4	GAPDH	0.12592	0.000885336
20	5	GAPDH	0.129765	0.000524498
20	6	GAPDH	0.133293	-0.000154689
20	7	GAPDH	0.138593	0.000938826
20	8	GAPDH	0.142984	0.00112371
20	9	GAPDH	0.145759	-0.000308175
20	10	GAPDH	0.148654	-0.00161971
20	11	GAPDH	0.152614	-0.00186622
20	12	GAPDH	0.158546	-0.000140586
20	13	GAPDH	0.164747	0.00185379
20	14	GAPDH	0.173712	0.00661285
20	15	GAPDH	0.190772	0.0194664
20	16	GAPDH	0.219222	0.04371
20	17	GAPDH	0.270787	0.0910677
20	18	GAPDH	0.35888	0.174954
20	19	GAPDH	0.498166	0.310035
20	20	GAPDH	0.696981	0.504643
20	21	GAPDH	0.933456	0.736911
20	22	GAPDH	1.16342	0.962671
20	23	GAPDH	1.3446	1.13965
20	24	GAPDH	1.47092	1.26176
20	25	GAPDH	1.55379	1.34042
20	26	GAPDH	1.60609	1.38851
20	27	GAPDH	1.64157	1.41979
20	28	GAPDH	1.66231	1.43632
20	29	GAPDH	1.67728	1.44709
20	30	GAPDH	1.68567	1.45127
20	31	GAPDH	1.69011	1.4515
20	32	GAPDH	1.69338	1.45057
20	33	GAPDH	1.69396	1.44694
20	34	GAPDH	1.69189	1.44066
20	35	GAPDH	1.69112	1.43568
20	36	GAPDH	1.68937	1.42973
20	37	GAPDH	1.68942	1.42557
20	38	GAPDH	1.68891	1.42085
20	39	GAPDH	1.68772	1.41546
20	40	GAPDH	1.68823	1.41176
21	1	LINCOO261-2	0.0407182	-0.00441342
21	2	LINCOO261-2	0.044236	-0.00431036
21	3	LINCOO261-2	0.0496401	-0.00232105
21	4	LINCOO261-2	0.0543763	-0.000999562
21	5	LINCOO261-2	0.0589483	0.000157676
21	6	LINCOO261-2	0.0636023	0.00139704
21	7	LINCOO261-2	0.067294	0.001674
21	8	LINCOO261-2	0.0699653	0.000930524
21	9	LINCOO261-2	0.0737897	0.0013402
21	10	LINCOO261-2	0.0762499	0.000385707
21	11	LINCOO261-2	0.080048	0.000769035
21	12	LINCOO261-2	0.0828437	0.000150044
21	13	LINCOO261-2	0.0853514	-0.000757031
21	14	LINCOO261-2	0.0880078	-0.00151534
21	15	LINCOO261-2	0.0911121	-0.00182584
21	16	LINCOO261-2	0.0945191	-0.00183354
21	17	LINCOO261-2	0.0996037	-0.000163675
21	18	LINCOO261-2	0.105794	0.00261182
21	19	LINCOO261-2	0.115427	0.00883023
21	20	LINCOO261-2	0.129754	0.0197429
21	21	LINCOO261-2	0.158376	0.0449502
21	22	LINCOO261-2	0.211066	0.0942249
21	23	LINCOO261-2	0.304118	0.183863
21	24	LINCOO261-2	0.456477	0.332807
21	25	LINCOO261-2	0.680346	0.553261
21	26	LINCOO261-2	0.953841	0.823341
21	27	LINCOO261-2	1.22328	1.08937
21	28	LINCOO261-2	1.43884	1.30151
21	29	LINCOO261-2	1.59032	1.44957
21	30	LINCOO261-2	1.69133	1.54717
21	31	LINCOO261-2	1.75902	1.61145
21	32	LINCOO261-2	1.80331	1.65232
21	33	LINCOO261-2	1.83448	1.68008
21	34	LINCOO261-2	1.85985	1.70204
21	35	LINCOO261-2	1.87637	1.71514
21	36	LINCOO261-2	1.88879	1.72414
21	37	LINCOO261-2	1.89711	1.72904
21	38	LINCOO261-2	1.90383	1.73235
21	39	LINCOO261-2	1.90808	1.73319
21	40	LINCOO261-2	1.91324	1.73493
22	1	LINCO1133-1	0.0746391	-0.00430841
22	2	LINCO1133-1	0.0773948	-0.00511351
22	3	LINCO1133-1	0.0827275	-0.0033415
22	4	LINCO1133-1	0.0887638	-0.000865971
22	5	LINCO1133-1	0.0943133	0.00112279
22	6	LINCO1133-1	0.0976225	0.000871223
22	7	LINCO1133-1	0.100645	0.000332752
22	8	LINCO1133-1	0.104768	0.000895215
22	9	LINCO1133-1	0.108856	0.0014223
22	10	LINCO1133-1	0.111581	0.000586591
22	11	LINCO1133-1	0.115866	0.00131127
22	12	LINCO1133-1	0.118746	0.000630417
22	13	LINCO1133-1	0.121666	-1.10141e-05
22	14	LINCO1133-1	0.125003	-0.000234013
22	15	LINCO1133-1	0.128597	-0.000200704
22	16	LINCO1133-1	0.130599	-0.00175953
22	17	LINCO1133-1	0.13516	-0.000759832
22	18	LINCO1133-1	0.143472	0.00399166
22	19	LINCO1133-1	0.157085	0.0140437
22	20	LINCO1133-1	0.180153	0.033551
22	21	LINCO1133-1	0.223985	0.0738229
22	22	LINCO1133-1	0.300738	0.147014
22	23	LINCO1133-1	0.427464	0.27018
22	24	LINCO1133-1	0.613347	0.452502
22	25	LINCO1133-1	0.847424	0.683019
22	26	LINCO1133-1	1.08738	0.919416
22	27	LINCO1133-1	1.29163	1.1201
22	28	LINCO1133-1	1.44263	1.26754
22	29	LINCO1133-1	1.54627	1.36762
22	30	LINCO1133-1	1.61472	1.43251
22	31	LINCO1133-1	1.66891	1.48314
22	32	LINCO1133-1	1.70644	1.51711
22	33	LINCO1133-1	1.73028	1.53739
22	34	LINCO1133-1	1.74327	1.54682
22	35	LINCO1133-1	1.75407	1.55406
22	36	LINCO1133-1	1.76269	1.55911
22	37	LINCO1133-1	1.76445	1.55732
22	38	LINCO1133-1	1.76692	1.55622
22	39	LINCO1133-1	1.76774	1.55348
22	40	LINCO1133-1	1.7661	1.54829
23	1	LINC00675-2	0.0869836	-0.00306908
23	2	LINC00675-2	0.0906783	-0.00440006
23	3	LINC00675-2	0.098219	-0.00188504
23	4	LINC00675-2	0.104572	-0.000557885
23	5	LINC00675-2	0.10988	-0.000275867
23	6	LINC00675-2	0.115889	0.000707376
23	7	LINC00675-2	0.121754	0.00154761
23	8	LINC00675-2	0.126678	0.00144583
23	9	LINC00675-2	0.131045	0.000787218
23	10	LINC00675-2	0.135096	-0.000187909
23	11	LINC00675-2	0.140236	-7.39241e-05
23	12	LINC00675-2	0.145455	0.000119662
23	13	LINC00675-2	0.150259	-0.000101853
23	14	LINC00675-2	0.154391	-0.0009955
23	15	LINC00675-2	0.159883	-0.000529714
23	16	LINC00675-2	0.168583	0.0031452
23	17	LINC00675-2	0.180725	0.0102615
23	18	LINC00675-2	0.202699	0.02721
23	19	LINC00675-2	0.241264	0.0607489
23	20	LINC00675-2	0.308995	0.123454
23	21	LINC00675-2	0.427029	0.236462
23	22	LINC00675-2	0.611565	0.415972
23	23	LINC00675-2	0.858179	0.657561
23	24	LINC00675-2	1.1232	0.917554
23	25	LINC00675-2	1.34256	1.13189
23	26	LINC00675-2	1.49158	1.27589
23	27	LINC00675-2	1.60079	1.38007
23	28	LINC00675-2	1.69042	1.46467
23	29	LINC00675-2	1.75995	1.52917
23	30	LINC00675-2	1.80728	1.57149
23	31	LINC00675-2	1.84258	1.60175
23	32	LINC00675-2	1.87223	1.62638
23	33	LINC00675-2	1.89574	1.64486
23	34	LINC00675-2	1.91374	1.65784
23	35	LINC00675-2	1.92905	1.66813
23	36	LINC00675-2	1.94353	1.67757
23	37	LINC00675-2	1.95333	1.68235
23	38	LINC00675-2	1.961	1.685
23	39	LINC00675-2	1.96655	1.68552
23	40	LINC00675-2	1.97095	1.68489
24	1	DPP10-AS1-1-214	0.0948754	-0.0114553
24	2	DPP10-AS1-1-214	0.100449	-0.0104361
24	3	DPP10-AS1-1-214	0.11242	-0.00301846
24	4	DPP10-AS1-1-214	0.120706	0.000713112
24	5	DPP10-AS1-1-214	0.125178	0.000630829
24	6	DPP10-AS1-1-214	0.130324	0.001223
24	7	DPP10-AS1-1-214	0.134575	0.000919215
24	8	DPP10-AS1-1-214	0.138041	-0.000168866
24	9	DPP10-AS1-1-214	0.143798	0.00103414
24	10	DPP10-AS1-1-214	0.147241	-7.7086e-05
24	11	DPP10-AS1-1-214	0.15183	-4.15747e-05
24	12	DPP10-AS1-1-214	0.156475	4.91305e-05
24	13	DPP10-AS1-1-214	0.161378	0.000398073
24	14	DPP10-AS1-1-214	0.165453	-8.12063e-05
24	15	DPP10-AS1-1-214	0.168918	-0.00117051
24	16	DPP10-AS1-1-214	0.17396	-0.000682926
24	17	DPP10-AS1-1-214	0.178775	-0.000422199
24	18	DPP10-AS1-1-214	0.18338	-0.000371101
24	19	DPP10-AS1-1-214	0.189372	0.00106643
24	20	DPP10-AS1-1-214	0.201607	0.00874773
24	21	DPP10-AS1-1-214	0.221528	0.0241144
24	22	DPP10-AS1-1-214	0.258818	0.0568501
24	23	DPP10-AS1-1-214	0.324654	0.118132
24	24	DPP10-AS1-1-214	0.441226	0.23015
24	25	DPP10-AS1-1-214	0.625735	0.410105
24	26	DPP10-AS1-1-214	0.887175	0.666991
24	27	DPP10-AS1-1-214	1.19885	0.97411
24	28	DPP10-AS1-1-214	1.49809	1.26879
24	29	DPP10-AS1-1-214	1.73997	1.50613
24	30	DPP10-AS1-1-214	1.91232	1.67392
24	31	DPP10-AS1-1-214	2.03478	1.79183
24	32	DPP10-AS1-1-214	2.12131	1.8738
24	33	DPP10-AS1-1-214	2.18064	1.92858
24	34	DPP10-AS1-1-214	2.22626	1.96965
24	35	DPP10-AS1-1-214	2.26157	2.0004
24	36	DPP10-AS1-1-214	2.28849	2.02276
24	37	DPP10-AS1-1-214	2.30895	2.03867
24	38	DPP10-AS1-1-214	2.32593	2.05109
24	39	DPP10-AS1-1-214	2.33768	2.0583
24	40	DPP10-AS1-1-214	2.34659	2.06265
25	1	FAM-AS-2-180	0.111246	-0.00542371
25	2	FAM-AS-2-180	0.1132	-0.00721687
25	3	FAM-AS-2-180	0.120715	-0.00344796
25	4	FAM-AS-2-180	0.126385	-0.00152533
25	5	FAM-AS-2-180	0.13142	-0.000237034
25	6	FAM-AS-2-180	0.136574	0.00117068
25	7	FAM-AS-2-180	0.140774	0.00162383
25	8	FAM-AS-2-180	0.144224	0.00132678
25	9	FAM-AS-2-180	0.148718	0.00207455
25	10	FAM-AS-2-180	0.152351	0.00196017
25	11	FAM-AS-2-180	0.155323	0.00118618
25	12	FAM-AS-2-180	0.157885	1.30442e-06
25	13	FAM-AS-2-180	0.161207	-0.000424031
25	14	FAM-AS-2-180	0.164308	-0.00106968
25	15	FAM-AS-2-180	0.168333	-0.000790727
25	16	FAM-AS-2-180	0.171873	-0.000998222
25	17	FAM-AS-2-180	0.175699	-0.000918586
25	18	FAM-AS-2-180	0.180432	6.80676e-05
25	19	FAM-AS-2-180	0.18812	0.00400909
25	20	FAM-AS-2-180	0.20055	0.0126928
25	21	FAM-AS-2-180	0.220136	0.0285316
25	22	FAM-AS-2-180	0.255971	0.0606194
25	23	FAM-AS-2-180	0.320583	0.121485
25	24	FAM-AS-2-180	0.431895	0.22905
25	25	FAM-AS-2-180	0.608932	0.40234
25	26	FAM-AS-2-180	0.85495	0.644612
25	27	FAM-AS-2-180	1.14246	0.928375
25	28	FAM-AS-2-180	1.41774	1.19991
25	29	FAM-AS-2-180	1.64185	1.42027
25	30	FAM-AS-2-180	1.80085	1.57553
25	31	FAM-AS-2-180	1.90988	1.68081
25	32	FAM-AS-2-180	1.98632	1.7535
25	33	FAM-AS-2-180	2.0383	1.80174
25	34	FAM-AS-2-180	2.07595	1.83564
25	35	FAM-AS-2-180	2.10658	1.86252
25	36	FAM-AS-2-180	2.13053	1.88273
25	37	FAM-AS-2-180	2.14908	1.89753
25	38	FAM-AS-2-180	2.16347	1.90817
25	39	FAM-AS-2-180	2.17228	1.91324
25	40	FAM-AS-2-180	2.1798	1.91701
26	1	GAPDH	0.211348	0.00583129
26	2	GAPDH	0.211773	0.00196738
26	3	GAPDH	0.215705	0.00160934
26	4	GAPDH	0.219262	0.000877424
26	5	GAPDH	0.222654	-1.95492e-05
26	6	GAPDH	0.225521	-0.00144271
26	7	GAPDH	0.229891	-0.0013618
26	8	GAPDH	0.234647	-0.000894984
26	9	GAPDH	0.238104	-0.00172696
26	10	GAPDH	0.244021	-9.97485e-05
26	11	GAPDH	0.251469	0.00305899
26	12	GAPDH	0.260952	0.00825231
26	13	GAPDH	0.275721	0.0187327
26	14	GAPDH	0.303094	0.0418163
26	15	GAPDH	0.351165	0.0855974
26	16	GAPDH	0.433704	0.163847
26	17	GAPDH	0.56899	0.294843
26	18	GAPDH	0.771729	0.493294
26	19	GAPDH	1.0318	0.749076
26	20	GAPDH	1.29982	1.01281
26	21	GAPDH	1.53009	1.23878
26	22	GAPDH	1.69732	1.40173
26	23	GAPDH	1.80904	1.50916
26	24	GAPDH	1.88103	1.57686
26	25	GAPDH	1.92588	1.61741
26	26	GAPDH	1.95761	1.64486
26	27	GAPDH	1.97999	1.66295
26	28	GAPDH	1.99121	1.66988
26	29	GAPDH	1.9956	1.66998
26	30	GAPDH	2.00064	1.67073
26	31	GAPDH	2.00199	1.6678
26	32	GAPDH	1.99997	1.66148
26	33	GAPDH	1.99879	1.65602
26	34	GAPDH	1.99825	1.65119
26	35	GAPDH	1.99667	1.64532
26	36	GAPDH	1.99707	1.64143
26	37	GAPDH	1.99616	1.63623
26	38	GAPDH	1.99581	1.63159
26	39	GAPDH	1.99442	1.62591
26	40	GAPDH	1.99232	1.61951
27	1	LINCOO261-2	0.133832	-0.00347848
27	2	LINCOO261-2	0.13897	-0.0023506
27	3	LINCOO261-2	0.143619	-0.00171219
27	4	LINCOO261-2	0.14867	-0.000670918
27	5	LINCOO261-2	0.154566	0.00121474
27	6	LINCOO261-2	0.158679	0.00131805
27	7	LINCOO261-2	0.162844	0.00147244
27	8	LINCOO261-2	0.165456	7.43172e-05
27	9	LINCOO261-2	0.169542	0.000150294
27	10	LINCOO261-2	0.174585	0.00118246
27	11	LINCOO261-2	0.176544	-0.000868417
27	12	LINCOO261-2	0.179841	-0.00158158
27	13	LINCOO261-2	0.18437	-0.00106223
27	14	LINCOO261-2	0.188201	-0.00124178
27	15	LINCOO261-2	0.193048	-0.000405201
27	16	LINCOO261-2	0.19811	0.000647339
27	17	LINCOO261-2	0.202956	0.00148266
27	18	LINCOO261-2	0.214417	0.00893342
27	19	LINCOO261-2	0.234848	0.025354
27	20	LINCOO261-2	0.271058	0.0575547
27	21	LINCOO261-2	0.333944	0.11643
27	22	LINCOO261-2	0.443515	0.221991
27	23	LINCOO261-2	0.622809	0.397275
27	24	LINCOO261-2	0.875981	0.646436
27	25	LINCOO261-2	1.17484	0.941283
27	26	LINCOO261-2	1.45745	1.21988
27	27	LINCOO261-2	1.67493	1.43335
27	28	LINCOO261-2	1.82666	1.58107
27	29	LINCOO261-2	1.9272	1.6776
27	30	LINCOO261-2	1.99133	1.73773
27	31	LINCOO261-2	2.03513	1.77752
27	32	LINCOO261-2	2.06998	1.80835
27	33	LINCOO261-2	2.09308	1.82744
27	34	LINCOO261-2	2.11047	1.84082
27	35	LINCOO261-2	2.12644	1.85278
27	36	LINCOO261-2	2.13791	1.86025
27	37	LINCOO261-2	2.14418	1.8625
27	38	LINCOO261-2	2.14886	1.86317
27	39	LINCOO261-2	2.15226	1.86257
27	40	LINCOO261-2	2.15419	1.86048
28	1	LINCO1133-1	0.109488	-0.00597367
28	2	LINCO1133-1	0.114793	-0.00473653
28	3	LINCO1133-1	0.121072	-0.00252453
28	4	LINCO1133-1	0.12734	-0.000324026
28	5	LINCO1133-1	0.132413	0.00068197
28	6	LINCO1133-1	0.136266	0.00046777
28	7	LINCO1133-1	0.140724	0.000858199
28	8	LINCO1133-1	0.14504	0.00110756
28	9	LINCO1133-1	0.148903	0.000903194
28	10	LINCO1133-1	0.152393	0.000325703
28	11	LINCO1133-1	0.157282	0.00114679
28	12	LINCO1133-1	0.160657	0.000455202
28	13	LINCO1133-1	0.163297	-0.000971848
28	14	LINCO1133-1	0.166458	-0.00187846
28	15	LINCO1133-1	0.171188	-0.0012153
28	16	LINCO1133-1	0.177439	0.000967773
28	17	LINCO1133-1	0.186906	0.00636744
28	18	LINCO1133-1	0.201019	0.0164135
28	19	LINCO1133-1	0.228369	0.0396966
28	20	LINCO1133-1	0.275911	0.083171
28	21	LINCO1133-1	0.362287	0.16548
28	22	LINCO1133-1	0.504744	0.303869
28	23	LINCO1133-1	0.711181	0.506239
28	24	LINCO1133-1	0.965499	0.75649
28	25	LINCO1133-1	1.22615	1.01307
28	26	LINCO1133-1	1.44431	1.22716
28	27	LINCO1133-1	1.60506	1.38385
28	28	LINCO1133-1	1.71479	1.48951
28	29	LINCO1133-1	1.7906	1.56125
28	30	LINCO1133-1	1.84511	1.6117
28	31	LINCO1133-1	1.8821	1.64462
28	32	LINCO1133-1	1.90886	1.66731
28	33	LINCO1133-1	1.92883	1.68321
28	34	LINCO1133-1	1.94214	1.69246
28	35	LINCO1133-1	1.94706	1.69331
28	36	LINCO1133-1	1.95339	1.69558
28	37	LINCO1133-1	1.96022	1.69834
28	38	LINCO1133-1	1.96191	1.69596
28	39	LINCO1133-1	1.96443	1.69441
28	40	LINCO1133-1	1.96373	1.68964
29	1	LINC00675-2	0.132442	-0.00508509
29	2	LINC00675-2	0.136069	-0.00514945
29	3	LINC00675-2	0.14265	-0.00225915
29	4	LINC00675-2	0.147692	-0.000908163
29	5	LINC00675-2	0.1527	0.000409189
29	6	LINC00675-2	0.156959	0.000977683
29	7	LINC00675-2	0.161219	0.00154706
29	8	LINC00675-2	0.165227	0.00186409
29	9	LINC00675-2	0.168266	0.00121175
29	10	LINC00675-2	0.170172	-0.000572872
29	11	LINC00675-2	0.174324	-0.000111562
29	12	LINC00675-2	0.1785	0.000373233
29	13	LINC00675-2	0.180091	-0.00172683
29	14	LINC00675-2	0.183904	-0.00160403
29	15	LINC00675-2	0.18876	-0.000438881
29	16	LINC00675-2	0.194128	0.00123848
29	17	LINC00675-2	0.20184	0.0052591
29	18	LINC00675-2	0.214091	0.0138196
29	19	LINC00675-2	0.236803	0.0328409
29	20	LINC00675-2	0.276954	0.0693007
29	21	LINC00675-2	0.351435	0.140091
29	22	LINC00675-2	0.476187	0.261152
29	23	LINC00675-2	0.668894	0.450169
29	24	LINC00675-2	0.916359	0.693942
29	25	LINC00675-2	1.17386	0.947751
29	26	LINC00675-2	1.38827	1.15847
29	27	LINC00675-2	1.54413	1.31064
29	28	LINC00675-2	1.65865	1.42147
29	29	LINC00675-2	1.74875	1.50788
29	30	LINC00675-2	1.82215	1.57759
29	31	LINC00675-2	1.87589	1.62763
29	32	LINC00675-2	1.91784	1.6659
29	33	LINC00675-2	1.95179	1.69615
29	34	LINC00675-2	1.97686	1.71754
29	35	LINC00675-2	1.99568	1.73266
29	36	LINC00675-2	2.01246	1.74575
29	37	LINC00675-2	2.02549	1.7551
29	38	LINC00675-2	2.03728	1.76319
29	39	LINC00675-2	2.04863	1.77085
29	40	LINC00675-2	2.0577	1.77623
30	1	DPP10-AS1-1-214	0.129349	-0.0100763
30	2	DPP10-AS1-1-214	0.135633	-0.00776297
30	3	DPP10-AS1-1-214	0.142853	-0.00451301
30	4	DPP10-AS1-1-214	0.149413	-0.00192214
30	5	DPP10-AS1-1-214	0.15416	-0.0011456
30	6	DPP10-AS1-1-214	0.159771	0.00049538
30	7	DPP10-AS1-1-214	0.164032	0.000786436
30	8	DPP10-AS1-1-214	0.169299	0.00208392
30	9	DPP10-AS1-1-214	0.173156	0.00197046
30	10	DPP10-AS1-1-214	0.177082	0.00192693
30	11	DPP10-AS1-1-214	0.180542	0.00141684
30	12	DPP10-AS1-1-214	0.186075	0.00297963
30	13	DPP10-AS1-1-214	0.189255	0.00219029
30	14	DPP10-AS1-1-214	0.192051	0.00101648
30	15	DPP10-AS1-1-214	0.195167	0.000162004
30	16	DPP10-AS1-1-214	0.198341	-0.000633772
30	17	DPP10-AS1-1-214	0.200561	-0.00238398
30	18	DPP10-AS1-1-214	0.203751	-0.00316368
30	19	DPP10-AS1-1-214	0.209618	-0.00126619
30	20	DPP10-AS1-1-214	0.218352	0.00349796
30	21	DPP10-AS1-1-214	0.229202	0.010378
30	22	DPP10-AS1-1-214	0.24642	0.0236252
30	23	DPP10-AS1-1-214	0.28029	0.0535261
30	24	DPP10-AS1-1-214	0.342099	0.111365
30	25	DPP10-AS1-1-214	0.448804	0.2141
30	26	DPP10-AS1-1-214	0.623635	0.384961
30	27	DPP10-AS1-1-214	0.876953	0.634309
30	28	DPP10-AS1-1-214	1.1809	0.934284
30	29	DPP10-AS1-1-214	1.47789	1.22731
30	30	DPP10-AS1-1-214	1.72116	1.46661
30	31	DPP10-AS1-1-214	1.9005	1.64198
30	32	DPP10-AS1-1-214	2.02567	1.76318
30	33	DPP10-AS1-1-214	2.10771	1.84125
30	34	DPP10-AS1-1-214	2.1719	1.90146
30	35	DPP10-AS1-1-214	2.22103	1.94663
30	36	DPP10-AS1-1-214	2.25579	1.97742
30	37	DPP10-AS1-1-214	2.27992	1.99758
30	38	DPP10-AS1-1-214	2.30015	2.01384
30	39	DPP10-AS1-1-214	2.31726	2.02697
30	40	DPP10-AS1-1-214	2.32386	2.02961
31	1	FAM-AS-2-180	0.0788539	-0.00721536
31	2	FAM-AS-2-180	0.0820433	-0.00711647
31	3	FAM-AS-2-180	0.0881862	-0.00406416
31	4	FAM-AS-2-180	0.0936799	-0.00166096
31	5	FAM-AS-2-180	0.097613	-0.000818349
31	6	FAM-AS-2-180	0.101287	-0.000235379
31	7	FAM-AS-2-180	0.105401	0.000788309
31	8	FAM-AS-2-180	0.109655	0.00195222
31	9	FAM-AS-2-180	0.112207	0.00141345
31	10	FAM-AS-2-180	0.11466	0.000776111
31	11	FAM-AS-2-180	0.119178	0.00220381
31	12	FAM-AS-2-180	0.123479	0.00341377
31	13	FAM-AS-2-180	0.124819	0.00166333
31	14	FAM-AS-2-180	0.127454	0.00120783
31	15	FAM-AS-2-180	0.12998	0.000642976
31	16	FAM-AS-2-180	0.133137	0.000709875
31	17	FAM-AS-2-180	0.134331	-0.00118642
31	18	FAM-AS-2-180	0.135414	-0.00319453
31	19	FAM-AS-2-180	0.137911	-0.00378812
31	20	FAM-AS-2-180	0.142887	-0.00190209
31	21	FAM-AS-2-180	0.147937	5.70017e-05
31	22	FAM-AS-2-180	0.152992	0.00202134
31	23	FAM-AS-2-180	0.162644	0.00858263
31	24	FAM-AS-2-180	0.180864	0.0237121
31	25	FAM-AS-2-180	0.213841	0.0535993
31	26	FAM-AS-2-180	0.272101	0.108769
31	27	FAM-AS-2-180	0.370615	0.204191
31	28	FAM-AS-2-180	0.529745	0.360231
31	29	FAM-AS-2-180	0.756536	0.583931
31	30	FAM-AS-2-180	1.02045	0.844756
31	31	FAM-AS-2-180	1.27276	1.09398
31	32	FAM-AS-2-180	1.47641	1.29453
31	33	FAM-AS-2-180	1.62355	1.43858
31	34	FAM-AS-2-180	1.72699	1.53893
31	35	FAM-AS-2-180	1.79683	1.60569
31	36	FAM-AS-2-180	1.84635	1.65211
31	37	FAM-AS-2-180	1.887	1.68967
31	38	FAM-AS-2-180	1.91469	1.71427
31	39	FAM-AS-2-180	1.9354	1.73189
31	40	FAM-AS-2-180	1.95182	1.74522
32	1	GAPDH	0.128758	-0.00488433
32	2	GAPDH	0.132617	-0.00570756
32	3	GAPDH	0.141335	-0.00167089
32	4	GAPDH	0.148191	0.000503024
32	5	GAPDH	0.152699	0.000329904
32	6	GAPDH	0.158536	0.00148491
32	7	GAPDH	0.1624	0.000666703
32	8	GAPDH	0.166288	-0.000126217
32	9	GAPDH	0.170849	-0.000247511
32	10	GAPDH	0.174968	-0.000810058
32	11	GAPDH	0.179789	-0.000670939
32	12	GAPDH	0.185683	0.000541078
32	13	GAPDH	0.1931	0.00327625
32	14	GAPDH	0.206782	0.0122769
32	15	GAPDH	0.229114	0.0299267
32	16	GAPDH	0.268401	0.0645324
32	17	GAPDH	0.334969	0.126418
32	18	GAPDH	0.449624	0.236392
32	19	GAPDH	0.622498	0.404585
32	20	GAPDH	0.848352	0.625757
32	21	GAPDH	1.09634	0.869067
32	22	GAPDH	1.31613	1.08417
32	23	GAPDH	1.47859	1.24194
32	24	GAPDH	1.58956	1.34824
32	25	GAPDH	1.6617	1.41569
32	26	GAPDH	1.70463	1.45395
32	27	GAPDH	1.73694	1.48158
32	28	GAPDH	1.7582	1.49815
32	29	GAPDH	1.76781	1.50308
32	30	GAPDH	1.7736	1.50419
32	31	GAPDH	1.7788	1.50471
32	32	GAPDH	1.78174	1.50297
32	33	GAPDH	1.78091	1.49745
32	34	GAPDH	1.7769	1.48876
32	35	GAPDH	1.77597	1.48315
32	36	GAPDH	1.77584	1.47833
32	37	GAPDH	1.77712	1.47493
32	38	GAPDH	1.77588	1.46902
32	39	GAPDH	1.77436	1.46281
32	40	GAPDH	1.77407	1.45784
33	1	LINCOO261-2	0.0548053	-0.00585399
33	2	LINCOO261-2	0.0589028	-0.00574182
33	3	LINCOO261-2	0.0662078	-0.00242212
33	4	LINCOO261-2	0.0721037	-0.000511576
33	5	LINCOO261-2	0.0761505	-0.00045012
33	6	LINCOO261-2	0.0809768	0.00039086
33	7	LINCOO261-2	0.0857885	0.00121721
33	8	LINCOO261-2	0.089542	0.000985438
33	9	LINCOO261-2	0.093302	0.000760024
33	10	LINCOO261-2	0.0975557	0.00102848
33	11	LINCOO261-2	0.102325	0.00181268
33	12	LINCOO261-2	0.105561	0.0010626
33	13	LINCOO261-2	0.108791	0.000307883
33	14	LINCOO261-2	0.110605	-0.00186388
33	15	LINCOO261-2	0.115019	-0.00143466
33	16	LINCOO261-2	0.119024	-0.00141548
33	17	LINCOO261-2	0.124755	0.000330129
33	18	LINCOO261-2	0.128612	0.000202534
33	19	LINCOO261-2	0.139702	0.00730658
33	20	LINCOO261-2	0.158066	0.0216851
33	21	LINCOO261-2	0.184867	0.0445015
33	22	LINCOO261-2	0.235832	0.0914809
33	23	LINCOO261-2	0.32837	0.180034
33	24	LINCOO261-2	0.479074	0.326752
33	25	LINCOO261-2	0.697991	0.541684
33	26	LINCOO261-2	0.964558	0.804265
33	27	LINCOO261-2	1.222	1.05773
33	28	LINCOO261-2	1.43166	1.2634
33	29	LINCOO261-2	1.57977	1.40752
33	30	LINCOO261-2	1.68274	1.5065
33	31	LINCOO261-2	1.7485	1.56828
33	32	LINCOO261-2	1.79324	1.60904
33	33	LINCOO261-2	1.8232	1.63501
33	34	LINCOO261-2	1.84636	1.65419
33	35	LINCOO261-2	1.86178	1.66562
33	36	LINCOO261-2	1.87574	1.67559
33	37	LINCOO261-2	1.8882	1.68407
33	38	LINCOO261-2	1.89735	1.68923
33	39	LINCOO261-2	1.89992	1.68781
33	40	LINCOO261-2	1.90442	1.68833
34	1	LINCO1133-1	0.0828419	-0.00540845
34	2	LINCO1133-1	0.0868175	-0.00559695
34	3	LINCO1133-1	0.0942583	-0.00232036
34	4	LINCO1133-1	0.0995993	-0.00114356
34	5	LINCO1133-1	0.105006	9.93887e-05
34	6	LINCO1133-1	0.110529	0.00145795
34	7	LINCO1133-1	0.115087	0.00185181
34	8	LINCO1133-1	0.119472	0.00207207
34	9	LINCO1133-1	0.122083	0.000519718
34	10	LINCO1133-1	0.125738	9.93942e-06
34	11	LINCO1133-1	0.130247	0.000354571
34	12	LINCO1133-1	0.133704	-0.000351642
34	13	LINCO1133-1	0.13665	-0.00156978
34	14	LINCO1133-1	0.140592	-0.00179272
34	15	LINCO1133-1	0.145751	-0.000797373
34	16	LINCO1133-1	0.152323	0.00161
34	17	LINCO1133-1	0.162668	0.00779135
34	18	LINCO1133-1	0.179744	0.0207031
34	19	LINCO1133-1	0.209857	0.0466518
34	20	LINCO1133-1	0.261848	0.0944784
34	21	LINCO1133-1	0.3541	0.182567
34	22	LINCO1133-1	0.504389	0.328691
34	23	LINCO1133-1	0.716475	0.536613
34	24	LINCO1133-1	0.966049	0.782023
34	25	LINCO1133-1	1.20744	1.01925
34	26	LINCO1133-1	1.40334	1.21099
34	27	LINCO1133-1	1.54329	1.34678
34	28	LINCO1133-1	1.64059	1.43991
34	29	LINCO1133-1	1.70681	1.50196
34	30	LINCO1133-1	1.75662	1.54761
34	31	LINCO1133-1	1.79154	1.57836
34	32	LINCO1133-1	1.81396	1.59662
34	33	LINCO1133-1	1.83022	1.60871
34	34	LINCO1133-1	1.83973	1.61406
34	35	LINCO1133-1	1.84767	1.61784
34	36	LINCO1133-1	1.85142	1.61743
34	37	LINCO1133-1	1.85157	1.61341
34	38	LINCO1133-1	1.85349	1.61116
34	39	LINCO1133-1	1.85423	1.60775
34	40	LINCO1133-1	1.85679	1.60614
35	1	LINC00675-2	0.0976439	-0.00807335
35	2	LINC00675-2	0.103328	-0.00712759
35	3	LINC00675-2	0.113035	-0.00215837
35	4	LINC00675-2	0.118683	-0.00124873
35	5	LINC00675-2	0.125389	0.000718457
35	6	LINC00675-2	0.131156	0.00174792
35	7	LINC00675-2	0.134753	0.000606207
35	8	LINC00675-2	0.140085	0.00119991
35	9	LINC00675-2	0.144394	0.000771014
35	10	LINC00675-2	0.149569	0.00120815
35	11	LINC00675-2	0.15348	0.000381021
35	12	LINC00675-2	0.157072	-0.000765668
35	13	LINC00675-2	0.161502	-0.00107363
35	14	LINC00675-2	0.165018	-0.00229575
35	15	LINC00675-2	0.170982	-0.00106987
35	16	LINC00675-2	0.17877	0.00197934
35	17	LINC00675-2	0.189539	0.00800978
35	18	LINC00675-2	0.20828	0.0220132
35	19	LINC00675-2	0.243795	0.05279
35	20	LINC00675-2	0.306415	0.110671
35	21	LINC00675-2	0.413918	0.213436
35	22	LINC00675-2	0.587424	0.382204
35	23	LINC00675-2	0.828022	0.618063
35	24	LINC00675-2	1.10121	0.88651
35	25	LINC00675-2	1.34045	1.12102
35	26	LINC00675-2	1.51565	1.29148
35	27	LINC00675-2	1.64099	1.41208
35	28	LINC00675-2	1.74269	1.50904
35	29	LINC00675-2	1.82066	1.58227
35	30	LINC00675-2	1.87847	1.63534
35	31	LINC00675-2	1.92302	1.67515
35	32	LINC00675-2	1.95387	1.70127
35	33	LINC00675-2	1.97835	1.72101
35	34	LINC00675-2	2.00015	1.73807
35	35	LINC00675-2	2.01738	1.75056
35	36	LINC00675-2	2.03231	1.76075
35	37	LINC00675-2	2.04295	1.76666
35	38	LINC00675-2	2.05413	1.77309
35	39	LINC00675-2	2.06264	1.77687
35	40	LINC00675-2	2.07003	1.77952
36	1	DPP10-AS1-1-214	0.272981	0.0166648
36	2	DPP10-AS1-1-214	0.269589	0.0106857
36	3	DPP10-AS1-1-214	0.265296	0.00380581
36	4	DPP10-AS1-1-214	0.266322	0.00224511
36	5	DPP10-AS1-1-214	0.267281	0.000617384
36	6	DPP10-AS1-1-214	0.267743	-0.00150765
36	7	DPP10-AS1-1-214	0.270516	-0.00132117
36	8	DPP10-AS1-1-214	0.272878	-0.00154651
36	9	DPP10-AS1-1-214	0.275901	-0.00110966
36	10	DPP10-AS1-1-214	0.278198	-0.00139962
36	11	DPP10-AS1-1-214	0.280622	-0.00156319
36	12	DPP10-AS1-1-214	0.283793	-0.000978984
36	13	DPP10-AS1-1-214	0.285574	-0.00178417
36	14	DPP10-AS1-1-214	0.289179	-0.000766462
36	15	DPP10-AS1-1-214	0.292306	-0.000226368
36	16	DPP10-AS1-1-214	0.295583	0.000464257
36	17	DPP10-AS1-1-214	0.298988	0.00128235
36	18	DPP10-AS1-1-214	0.304082	0.00378886
36	19	DPP10-AS1-1-214	0.310276	0.00739609
36	20	DPP10-AS1-1-214	0.323167	0.0177002
36	21	DPP10-AS1-1-214	0.343799	0.0357461
36	22	DPP10-AS1-1-214	0.384381	0.0737412
36	23	DPP10-AS1-1-214	0.457328	0.1441
36	24	DPP10-AS1-1-214	0.580542	0.264728
36	25	DPP10-AS1-1-214	0.771876	0.453475
36	26	DPP10-AS1-1-214	1.02842	0.707433
36	27	DPP10-AS1-1-214	1.30838	0.984802
36	28	DPP10-AS1-1-214	1.56036	1.2342
36	29	DPP10-AS1-1-214	1.74876	1.42001
36	30	DPP10-AS1-1-214	1.87312	1.54178
36	31	DPP10-AS1-1-214	1.9599	1.62598
36	32	DPP10-AS1-1-214	2.02077	1.68426
36	33	DPP10-AS1-1-214	2.06119	1.72209
36	34	DPP10-AS1-1-214	2.08745	1.74576
36	35	DPP10-AS1-1-214	2.11184	1.76757
36	36	DPP10-AS1-1-214	2.13419	1.78733
36	37	DPP10-AS1-1-214	2.1503	1.80085
36	38	DPP10-AS1-1-214	2.16351	1.81148
36	39	DPP10-AS1-1-214	2.17227	1.81766
36	40	DPP10-AS1-1-214	2.1735	1.81629
37	1	FAM-AS-2-180	0.109011	-0.00628324
37	2	FAM-AS-2-180	0.112714	-0.00690779
37	3	FAM-AS-2-180	0.120147	-0.00380225
37	4	FAM-AS-2-180	0.126415	-0.00186142
37	5	FAM-AS-2-180	0.131675	-0.000929598
37	6	FAM-AS-2-180	0.137122	0.000190368
37	7	FAM-AS-2-180	0.142104	0.00084442
37	8	FAM-AS-2-180	0.147241	0.00165319
37	9	FAM-AS-2-180	0.151932	0.00201709
37	10	FAM-AS-2-180	0.156064	0.0018214
37	11	FAM-AS-2-180	0.160513	0.0019426
37	12	FAM-AS-2-180	0.16478	0.00188157
37	13	FAM-AS-2-180	0.168725	0.00149962
37	14	FAM-AS-2-180	0.172075	0.000521966
37	15	FAM-AS-2-180	0.175632	-0.000249204
37	16	FAM-AS-2-180	0.179974	-0.000235083
37	17	FAM-AS-2-180	0.183542	-0.000994139
37	18	FAM-AS-2-180	0.18642	-0.00244446
37	19	FAM-AS-2-180	0.191566	-0.00162533
37	20	FAM-AS-2-180	0.197289	-0.000230738
37	21	FAM-AS-2-180	0.205843	0.00399633
37	22	FAM-AS-2-180	0.220171	0.0139962
37	23	FAM-AS-2-180	0.245194	0.0346915
37	24	FAM-AS-2-180	0.289441	0.0746114
37	25	FAM-AS-2-180	0.366348	0.14719
37	26	FAM-AS-2-180	0.494853	0.271368
37	27	FAM-AS-2-180	0.68905	0.461237
37	28	FAM-AS-2-180	0.940069	0.707928
37	29	FAM-AS-2-180	1.20792	0.971455
37	30	FAM-AS-2-180	1.4446	1.2038
37	31	FAM-AS-2-180	1.62605	1.38093
37	32	FAM-AS-2-180	1.75551	1.50606
37	33	FAM-AS-2-180	1.8442	1.59042
37	34	FAM-AS-2-180	1.90838	1.65027
37	35	FAM-AS-2-180	1.95475	1.69232
37	36	FAM-AS-2-180	1.99115	1.72439
37	37	FAM-AS-2-180	2.01637	1.74528
37	38	FAM-AS-2-180	2.03476	1.75935
37	39	FAM-AS-2-180	2.04981	1.77007
37	40	FAM-AS-2-180	2.0624	1.77832
38	1	GAPDH	0.332428	0.0427376
38	2	GAPDH	0.318307	0.0283335
38	3	GAPDH	0.299388	0.00913091
38	4	GAPDH	0.291309	0.000767849
38	5	GAPDH	0.287814	-0.00301075
38	6	GAPDH	0.285835	-0.00527331
38	7	GAPDH	0.285868	-0.005524
38	8	GAPDH	0.287949	-0.00372704
38	9	GAPDH	0.290545	-0.00141446
38	10	GAPDH	0.294358	0.00211488
38	11	GAPDH	0.299463	0.00693592
38	12	GAPDH	0.307134	0.0143232
38	13	GAPDH	0.318507	0.0254128
38	14	GAPDH	0.337603	0.044225
38	15	GAPDH	0.373091	0.0794291
38	16	GAPDH	0.434402	0.140457
38	17	GAPDH	0.540784	0.246556
38	18	GAPDH	0.709064	0.414552
38	19	GAPDH	0.944178	0.649382
38	20	GAPDH	1.22005	0.924965
38	21	GAPDH	1.48503	1.18967
38	22	GAPDH	1.69582	1.40017
38	23	GAPDH	1.84363	1.5477
38	24	GAPDH	1.94178	1.64557
38	25	GAPDH	2.00563	1.70913
38	26	GAPDH	2.04457	1.74779
38	27	GAPDH	2.07027	1.77321
38	28	GAPDH	2.08957	1.79223
38	29	GAPDH	2.10163	1.804
38	30	GAPDH	2.10643	1.80851
38	31	GAPDH	2.10989	1.81169
38	32	GAPDH	2.11186	1.81338
38	33	GAPDH	2.1109	1.81213
38	34	GAPDH	2.11164	1.81258
38	35	GAPDH	2.10932	1.80999
38	36	GAPDH	2.10604	1.80642
38	37	GAPDH	2.10427	1.80436
38	38	GAPDH	2.10473	1.80454
38	39	GAPDH	2.10698	1.80651
38	40	GAPDH	2.10586	1.8051
39	1	LINCOO261-2	0.120677	-0.0052248
39	2	LINCOO261-2	0.125191	-0.00540931
39	3	LINCOO261-2	0.133282	-0.00201548
39	4	LINCOO261-2	0.139082	-0.000913994
39	5	LINCOO261-2	0.144756	6.22466e-05
39	6	LINCOO261-2	0.150325	0.000933881
39	7	LINCOO261-2	0.154654	0.000564576
39	8	LINCOO261-2	0.159699	0.000911644
39	9	LINCOO261-2	0.164427	0.000941735
39	10	LINCOO261-2	0.168493	0.000310348
39	11	LINCOO261-2	0.174096	0.00121561
39	12	LINCOO261-2	0.178995	0.00141619
39	13	LINCOO261-2	0.182016	-0.000260216
39	14	LINCOO261-2	0.186619	-0.000355265
39	15	LINCOO261-2	0.190409	-0.00126344
39	16	LINCOO261-2	0.194237	-0.00213347
39	17	LINCOO261-2	0.199568	-0.00149991
39	18	LINCOO261-2	0.207852	0.00208554
39	19	LINCOO261-2	0.217331	0.00686689
39	20	LINCOO261-2	0.233139	0.0179768
39	21	LINCOO261-2	0.263607	0.0437477
39	22	LINCOO261-2	0.318244	0.0936862
39	23	LINCOO261-2	0.414529	0.185274
39	24	LINCOO261-2	0.570694	0.336741
39	25	LINCOO261-2	0.7984	0.559748
39	26	LINCOO261-2	1.07533	0.831981
39	27	LINCOO261-2	1.34831	1.10026
39	28	LINCOO261-2	1.56855	1.3158
39	29	LINCOO261-2	1.72528	1.46784
39	30	LINCOO261-2	1.83351	1.57137
39	31	LINCOO261-2	1.9046	1.63776
39	32	LINCOO261-2	1.95108	1.67955
39	33	LINCOO261-2	1.98453	1.70829
39	34	LINCOO261-2	2.01085	1.72992
39	35	LINCOO261-2	2.02936	1.74373
39	36	LINCOO261-2	2.0432	1.75287
39	37	LINCOO261-2	2.05629	1.76126
39	38	LINCOO261-2	2.06634	1.76662
39	39	LINCOO261-2	2.07031	1.76589
39	40	LINCOO261-2	2.07516	1.76604
40	1	LINCO1133-1	0.115791	-0.00215664
40	2	LINCO1133-1	0.118787	-0.00395975
40	3	LINCO1133-1	0.125956	-0.00158974
40	4	LINCO1133-1	0.131864	-0.000480062
40	5	LINCO1133-1	0.136936	-0.000207173
40	6	LINCO1133-1	0.142954	0.00101116
40	7	LINCO1133-1	0.147478	0.000736064
40	8	LINCO1133-1	0.152893	0.00135204
40	9	LINCO1133-1	0.15711	0.000770344
40	10	LINCO1133-1	0.161163	2.40086e-05
40	11	LINCO1133-1	0.166214	0.000275842
40	12	LINCO1133-1	0.17072	-1.73194e-05
40	13	LINCO1133-1	0.174535	-0.00100093
40	14	LINCO1133-1	0.178519	-0.00181563
40	15	LINCO1133-1	0.186076	0.000941388
40	16	LINCO1133-1	0.195459	0.00552629
40	17	LINCO1133-1	0.209534	0.0148021
40	18	LINCO1133-1	0.230081	0.03055
40	19	LINCO1133-1	0.270697	0.066367
40	20	LINCO1133-1	0.342421	0.133292
40	21	LINCO1133-1	0.462185	0.248257
40	22	LINCO1133-1	0.645763	0.427035
40	23	LINCO1133-1	0.881219	0.657692
40	24	LINCO1133-1	1.1318	0.903478
40	25	LINCO1133-1	1.3501	1.11698
40	26	LINCO1133-1	1.5197	1.28177
40	27	LINCO1133-1	1.63888	1.39616
40	28	LINCO1133-1	1.71786	1.47033
40	29	LINCO1133-1	1.77702	1.5247
40	30	LINCO1133-1	1.81866	1.56154
40	31	LINCO1133-1	1.84758	1.58566
40	32	LINCO1133-1	1.86853	1.60181
40	33	LINCO1133-1	1.88516	1.61364
40	34	LINCO1133-1	1.89646	1.62014
40	35	LINCO1133-1	1.90461	1.62349
40	36	LINCO1133-1	1.90669	1.62077
40	37	LINCO1133-1	1.90951	1.6188
40	38	LINCO1133-1	1.91089	1.61538
40	39	LINCO1133-1	1.90975	1.60943
40	40	LINCO1133-1	1.90838	1.60327
41	1	LINC00675-2	0.157776	-0.00129093
41	2	LINC00675-2	0.162716	-0.000791353
41	3	LINC00675-2	0.16939	0.00144163
41	4	LINC00675-2	0.172616	0.000227298
41	5	LINC00675-2	0.177069	0.000238582
41	6	LINC00675-2	0.180653	-0.000618083
41	7	LINC00675-2	0.184722	-0.000989982
41	8	LINC00675-2	0.190478	0.000324945
41	9	LINC00675-2	0.194198	-0.000395344
41	10	LINC00675-2	0.197907	-0.00112737
41	11	LINC00675-2	0.20276	-0.000715488
41	12	LINC00675-2	0.207805	-0.000111108
41	13	LINC00675-2	0.212016	-0.000341223
41	14	LINC00675-2	0.217707	0.000908943
41	15	LINC00675-2	0.222396	0.0011572
41	16	LINC00675-2	0.230441	0.00476169
41	17	LINC00675-2	0.243641	0.0135201
41	18	LINC00675-2	0.264245	0.0296839
41	19	LINC00675-2	0.299377	0.0603746
41	20	LINC00675-2	0.365203	0.12176
41	21	LINC00675-2	0.479367	0.231483
41	22	LINC00675-2	0.662289	0.409964
41	23	LINC00675-2	0.90992	0.653155
41	24	LINC00675-2	1.18903	0.927821
41	25	LINC00675-2	1.44123	1.17558
41	26	LINC00675-2	1.63877	1.36868
41	27	LINC00675-2	1.78196	1.50744
41	28	LINC00675-2	1.89205	1.61308
41	29	LINC00675-2	1.98103	1.69762
41	30	LINC00675-2	2.04981	1.76195
41	31	LINC00675-2	2.10159	1.8093
41	32	LINC00675-2	2.13916	1.84243
41	33	LINC00675-2	2.16845	1.86727
41	34	LINC00675-2	2.19417	1.88856
41	35	LINC00675-2	2.21517	1.90511
41	36	LINC00675-2	2.2314	1.9169
41	37	LINC00675-2	2.24571	1.92678
41	38	LINC00675-2	2.25612	1.93274
41	39	LINC00675-2	2.26539	1.93757
41	40	LINC00675-2	2.27694	1.94468
42	1	DPP10-AS1-1-214	0.124236	-0.013775
42	2	DPP10-AS1-1-214	0.130419	-0.0120088
42	3	DPP10-AS1-1-214	0.140903	-0.00594237
42	4	DPP10-AS1-1-214	0.147149	-0.00411336
42	5	DPP10-AS1-1-214	0.155681	1.00029e-06
42	6	DPP10-AS1-1-214	0.161238	0.00114127
42	7	DPP10-AS1-1-214	0.166939	0.00242516
42	8	DPP10-AS1-1-214	0.172084	0.00315286
42	9	DPP10-AS1-1-214	0.175075	0.00172677
42	10	DPP10-AS1-1-214	0.180168	0.00240217
42	11	DPP10-AS1-1-214	0.184727	0.00254421
42	12	DPP10-AS1-1-214	0.188555	0.0019548
42	13	DPP10-AS1-1-214	0.192659	0.00164233
42	14	DPP10-AS1-1-214	0.196066	0.000631796
42	15	DPP10-AS1-1-214	0.199634	-0.000217118
42	16	DPP10-AS1-1-214	0.203681	-0.00058757
42	17	DPP10-AS1-1-214	0.206928	-0.00175744
42	18	DPP10-AS1-1-214	0.210364	-0.00273874
42	19	DPP10-AS1-1-214	0.216518	-0.00100147
42	20	DPP10-AS1-1-214	0.2205	-0.0014369
42	21	DPP10-AS1-1-214	0.226527	0.000172593
42	22	DPP10-AS1-1-214	0.239627	0.00885561
42	23	DPP10-AS1-1-214	0.257605	0.0224165
42	24	DPP10-AS1-1-214	0.292075	0.052469
42	25	DPP10-AS1-1-214	0.355027	0.111004
42	26	DPP10-AS1-1-214	0.462216	0.213776
42	27	DPP10-AS1-1-214	0.632291	0.379434
42	28	DPP10-AS1-1-214	0.868114	0.61084
42	29	DPP10-AS1-1-214	1.14105	0.879355
42	30	DPP10-AS1-1-214	1.40158	1.13547
42	31	DPP10-AS1-1-214	1.60725	1.33672
42	32	DPP10-AS1-1-214	1.75337	1.47843
42	33	DPP10-AS1-1-214	1.85982	1.58046
42	34	DPP10-AS1-1-214	1.93396	1.65018
42	35	DPP10-AS1-1-214	1.98738	1.69919
42	36	DPP10-AS1-1-214	2.02829	1.73568
42	37	DPP10-AS1-1-214	2.05526	1.75823
42	38	DPP10-AS1-1-214	2.08048	1.77903
42	39	DPP10-AS1-1-214	2.1008	1.79494
42	40	DPP10-AS1-1-214	2.10942	1.79914
43	1	FAM-AS-2-180	0.112154	-0.0100361
43	2	FAM-AS-2-180	0.116717	-0.00920828
43	3	FAM-AS-2-180	0.125215	-0.00444634
43	4	FAM-AS-2-180	0.131071	-0.00232626
43	5	FAM-AS-2-180	0.135306	-0.00182613
43	6	FAM-AS-2-180	0.140994	0.000126487
43	7	FAM-AS-2-180	0.145433	0.000829391
43	8	FAM-AS-2-180	0.150216	0.00187705
43	9	FAM-AS-2-180	0.154226	0.00215166
43	10	FAM-AS-2-180	0.157737	0.00192682
43	11	FAM-AS-2-180	0.162101	0.0025555
43	12	FAM-AS-2-180	0.165407	0.00212537
43	13	FAM-AS-2-180	0.169027	0.0020099
43	14	FAM-AS-2-180	0.171544	0.000791894
43	15	FAM-AS-2-180	0.175301	0.000813323
43	16	FAM-AS-2-180	0.17867	0.000446026
43	17	FAM-AS-2-180	0.181796	-0.000163221
43	18	FAM-AS-2-180	0.184558	-0.00113647
43	19	FAM-AS-2-180	0.187749	-0.00168126
43	20	FAM-AS-2-180	0.191048	-0.00211773
43	21	FAM-AS-2-180	0.194945	-0.001956
43	22	FAM-AS-2-180	0.202289	0.00165178
43	23	FAM-AS-2-180	0.214211	0.00983898
43	24	FAM-AS-2-180	0.234013	0.0259046
43	25	FAM-AS-2-180	0.270543	0.0586999
43	26	FAM-AS-2-180	0.339051	0.123472
43	27	FAM-AS-2-180	0.455509	0.236194
43	28	FAM-AS-2-180	0.632334	0.409284
43	29	FAM-AS-2-180	0.867337	0.640551
43	30	FAM-AS-2-180	1.12411	0.893584
43	31	FAM-AS-2-180	1.35579	1.12154
43	32	FAM-AS-2-180	1.53405	1.29606
43	33	FAM-AS-2-180	1.66341	1.42168
43	34	FAM-AS-2-180	1.75314	1.50768
43	35	FAM-AS-2-180	1.81648	1.56728
43	36	FAM-AS-2-180	1.86218	1.60925
43	37	FAM-AS-2-180	1.89761	1.64094
43	38	FAM-AS-2-180	1.92194	1.66153
43	39	FAM-AS-2-180	1.93935	1.67521
43	40	FAM-AS-2-180	1.95592	1.68804
44	1	GAPDH	0.142169	8.92285e-05
44	2	GAPDH	0.145109	-0.00181498
44	3	GAPDH	0.152153	0.000386031
44	4	GAPDH	0.157219	0.000607955
44	5	GAPDH	0.161366	-8.85845e-05
44	6	GAPDH	0.166446	0.000147465
44	7	GAPDH	0.170464	-0.00067785
44	8	GAPDH	0.175595	-0.000391136
44	9	GAPDH	0.180336	-0.000493596
44	10	GAPDH	0.184669	-0.0010047
44	11	GAPDH	0.190359	-0.000158631
44	12	GAPDH	0.197034	0.00167305
44	13	GAPDH	0.204918	0.00471325
44	14	GAPDH	0.218653	0.0136046
44	15	GAPDH	0.246436	0.0365443
44	16	GAPDH	0.28936	0.074624
44	17	GAPDH	0.364188	0.144609
44	18	GAPDH	0.490374	0.265951
44	19	GAPDH	0.678786	0.449519
44	20	GAPDH	0.919223	0.685112
44	21	GAPDH	1.16854	0.929582
44	22	GAPDH	1.38403	1.14023
44	23	GAPDH	1.54121	1.29256
44	24	GAPDH	1.64623	1.39274
44	25	GAPDH	1.71549	1.45717
44	26	GAPDH	1.75996	1.49679
44	27	GAPDH	1.78843	1.52042
44	28	GAPDH	1.80834	1.53548
44	29	GAPDH	1.81712	1.53941
44	30	GAPDH	1.82226	1.53971
44	31	GAPDH	1.82478	1.53739
44	32	GAPDH	1.82678	1.53455
44	33	GAPDH	1.82816	1.53108
44	34	GAPDH	1.82836	1.52644
44	35	GAPDH	1.82832	1.52156
44	36	GAPDH	1.82896	1.51735
44	37	GAPDH	1.82846	1.51201
44	38	GAPDH	1.83003	1.50873
44	39	GAPDH	1.82805	1.50191
44	40	GAPDH	1.82685	1.49586
45	1	LINCOO261-2	0.061983	-0.00104812
45	2	LINCOO261-2	0.0645376	-0.00214633
45	3	LINCOO261-2	0.0688878	-0.00144902
45	4	LINCOO261-2	0.073166	-0.00082359
45	5	LINCOO261-2	0.0780378	0.000395363
45	6	LINCOO261-2	0.0811136	-0.000181638
45	7	LINCOO261-2	0.0845856	-0.000362507
45	8	LINCOO261-2	0.0889034	0.000302488
45	9	LINCOO261-2	0.0937286	0.00147488
45	10	LINCOO261-2	0.0969358	0.00102926
45	11	LINCOO261-2	0.100316	0.000756642
45	12	LINCOO261-2	0.104222	0.00100991
45	13	LINCOO261-2	0.108381	0.00151635
45	14	LINCOO261-2	0.109789	-0.000728516
45	15	LINCOO261-2	0.113054	-0.0011163
45	16	LINCOO261-2	0.116945	-0.00087894
45	17	LINCOO261-2	0.120519	-0.00095714
45	18	LINCOO261-2	0.124942	-0.000186824
45	19	LINCOO261-2	0.128982	0.00019958
45	20	LINCOO261-2	0.136049	0.00361384
45	21	LINCOO261-2	0.148866	0.0127783
45	22	LINCOO261-2	0.171358	0.0316173
45	23	LINCOO261-2	0.213135	0.0697414
45	24	LINCOO261-2	0.286673	0.139627
45	25	LINCOO261-2	0.410549	0.25985
45	26	LINCOO261-2	0.596872	0.44252
45	27	LINCOO261-2	0.830877	0.672872
45	28	LINCOO261-2	1.07321	0.91155
45	29	LINCOO261-2	1.27765	1.11234
45	30	LINCOO261-2	1.42364	1.25467
45	31	LINCOO261-2	1.52268	1.35007
45	32	LINCOO261-2	1.58859	1.41232
45	33	LINCOO261-2	1.63511	1.45519
45	34	LINCOO261-2	1.67126	1.48768
45	35	LINCOO261-2	1.69517	1.50794
45	36	LINCOO261-2	1.71257	1.52169
45	37	LINCOO261-2	1.73026	1.53573
45	38	LINCOO261-2	1.74263	1.54444
45	39	LINCOO261-2	1.7499	1.54806
45	40	LINCOO261-2	1.75343	1.54793
46	1	LINCO1133-1	0.0585951	-0.00528528
46	2	LINCO1133-1	0.0630763	-0.00499415
46	3	LINCO1133-1	0.0711469	-0.00111367
46	4	LINCO1133-1	0.0756373	-0.000813382
46	5	LINCO1133-1	0.0809289	0.000288076
46	6	LINCO1133-1	0.0860362	0.00120522
46	7	LINCO1133-1	0.0908686	0.00184755
46	8	LINCO1133-1	0.0935335	0.000322302
46	9	LINCO1133-1	0.0978099	0.000408545
46	10	LINCO1133-1	0.101278	-0.000313534
46	11	LINCO1133-1	0.10528	-0.000501249
46	12	LINCO1133-1	0.109227	-0.000744762
46	13	LINCO1133-1	0.112806	-0.00135561
46	14	LINCO1133-1	0.117939	-0.00041329
46	15	LINCO1133-1	0.121753	-0.000788976
46	16	LINCO1133-1	0.128705	0.00197278
46	17	LINCO1133-1	0.139502	0.0085797
46	18	LINCO1133-1	0.156216	0.021104
46	19	LINCO1133-1	0.187182	0.0478797
46	20	LINCO1133-1	0.242077	0.0985844
46	21	LINCO1133-1	0.337783	0.1901
46	22	LINCO1133-1	0.487625	0.335752
46	23	LINCO1133-1	0.693404	0.537341
46	24	LINCO1133-1	0.926267	0.766014
46	25	LINCO1133-1	1.14353	0.97909
46	26	LINCO1133-1	1.31188	1.14325
46	27	LINCO1133-1	1.4329	1.26007
46	28	LINCO1133-1	1.51675	1.33974
46	29	LINCO1133-1	1.57526	1.39406
46	30	LINCO1133-1	1.61838	1.43298
46	31	LINCO1133-1	1.64652	1.45694
46	32	LINCO1133-1	1.6666	1.47282
46	33	LINCO1133-1	1.68205	1.48408
46	34	LINCO1133-1	1.69198	1.48983
46	35	LINCO1133-1	1.70036	1.49402
46	36	LINCO1133-1	1.70545	1.49491
46	37	LINCO1133-1	1.70706	1.49234
46	38	LINCO1133-1	1.70584	1.48692
46	39	LINCO1133-1	1.70485	1.48174
46	40	LINCO1133-1	1.70472	1.47743
47	1	LINC00675-2	0.114545	0.003334
47	2	LINC00675-2	0.115491	0.000276766
47	3	LINC00675-2	0.118588	-0.00063043
47	4	LINC00675-2	0.123439	0.000216821
47	5	LINC00675-2	0.126264	-0.000962255
47	6	LINC00675-2	0.131591	0.000361655
47	7	LINC00675-2	0.135524	0.000290622
47	8	LINC00675-2	0.139719	0.000482148
47	9	LINC00675-2	0.144229	0.000988416
47	10	LINC00675-2	0.14812	0.000875406
47	11	LINC00675-2	0.151182	-6.61969e-05
47	12	LINC00675-2	0.154778	-0.000474592
47	13	LINC00675-2	0.158484	-0.00077178
47	14	LINC00675-2	0.162032	-0.00122764
47	15	LINC00675-2	0.168181	0.00091782
47	16	LINC00675-2	0.175622	0.00435489
47	17	LINC00675-2	0.187401	0.0121303
47	18	LINC00675-2	0.205946	0.0266711
47	19	LINC00675-2	0.238688	0.0554094
47	20	LINC00675-2	0.298	0.110717
47	21	LINC00675-2	0.401226	0.20994
47	22	LINC00675-2	0.567976	0.372687
47	23	LINC00675-2	0.800918	0.601624
47	24	LINC00675-2	1.06408	0.860782
47	25	LINC00675-2	1.29873	1.09143
47	26	LINC00675-2	1.47403	1.26273
47	27	LINC00675-2	1.59855	1.38324
47	28	LINC00675-2	1.69523	1.47592
47	29	LINC00675-2	1.77331	1.55
47	30	LINC00675-2	1.83106	1.60374
47	31	LINC00675-2	1.87605	1.64473
47	32	LINC00675-2	1.90853	1.6732
47	33	LINC00675-2	1.93347	1.69414
47	34	LINC00675-2	1.95492	1.71158
47	35	LINC00675-2	1.97099	1.72365
47	36	LINC00675-2	1.9847	1.73336
47	37	LINC00675-2	1.99704	1.74169
47	38	LINC00675-2	2.00638	1.74703
47	39	LINC00675-2	2.01447	1.75112
47	40	LINC00675-2	2.01982	1.75246
48	1	DPP10-AS1-1-214	0.121966	-0.00738318
48	2	DPP10-AS1-1-214	0.12614	-0.0075093
48	3	DPP10-AS1-1-214	0.133511	-0.00443826
48	4	DPP10-AS1-1-214	0.140511	-0.00173814
48	5	DPP10-AS1-1-214	0.146045	-0.000504361
48	6	DPP10-AS1-1-214	0.151684	0.000834219
48	7	DPP10-AS1-1-214	0.156415	0.00126463
48	8	DPP10-AS1-1-214	0.161687	0.00223665
48	9	DPP10-AS1-1-214	0.16564	0.00188941
48	10	DPP10-AS1-1-214	0.169639	0.00158885
48	11	DPP10-AS1-1-214	0.174336	0.00198575
48	12	DPP10-AS1-1-214	0.178023	0.00137229
48	13	DPP10-AS1-1-214	0.181937	0.000985857
48	14	DPP10-AS1-1-214	0.186106	0.000854527
48	15	DPP10-AS1-1-214	0.188031	-0.00152023
48	16	DPP10-AS1-1-214	0.192202	-0.00165013
48	17	DPP10-AS1-1-214	0.196592	-0.00156007
48	18	DPP10-AS1-1-214	0.201252	-0.00120043
48	19	DPP10-AS1-1-214	0.206352	-0.000400567
48	20	DPP10-AS1-1-214	0.215783	0.0047304
48	21	DPP10-AS1-1-214	0.228887	0.0135338
48	22	DPP10-AS1-1-214	0.252218	0.0325655
48	23	DPP10-AS1-1-214	0.295343	0.0713896
48	24	DPP10-AS1-1-214	0.371987	0.143733
48	25	DPP10-AS1-1-214	0.502103	0.269549
48	26	DPP10-AS1-1-214	0.703276	0.466422
48	27	DPP10-AS1-1-214	0.967923	0.726769
48	28	DPP10-AS1-1-214	1.25257	1.00711
48	29	DPP10-AS1-1-214	1.50653	1.25677
48	30	DPP10-AS1-1-214	1.69855	1.44449
48	31	DPP10-AS1-1-214	1.83413	1.57577
48	32	DPP10-AS1-1-214	1.92723	1.66458
48	33	DPP10-AS1-1-214	1.99362	1.72666
48	34	DPP10-AS1-1-214	2.04039	1.76914
48	35	DPP10-AS1-1-214	2.07599	1.80044
48	36	DPP10-AS1-1-214	2.10345	1.82359
48	37	DPP10-AS1-1-214	2.12641	1.84226
48	38	DPP10-AS1-1-214	2.14544	1.85698
48	39	DPP10-AS1-1-214	2.15985	1.86709
48	40	DPP10-AS1-1-214	2.16795	1.87089
49	1	FAM-AS-2-180	0.14248	0.00933263
49	2	FAM-AS-2-180	0.143222	0.00715163
49	3	FAM-AS-2-180	0.143907	0.00491469
49	4	FAM-AS-2-180	0.143828	0.00191283
49	5	FAM-AS-2-180	0.14528	0.000443079
49	6	FAM-AS-2-180	0.146194	-0.00156508
49	7	FAM-AS-2-180	0.148555	-0.00212679
49	8	FAM-AS-2-180	0.151281	-0.00232356
49	9	FAM-AS-2-180	0.15505	-0.00147658
49	10	FAM-AS-2-180	0.158445	-0.00100456
49	11	FAM-AS-2-180	0.161058	-0.0013138
49	12	FAM-AS-2-180	0.164445	-0.000848813
49	13	FAM-AS-2-180	0.167951	-0.000265736
49	14	FAM-AS-2-180	0.170545	-0.000593298
49	15	FAM-AS-2-180	0.17299	-0.00107127
49	16	FAM-AS-2-180	0.177048	6.47863e-05
49	17	FAM-AS-2-180	0.181459	0.0015526
49	18	FAM-AS-2-180	0.18653	0.00370151
49	19	FAM-AS-2-180	0.193516	0.00776562
49	20	FAM-AS-2-180	0.205222	0.0165488
49	21	FAM-AS-2-180	0.224245	0.0326494
49	22	FAM-AS-2-180	0.257822	0.0633035
49	23	FAM-AS-2-180	0.319996	0.122556
49	24	FAM-AS-2-180	0.426722	0.226359
49	25	FAM-AS-2-180	0.596748	0.393462
49	26	FAM-AS-2-180	0.835727	0.62952
49	27	FAM-AS-2-180	1.11932	0.910193
49	28	FAM-AS-2-180	1.39386	1.18181
49	29	FAM-AS-2-180	1.61562	1.40065
49	30	FAM-AS-2-180	1.77377	1.55588
49	31	FAM-AS-2-180	1.88487	1.66405
49	32	FAM-AS-2-180	1.96122	1.73748
49	33	FAM-AS-2-180	2.01772	1.79106
49	34	FAM-AS-2-180	2.05784	1.82826
49	35	FAM-AS-2-180	2.08722	1.85471
49	36	FAM-AS-2-180	2.11098	1.87555
49	37	FAM-AS-2-180	2.12854	1.89019
49	38	FAM-AS-2-180	2.13851	1.89723
49	39	FAM-AS-2-180	2.15066	1.90646
49	40	FAM-AS-2-180	2.15836	1.91124
50	1	GAPDH	0.201274	-0.0138849
50	2	GAPDH	0.209832	-0.00963036
[truncated: 1,878 more rows]

## Sheet: Results
Well	Well Position	Sample Name	Target Name	Task	Reporter	Quencher	RQ	CT	Ct Mean	Delta Ct Mean	ddCT	2^(-ddCT)	Automatic Ct Threshold	Ct Threshold	Automatic Baseline	Baseline Start	Baseline End	Efficiency	Tm1	Tm2	Tm3	Custom1	Custom2	Custom3	Custom4	Custom5	Custom6
1	A1	52CA	FAM-AS-2-180	UNKNOWN	SYBR	None	1.62658	24.336	24.3357	8.40981	-0.168304	1.12374	TRUE	0.179867	TRUE	3	20	1	83.9742
2	A2	52CA	GAPDH	UNKNOWN	SYBR	None		15.926	15.9258				TRUE	0.164613	TRUE	3	11	1	84.6609
3	A3	52CA	LINCOO261-2	UNKNOWN	SYBR	None	0.321269	21.988	21.9876	6.06178	1.49257	0.355378	TRUE	0.178861	TRUE	3	17	1	83.9742
4	A4	52CA	LINCO1133-1	UNKNOWN	SYBR	None	0.254603	22.459	22.4592	6.53339	3.17725	0.110548	TRUE	0.166326	TRUE	3	18	1	83.5819
5	A5	52CA	LINC00675-2	UNKNOWN	SYBR	None	0.179878	21.342	21.3423	5.41646	3.11077	0.115762	TRUE	0.15132	TRUE	3	17	1	86.6228
6	A6	52CA	DPP10-AS1-1-214	UNKNOWN	SYBR	None	0.0195318	27.647	27.6467	11.7209	6.07159	0.0148685	TRUE	0.170125	TRUE	3	23	1	83.3857
7	A7	52N	FAM-AS-2-180	UNKNOWN	SYBR	None	1.44748	26.018	26.0184	8.57812			TRUE	0.179867	TRUE	3	21	1	84.2685
8	A8	52N	GAPDH	UNKNOWN	SYBR	None		17.44	17.4403				TRUE	0.164613	TRUE	3	13	1	84.8571
9	A9	52N	LINCOO261-2	UNKNOWN	SYBR	None	0.904019	22.01	22.0095	4.56921			TRUE	0.178861	TRUE	3	17	1	84.0723
10	A10	52N	LINCO1133-1	UNKNOWN	SYBR	None	2.3031	20.796	20.7964	3.35613			TRUE	0.166326	TRUE	3	16	1	83.68
11	A11	52N	LINC00675-2	UNKNOWN	SYBR	None	1.55386	19.746	19.746	2.30569			TRUE	0.15132	TRUE	3	15	1	86.5247
12	A12	52N	DPP10-AS1-1-214	UNKNOWN	SYBR	None	1.31363	23.09	23.0896	5.64929			TRUE	0.170125	TRUE	3	18	1	83.3857
13	B1	53CA	FAM-AS-2-180	UNKNOWN	SYBR	None	7.49993	22.844	22.844	6.20478	-3.18406	9.08859	TRUE	0.179867	TRUE	3	18	1	84.0723
14	B2	53CA	GAPDH	UNKNOWN	SYBR	None		16.639	16.6392				TRUE	0.164613	TRUE	3	12	1	84.759
15	B3	53CA	LINCOO261-2	UNKNOWN	SYBR	None	0.544434	21.94	21.94	5.3008	0.245707	0.843403	TRUE	0.178861	TRUE	3	17	1	83.9742
16	B4	53CA	LINCO1133-1	UNKNOWN	SYBR	None	0.746235	21.621	21.6212	4.98201	0.719551	0.607286	TRUE	0.166326	TRUE	3	17	1	83.68
17	B5	53CA	LINC00675-2	UNKNOWN	SYBR	None	0.441825	20.759	20.7592	4.12	1.74241	0.29887	TRUE	0.15132	TRUE	3	16	1	86.6228
18	B6	53CA	DPP10-AS1-1-214	UNKNOWN	SYBR	None	0.0214014	28.228	28.2282	11.589	5.9648	0.0160109	TRUE	0.170125	TRUE	3	23	1	83.3857
19	B7	53N	FAM-AS-2-180	UNKNOWN	SYBR	None	0.825203	27.284	27.2836	9.38884			TRUE	0.179867	TRUE	3	22	1	84.1704
20	B8	53N	GAPDH	UNKNOWN	SYBR	None		17.895	17.8947				TRUE	0.164613	TRUE	3	13	1	84.8571
21	B9	53N	LINCOO261-2	UNKNOWN	SYBR	None	0.645521	22.95	22.9498	5.0551			TRUE	0.178861	TRUE	3	18	1	84.1704
22	B10	53N	LINCO1133-1	UNKNOWN	SYBR	None	1.2288	22.157	22.1572	4.26246			TRUE	0.166326	TRUE	3	17	1	83.68
23	B11	53N	LINC00675-2	UNKNOWN	SYBR	None	1.47832	20.272	20.2723	2.37759			TRUE	0.15132	TRUE	3	15	1	86.6228
24	B12	53N	DPP10-AS1-1-214	UNKNOWN	SYBR	None	1.33668	23.519	23.5189	5.6242			TRUE	0.170125	TRUE	3	19	1	83.3857
25	C1	54CA	FAM-AS-2-180	UNKNOWN	SYBR	None	2.82967	23.592	23.5916	7.61102	-1.79417	3.46817	TRUE	0.179867	TRUE	3	18	1	84.0723
26	C2	54CA	GAPDH	UNKNOWN	SYBR	None		15.981	15.9806				TRUE	0.164613	TRUE	3	11	1	84.759
27	C3	54CA	LINCOO261-2	UNKNOWN	SYBR	None	0.424665	21.64	21.6398	5.65924	0.0504284	0.96565	TRUE	0.178861	TRUE	3	17	1	83.9742
28	C4	54CA	LINCO1133-1	UNKNOWN	SYBR	None	0.744839	20.965	20.9653	4.98471	1.52275	0.348023	TRUE	0.166326	TRUE	3	16	1	83.68
29	C5	54CA	LINC00675-2	UNKNOWN	SYBR	None	0.222841	21.088	21.088	5.10746	2.03546	0.24393	TRUE	0.15132	TRUE	3	16	1	86.6228
30	C6	54CA	DPP10-AS1-1-214	UNKNOWN	SYBR	None	0.164152	24.63	24.6303	8.64975	2.78124	0.145467	TRUE	0.170125	TRUE	3	19	1	83.3857
31	C7	54N	FAM-AS-2-180	UNKNOWN	SYBR	None	0.815896	26.78	26.7802	9.4052			TRUE	0.179867	TRUE	3	22	1	84.1704
32	C8	54N	GAPDH	UNKNOWN	SYBR	None		17.375	17.375				TRUE	0.164613	TRUE	3	12	1	84.8571
33	C9	54N	LINCOO261-2	UNKNOWN	SYBR	None	0.439771	22.984	22.9838	5.60881			TRUE	0.178861	TRUE	3	18	1	84.0723
34	C10	54N	LINCO1133-1	UNKNOWN	SYBR	None	2.1402	20.837	20.837	3.46196			TRUE	0.166326	TRUE	3	16	1	83.68
35	C11	54N	LINC00675-2	UNKNOWN	SYBR	None	0.913544	20.447	20.447	3.072			TRUE	0.15132	TRUE	3	16	1	86.6228
36	C12	54N	DPP10-AS1-1-214	UNKNOWN	SYBR	None	1.12845	23.244	23.2435	5.86851			TRUE	0.170125	TRUE	3	18	1	83.2876
37	D1	56CA	FAM-AS-2-180	UNKNOWN	SYBR	None	1.06566	25.284	25.2844	9.01991	-0.356705	1.2805	TRUE	0.179867	TRUE	3	20	1	84.1704
38	D2	56CA	GAPDH	UNKNOWN	SYBR	None		16.265	16.2645				TRUE	0.164613	TRUE	3	11	1	84.8571
39	D3	56CA	LINCOO261-2	UNKNOWN	SYBR	None	0.2102	22.938	22.9383	6.6738	-0.508091	1.42217	TRUE	0.178861	TRUE	3	18	1	84.1704
40	D4	56CA	LINCO1133-1	UNKNOWN	SYBR	None	1.42623	20.312	20.312	4.0475	0.440813	0.736719	TRUE	0.166326	TRUE	3	15	1	83.68
41	D5	56CA	LINC00675-2	UNKNOWN	SYBR	None	0.466983	20.305	20.3046	4.04011	0.742422	0.597735	TRUE	0.15132	TRUE	3	15	1	86.7209
42	D6	56CA	DPP10-AS1-1-214	UNKNOWN	SYBR	None	0.100435	25.623	25.623	9.35853	2.29259	0.204109	TRUE	0.170125	TRUE	3	21	1	83.4838
43	D7	56N	FAM-AS-2-180	UNKNOWN	SYBR	None	0.83222	26.54	26.5404	9.37662			TRUE	0.179867	TRUE	3	21	1	84.2685
44	D8	56N	GAPDH	UNKNOWN	SYBR	None		17.164	17.1638				TRUE	0.164613	TRUE	3	12	1	84.9552
45	D9	56N	LINCOO261-2	UNKNOWN	SYBR	None	0.147803	24.346	24.3457	7.18189			TRUE	0.178861	TRUE	3	19	1	84.1704
46	D10	56N	LINCO1133-1	UNKNOWN	SYBR	None	1.93592	20.771	20.7705	3.60669			TRUE	0.166326	TRUE	3	16	1	83.778
47	D11	56N	LINC00675-2	UNKNOWN	SYBR	None	0.781254	20.461	20.4615	3.29769			TRUE	0.15132	TRUE	3	15	1	86.7209
48	D12	56N	DPP10-AS1-1-214	UNKNOWN	SYBR	None	0.492064	24.23	24.2297	7.06594			TRUE	0.170125	TRUE	3	19	1	83.4838
49	E1	60CA	FAM-AS-2-180	UNKNOWN	SYBR	None	7.52427	23.604	23.6036	6.2001	-3.1564	8.91605	TRUE	0.179867	TRUE	3	18	1	84.1704
50	E2	60CA	GAPDH	UNKNOWN	SYBR	None		17.403	17.4035				TRUE	0.164613	TRUE	3	12	1	84.8571
51	E3	60CA	LINCOO261-2	UNKNOWN	SYBR	None	0.0363969	26.607	26.6071	9.20367	3.99289	0.0628088	TRUE	0.178861	TRUE	3	21	1	84.1704
52	E4	60CA	LINCO1133-1	UNKNOWN	SYBR	None	0.228568	24.092	24.0925	6.68901	3.02664	0.122713	TRUE	0.166326	TRUE	3	19	1	83.778
53	E5	60CA	LINC00675-2	UNKNOWN	SYBR	None	0.072208	24.137	24.1367	6.73325	4.4619	0.0453767	TRUE	0.15132	TRUE	3	19	1	86.7209
54	E6	60CA	DPP10-AS1-1-214	UNKNOWN	SYBR	None	0.00133128	32.999	32.9993	15.5958	8.57446	0.0026232	TRUE	0.170125	TRUE	3	27	1	83.5819
55	E7	60N	FAM-AS-2-180	UNKNOWN	SYBR	None	0.843902	26.699	26.6988	9.35651			TRUE	0.179867	TRUE	3	21	1	84.2685
56	E8	60N	GAPDH	UNKNOWN	SYBR	None		17.342	17.3423				TRUE	0.164613	TRUE	3	12	1	84.9552
57	E9	60N	LINCOO261-2	UNKNOWN	SYBR	None	0.579487	22.553	22.5531	5.21078			TRUE	0.178861	TRUE	3	17	1	84.1704
58	E10	60N	LINCO1133-1	UNKNOWN	SYBR	None	1.86262	21.005	21.0047	3.66237			TRUE	0.166326	TRUE	3	16	1	83.778
59	E11	60N	LINC00675-2	UNKNOWN	SYBR	None	1.5913	19.614	19.6137	2.27135			TRUE	0.15132	TRUE	3	15	1	86.7209
60	E12	60N	DPP10-AS1-1-214	UNKNOWN	SYBR	None	0.507503	24.364	24.3637	7.02137			TRUE	0.170125	TRUE	3	19	1	83.3857
61	F1	62CA	FAM-AS-2-180	UNKNOWN	SYBR	None	1.89125	24.304	24.3036	8.19232	-1.34636	2.5427	TRUE	0.179867	TRUE	3	19	1	84.1704
62	F2	62CA	GAPDH	UNKNOWN	SYBR	None		16.111	16.1113				TRUE	0.164613	TRUE	3	11	1	84.8571
63	F3	62CA	LINCOO261-2	UNKNOWN	SYBR	None	0.207948	22.801	22.8007	6.68934	-0.198044	1.14714	TRUE	0.178861	TRUE	3	18	1	84.1704
64	F4	62CA	LINCO1133-1	UNKNOWN	SYBR	None	0.528807	21.59	21.5902	5.4789	0.813227	0.569108	TRUE	0.166326	TRUE	3	17	1	83.778
65	F5	62CA	LINC00675-2	UNKNOWN	SYBR	None	0.430483	20.269	20.2688	4.15752	1.14193	0.453154	TRUE	0.15132	TRUE	3	15	1	86.7209
66	F6	62CA	DPP10-AS1-1-214	UNKNOWN	SYBR	None	0.123397	25.173	25.1728	9.06148	2.78949	0.144638	TRUE	0.170125	TRUE	3	20	1	83.4838
67	F7	62N	FAM-AS-2-180	UNKNOWN	SYBR	None	0.743793	27.244	27.2441	9.53868			TRUE	0.179867	TRUE	3	22	1	84.2685
68	F8	62N	GAPDH	UNKNOWN	SYBR	None		17.705	17.7054				TRUE	0.164613	TRUE	3	13	1	84.8571
69	F9	62N	LINCOO261-2	UNKNOWN	SYBR	None	0.181275	24.593	24.5928	6.88738			TRUE	0.178861	TRUE	3	19	1	84.1704
70	F10	62N	LINCO1133-1	UNKNOWN	SYBR	None	0.929186	22.371	22.371	4.66567			TRUE	0.166326	TRUE	3	17	1	83.778
71	F11	62N	LINC00675-2	UNKNOWN	SYBR	None	0.949971	20.721	20.721	3.0156			TRUE	0.15132	TRUE	3	16	1	86.6228
72	F12	62N	DPP10-AS1-1-214	UNKNOWN	SYBR	None	0.853145	23.977	23.9774	6.27199			TRUE	0.170125	TRUE	3	19	1	83.4838
73	G1	63CA	FAM-AS-2-180	UNKNOWN	SYBR	None	1.38668	29.069	29.0693	8.64002	0.170488	0.888542	TRUE	0.179867	TRUE	3	24	1	84.0723
74	G2	63CA	GAPDH	UNKNOWN	SYBR	None		20.429	20.4292				TRUE	0.164613	TRUE	3	15	1	84.759
75	G3	63CA	LINCOO261-2	UNKNOWN	SYBR	None	0.10504	28.104	28.1039	7.67462	2.44031	0.184244	TRUE	0.178861	TRUE	3	22	1	83.9742
76	G4	63CA	LINCO1133-1	UNKNOWN	SYBR	None	0.412994	26.265	26.2648	5.83552	2.7907	0.144516	TRUE	0.166326	TRUE	3	21	1	83.5819
77	G5	63CA	LINC00675-2	UNKNOWN	SYBR	None	0.0564122	27.519	27.5187	7.0894	4.94212	0.0325293	TRUE	0.15132	TRUE	3	22	1	86.6228
78	G6	63CA	DPP10-AS1-1-214	UNKNOWN	SYBR	None	0.00179503	35.594	35.5939	15.1646	8.83001	0.00219737	TRUE	0.170125	TRUE	3	30	1	83.5819
79	G7	63N	FAM-AS-2-180	UNKNOWN	SYBR	None	1.56062	26.518	26.5182	8.46954			TRUE	0.179867	TRUE	3	21	1	84.1704
80	G8	63N	GAPDH	UNKNOWN	SYBR	None		18.049	18.0486				TRUE	0.164613	TRUE	3	13	1	84.9552
81	G9	63N	LINCOO261-2	UNKNOWN	SYBR	None	0.570116	23.283	23.283	5.23431			TRUE	0.178861	TRUE	3	18	1	84.1704
82	G10	63N	LINCO1133-1	UNKNOWN	SYBR	None	2.85778	21.093	21.0935	3.04482			TRUE	0.166326	TRUE	3	16	1	83.68
83	G11	63N	LINC00675-2	UNKNOWN	SYBR	None	1.73419	20.196	20.1959	2.14729			TRUE	0.15132	TRUE	3	15	1	86.7209
84	G12	63N	DPP10-AS1-1-214	UNKNOWN	SYBR	None	0.816902	24.383	24.3833	6.33462			TRUE	0.170125	TRUE	3	19	1	83.3857
85	H1	66CA	FAM-AS-2-180	UNKNOWN	SYBR	None	1.31908	22.913	22.9128	8.71212	-0.399531	1.31908	TRUE	0.179867	TRUE	3	18	1	84.0723
86	H2	66CA	GAPDH	UNKNOWN	SYBR	None		14.201	14.2007				TRUE	0.164613	TRUE	3	9	1	84.759
87	H3	66CA	LINCOO261-2	UNKNOWN	SYBR	None	0.175803	21.132	21.1323	6.93161	2.50797	0.175803	TRUE	0.178861	TRUE	3	16	1	83.9742
88	H4	66CA	LINCO1133-1	UNKNOWN	SYBR	None	0.151015	21.488	21.4876	7.28694	2.72723	0.151015	TRUE	0.166326	TRUE	3	17	1	83.5819
89	H5	66CA	LINC00675-2	UNKNOWN	SYBR	None	0.081264	20.763	20.7635	6.56279	3.62124	0.081264	TRUE	0.15132	TRUE	3	16	1	86.6228
90	H6	66CA	DPP10-AS1-1-214	UNKNOWN	SYBR	None	0.00119303	29.955	29.9547	15.754	9.71116	0.00119303	TRUE	0.170125	TRUE	3	25	1	83.3857
91	H7	66N	FAM-AS-2-180	UNKNOWN	SYBR	None	1	26.113	26.1134	9.11166			TRUE	0.179867	TRUE	3	21	1	84.1704
92	H8	66N	GAPDH	UNKNOWN	SYBR	None		17.002	17.0017				TRUE	0.164613	TRUE	3	12	1	84.8571
93	H9	66N	LINCOO261-2	UNKNOWN	SYBR	None	1	21.425	21.4254	4.42363			TRUE	0.178861	TRUE	3	16	1	84.0723
94	H10	66N	LINCO1133-1	UNKNOWN	SYBR	None	1	21.561	21.5614	4.55971			TRUE	0.166326	TRUE	3	16	1	83.68
95	H11	66N	LINC00675-2	UNKNOWN	SYBR	None	1	19.943	19.9433	2.94155			TRUE	0.15132	TRUE	3	15	1	86.6228
96	H12	66N	DPP10-AS1-1-214	UNKNOWN	SYBR	None	1	23.045	23.0446	6.04285			TRUE	0.170125	TRUE	3	18	1	83.3857
Analysis Type	Singleplex
Endogenous Control	GAPDH
RQ Min/Max Confidence Level	95.0
Reference Sample	66N
