# Supplementary material for: Transcriptome profiling and co-expression network analysis of lncRNAs and mRNAs in colorectal cancer by RNA sequencing
Source: BMC Cancer. 2022 Jul 16;22:780. doi: 10.1186/s12885-022-09878-6 (PMC9288709; doi:10.1186/s12885-022-09878-6)
Supplement: Supplementary file 1 — Additional file 1. RT-qPCR result s of lncRNAs and mRNAs. [file 12885_2022_9878_MOESM1_ESM.zip › íúsupplementary qPCR raw data/2016-09-07 PM261.675.1133.DPPO-AS1.xls]

## Sheet: Sample Setup
Block Type	96-Well Block (0.2mL)
Calibration is expired	No
Calibration performed on	2013-06-19 17:08:17 PM CST
Calibration Background is expired	No
Calibration Background performed on	2016-04-21 14:54:21 PM CST
Calibration CY5 is expired	Yes
Calibration CY5 performed on	2015-04-24 21:34:58 PM CST
Calibration FAM is expired	No
Calibration FAM performed on	2016-04-21 15:19:57 PM CST
Calibration MELTDOCTOR is expired	Yes
Calibration MELTDOCTOR performed on	2013-06-19 17:08:16 PM CST
Calibration NED is expired	No
Calibration NED performed on	2016-04-21 15:45:46 PM CST
Calibration ROI is expired	No
Calibration ROI performed on	2016-04-21 14:45:24 PM CST
Calibration ROX is expired	No
Calibration ROX performed on	2016-04-21 15:37:01 PM CST
Calibration SYBR is expired	No
Calibration SYBR performed on	2016-04-21 15:54:32 PM CST
Calibration TAMRA is expired	No
Calibration TAMRA performed on	2016-04-21 15:11:48 PM CST
Calibration Uniformity is expired	No
Calibration Uniformity performed on	2016-04-21 15:02:46 PM CST
Calibration VIC is expired	No
Calibration VIC performed on	2016-04-21 15:28:24 PM CST
Chemistry	SYBR_GREEN
Experiment File Name	D:\Documents and Settings\INSTR-ADMIN\Desktop\TOUJING\Gdd Lnc\2016-09-07 XW151705.eds
Experiment Name	2016-09-07 XW151705
Experiment Run End Time	2016-09-07 16:34:22 PM CST
Experiment Type	Comparative Cт (ΔΔCт)
Instrument Name	278990028
Instrument Serial Number	278990028
Instrument Type	ViiA 7
Passive Reference	ROX
Quantification Cycle Method	Ct
Signal Smoothing On	false
Stage/ Cycle where Analysis is performed	Stage 2, Step 2
Well	Well Position	Sample Name	Sample Color	Biogroup Name	Biogroup Color	Target Name	Target Color	Task	Reporter	Quencher	Quantity	Comments
1	A1
2	A2	22CA	RGB(176,23,31)			GAPDH	RGB(176,23,31)	UNKNOWN	SYBR	None
3	A3	22CA	RGB(176,23,31)			LINC00261-2	RGB(0,0,255)	UNKNOWN	SYBR	None
4	A4	22CA	RGB(176,23,31)			LINC01133-1	RGB(0,139,69)	UNKNOWN	SYBR	None
5	A5	22CA	RGB(176,23,31)			LINC00675-2	RGB(238,238,0)	UNKNOWN	SYBR	None
6	A6	22CA	RGB(176,23,31)			DPP10-AS1	RGB(139,137,112)	UNKNOWN	SYBR	None
7	A7	22N	RGB(0,245,255)			GAPDH	RGB(176,23,31)	UNKNOWN	SYBR	None
8	A8	22N	RGB(0,245,255)			LINC00261-2	RGB(0,0,255)	UNKNOWN	SYBR	None
9	A9	22N	RGB(0,245,255)			LINC01133-1	RGB(0,139,69)	UNKNOWN	SYBR	None
10	A10	22N	RGB(0,245,255)			LINC00675-2	RGB(238,238,0)	UNKNOWN	SYBR	None
11	A11	22N	RGB(0,245,255)			DPP10-AS1	RGB(139,137,112)	UNKNOWN	SYBR	None
12	A12
13	B1
14	B2	25CA	RGB(0,0,255)			GAPDH	RGB(176,23,31)	UNKNOWN	SYBR	None
15	B3	25CA	RGB(0,0,255)			LINC00261-2	RGB(0,0,255)	UNKNOWN	SYBR	None
16	B4	25CA	RGB(0,0,255)			LINC01133-1	RGB(0,139,69)	UNKNOWN	SYBR	None
17	B5	25CA	RGB(0,0,255)			LINC00675-2	RGB(238,238,0)	UNKNOWN	SYBR	None
18	B6	25CA	RGB(0,0,255)			DPP10-AS1	RGB(139,137,112)	UNKNOWN	SYBR	None
19	B7	25N	RGB(238,220,130)			GAPDH	RGB(176,23,31)	UNKNOWN	SYBR	None
20	B8	25N	RGB(238,220,130)			LINC00261-2	RGB(0,0,255)	UNKNOWN	SYBR	None
21	B9	25N	RGB(238,220,130)			LINC01133-1	RGB(0,139,69)	UNKNOWN	SYBR	None
22	B10	25N	RGB(238,220,130)			LINC00675-2	RGB(238,238,0)	UNKNOWN	SYBR	None
23	B11	25N	RGB(238,220,130)			DPP10-AS1	RGB(139,137,112)	UNKNOWN	SYBR	None
24	B12
25	C1
26	C2	26CA	RGB(0,139,69)			GAPDH	RGB(176,23,31)	UNKNOWN	SYBR	None
27	C3	26CA	RGB(0,139,69)			LINC00261-2	RGB(0,0,255)	UNKNOWN	SYBR	None
28	C4	26CA	RGB(0,139,69)			LINC01133-1	RGB(0,139,69)	UNKNOWN	SYBR	None
29	C5	26CA	RGB(0,139,69)			LINC00675-2	RGB(238,238,0)	UNKNOWN	SYBR	None
30	C6	26CA	RGB(0,139,69)			DPP10-AS1	RGB(139,137,112)	UNKNOWN	SYBR	None
31	C7	26N	RGB(255,127,0)			GAPDH	RGB(176,23,31)	UNKNOWN	SYBR	None
32	C8	26N	RGB(255,127,0)			LINC00261-2	RGB(0,0,255)	UNKNOWN	SYBR	None
33	C9	26N	RGB(255,127,0)			LINC01133-1	RGB(0,139,69)	UNKNOWN	SYBR	None
34	C10	26N	RGB(255,127,0)			LINC00675-2	RGB(238,238,0)	UNKNOWN	SYBR	None
35	C11	26N	RGB(255,127,0)			DPP10-AS1	RGB(139,137,112)	UNKNOWN	SYBR	None
36	C12
37	D1
38	D2	28CA	RGB(238,238,0)			GAPDH	RGB(176,23,31)	UNKNOWN	SYBR	None
39	D3	28CA	RGB(238,238,0)			LINC00261-2	RGB(0,0,255)	UNKNOWN	SYBR	None
40	D4	28CA	RGB(238,238,0)			LINC01133-1	RGB(0,139,69)	UNKNOWN	SYBR	None
41	D5	28CA	RGB(238,238,0)			LINC00675-2	RGB(238,238,0)	UNKNOWN	SYBR	None
42	D6	28CA	RGB(238,238,0)			DPP10-AS1	RGB(139,137,112)	UNKNOWN	SYBR	None
43	D7	28N	RGB(142,142,56)			GAPDH	RGB(176,23,31)	UNKNOWN	SYBR	None
44	D8	28N	RGB(142,142,56)			LINC00261-2	RGB(0,0,255)	UNKNOWN	SYBR	None
45	D9	28N	RGB(142,142,56)			LINC01133-1	RGB(0,139,69)	UNKNOWN	SYBR	None
46	D10	28N	RGB(142,142,56)			LINC00675-2	RGB(238,238,0)	UNKNOWN	SYBR	None
47	D11	28N	RGB(142,142,56)			DPP10-AS1	RGB(139,137,112)	UNKNOWN	SYBR	None
48	D12
49	E1
50	E2	31CA	RGB(139,137,112)			GAPDH	RGB(176,23,31)	UNKNOWN	SYBR	None
51	E3	31CA	RGB(139,137,112)			LINC00261-2	RGB(0,0,255)	UNKNOWN	SYBR	None
52	E4	31CA	RGB(139,137,112)			LINC01133-1	RGB(0,139,69)	UNKNOWN	SYBR	None
53	E5	31CA	RGB(139,137,112)			LINC00675-2	RGB(238,238,0)	UNKNOWN	SYBR	None
54	E6	31CA	RGB(139,137,112)			DPP10-AS1	RGB(139,137,112)	UNKNOWN	SYBR	None
55	E7	31N	RGB(238,44,44)			GAPDH	RGB(176,23,31)	UNKNOWN	SYBR	None
56	E8	31N	RGB(238,44,44)			LINC00261-2	RGB(0,0,255)	UNKNOWN	SYBR	None
57	E9	31N	RGB(238,44,44)			LINC01133-1	RGB(0,139,69)	UNKNOWN	SYBR	None
58	E10	31N	RGB(238,44,44)			LINC00675-2	RGB(238,238,0)	UNKNOWN	SYBR	None
59	E11	31N	RGB(238,44,44)			DPP10-AS1	RGB(139,137,112)	UNKNOWN	SYBR	None
60	E12
61	F1
62	F2	33CA	RGB(238,121,66)			GAPDH	RGB(176,23,31)	UNKNOWN	SYBR	None
63	F3	33CA	RGB(238,121,66)			LINC00261-2	RGB(0,0,255)	UNKNOWN	SYBR	None
64	F4	33CA	RGB(238,121,66)			LINC01133-1	RGB(0,139,69)	UNKNOWN	SYBR	None
65	F5	33CA	RGB(238,121,66)			LINC00675-2	RGB(238,238,0)	UNKNOWN	SYBR	None
66	F6	33CA	RGB(238,121,66)			DPP10-AS1	RGB(139,137,112)	UNKNOWN	SYBR	None
67	F7	33N	RGB(51,161,201)			GAPDH	RGB(176,23,31)	UNKNOWN	SYBR	None
68	F8	33N	RGB(51,161,201)			LINC00261-2	RGB(0,0,255)	UNKNOWN	SYBR	None
69	F9	33N	RGB(51,161,201)			LINC01133-1	RGB(0,139,69)	UNKNOWN	SYBR	None
70	F10	33N	RGB(51,161,201)			LINC00675-2	RGB(238,238,0)	UNKNOWN	SYBR	None
71	F11	33N	RGB(51,161,201)			DPP10-AS1	RGB(139,137,112)	UNKNOWN	SYBR	None
72	F12
73	G1
74	G2	37CA	RGB(142,56,142)			GAPDH	RGB(176,23,31)	UNKNOWN	SYBR	None
75	G3	37CA	RGB(142,56,142)			LINC00261-2	RGB(0,0,255)	UNKNOWN	SYBR	None
76	G4	37CA	RGB(142,56,142)			LINC01133-1	RGB(0,139,69)	UNKNOWN	SYBR	None
77	G5	37CA	RGB(142,56,142)			LINC00675-2	RGB(238,238,0)	UNKNOWN	SYBR	None
78	G6	37CA	RGB(142,56,142)			DPP10-AS1	RGB(139,137,112)	UNKNOWN	SYBR	None
79	G7	37N	RGB(238,18,137)			GAPDH	RGB(176,23,31)	UNKNOWN	SYBR	None
80	G8	37N	RGB(238,18,137)			LINC00261-2	RGB(0,0,255)	UNKNOWN	SYBR	None
81	G9	37N	RGB(238,18,137)			LINC01133-1	RGB(0,139,69)	UNKNOWN	SYBR	None
82	G10	37N	RGB(238,18,137)			LINC00675-2	RGB(238,238,0)	UNKNOWN	SYBR	None
83	G11	37N	RGB(238,18,137)			DPP10-AS1	RGB(139,137,112)	UNKNOWN	SYBR	None
84	G12
85	H1
86	H2	38CA	RGB(198,113,113)			GAPDH	RGB(176,23,31)	UNKNOWN	SYBR	None
87	H3	38CA	RGB(198,113,113)			LINC00261-2	RGB(0,0,255)	UNKNOWN	SYBR	None
88	H4	38CA	RGB(198,113,113)			LINC01133-1	RGB(0,139,69)	UNKNOWN	SYBR	None
89	H5	38CA	RGB(198,113,113)			LINC00675-2	RGB(238,238,0)	UNKNOWN	SYBR	None
90	H6	38CA	RGB(198,113,113)			DPP10-AS1	RGB(139,137,112)	UNKNOWN	SYBR	None
91	H7	38N	RGB(176,23,31)			GAPDH	RGB(176,23,31)	UNKNOWN	SYBR	None
92	H8	38N	RGB(176,23,31)			LINC00261-2	RGB(0,0,255)	UNKNOWN	SYBR	None
93	H9	38N	RGB(176,23,31)			LINC01133-1	RGB(0,139,69)	UNKNOWN	SYBR	None
94	H10	38N	RGB(176,23,31)			LINC00675-2	RGB(238,238,0)	UNKNOWN	SYBR	None
95	H11	38N	RGB(176,23,31)			DPP10-AS1	RGB(139,137,112)	UNKNOWN	SYBR	None
96	H12

## Sheet: Amplification Data
Block Type	96-Well Block (0.2mL)
Calibration is expired	No
Calibration performed on	2013-06-19 17:08:17 PM CST
Calibration Background is expired	No
Calibration Background performed on	2016-04-21 14:54:21 PM CST
Calibration CY5 is expired	Yes
Calibration CY5 performed on	2015-04-24 21:34:58 PM CST
Calibration FAM is expired	No
Calibration FAM performed on	2016-04-21 15:19:57 PM CST
Calibration MELTDOCTOR is expired	Yes
Calibration MELTDOCTOR performed on	2013-06-19 17:08:16 PM CST
Calibration NED is expired	No
Calibration NED performed on	2016-04-21 15:45:46 PM CST
Calibration ROI is expired	No
Calibration ROI performed on	2016-04-21 14:45:24 PM CST
Calibration ROX is expired	No
Calibration ROX performed on	2016-04-21 15:37:01 PM CST
Calibration SYBR is expired	No
Calibration SYBR performed on	2016-04-21 15:54:32 PM CST
Calibration TAMRA is expired	No
Calibration TAMRA performed on	2016-04-21 15:11:48 PM CST
Calibration Uniformity is expired	No
Calibration Uniformity performed on	2016-04-21 15:02:46 PM CST
Calibration VIC is expired	No
Calibration VIC performed on	2016-04-21 15:28:24 PM CST
Chemistry	SYBR_GREEN
Experiment File Name	D:\Documents and Settings\INSTR-ADMIN\Desktop\TOUJING\Gdd Lnc\2016-09-07 XW151705.eds
Experiment Name	2016-09-07 XW151705
Experiment Run End Time	2016-09-07 16:34:22 PM CST
Experiment Type	Comparative Cт (ΔΔCт)
Instrument Name	278990028
Instrument Serial Number	278990028
Instrument Type	ViiA 7
Passive Reference	ROX
Quantification Cycle Method	Ct
Signal Smoothing On	false
Stage/ Cycle where Analysis is performed	Stage 2, Step 2
Well	Cycle	Target Name	Rn	Delta Rn
1	1
1	2
1	3
1	4
1	5
1	6
1	7
1	8
1	9
1	10
1	11
1	12
1	13
1	14
1	15
1	16
1	17
1	18
1	19
1	20
1	21
1	22
1	23
1	24
1	25
1	26
1	27
1	28
1	29
1	30
1	31
1	32
1	33
1	34
1	35
1	36
1	37
1	38
1	39
1	40
2	1	GAPDH	0.255442	-0.00463431
2	2	GAPDH	0.263102	-0.00392248
2	3	GAPDH	0.272887	-0.00108514
2	4	GAPDH	0.280549	-0.000370692
2	5	GAPDH	0.28791	4.26077e-05
2	6	GAPDH	0.296107	0.00129171
2	7	GAPDH	0.302326	0.000562125
2	8	GAPDH	0.3094	0.000688637
2	9	GAPDH	0.31633	0.000670251
2	10	GAPDH	0.321514	-0.00109312
2	11	GAPDH	0.328849	-0.000706375
2	12	GAPDH	0.339368	0.00286499
2	13	GAPDH	0.355234	0.0117832
2	14	GAPDH	0.376697	0.0262987
2	15	GAPDH	0.414126	0.0567796
2	16	GAPDH	0.481765	0.11747
2	17	GAPDH	0.598368	0.227126
2	18	GAPDH	0.784007	0.405817
2	19	GAPDH	1.04544	0.660299
2	20	GAPDH	1.35766	0.965575
2	21	GAPDH	1.65948	1.26044
2	22	GAPDH	1.90029	1.49431
2	23	GAPDH	2.06648	1.65355
2	24	GAPDH	2.17382	1.75394
2	25	GAPDH	2.24088	1.81406
2	26	GAPDH	2.28944	1.85566
2	27	GAPDH	2.32023	1.87951
2	28	GAPDH	2.33934	1.89167
2	29	GAPDH	2.34892	1.89431
2	30	GAPDH	2.35059	1.88903
2	31	GAPDH	2.35616	1.88764
2	32	GAPDH	2.359	1.88354
2	33	GAPDH	2.35783	1.87542
2	34	GAPDH	2.35896	1.8696
2	35	GAPDH	2.35761	1.8613
2	36	GAPDH	2.35789	1.85464
2	37	GAPDH	2.35467	1.84447
2	38	GAPDH	2.35136	1.83422
2	39	GAPDH	2.3517	1.8276
2	40	GAPDH	2.348	1.81696
3	1	LINC00261-2	0.178722	-0.0076939
3	2	LINC00261-2	0.183418	-0.00796726
3	3	LINC00261-2	0.191712	-0.00464148
3	4	LINC00261-2	0.199013	-0.00231006
3	5	LINC00261-2	0.205766	-0.000525105
3	6	LINC00261-2	0.213484	0.00222334
3	7	LINC00261-2	0.218379	0.00215035
3	8	LINC00261-2	0.222499	0.00130109
3	9	LINC00261-2	0.228476	0.00230966
3	10	LINC00261-2	0.233578	0.00244285
3	11	LINC00261-2	0.237236	0.00113151
3	12	LINC00261-2	0.242339	0.0012661
3	13	LINC00261-2	0.247391	0.00134845
3	14	LINC00261-2	0.249258	-0.00175248
3	15	LINC00261-2	0.254147	-0.00183268
3	16	LINC00261-2	0.259351	-0.00159803
3	17	LINC00261-2	0.264477	-0.00144044
3	18	LINC00261-2	0.270813	-7.30631e-05
3	19	LINC00261-2	0.279523	0.00366753
3	20	LINC00261-2	0.296475	0.0156511
3	21	LINC00261-2	0.326439	0.0406459
3	22	LINC00261-2	0.379201	0.0884393
3	23	LINC00261-2	0.473809	0.178078
3	24	LINC00261-2	0.637051	0.336352
3	25	LINC00261-2	0.886423	0.580755
3	26	LINC00261-2	1.21788	0.907244
3	27	LINC00261-2	1.57554	1.25994
3	28	LINC00261-2	1.88654	1.56597
3	29	LINC00261-2	2.12055	1.79501
3	30	LINC00261-2	2.28257	1.95206
3	31	LINC00261-2	2.38381	2.04833
3	32	LINC00261-2	2.45575	2.1153
3	33	LINC00261-2	2.50751	2.16209
3	34	LINC00261-2	2.54213	2.19174
3	35	LINC00261-2	2.56643	2.21108
3	36	LINC00261-2	2.58849	2.22817
3	37	LINC00261-2	2.60631	2.24102
3	38	LINC00261-2	2.61675	2.24649
3	39	LINC00261-2	2.62214	2.24691
3	40	LINC00261-2	2.62906	2.24886
4	1	LINC01133-1	0.19228	-0.00457798
4	2	LINC01133-1	0.196133	-0.00561691
4	3	LINC01133-1	0.206007	-0.000635743
4	4	LINC01133-1	0.210621	-0.000913938
4	5	LINC01133-1	0.21494	-0.00148783
4	6	LINC01133-1	0.220851	-0.000469568
4	7	LINC01133-1	0.227909	0.00169555
4	8	LINC01133-1	0.231972	0.000866623
4	9	LINC01133-1	0.23752	0.0015221
4	10	LINC01133-1	0.241936	0.00104498
4	11	LINC01133-1	0.246444	0.000660432
4	12	LINC01133-1	0.250628	-4.7319e-05
4	13	LINC01133-1	0.256106	0.000537963
4	14	LINC01133-1	0.25977	-0.000691091
4	15	LINC01133-1	0.263725	-0.00162802
4	16	LINC01133-1	0.269251	-0.00099449
4	17	LINC01133-1	0.275679	0.000540353
4	18	LINC01133-1	0.287324	0.00729275
4	19	LINC01133-1	0.304577	0.0196532
4	20	LINC01133-1	0.335323	0.0455069
4	21	LINC01133-1	0.39005	0.0953411
4	22	LINC01133-1	0.491625	0.192024
4	23	LINC01133-1	0.664874	0.360381
4	24	LINC01133-1	0.920198	0.610812
4	25	LINC01133-1	1.24329	0.929016
4	26	LINC01133-1	1.58063	1.26146
4	27	LINC01133-1	1.87818	1.55411
4	28	LINC01133-1	2.1002	1.77125
4	29	LINC01133-1	2.2532	1.91935
4	30	LINC01133-1	2.35743	2.01869
4	31	LINC01133-1	2.43441	2.09078
4	32	LINC01133-1	2.48716	2.13863
4	33	LINC01133-1	2.5267	2.17328
4	34	LINC01133-1	2.55181	2.1935
4	35	LINC01133-1	2.56986	2.20666
4	36	LINC01133-1	2.58025	2.21216
4	37	LINC01133-1	2.58728	2.21429
4	38	LINC01133-1	2.58953	2.21165
4	39	LINC01133-1	2.58928	2.2065
4	40	LINC01133-1	2.59197	2.2043
5	1	LINC00675-2	0.170575	-0.00743582
5	2	LINC00675-2	0.175315	-0.00856607
5	3	LINC00675-2	0.185837	-0.00391465
5	4	LINC00675-2	0.194465	-0.00115765
5	5	LINC00675-2	0.201709	0.000216429
5	6	LINC00675-2	0.207943	0.000579495
5	7	LINC00675-2	0.214978	0.00174421
5	8	LINC00675-2	0.220837	0.00173265
5	9	LINC00675-2	0.227671	0.00269638
5	10	LINC00675-2	0.232455	0.00161014
5	11	LINC00675-2	0.237448	0.00073318
5	12	LINC00675-2	0.241921	-0.000664431
5	13	LINC00675-2	0.248319	-0.000136842
5	14	LINC00675-2	0.253883	-0.000443091
5	15	LINC00675-2	0.25871	-0.00148701
5	16	LINC00675-2	0.264846	-0.00122135
5	17	LINC00675-2	0.27165	-0.000287467
5	18	LINC00675-2	0.28606	0.00825209
5	19	LINC00675-2	0.311975	0.028296
5	20	LINC00675-2	0.358319	0.0687702
5	21	LINC00675-2	0.445651	0.150232
5	22	LINC00675-2	0.591846	0.290556
5	23	LINC00675-2	0.815522	0.508362
5	24	LINC00675-2	1.11183	0.798802
5	25	LINC00675-2	1.42092	1.10202
5	26	LINC00675-2	1.67218	1.3474
5	27	LINC00675-2	1.84957	1.51893
5	28	LINC00675-2	1.98206	1.64555
5	29	LINC00675-2	2.08838	1.746
5	30	LINC00675-2	2.1717	1.82345
5	31	LINC00675-2	2.23496	1.88084
5	32	LINC00675-2	2.28301	1.92301
5	33	LINC00675-2	2.31454	1.94868
5	34	LINC00675-2	2.34117	1.96943
5	35	LINC00675-2	2.36606	1.98845
5	36	LINC00675-2	2.3857	2.00223
5	37	LINC00675-2	2.40178	2.01243
5	38	LINC00675-2	2.41581	2.02059
5	39	LINC00675-2	2.42572	2.02463
5	40	LINC00675-2	2.43415	2.0272
6	1	DPP10-AS1	0.132677	-0.0108856
6	2	DPP10-AS1	0.138178	-0.00955352
6	3	DPP10-AS1	0.147111	-0.00478936
6	4	DPP10-AS1	0.152863	-0.00320601
6	5	DPP10-AS1	0.157974	-0.00226377
6	6	DPP10-AS1	0.164718	0.000311782
6	7	DPP10-AS1	0.170682	0.00210693
6	8	DPP10-AS1	0.175224	0.00248017
6	9	DPP10-AS1	0.178796	0.00188286
6	10	DPP10-AS1	0.183601	0.00251882
6	11	DPP10-AS1	0.187768	0.00251766
6	12	DPP10-AS1	0.191443	0.00202347
6	13	DPP10-AS1	0.195426	0.0018379
6	14	DPP10-AS1	0.199393	0.00163648
6	15	DPP10-AS1	0.202625	0.000699235
6	16	DPP10-AS1	0.207295	0.00120075
6	17	DPP10-AS1	0.209182	-0.00108083
6	18	DPP10-AS1	0.211402	-0.00303012
6	19	DPP10-AS1	0.216423	-0.00217765
6	20	DPP10-AS1	0.221007	-0.00176277
6	21	DPP10-AS1	0.226033	-0.000905541
6	22	DPP10-AS1	0.235274	0.00416722
6	23	DPP10-AS1	0.252431	0.0171549
6	24	DPP10-AS1	0.283308	0.0438634
6	25	DPP10-AS1	0.338489	0.0948751
6	26	DPP10-AS1	0.437	0.189218
6	27	DPP10-AS1	0.604824	0.352873
6	28	DPP10-AS1	0.859548	0.603428
6	29	DPP10-AS1	1.18638	0.926096
6	30	DPP10-AS1	1.53189	1.26744
6	31	DPP10-AS1	1.82605	1.55742
6	32	DPP10-AS1	2.04328	1.77048
6	33	DPP10-AS1	2.19346	1.9165
6	34	DPP10-AS1	2.29473	2.01359
6	35	DPP10-AS1	2.3689	2.0836
6	36	DPP10-AS1	2.42227	2.1328
6	37	DPP10-AS1	2.46129	2.16765
6	38	DPP10-AS1	2.49044	2.19263
6	39	DPP10-AS1	2.51032	2.20835
6	40	DPP10-AS1	2.52421	2.21807
7	1	GAPDH	0.311457	0.00983647
7	2	GAPDH	0.312195	0.00336612
7	3	GAPDH	0.316711	0.000674465
7	4	GAPDH	0.322802	-0.000442107
7	5	GAPDH	0.331468	0.00101591
7	6	GAPDH	0.337516	-0.000144556
7	7	GAPDH	0.344603	-0.000265105
7	8	GAPDH	0.351871	-0.000204514
7	9	GAPDH	0.358241	-0.00104232
7	10	GAPDH	0.364517	-0.00197492
7	11	GAPDH	0.374143	0.000442977
7	12	GAPDH	0.382848	0.00194016
7	13	GAPDH	0.39447	0.00635442
7	14	GAPDH	0.414175	0.0188522
7	15	GAPDH	0.445213	0.0426816
7	16	GAPDH	0.500202	0.090463
7	17	GAPDH	0.590534	0.173587
7	18	GAPDH	0.736192	0.312038
7	19	GAPDH	0.949224	0.517861
7	20	GAPDH	1.2137	0.775125
7	21	GAPDH	1.48298	1.0372
7	22	GAPDH	1.70602	1.25303
7	23	GAPDH	1.86423	1.40403
7	24	GAPDH	1.96399	1.49659
7	25	GAPDH	2.02923	1.55462
7	26	GAPDH	2.07383	1.59202
7	27	GAPDH	2.10452	1.61549
7	28	GAPDH	2.12271	1.62648
7	29	GAPDH	2.13242	1.62897
7	30	GAPDH	2.1381	1.62745
7	31	GAPDH	2.14232	1.62446
7	32	GAPDH	2.14128	1.61622
7	33	GAPDH	2.14088	1.60861
7	34	GAPDH	2.14309	1.60361
7	35	GAPDH	2.14126	1.59457
7	36	GAPDH	2.14069	1.5868
7	37	GAPDH	2.1411	1.57999
7	38	GAPDH	2.14155	1.57324
7	39	GAPDH	2.13784	1.56232
7	40	GAPDH	2.13461	1.55188
8	1	LINC00261-2	0.221401	-0.00642276
8	2	LINC00261-2	0.227217	-0.00655406
8	3	LINC00261-2	0.238045	-0.00167482
8	4	LINC00261-2	0.245539	-0.000128094
8	5	LINC00261-2	0.251775	0.000159859
8	6	LINC00261-2	0.25748	-8.32351e-05
8	7	LINC00261-2	0.265335	0.00182391
8	8	LINC00261-2	0.271453	0.00199369
8	9	LINC00261-2	0.275844	0.000436705
8	10	LINC00261-2	0.281278	-7.68155e-05
8	11	LINC00261-2	0.286763	-0.000540239
8	12	LINC00261-2	0.292494	-0.000757465
8	13	LINC00261-2	0.297626	-0.00157357
8	14	LINC00261-2	0.305249	0.000101415
8	15	LINC00261-2	0.310203	-0.00089252
8	16	LINC00261-2	0.316819	-0.000224438
8	17	LINC00261-2	0.324427	0.00143561
8	18	LINC00261-2	0.334558	0.0056187
8	19	LINC00261-2	0.349687	0.0147997
8	20	LINC00261-2	0.376359	0.0355243
8	21	LINC00261-2	0.420682	0.0738988
8	22	LINC00261-2	0.498153	0.145422
8	23	LINC00261-2	0.631068	0.27239
8	24	LINC00261-2	0.833901	0.469274
8	25	LINC00261-2	1.10634	0.735764
8	26	LINC00261-2	1.40431	1.02779
8	27	LINC00261-2	1.66987	1.28739
8	28	LINC00261-2	1.87018	1.48176
8	29	LINC00261-2	2.00677	1.6124
8	30	LINC00261-2	2.10005	1.69974
8	31	LINC00261-2	2.16249	1.75623
8	32	LINC00261-2	2.20656	1.79435
8	33	LINC00261-2	2.24152	1.82336
8	34	LINC00261-2	2.26608	1.84197
8	35	LINC00261-2	2.28233	1.85227
8	36	LINC00261-2	2.29824	1.86224
8	37	LINC00261-2	2.309	1.86705
8	38	LINC00261-2	2.31769	1.86979
8	39	LINC00261-2	2.3267	1.87286
8	40	LINC00261-2	2.33028	1.87049
9	1	LINC01133-1	0.256392	0.000815748
9	2	LINC01133-1	0.263653	0.00180818
9	3	LINC01133-1	0.271269	0.00315624
9	4	LINC01133-1	0.273578	-0.000803616
9	5	LINC01133-1	0.278873	-0.00177665
9	6	LINC01133-1	0.287293	0.000374941
9	7	LINC01133-1	0.293199	1.27646e-05
9	8	LINC01133-1	0.300547	0.00109254
9	9	LINC01133-1	0.304908	-0.000815657
9	10	LINC01133-1	0.310768	-0.00122418
9	11	LINC01133-1	0.317212	-0.00104806
9	12	LINC01133-1	0.322964	-0.00156429
9	13	LINC01133-1	0.3305	-0.000296692
9	14	LINC01133-1	0.337461	0.000395299
9	15	LINC01133-1	0.343536	0.000202401
9	16	LINC01133-1	0.351897	0.00229495
9	17	LINC01133-1	0.364839	0.00896785
9	18	LINC01133-1	0.387207	0.0250674
9	19	LINC01133-1	0.422744	0.0543361
9	20	LINC01133-1	0.488899	0.114223
9	21	LINC01133-1	0.599622	0.218678
9	22	LINC01133-1	0.771399	0.384186
9	23	LINC01133-1	1.00759	0.614105
9	24	LINC01133-1	1.27289	0.873143
9	25	LINC01133-1	1.52372	1.11771
9	26	LINC01133-1	1.72158	1.3093
9	27	LINC01133-1	1.86419	1.44563
9	28	LINC01133-1	1.96233	1.53751
9	29	LINC01133-1	2.03249	1.60139
9	30	LINC01133-1	2.07886	1.6415
9	31	LINC01133-1	2.11403	1.6704
9	32	LINC01133-1	2.14045	1.69055
9	33	LINC01133-1	2.15999	1.70382
9	34	LINC01133-1	2.17254	1.71011
9	35	LINC01133-1	2.17951	1.71081
9	36	LINC01133-1	2.18034	1.70537
9	37	LINC01133-1	2.18306	1.70182
9	38	LINC01133-1	2.18724	1.69973
9	39	LINC01133-1	2.19088	1.69711
9	40	LINC01133-1	2.18451	1.68447
10	1	LINC00675-2	0.207844	-0.00516319
10	2	LINC00675-2	0.214576	-0.00448457
10	3	LINC00675-2	0.225345	0.000230921
10	4	LINC00675-2	0.230816	-0.000352353
10	5	LINC00675-2	0.236605	-0.000616607
10	6	LINC00675-2	0.243661	0.000385007
10	7	LINC00675-2	0.249992	0.000662365
10	8	LINC00675-2	0.256773	0.00139054
10	9	LINC00675-2	0.261194	-0.00024286
10	10	LINC00675-2	0.267351	-0.000139294
10	11	LINC00675-2	0.272493	-0.00105103
10	12	LINC00675-2	0.278867	-0.000730627
10	13	LINC00675-2	0.284595	-0.00105583
10	14	LINC00675-2	0.291139	-0.000565576
10	15	LINC00675-2	0.299844	0.00208534
10	16	LINC00675-2	0.311309	0.00749661
10	17	LINC00675-2	0.330084	0.020218
10	18	LINC00675-2	0.362957	0.0470373
10	19	LINC00675-2	0.417757	0.0957839
10	20	LINC00675-2	0.511509	0.183482
10	21	LINC00675-2	0.669236	0.335156
10	22	LINC00675-2	0.901847	0.561712
10	23	LINC00675-2	1.18693	0.840739
10	24	LINC00675-2	1.46134	1.1091
10	25	LINC00675-2	1.66548	1.30718
10	26	LINC00675-2	1.80747	1.44312
10	27	LINC00675-2	1.91508	1.54468
10	28	LINC00675-2	2.00617	1.62971
10	29	LINC00675-2	2.07231	1.6898
10	30	LINC00675-2	2.12092	1.73236
10	31	LINC00675-2	2.16122	1.7666
10	32	LINC00675-2	2.19085	1.79018
10	33	LINC00675-2	2.21446	1.80773
10	34	LINC00675-2	2.23042	1.81764
10	35	LINC00675-2	2.2445	1.82567
10	36	LINC00675-2	2.25817	1.83328
10	37	LINC00675-2	2.27082	1.83988
10	38	LINC00675-2	2.27904	1.84204
10	39	LINC00675-2	2.2828	1.83975
10	40	LINC00675-2	2.2905	1.8414
11	1	DPP10-AS1	0.221247	-0.00314015
11	2	DPP10-AS1	0.227737	-0.00213271
11	3	DPP10-AS1	0.232738	-0.00261581
11	4	DPP10-AS1	0.238528	-0.00230889
11	5	DPP10-AS1	0.245914	-0.000406018
11	6	DPP10-AS1	0.251266	-0.00053724
11	7	DPP10-AS1	0.258467	0.00118043
11	8	DPP10-AS1	0.263899	0.00112939
11	9	DPP10-AS1	0.268693	0.000439302
11	10	DPP10-AS1	0.275039	0.00130272
11	11	DPP10-AS1	0.282169	0.00294907
11	12	DPP10-AS1	0.286729	0.00202575
11	13	DPP10-AS1	0.292482	0.00229556
11	14	DPP10-AS1	0.296622	0.000952266
11	15	DPP10-AS1	0.301412	0.000258451
11	16	DPP10-AS1	0.305243	-0.00139321
11	17	DPP10-AS1	0.309526	-0.00259364
11	18	DPP10-AS1	0.31624	-0.0013632
11	19	DPP10-AS1	0.321609	-0.00147733
11	20	DPP10-AS1	0.328732	0.000162404
11	21	DPP10-AS1	0.339432	0.00537913
11	22	DPP10-AS1	0.357733	0.0181967
11	23	DPP10-AS1	0.390001	0.0449807
11	24	DPP10-AS1	0.447879	0.0973755
11	25	DPP10-AS1	0.550269	0.194283
11	26	DPP10-AS1	0.722789	0.361319
11	27	DPP10-AS1	0.977141	0.610188
11	28	DPP10-AS1	1.29868	0.926243
11	29	DPP10-AS1	1.62825	1.25033
11	30	DPP10-AS1	1.90336	1.51996
11	31	DPP10-AS1	2.10695	1.71806
11	32	DPP10-AS1	2.24919	1.85482
11	33	DPP10-AS1	2.34426	1.94441
11	34	DPP10-AS1	2.40769	2.00236
11	35	DPP10-AS1	2.44986	2.03904
11	36	DPP10-AS1	2.48465	2.06835
11	37	DPP10-AS1	2.51397	2.09219
11	38	DPP10-AS1	2.53725	2.10998
11	39	DPP10-AS1	2.55102	2.11827
11	40	DPP10-AS1	2.56127	2.12303
12	1
12	2
12	3
12	4
12	5
12	6
12	7
12	8
12	9
12	10
12	11
12	12
12	13
12	14
12	15
12	16
12	17
12	18
12	19
12	20
12	21
12	22
12	23
12	24
12	25
12	26
12	27
12	28
12	29
12	30
12	31
12	32
12	33
12	34
12	35
12	36
12	37
12	38
12	39
12	40
13	1
13	2
13	3
13	4
13	5
13	6
13	7
13	8
13	9
13	10
13	11
13	12
13	13
13	14
13	15
13	16
13	17
13	18
13	19
13	20
13	21
13	22
13	23
13	24
13	25
13	26
13	27
13	28
13	29
13	30
13	31
13	32
13	33
13	34
13	35
13	36
13	37
13	38
13	39
13	40
14	1	GAPDH	0.322646	-0.00325869
14	2	GAPDH	0.331417	-0.00406656
14	3	GAPDH	0.343887	-0.00117552
14	4	GAPDH	0.353801	-0.000839556
14	5	GAPDH	0.365384	0.00116439
14	6	GAPDH	0.374763	0.000964509
14	7	GAPDH	0.384081	0.000702939
14	8	GAPDH	0.393852	0.000895408
14	9	GAPDH	0.402222	-0.000313608
14	10	GAPDH	0.410716	-0.00139856
14	11	GAPDH	0.423559	0.00186594
14	12	GAPDH	0.443253	0.0119811
14	13	GAPDH	0.472362	0.0315112
14	14	GAPDH	0.520039	0.0696095
14	15	GAPDH	0.600242	0.140233
14	16	GAPDH	0.736903	0.267315
14	17	GAPDH	0.942211	0.463045
14	18	GAPDH	1.21197	0.723228
14	19	GAPDH	1.50727	1.00895
14	20	GAPDH	1.77422	1.26632
14	21	GAPDH	1.9749	1.45742
14	22	GAPDH	2.11743	1.59037
14	23	GAPDH	2.21097	1.67433
14	24	GAPDH	2.27363	1.72741
14	25	GAPDH	2.31508	1.75928
14	26	GAPDH	2.33872	1.77334
14	27	GAPDH	2.35605	1.78109
14	28	GAPDH	2.36498	1.78045
14	29	GAPDH	2.37072	1.77661
14	30	GAPDH	2.37405	1.77036
14	31	GAPDH	2.37485	1.76158
14	32	GAPDH	2.37294	1.75009
14	33	GAPDH	2.37295	1.74052
14	34	GAPDH	2.37289	1.73089
14	35	GAPDH	2.37109	1.7195
14	36	GAPDH	2.37105	1.70988
14	37	GAPDH	2.37123	1.70049
14	38	GAPDH	2.37277	1.69244
14	39	GAPDH	2.36926	1.67936
14	40	GAPDH	2.36874	1.66926
15	1	LINC00261-2	0.264994	-0.00493563
15	2	LINC00261-2	0.271808	-0.00564043
15	3	LINC00261-2	0.282826	-0.00214024
15	4	LINC00261-2	0.291654	-0.000830815
15	5	LINC00261-2	0.298517	-0.00148611
15	6	LINC00261-2	0.307039	-0.000482131
15	7	LINC00261-2	0.315916	0.000876287
15	8	LINC00261-2	0.323456	0.000897892
15	9	LINC00261-2	0.331358	0.00128121
15	10	LINC00261-2	0.340042	0.00244773
15	11	LINC00261-2	0.347135	0.00202227
15	12	LINC00261-2	0.353651	0.0010199
15	13	LINC00261-2	0.361594	0.00144467
15	14	LINC00261-2	0.368643	0.000974803
15	15	LINC00261-2	0.372897	-0.00228882
15	16	LINC00261-2	0.381341	-0.00136298
15	17	LINC00261-2	0.388372	-0.00185028
15	18	LINC00261-2	0.396372	-0.0013693
15	19	LINC00261-2	0.406105	0.00084593
15	20	LINC00261-2	0.420658	0.00788047
15	21	LINC00261-2	0.443005	0.0227091
15	22	LINC00261-2	0.483957	0.0561433
15	23	LINC00261-2	0.554738	0.119406
15	24	LINC00261-2	0.676147	0.233296
15	25	LINC00261-2	0.870268	0.419899
15	26	LINC00261-2	1.14099	0.683104
15	27	LINC00261-2	1.45297	0.987569
15	28	LINC00261-2	1.749	1.27608
15	29	LINC00261-2	1.98173	1.50129
15	30	LINC00261-2	2.14623	1.65827
15	31	LINC00261-2	2.25565	1.76017
15	32	LINC00261-2	2.32995	1.82695
15	33	LINC00261-2	2.37994	1.86942
15	34	LINC00261-2	2.41821	1.90018
15	35	LINC00261-2	2.44631	1.92076
15	36	LINC00261-2	2.46524	1.93217
15	37	LINC00261-2	2.48219	1.9416
15	38	LINC00261-2	2.49749	1.94938
15	39	LINC00261-2	2.50472	1.94909
15	40	LINC00261-2	2.50825	1.9451
16	1	LINC01133-1	0.280889	-0.000787259
16	2	LINC01133-1	0.288189	-0.00205612
16	3	LINC01133-1	0.297104	-0.00171125
16	4	LINC01133-1	0.30508	-0.00230479
16	5	LINC01133-1	0.316078	0.000124283
16	6	LINC01133-1	0.324624	0.000100652
16	7	LINC01133-1	0.33436	0.00126721
16	8	LINC01133-1	0.343806	0.00214328
16	9	LINC01133-1	0.350673	0.000441567
16	10	LINC01133-1	0.360243	0.00144176
16	11	LINC01133-1	0.369829	0.002458
16	12	LINC01133-1	0.376947	0.00100698
16	13	LINC01133-1	0.383615	-0.000895357
16	14	LINC01133-1	0.390762	-0.00231773
16	15	LINC01133-1	0.39989	-0.00175902
16	16	LINC01133-1	0.410223	4.4116e-06
16	17	LINC01133-1	0.423648	0.00486002
16	18	LINC01133-1	0.441798	0.0144401
16	19	LINC01133-1	0.473736	0.0378092
16	20	LINC01133-1	0.527894	0.0833973
16	21	LINC01133-1	0.619058	0.165992
16	22	LINC01133-1	0.76699	0.305354
16	23	LINC01133-1	0.979903	0.509698
16	24	LINC01133-1	1.23502	0.756245
16	25	LINC01133-1	1.48929	1.00194
16	26	LINC01133-1	1.7026	1.20669
16	27	LINC01133-1	1.86164	1.35716
16	28	LINC01133-1	1.97686	1.4638
16	29	LINC01133-1	2.05612	1.53449
16	30	LINC01133-1	2.1095	1.57931
16	31	LINC01133-1	2.14805	1.60928
16	32	LINC01133-1	2.17979	1.63245
16	33	LINC01133-1	2.20036	1.64446
16	34	LINC01133-1	2.21378	1.64931
16	35	LINC01133-1	2.2241	1.65106
16	36	LINC01133-1	2.23204	1.65043
16	37	LINC01133-1	2.2372	1.64702
16	38	LINC01133-1	2.23876	1.64002
16	39	LINC01133-1	2.23396	1.62664
16	40	LINC01133-1	2.23373	1.61784
17	1	LINC00675-2	0.252586	-0.012306
17	2	LINC00675-2	0.260826	-0.0122104
17	3	LINC00675-2	0.275941	-0.00524109
17	4	LINC00675-2	0.287601	-0.00172582
17	5	LINC00675-2	0.29838	0.000907546
17	6	LINC00675-2	0.306833	0.00121579
17	7	LINC00675-2	0.314681	0.00091821
17	8	LINC00675-2	0.3247	0.00279257
17	9	LINC00675-2	0.333095	0.00304225
17	10	LINC00675-2	0.3393	0.00110152
17	11	LINC00675-2	0.34791	0.00156673
17	12	LINC00675-2	0.355969	0.00148069
17	13	LINC00675-2	0.363016	0.000382411
17	14	LINC00675-2	0.36923	-0.00154831
17	15	LINC00675-2	0.375947	-0.002977
17	16	LINC00675-2	0.384517	-0.00255175
17	17	LINC00675-2	0.39585	0.000636258
17	18	LINC00675-2	0.41076	0.00740111
17	19	LINC00675-2	0.435523	0.0240182
17	20	LINC00675-2	0.477456	0.0578068
17	21	LINC00675-2	0.551231	0.123436
17	22	LINC00675-2	0.676912	0.240972
17	23	LINC00675-2	0.862011	0.417926
17	24	LINC00675-2	1.10239	0.650158
17	25	LINC00675-2	1.35149	0.891119
17	26	LINC00675-2	1.54921	1.08069
17	27	LINC00675-2	1.68854	1.21188
17	28	LINC00675-2	1.79378	1.30897
17	29	LINC00675-2	1.8771	1.38415
17	30	LINC00675-2	1.94264	1.44154
17	31	LINC00675-2	1.99331	1.48406
17	32	LINC00675-2	2.0274	1.51
17	33	LINC00675-2	2.05803	1.53249
17	34	LINC00675-2	2.08202	1.54834
17	35	LINC00675-2	2.10046	1.55864
17	36	LINC00675-2	2.11671	1.56674
17	37	LINC00675-2	2.13124	1.57312
17	38	LINC00675-2	2.13907	1.5728
17	39	LINC00675-2	2.14742	1.57301
17	40	LINC00675-2	2.15614	1.57359
18	1	DPP10-AS1	0.211883	-0.0162936
18	2	DPP10-AS1	0.219114	-0.0159459
18	3	DPP10-AS1	0.23183	-0.0101149
18	4	DPP10-AS1	0.243858	-0.00497072
18	5	DPP10-AS1	0.254489	-0.00122432
18	6	DPP10-AS1	0.261598	-0.000999567
18	7	DPP10-AS1	0.271089	0.00160758
18	8	DPP10-AS1	0.279123	0.00275751
18	9	DPP10-AS1	0.287598	0.00434864
18	10	DPP10-AS1	0.295384	0.00524951
18	11	DPP10-AS1	0.300993	0.0039744
18	12	DPP10-AS1	0.308577	0.00467413
18	13	DPP10-AS1	0.314314	0.00352768
18	14	DPP10-AS1	0.321058	0.00338723
18	15	DPP10-AS1	0.327296	0.00274056
18	16	DPP10-AS1	0.331579	0.000140134
18	17	DPP10-AS1	0.336546	-0.00177793
18	18	DPP10-AS1	0.34354	-0.00166766
18	19	DPP10-AS1	0.350088	-0.00200427
18	20	DPP10-AS1	0.355408	-0.00356819
18	21	DPP10-AS1	0.361456	-0.00440396
18	22	DPP10-AS1	0.371069	-0.00167582
18	23	DPP10-AS1	0.38494	0.00531132
18	24	DPP10-AS1	0.407943	0.02143
18	25	DPP10-AS1	0.446734	0.053337
18	26	DPP10-AS1	0.509733	0.109451
18	27	DPP10-AS1	0.62114	0.213974
18	28	DPP10-AS1	0.800962	0.386912
18	29	DPP10-AS1	1.04728	0.626349
18	30	DPP10-AS1	1.33249	0.904673
18	31	DPP10-AS1	1.60396	1.16926
18	32	DPP10-AS1	1.8186	1.37701
18	33	DPP10-AS1	1.97213	1.52366
18	34	DPP10-AS1	2.08372	1.62836
18	35	DPP10-AS1	2.15838	1.69614
18	36	DPP10-AS1	2.21456	1.74544
18	37	DPP10-AS1	2.25503	1.77903
18	38	DPP10-AS1	2.28669	1.8038
18	39	DPP10-AS1	2.31054	1.82076
18	40	DPP10-AS1	2.32595	1.82929
19	1	GAPDH	0.221381	-0.00654163
19	2	GAPDH	0.227386	-0.00530116
19	3	GAPDH	0.236543	-0.000908734
19	4	GAPDH	0.243587	0.00137111
19	5	GAPDH	0.248019	0.00103843
19	6	GAPDH	0.252298	0.000553205
19	7	GAPDH	0.256186	-0.000322983
19	8	GAPDH	0.260845	-0.000428453
19	9	GAPDH	0.264552	-0.00148581
19	10	GAPDH	0.269505	-0.00129665
19	11	GAPDH	0.274949	-0.000616624
19	12	GAPDH	0.280044	-0.000285967
19	13	GAPDH	0.287477	0.00238247
19	14	GAPDH	0.299675	0.00981645
19	15	GAPDH	0.319077	0.0244537
19	16	GAPDH	0.352289	0.0529014
19	17	GAPDH	0.409816	0.105664
19	18	GAPDH	0.510564	0.201648
19	19	GAPDH	0.670125	0.356444
19	20	GAPDH	0.893842	0.575397
19	21	GAPDH	1.15393	0.830718
19	22	GAPDH	1.40311	1.07514
19	23	GAPDH	1.59947	1.26673
19	24	GAPDH	1.73593	1.39843
19	25	GAPDH	1.82422	1.48195
19	26	GAPDH	1.87929	1.53226
19	27	GAPDH	1.91346	1.56167
19	28	GAPDH	1.93921	1.58265
19	29	GAPDH	1.95509	1.59377
19	30	GAPDH	1.96054	1.59445
19	31	GAPDH	1.96582	1.59497
19	32	GAPDH	1.96697	1.59135
19	33	GAPDH	1.96741	1.58703
19	34	GAPDH	1.96858	1.58344
19	35	GAPDH	1.96837	1.57846
19	36	GAPDH	1.96752	1.57285
19	37	GAPDH	1.96771	1.56827
19	38	GAPDH	1.9678	1.5636
19	39	GAPDH	1.9666	1.55763
19	40	GAPDH	1.96456	1.55083
20	1	LINC00261-2	0.134499	-0.00996219
20	2	LINC00261-2	0.139184	-0.0094265
20	3	LINC00261-2	0.148193	-0.00456527
20	4	LINC00261-2	0.155539	-0.00136817
20	5	LINC00261-2	0.16134	0.000285098
20	6	LINC00261-2	0.166211	0.00100746
20	7	LINC00261-2	0.170188	0.000835538
20	8	LINC00261-2	0.174573	0.00107193
20	9	LINC00261-2	0.178925	0.00127589
20	10	LINC00261-2	0.183109	0.00131168
20	11	LINC00261-2	0.187389	0.00144271
20	12	LINC00261-2	0.191607	0.00151294
20	13	LINC00261-2	0.195888	0.00164557
20	14	LINC00261-2	0.200152	0.00176123
20	15	LINC00261-2	0.202569	2.96639e-05
20	16	LINC00261-2	0.204863	-0.00182464
20	17	LINC00261-2	0.209651	-0.00118588
20	18	LINC00261-2	0.212696	-0.00228884
20	19	LINC00261-2	0.217487	-0.00164608
20	20	LINC00261-2	0.223981	0.000699166
20	21	LINC00261-2	0.235786	0.0083553
20	22	LINC00261-2	0.254655	0.0230764
20	23	LINC00261-2	0.288266	0.0525393
20	24	LINC00261-2	0.347906	0.10803
20	25	LINC00261-2	0.450813	0.206789
20	26	LINC00261-2	0.620534	0.372362
20	27	LINC00261-2	0.863771	0.611451
20	28	LINC00261-2	1.15393	0.897464
20	29	LINC00261-2	1.43091	1.17029
20	30	LINC00261-2	1.65228	1.38751
20	31	LINC00261-2	1.80926	1.54034
20	32	LINC00261-2	1.91423	1.64117
20	33	LINC00261-2	1.98366	1.70645
20	34	LINC00261-2	2.03329	1.75193
20	35	LINC00261-2	2.07131	1.7858
20	36	LINC00261-2	2.09683	1.80718
20	37	LINC00261-2	2.11696	1.82316
20	38	LINC00261-2	2.134	1.83605
20	39	LINC00261-2	2.147	1.8449
20	40	LINC00261-2	2.15402	1.84777
21	1	LINC01133-1	0.157737	-0.0119594
21	2	LINC01133-1	0.163603	-0.0107201
21	3	LINC01133-1	0.175521	-0.00342796
21	4	LINC01133-1	0.183317	-0.00025855
21	5	LINC01133-1	0.19011	0.00190854
21	6	LINC01133-1	0.194696	0.00186831
21	7	LINC01133-1	0.199051	0.00159645
21	8	LINC01133-1	0.203565	0.0014846
21	9	LINC01133-1	0.207139	0.000432926
21	10	LINC01133-1	0.211201	-0.000132206
21	11	LINC01133-1	0.214213	-0.00174633
21	12	LINC01133-1	0.219267	-0.00131789
21	13	LINC01133-1	0.223715	-0.00149647
21	14	LINC01133-1	0.228996	-0.000841984
21	15	LINC01133-1	0.234148	-0.000316351
21	16	LINC01133-1	0.241337	0.00224693
21	17	LINC01133-1	0.253042	0.00932551
21	18	LINC01133-1	0.272656	0.0243138
21	19	LINC01133-1	0.307135	0.0541658
21	20	LINC01133-1	0.369726	0.112131
21	21	LINC01133-1	0.47868	0.216459
21	22	LINC01133-1	0.650997	0.384149
21	23	LINC01133-1	0.886118	0.614644
21	24	LINC01133-1	1.15334	0.877236
21	25	LINC01133-1	1.40378	1.12306
21	26	LINC01133-1	1.60094	1.31559
21	27	LINC01133-1	1.74344	1.45346
21	28	LINC01133-1	1.84212	1.54751
21	29	LINC01133-1	1.90731	1.60808
21	30	LINC01133-1	1.95323	1.64937
21	31	LINC01133-1	1.98924	1.68075
21	32	LINC01133-1	2.01225	1.69914
21	33	LINC01133-1	2.02528	1.70754
21	34	LINC01133-1	2.03776	1.71539
21	35	LINC01133-1	2.0464	1.71941
21	36	LINC01133-1	2.04863	1.71702
21	37	LINC01133-1	2.05131	1.71507
21	38	LINC01133-1	2.05232	1.71145
21	39	LINC01133-1	2.05103	1.70554
21	40	LINC01133-1	2.05121	1.70109
22	1	LINC00675-2	0.163642	-0.00719881
22	2	LINC00675-2	0.168006	-0.00770933
22	3	LINC00675-2	0.17791	-0.00267937
22	4	LINC00675-2	0.184601	-0.000862875
22	5	LINC00675-2	0.190116	-0.000222292
22	6	LINC00675-2	0.19704	0.00182809
22	7	LINC00675-2	0.201887	0.00180021
22	8	LINC00675-2	0.207235	0.00227391
22	9	LINC00675-2	0.212	0.00216479
22	10	LINC00675-2	0.214497	-0.000212356
22	11	LINC00675-2	0.218776	-0.000807885
22	12	LINC00675-2	0.223248	-0.00121046
22	13	LINC00675-2	0.227626	-0.00170631
22	14	LINC00675-2	0.231972	-0.00223522
22	15	LINC00675-2	0.23863	-0.000451254
22	16	LINC00675-2	0.246277	0.00232103
22	17	LINC00675-2	0.257564	0.00873384
22	18	LINC00675-2	0.278229	0.0245245
22	19	LINC00675-2	0.314407	0.0558286
22	20	LINC00675-2	0.377594	0.114141
22	21	LINC00675-2	0.486238	0.217911
22	22	LINC00675-2	0.662102	0.3889
22	23	LINC00675-2	0.907348	0.629272
22	24	LINC00675-2	1.18377	0.90082
22	25	LINC00675-2	1.42998	1.14216
22	26	LINC00675-2	1.60639	1.31369
22	27	LINC00675-2	1.73063	1.43305
22	28	LINC00675-2	1.82881	1.52636
22	29	LINC00675-2	1.90694	1.59962
22	30	LINC00675-2	1.96484	1.65265
22	31	LINC00675-2	2.0112	1.69413
22	32	LINC00675-2	2.04746	1.72551
22	33	LINC00675-2	2.07582	1.749
22	34	LINC00675-2	2.09566	1.76396
22	35	LINC00675-2	2.11363	1.77706
22	36	LINC00675-2	2.12828	1.78684
22	37	LINC00675-2	2.13914	1.79282
22	38	LINC00675-2	2.14873	1.79754
22	39	LINC00675-2	2.15824	1.80218
22	40	LINC00675-2	2.16452	1.80358
23	1	DPP10-AS1	0.166977	-0.00797721
23	2	DPP10-AS1	0.172924	-0.00595099
23	3	DPP10-AS1	0.179754	-0.00304263
23	4	DPP10-AS1	0.184487	-0.00223078
23	5	DPP10-AS1	0.190844	0.000205794
23	6	DPP10-AS1	0.195275	0.000715323
23	7	DPP10-AS1	0.19928	0.000799454
23	8	DPP10-AS1	0.203237	0.000835514
23	9	DPP10-AS1	0.208133	0.00180994
23	10	DPP10-AS1	0.212198	0.00195428
23	11	DPP10-AS1	0.216527	0.00236264
23	12	DPP10-AS1	0.219098	0.00101257
23	13	DPP10-AS1	0.221947	-6.00946e-05
23	14	DPP10-AS1	0.225455	-0.000472604
23	15	DPP10-AS1	0.229225	-0.000624299
23	16	DPP10-AS1	0.232967	-0.000802577
23	17	DPP10-AS1	0.236816	-0.00087473
23	18	DPP10-AS1	0.240492	-0.00111969
23	19	DPP10-AS1	0.245065	-0.000468109
23	20	DPP10-AS1	0.254091	0.00463733
23	21	DPP10-AS1	0.267225	0.0138499
23	22	DPP10-AS1	0.289838	0.0325414
23	23	DPP10-AS1	0.333259	0.0720422
23	24	DPP10-AS1	0.411467	0.146329
23	25	DPP10-AS1	0.547004	0.277945
23	26	DPP10-AS1	0.759396	0.486415
23	27	DPP10-AS1	1.05183	0.774933
23	28	DPP10-AS1	1.38174	1.10092
23	29	DPP10-AS1	1.68508	1.40034
23	30	DPP10-AS1	1.92029	1.63163
23	31	DPP10-AS1	2.09085	1.79826
23	32	DPP10-AS1	2.20305	1.90654
23	33	DPP10-AS1	2.27977	1.97934
23	34	DPP10-AS1	2.33888	2.03453
23	35	DPP10-AS1	2.38256	2.07429
23	36	DPP10-AS1	2.41334	2.10115
23	37	DPP10-AS1	2.43269	2.11658
23	38	DPP10-AS1	2.44858	2.12855
23	39	DPP10-AS1	2.46004	2.13609
23	40	DPP10-AS1	2.46679	2.13892
24	1
24	2
24	3
24	4
24	5
24	6
24	7
24	8
24	9
24	10
24	11
24	12
24	13
24	14
24	15
24	16
24	17
24	18
24	19
24	20
24	21
24	22
24	23
24	24
24	25
24	26
24	27
24	28
24	29
24	30
24	31
24	32
24	33
24	34
24	35
24	36
24	37
24	38
24	39
24	40
25	1
25	2
25	3
25	4
25	5
25	6
25	7
25	8
25	9
25	10
25	11
25	12
25	13
25	14
25	15
25	16
25	17
25	18
25	19
25	20
25	21
25	22
25	23
25	24
25	25
25	26
25	27
25	28
25	29
25	30
25	31
25	32
25	33
25	34
25	35
25	36
25	37
25	38
25	39
25	40
26	1	GAPDH	0.397345	-0.0222327
26	2	GAPDH	0.413991	-0.0235091
26	3	GAPDH	0.445782	-0.00964016
26	4	GAPDH	0.469043	-0.00430132
26	5	GAPDH	0.492072	0.000805984
26	6	GAPDH	0.513942	0.00475362
26	7	GAPDH	0.533052	0.00594147
26	8	GAPDH	0.551137	0.0061046
26	9	GAPDH	0.567931	0.00497658
26	10	GAPDH	0.583517	0.0026409
26	11	GAPDH	0.598703	-9.58514e-05
26	12	GAPDH	0.614108	-0.00261213
26	13	GAPDH	0.630262	-0.00438049
26	14	GAPDH	0.648371	-0.00419322
26	15	GAPDH	0.670123	-0.000363984
26	16	GAPDH	0.700005	0.0115967
26	17	GAPDH	0.743869	0.0375379
26	18	GAPDH	0.814669	0.0904159
26	19	GAPDH	0.929311	0.187136
26	20	GAPDH	1.10591	0.345816
26	21	GAPDH	1.34231	0.564293
26	22	GAPDH	1.60693	0.810984
26	23	GAPDH	1.84979	1.03593
26	24	GAPDH	2.04254	1.21076
26	25	GAPDH	2.17163	1.32192
26	26	GAPDH	2.2556	1.38797
26	27	GAPDH	2.31156	1.42601
26	28	GAPDH	2.34809	1.44462
26	29	GAPDH	2.37348	1.45208
26	30	GAPDH	2.38987	1.45056
26	31	GAPDH	2.39791	1.44067
26	32	GAPDH	2.40236	1.42719
26	33	GAPDH	2.40352	1.41043
26	34	GAPDH	2.40813	1.39713
26	35	GAPDH	2.40801	1.37908
26	36	GAPDH	2.4088	1.36195
26	37	GAPDH	2.4113	1.34653
26	38	GAPDH	2.41007	1.32738
26	39	GAPDH	2.41188	1.31127
26	40	GAPDH	2.40981	1.29127
27	1	LINC00261-2	0.307052	-0.0444486
27	2	LINC00261-2	0.322529	-0.0424694
27	3	LINC00261-2	0.35316	-0.0253365
27	4	LINC00261-2	0.375987	-0.0160073
27	5	LINC00261-2	0.397702	-0.00778993
27	6	LINC00261-2	0.415964	-0.00302579
27	7	LINC00261-2	0.434476	0.0019883
27	8	LINC00261-2	0.452263	0.00627771
27	9	LINC00261-2	0.468623	0.00913939
27	10	LINC00261-2	0.484595	0.0116137
27	11	LINC00261-2	0.498853	0.0123737
27	12	LINC00261-2	0.513297	0.0133196
27	13	LINC00261-2	0.525519	0.0120446
27	14	LINC00261-2	0.538579	0.0116063
27	15	LINC00261-2	0.549278	0.00880716
27	16	LINC00261-2	0.561024	0.0070554
27	17	LINC00261-2	0.571871	0.00440433
27	18	LINC00261-2	0.580819	-0.000145202
27	19	LINC00261-2	0.590271	-0.00419066
27	20	LINC00261-2	0.601017	-0.00694258
27	21	LINC00261-2	0.61247	-0.00898735
27	22	LINC00261-2	0.62269	-0.0122656
27	23	LINC00261-2	0.634514	-0.0139393
27	24	LINC00261-2	0.651139	-0.0108127
27	25	LINC00261-2	0.675126	-0.000323416
27	26	LINC00261-2	0.715435	0.0264879
27	27	LINC00261-2	0.781269	0.0788245
27	28	LINC00261-2	0.896192	0.180249
27	29	LINC00261-2	1.07076	0.341323
27	30	LINC00261-2	1.31075	0.567816
27	31	LINC00261-2	1.57865	0.822214
27	32	LINC00261-2	1.82238	1.05245
27	33	LINC00261-2	2.01181	1.22838
27	34	LINC00261-2	2.14259	1.34566
27	35	LINC00261-2	2.22214	1.41171
27	36	LINC00261-2	2.2771	1.45317
27	37	LINC00261-2	2.31873	1.48131
27	38	LINC00261-2	2.34838	1.49746
27	39	LINC00261-2	2.37125	1.50683
27	40	LINC00261-2	2.38632	1.50841
28	1	LINC01133-1	0.304561	-0.029081
28	2	LINC01133-1	0.316529	-0.0313042
28	3	LINC01133-1	0.342558	-0.0194666
28	4	LINC01133-1	0.364243	-0.0119733
28	5	LINC01133-1	0.384013	-0.0063948
28	6	LINC01133-1	0.403655	-0.000945052
28	7	LINC01133-1	0.421942	0.00315092
28	8	LINC01133-1	0.438999	0.00601624
28	9	LINC01133-1	0.455972	0.00879805
28	10	LINC01133-1	0.46987	0.00850405
28	11	LINC01133-1	0.485093	0.00953575
28	12	LINC01133-1	0.500817	0.0110674
28	13	LINC01133-1	0.513676	0.00973507
28	14	LINC01133-1	0.526114	0.00798201
28	15	LINC01133-1	0.53868	0.00635603
28	16	LINC01133-1	0.551693	0.00517779
28	17	LINC01133-1	0.56103	0.000322848
28	18	LINC01133-1	0.569431	-0.00546789
28	19	LINC01133-1	0.580425	-0.00866511
28	20	LINC01133-1	0.591972	-0.0113096
28	21	LINC01133-1	0.60505	-0.0124239
28	22	LINC01133-1	0.624027	-0.00763845
28	23	LINC01133-1	0.650163	0.004306
28	24	LINC01133-1	0.690893	0.0308451
28	25	LINC01133-1	0.758891	0.0846508
28	26	LINC01133-1	0.869676	0.181244
28	27	LINC01133-1	1.03749	0.334862
28	28	LINC01133-1	1.25563	0.538816
28	29	LINC01133-1	1.49268	0.761677
28	30	LINC01133-1	1.70655	0.961348
28	31	LINC01133-1	1.86974	1.11035
28	32	LINC01133-1	1.99067	1.21709
28	33	LINC01133-1	2.07289	1.28512
28	34	LINC01133-1	2.12578	1.32382
28	35	LINC01133-1	2.16471	1.34855
28	36	LINC01133-1	2.1881	1.35775
28	37	LINC01133-1	2.2076	1.36306
28	38	LINC01133-1	2.22242	1.36369
28	39	LINC01133-1	2.23114	1.35821
28	40	LINC01133-1	2.235	1.34788
29	1	LINC00675-2	0.305619	-0.0285052
29	2	LINC00675-2	0.317703	-0.0299331
29	3	LINC00675-2	0.34084	-0.0203064
29	4	LINC00675-2	0.361455	-0.0132023
29	5	LINC00675-2	0.383168	-0.00500085
29	6	LINC00675-2	0.401614	-6.62697e-05
29	7	LINC00675-2	0.418376	0.00318463
29	8	LINC00675-2	0.435111	0.00640876
29	9	LINC00675-2	0.451141	0.00892774
29	10	LINC00675-2	0.465951	0.0102275
29	11	LINC00675-2	0.479082	0.00984684
29	12	LINC00675-2	0.493978	0.0112315
29	13	LINC00675-2	0.505139	0.00888184
29	14	LINC00675-2	0.517118	0.00735032
29	15	LINC00675-2	0.529401	0.00612232
29	16	LINC00675-2	0.540865	0.00407451
29	17	LINC00675-2	0.547679	-0.00262228
29	18	LINC00675-2	0.557329	-0.00648315
29	19	LINC00675-2	0.568968	-0.00835488
29	20	LINC00675-2	0.581747	-0.00908781
29	21	LINC00675-2	0.593213	-0.0111319
29	22	LINC00675-2	0.610857	-0.00699951
29	23	LINC00675-2	0.641235	0.00986709
29	24	LINC00675-2	0.686894	0.0420154
29	25	LINC00675-2	0.764671	0.106281
29	26	LINC00675-2	0.886615	0.214715
29	27	LINC00675-2	1.06394	0.378524
29	28	LINC00675-2	1.2838	0.584879
29	29	LINC00675-2	1.49761	0.785172
29	30	LINC00675-2	1.66271	0.936761
29	31	LINC00675-2	1.77728	1.03782
29	32	LINC00675-2	1.86166	1.10869
29	33	LINC00675-2	1.93287	1.16639
29	34	LINC00675-2	1.98787	1.20788
29	35	LINC00675-2	2.03022	1.23672
29	36	LINC00675-2	2.06134	1.25433
29	37	LINC00675-2	2.07994	1.25942
29	38	LINC00675-2	2.10132	1.26728
29	39	LINC00675-2	2.11957	1.27203
29	40	LINC00675-2	2.13133	1.27027
30	1	DPP10-AS1	0.252456	-0.066917
30	2	DPP10-AS1	0.2641	-0.0641224
30	3	DPP10-AS1	0.287967	-0.0491056
30	4	DPP10-AS1	0.307411	-0.0385113
30	5	DPP10-AS1	0.327357	-0.0274149
30	6	DPP10-AS1	0.344302	-0.01932
30	7	DPP10-AS1	0.360032	-0.0124404
30	8	DPP10-AS1	0.374936	-0.0063863
30	9	DPP10-AS1	0.388222	-0.0019495
30	10	DPP10-AS1	0.401762	0.00274065
30	11	DPP10-AS1	0.415847	0.00797541
30	12	DPP10-AS1	0.428521	0.0117996
30	13	DPP10-AS1	0.439636	0.0140653
30	14	DPP10-AS1	0.45061	0.0161885
30	15	DPP10-AS1	0.461382	0.0181112
30	16	DPP10-AS1	0.471645	0.0195241
30	17	DPP10-AS1	0.481459	0.0204884
30	18	DPP10-AS1	0.491051	0.02123
30	19	DPP10-AS1	0.499593	0.0209229
30	20	DPP10-AS1	0.508125	0.0206042
30	21	DPP10-AS1	0.51473	0.0183599
30	22	DPP10-AS1	0.522769	0.0175488
30	23	DPP10-AS1	0.530537	0.0164668
30	24	DPP10-AS1	0.537818	0.0148983
30	25	DPP10-AS1	0.545392	0.0136218
30	26	DPP10-AS1	0.550695	0.0100757
30	27	DPP10-AS1	0.557456	0.00798621
30	28	DPP10-AS1	0.565209	0.00688989
30	29	DPP10-AS1	0.572119	0.00495003
30	30	DPP10-AS1	0.57713	0.00111064
30	31	DPP10-AS1	0.584357	-0.0005123
30	32	DPP10-AS1	0.588956	-0.00476297
30	33	DPP10-AS1	0.594584	-0.00798456
30	34	DPP10-AS1	0.601785	-0.00963342
30	35	DPP10-AS1	0.606897	-0.0133716
30	36	DPP10-AS1	0.611337	-0.0177812
30	37	DPP10-AS1	0.615408	-0.0225602
30	38	DPP10-AS1	0.62161	-0.0252078
30	39	DPP10-AS1	0.627052	-0.0286162
30	40	DPP10-AS1	0.628699	-0.0358193
31	1	GAPDH	0.237184	-0.0030287
31	2	GAPDH	0.241115	-0.00276003
31	3	GAPDH	0.247993	0.000455028
31	4	GAPDH	0.2516	0.00039897
31	5	GAPDH	0.255421	0.000557236
31	6	GAPDH	0.259492	0.000965514
31	7	GAPDH	0.26164	-0.00054965
31	8	GAPDH	0.264829	-0.00102325
31	9	GAPDH	0.268628	-0.000887071
31	10	GAPDH	0.27161	-0.00156732
31	11	GAPDH	0.275466	-0.00137464
31	12	GAPDH	0.280559	5.61896e-05
31	13	GAPDH	0.287135	0.00296899
31	14	GAPDH	0.297547	0.00971807
31	15	GAPDH	0.315741	0.0242496
31	16	GAPDH	0.348573	0.0534189
31	17	GAPDH	0.405356	0.106539
31	18	GAPDH	0.503275	0.200796
31	19	GAPDH	0.659808	0.353666
31	20	GAPDH	0.880544	0.570739
31	21	GAPDH	1.14101	0.827541
31	22	GAPDH	1.39323	1.0761
31	23	GAPDH	1.59584	1.27505
31	24	GAPDH	1.73269	1.40824
31	25	GAPDH	1.82081	1.4927
31	26	GAPDH	1.88064	1.54886
31	27	GAPDH	1.92064	1.5852
31	28	GAPDH	1.94863	1.60952
31	29	GAPDH	1.96525	1.62248
31	30	GAPDH	1.97977	1.63334
31	31	GAPDH	1.98493	1.63484
31	32	GAPDH	1.98651	1.63276
31	33	GAPDH	1.98506	1.62763
31	34	GAPDH	1.98752	1.62643
31	35	GAPDH	1.98696	1.62221
31	36	GAPDH	1.98467	1.61626
31	37	GAPDH	1.98246	1.61039
31	38	GAPDH	1.98308	1.60735
31	39	GAPDH	1.98047	1.60107
31	40	GAPDH	1.97722	1.59416
32	1	LINC00261-2	0.154869	-0.00555114
32	2	LINC00261-2	0.160261	-0.00361868
32	3	LINC00261-2	0.164821	-0.00251675
32	4	LINC00261-2	0.170063	-0.000734369
32	5	LINC00261-2	0.175371	0.0011155
32	6	LINC00261-2	0.178962	0.00124781
32	7	LINC00261-2	0.182335	0.00116125
32	8	LINC00261-2	0.185302	0.00066952
32	9	LINC00261-2	0.187688	-0.000402569
32	10	LINC00261-2	0.192594	0.00104407
32	11	LINC00261-2	0.196493	0.00148467
32	12	LINC00261-2	0.198683	0.000216008
32	13	LINC00261-2	0.200795	-0.00113171
32	14	LINC00261-2	0.204254	-0.00113082
32	15	LINC00261-2	0.207466	-0.00137821
32	16	LINC00261-2	0.210997	-0.00130525
32	17	LINC00261-2	0.215358	-0.00040302
32	18	LINC00261-2	0.221284	0.00206386
32	19	LINC00261-2	0.231651	0.00897237
32	20	LINC00261-2	0.250934	0.0247963
32	21	LINC00261-2	0.286661	0.0570643
32	22	LINC00261-2	0.349789	0.116734
32	23	LINC00261-2	0.457949	0.221435
32	24	LINC00261-2	0.632203	0.392229
32	25	LINC00261-2	0.879413	0.635981
32	26	LINC00261-2	1.16418	0.917293
32	27	LINC00261-2	1.426	1.17565
32	28	LINC00261-2	1.62912	1.37531
32	29	LINC00261-2	1.76929	1.51202
32	30	LINC00261-2	1.85815	1.59742
32	31	LINC00261-2	1.92207	1.65788
32	32	LINC00261-2	1.96565	1.69801
32	33	LINC00261-2	1.99676	1.72565
32	34	LINC00261-2	2.02029	1.74572
32	35	LINC00261-2	2.03605	1.75803
32	36	LINC00261-2	2.04886	1.76738
32	37	LINC00261-2	2.05822	1.77328
32	38	LINC00261-2	2.06511	1.77672
32	39	LINC00261-2	2.07248	1.78062
32	40	LINC00261-2	2.07517	1.77985
33	1	LINC01133-1	0.160623	-0.00295666
33	2	LINC01133-1	0.163749	-0.00337428
33	3	LINC01133-1	0.169362	-0.0013063
33	4	LINC01133-1	0.172854	-0.00135845
33	5	LINC01133-1	0.1782	0.000443944
33	6	LINC01133-1	0.1828	0.00149964
33	7	LINC01133-1	0.186471	0.00162624
33	8	LINC01133-1	0.188088	-0.000301786
33	9	LINC01133-1	0.191661	-0.000272541
33	10	LINC01133-1	0.195821	0.000343423
33	11	LINC01133-1	0.19921	0.000187611
33	12	LINC01133-1	0.202439	-0.000127346
33	13	LINC01133-1	0.206294	0.000183442
33	14	LINC01133-1	0.209653	-2.49992e-06
33	15	LINC01133-1	0.213545	0.000345973
33	16	LINC01133-1	0.215191	-0.00155235
33	17	LINC01133-1	0.220579	0.000291006
33	18	LINC01133-1	0.230003	0.00617078
33	19	LINC01133-1	0.245771	0.0183947
33	20	LINC01133-1	0.273363	0.0424421
33	21	LINC01133-1	0.324327	0.0898619
33	22	LINC01133-1	0.41074	0.17273
33	23	LINC01133-1	0.552932	0.311378
33	24	LINC01133-1	0.758828	0.51373
33	25	LINC01133-1	1.01068	0.762036
33	26	LINC01133-1	1.2577	1.00551
33	27	LINC01133-1	1.463	1.20727
33	28	LINC01133-1	1.61103	1.35176
33	29	LINC01133-1	1.71023	1.44741
33	30	LINC01133-1	1.7819	1.51554
33	31	LINC01133-1	1.83351	1.5636
33	32	LINC01133-1	1.8674	1.59395
33	33	LINC01133-1	1.8953	1.6183
33	34	LINC01133-1	1.91276	1.63222
33	35	LINC01133-1	1.92504	1.64096
33	36	LINC01133-1	1.93266	1.64503
33	37	LINC01133-1	1.93433	1.64315
33	38	LINC01133-1	1.93706	1.64234
33	39	LINC01133-1	1.93709	1.63883
33	40	LINC01133-1	1.93352	1.63172
34	1	LINC00675-2	0.15793	-0.00576034
34	2	LINC00675-2	0.161659	-0.00565124
34	3	LINC00675-2	0.169765	-0.00116561
34	4	LINC00675-2	0.174196	-0.000354959
34	5	LINC00675-2	0.178549	0.000377889
34	6	LINC00675-2	0.182981	0.00118995
34	7	LINC00675-2	0.186818	0.0014064
34	8	LINC00675-2	0.190425	0.00139374
34	9	LINC00675-2	0.193315	0.000663816
34	10	LINC00675-2	0.195135	-0.00113695
34	11	LINC00675-2	0.199154	-0.000737532
34	12	LINC00675-2	0.202389	-0.00112296
34	13	LINC00675-2	0.204598	-0.00253345
34	14	LINC00675-2	0.209328	-0.00142436
34	15	LINC00675-2	0.214724	0.000352119
34	16	LINC00675-2	0.221084	0.0030919
34	17	LINC00675-2	0.229929	0.00831612
34	18	LINC00675-2	0.246776	0.0215437
34	19	LINC00675-2	0.276526	0.0476734
34	20	LINC00675-2	0.32843	0.0959569
34	21	LINC00675-2	0.420994	0.184901
34	22	LINC00675-2	0.57594	0.336226
34	23	LINC00675-2	0.799724	0.556391
34	24	LINC00675-2	1.06572	0.818768
34	25	LINC00675-2	1.316	1.06542
34	26	LINC00675-2	1.5066	1.2524
34	27	LINC00675-2	1.64097	1.38316
34	28	LINC00675-2	1.74043	1.47899
34	29	LINC00675-2	1.82339	1.55834
34	30	LINC00675-2	1.88559	1.61692
34	31	LINC00675-2	1.9326	1.6603
34	32	LINC00675-2	1.9673	1.69139
34	33	LINC00675-2	1.99194	1.71241
34	34	LINC00675-2	2.01486	1.73171
34	35	LINC00675-2	2.03546	1.74868
34	36	LINC00675-2	2.05017	1.75978
34	37	LINC00675-2	2.0622	1.76818
34	38	LINC00675-2	2.07335	1.77571
34	39	LINC00675-2	2.07972	1.77847
34	40	LINC00675-2	2.08166	1.77679
35	1	DPP10-AS1	0.2253	-0.00542276
35	2	DPP10-AS1	0.22788	-0.00630676
35	3	DPP10-AS1	0.233393	-0.00425712
35	4	DPP10-AS1	0.238252	-0.0028618
35	5	DPP10-AS1	0.244208	-0.000369444
35	6	DPP10-AS1	0.248819	0.000777605
35	7	DPP10-AS1	0.253216	0.00171136
35	8	DPP10-AS1	0.257493	0.00252481
35	9	DPP10-AS1	0.260886	0.00245404
35	10	DPP10-AS1	0.264455	0.00255942
35	11	DPP10-AS1	0.26746	0.00210112
35	12	DPP10-AS1	0.268556	-0.000266493
35	13	DPP10-AS1	0.272997	0.000710757
35	14	DPP10-AS1	0.276083	0.000333968
35	15	DPP10-AS1	0.278213	-0.000999535
35	16	DPP10-AS1	0.281897	-0.000779801
35	17	DPP10-AS1	0.284566	-0.0015737
35	18	DPP10-AS1	0.288431	-0.00117316
35	19	DPP10-AS1	0.292175	-0.000892031
35	20	DPP10-AS1	0.300462	0.00393097
35	21	DPP10-AS1	0.311328	0.0113338
35	22	DPP10-AS1	0.329751	0.0262931
35	23	DPP10-AS1	0.365205	0.0582833
35	24	DPP10-AS1	0.42704	0.116654
35	25	DPP10-AS1	0.53695	0.223101
35	26	DPP10-AS1	0.715076	0.397763
35	27	DPP10-AS1	0.969724	0.648949
35	28	DPP10-AS1	1.2749	0.950657
35	29	DPP10-AS1	1.56895	1.24124
35	30	DPP10-AS1	1.80182	1.47065
35	31	DPP10-AS1	1.96858	1.63395
35	32	DPP10-AS1	2.08213	1.74403
35	33	DPP10-AS1	2.1587	1.81714
35	34	DPP10-AS1	2.21092	1.8659
35	35	DPP10-AS1	2.25111	1.90263
35	36	DPP10-AS1	2.27877	1.92682
35	37	DPP10-AS1	2.30169	1.94628
35	38	DPP10-AS1	2.31977	1.9609
35	39	DPP10-AS1	2.3359	1.97356
35	40	DPP10-AS1	2.34854	1.98274
36	1
36	2
36	3
36	4
36	5
36	6
36	7
36	8
36	9
36	10
36	11
36	12
36	13
36	14
36	15
36	16
36	17
36	18
36	19
36	20
36	21
36	22
36	23
36	24
36	25
36	26
36	27
36	28
36	29
36	30
36	31
36	32
36	33
36	34
36	35
36	36
36	37
36	38
36	39
36	40
37	1
37	2
37	3
37	4
37	5
37	6
37	7
37	8
37	9
37	10
37	11
37	12
37	13
37	14
37	15
37	16
37	17
37	18
37	19
37	20
37	21
37	22
37	23
37	24
37	25
37	26
37	27
37	28
37	29
37	30
37	31
37	32
37	33
37	34
37	35
37	36
37	37
37	38
37	39
37	40
38	1	GAPDH	0.225772	0.00124254
38	2	GAPDH	0.229222	-0.00313945
38	3	GAPDH	0.238627	-0.0015671
38	4	GAPDH	0.247857	-0.000169381
38	5	GAPDH	0.257084	0.0012249
38	6	GAPDH	0.265449	0.00175766
38	7	GAPDH	0.273057	0.00153257
38	8	GAPDH	0.279748	0.000391149
38	9	GAPDH	0.286317	-0.000871984
38	10	GAPDH	0.292399	-0.00262223
38	11	GAPDH	0.300882	-0.00197218
38	12	GAPDH	0.309927	-0.000759482
38	13	GAPDH	0.321575	0.00305609
38	14	GAPDH	0.336246	0.00989478
38	15	GAPDH	0.361579	0.027395
38	16	GAPDH	0.40689	0.064873
38	17	GAPDH	0.484537	0.134688
38	18	GAPDH	0.613922	0.25624
38	19	GAPDH	0.811956	0.446442
38	20	GAPDH	1.07543	0.702083
38	21	GAPDH	1.36323	0.982046
38	22	GAPDH	1.62267	1.23366
38	23	GAPDH	1.82118	1.42433
38	24	GAPDH	1.95622	1.55155
38	25	GAPDH	2.04359	1.63108
38	26	GAPDH	2.10172	1.68138
38	27	GAPDH	2.14004	1.71187
38	28	GAPDH	2.16425	1.72824
38	29	GAPDH	2.18076	1.73692
38	30	GAPDH	2.18974	1.73807
38	31	GAPDH	2.19423	1.73472
38	32	GAPDH	2.19427	1.72693
38	33	GAPDH	2.1922	1.71703
38	34	GAPDH	2.18962	1.70662
38	35	GAPDH	2.18954	1.69871
38	36	GAPDH	2.18959	1.69092
38	37	GAPDH	2.1896	1.6831
38	38	GAPDH	2.18686	1.67253
38	39	GAPDH	2.18567	1.6635
38	40	GAPDH	2.18475	1.65476
39	1	LINC00261-2	0.141224	-0.00809549
39	2	LINC00261-2	0.146826	-0.00738833
39	3	LINC00261-2	0.156565	-0.00254369
39	4	LINC00261-2	0.162557	-0.00144566
39	5	LINC00261-2	0.16924	0.00034222
39	6	LINC00261-2	0.175022	0.00122955
39	7	LINC00261-2	0.179164	0.000477344
39	8	LINC00261-2	0.184703	0.0011215
39	9	LINC00261-2	0.188931	0.000455141
39	10	LINC00261-2	0.194133	0.000762708
39	11	LINC00261-2	0.199473	0.00120877
39	12	LINC00261-2	0.204177	0.0010177
39	13	LINC00261-2	0.209307	0.00125328
39	14	LINC00261-2	0.21288	-6.8091e-05
39	15	LINC00261-2	0.216975	-0.000867471
39	16	LINC00261-2	0.221149	-0.00158826
39	17	LINC00261-2	0.225376	-0.00225525
39	18	LINC00261-2	0.233426	0.000900216
39	19	LINC00261-2	0.242028	0.00460744
39	20	LINC00261-2	0.255688	0.0133728
39	21	LINC00261-2	0.279052	0.0318427
39	22	LINC00261-2	0.319742	0.0676381
39	23	LINC00261-2	0.392197	0.135199
39	24	LINC00261-2	0.517957	0.256064
39	25	LINC00261-2	0.71977	0.452982
39	26	LINC00261-2	0.99676	0.725078
39	27	LINC00261-2	1.31091	1.03433
39	28	LINC00261-2	1.60021	1.31874
39	29	LINC00261-2	1.82341	1.53705
39	30	LINC00261-2	1.98051	1.68925
39	31	LINC00261-2	2.08421	1.78805
39	32	LINC00261-2	2.15267	1.85162
39	33	LINC00261-2	2.20215	1.89621
39	34	LINC00261-2	2.23804	1.9272
39	35	LINC00261-2	2.26321	1.94747
39	36	LINC00261-2	2.28307	1.96244
39	37	LINC00261-2	2.29859	1.97307
39	38	LINC00261-2	2.31036	1.97995
39	39	LINC00261-2	2.31923	1.98392
39	40	LINC00261-2	2.32497	1.98476
40	1	LINC01133-1	0.158863	-0.00674885
40	2	LINC01133-1	0.165057	-0.00522399
40	3	LINC01133-1	0.174333	-0.000617189
40	4	LINC01133-1	0.179268	-0.000350825
40	5	LINC01133-1	0.184198	-9.00349e-05
40	6	LINC01133-1	0.190423	0.00146616
40	7	LINC01133-1	0.194148	0.000522428
40	8	LINC01133-1	0.198957	0.000662087
40	9	LINC01133-1	0.204203	0.0012395
40	10	LINC01133-1	0.207099	-0.000533407
40	11	LINC01133-1	0.212111	-0.000190109
40	12	LINC01133-1	0.216927	-4.39384e-05
40	13	LINC01133-1	0.220719	-0.000920926
40	14	LINC01133-1	0.224109	-0.00219928
40	15	LINC01133-1	0.229198	-0.00177892
40	16	LINC01133-1	0.234816	-0.000830162
40	17	LINC01133-1	0.240799	0.000483366
40	18	LINC01133-1	0.248165	0.00318126
40	19	LINC01133-1	0.259702	0.0100492
40	20	LINC01133-1	0.279756	0.025434
40	21	LINC01133-1	0.318179	0.059188
40	22	LINC01133-1	0.384658	0.120998
40	23	LINC01133-1	0.49436	0.226031
40	24	LINC01133-1	0.669139	0.396141
40	25	LINC01133-1	0.903103	0.625436
40	26	LINC01133-1	1.16715	0.884814
40	27	LINC01133-1	1.40945	1.12244
40	28	LINC01133-1	1.59881	1.30714
40	29	LINC01133-1	1.73535	1.43901
40	30	LINC01133-1	1.82971	1.5287
40	31	LINC01133-1	1.90012	1.59444
40	32	LINC01133-1	1.94702	1.63667
40	33	LINC01133-1	1.97991	1.66489
40	34	LINC01133-1	2.00492	1.68523
40	35	LINC01133-1	2.02213	1.69777
40	36	LINC01133-1	2.03391	1.70489
40	37	LINC01133-1	2.04456	1.71086
40	38	LINC01133-1	2.04931	1.71094
40	39	LINC01133-1	2.05088	1.70785
40	40	LINC01133-1	2.05223	1.70453
41	1	LINC00675-2	0.179371	-0.00365091
41	2	LINC00675-2	0.18249	-0.00516027
41	3	LINC00675-2	0.189888	-0.00239201
41	4	LINC00675-2	0.196816	-9.36588e-05
41	5	LINC00675-2	0.202063	0.000523856
41	6	LINC00675-2	0.208179	0.00201066
41	7	LINC00675-2	0.213445	0.00264805
41	8	LINC00675-2	0.216353	0.000926471
41	9	LINC00675-2	0.220505	0.000449347
41	10	LINC00675-2	0.223858	-0.000827136
41	11	LINC00675-2	0.22863	-0.000684894
41	12	LINC00675-2	0.233428	-0.000516486
41	13	LINC00675-2	0.237117	-0.00145672
41	14	LINC00675-2	0.240999	-0.00220408
41	15	LINC00675-2	0.246407	-0.00142522
41	16	LINC00675-2	0.251679	-0.000782326
41	17	LINC00675-2	0.257357	0.000266428
41	18	LINC00675-2	0.265278	0.00355772
41	19	LINC00675-2	0.276898	0.0105488
41	20	LINC00675-2	0.297867	0.0268885
41	21	LINC00675-2	0.334651	0.0590434
41	22	LINC00675-2	0.401112	0.120874
41	23	LINC00675-2	0.51388	0.229013
41	24	LINC00675-2	0.689444	0.399948
41	25	LINC00675-2	0.927323	0.633198
41	26	LINC00675-2	1.18774	0.888982
41	27	LINC00675-2	1.41536	1.11197
41	28	LINC00675-2	1.5896	1.28159
41	29	LINC00675-2	1.71775	1.40511
41	30	LINC00675-2	1.81958	1.50231
41	31	LINC00675-2	1.8982	1.5763
41	32	LINC00675-2	1.95702	1.63049
41	33	LINC00675-2	2.00312	1.67196
41	34	LINC00675-2	2.03872	1.70293
41	35	LINC00675-2	2.06472	1.7243
41	36	LINC00675-2	2.08521	1.74016
41	37	LINC00675-2	2.10415	1.75447
41	38	LINC00675-2	2.11845	1.76414
41	39	LINC00675-2	2.12959	1.77066
41	40	LINC00675-2	2.13859	1.77503
42	1	DPP10-AS1	0.130819	-0.0116218
42	2	DPP10-AS1	0.13664	-0.00962154
42	3	DPP10-AS1	0.146418	-0.0036649
42	4	DPP10-AS1	0.151939	-0.00196464
42	5	DPP10-AS1	0.155875	-0.00184967
42	6	DPP10-AS1	0.15999	-0.00155496
42	7	DPP10-AS1	0.166074	0.000707744
42	8	DPP10-AS1	0.170978	0.00179101
42	9	DPP10-AS1	0.174862	0.00185413
42	10	DPP10-AS1	0.178403	0.00157458
42	11	DPP10-AS1	0.183634	0.00298498
42	12	DPP10-AS1	0.187322	0.00285243
42	13	DPP10-AS1	0.189287	0.000996273
42	14	DPP10-AS1	0.193485	0.00137385
42	15	DPP10-AS1	0.198272	0.00233982
42	16	DPP10-AS1	0.200079	0.000325683
42	17	DPP10-AS1	0.203294	-0.000280162
42	18	DPP10-AS1	0.205756	-0.00163904
42	19	DPP10-AS1	0.209252	-0.00196404
42	20	DPP10-AS1	0.213393	-0.00164349
42	21	DPP10-AS1	0.218325	-0.000532589
42	22	DPP10-AS1	0.221622	-0.00105637
42	23	DPP10-AS1	0.225848	-0.000650652
42	24	DPP10-AS1	0.234216	0.00389606
42	25	DPP10-AS1	0.250552	0.0164111
42	26	DPP10-AS1	0.276484	0.0385228
42	27	DPP10-AS1	0.323305	0.0815229
42	28	DPP10-AS1	0.407546	0.161943
42	29	DPP10-AS1	0.549508	0.300084
42	30	DPP10-AS1	0.759741	0.506496
42	31	DPP10-AS1	1.02481	0.767746
42	32	DPP10-AS1	1.2999	1.03901
42	33	DPP10-AS1	1.53662	1.27191
42	34	DPP10-AS1	1.71128	1.44275
42	35	DPP10-AS1	1.83451	1.56216
42	36	DPP10-AS1	1.92413	1.64796
42	37	DPP10-AS1	1.99011	1.71012
42	38	DPP10-AS1	2.03319	1.74938
42	39	DPP10-AS1	2.06346	1.77583
42	40	DPP10-AS1	2.08975	1.7983
43	1	GAPDH	0.186888	-0.0038177
43	2	GAPDH	0.188908	-0.00408561
43	3	GAPDH	0.194339	-0.000942042
43	4	GAPDH	0.198436	0.000868158
43	5	GAPDH	0.200112	0.000256026
43	6	GAPDH	0.202108	-3.48977e-05
43	7	GAPDH	0.205031	0.000600212
43	8	GAPDH	0.207322	0.000604287
43	9	GAPDH	0.208587	-0.000418805
43	10	GAPDH	0.210483	-0.00080967
43	11	GAPDH	0.212961	-0.000619673
43	12	GAPDH	0.214392	-0.00147605
43	13	GAPDH	0.220128	0.00197246
43	14	GAPDH	0.226169	0.00572653
43	15	GAPDH	0.236771	0.0140411
43	16	GAPDH	0.256913	0.0318956
43	17	GAPDH	0.294374	0.0670682
43	18	GAPDH	0.364124	0.134531
43	19	GAPDH	0.481959	0.250078
43	20	GAPDH	0.664862	0.430694
43	21	GAPDH	0.910313	0.673857
43	22	GAPDH	1.18464	0.945899
43	23	GAPDH	1.43521	1.19418
43	24	GAPDH	1.62519	1.38187
43	25	GAPDH	1.75393	1.50832
43	26	GAPDH	1.83517	1.58728
43	27	GAPDH	1.88876	1.63858
43	28	GAPDH	1.92603	1.67356
43	29	GAPDH	1.95087	1.69612
43	30	GAPDH	1.96875	1.71171
43	31	GAPDH	1.97831	1.71898
43	32	GAPDH	1.98514	1.72352
43	33	GAPDH	1.98926	1.72535
43	34	GAPDH	1.98781	1.72161
43	35	GAPDH	1.98477	1.71629
43	36	GAPDH	1.98228	1.71151
43	37	GAPDH	1.98164	1.70858
43	38	GAPDH	1.97939	1.70405
43	39	GAPDH	1.98196	1.70433
43	40	GAPDH	1.97924	1.69932
44	1	LINC00261-2	0.0837545	-0.00306709
44	2	LINC00261-2	0.0861138	-0.00256949
44	3	LINC00261-2	0.0901771	-0.00036794
44	4	LINC00261-2	0.0939659	0.00155909
44	5	LINC00261-2	0.0950054	0.000736892
44	6	LINC00261-2	0.0956615	-0.00046866
44	7	LINC00261-2	0.0978124	-0.000179529
44	8	LINC00261-2	0.0996541	-0.000199455
44	9	LINC00261-2	0.102591	0.00087563
44	10	LINC00261-2	0.104404	0.000827198
44	11	LINC00261-2	0.104548	-0.000890574
44	12	LINC00261-2	0.104923	-0.00237764
44	13	LINC00261-2	0.108143	-0.00101964
44	14	LINC00261-2	0.110685	-0.000339272
44	15	LINC00261-2	0.111507	-0.00137873
44	16	LINC00261-2	0.114442	-0.000305445
44	17	LINC00261-2	0.117519	0.000909525
44	18	LINC00261-2	0.121089	0.00261855
44	19	LINC00261-2	0.128001	0.00766882
44	20	LINC00261-2	0.140114	0.0179199
44	21	LINC00261-2	0.162076	0.0380206
44	22	LINC00261-2	0.204341	0.0784239
44	23	LINC00261-2	0.279179	0.151399
44	24	LINC00261-2	0.410085	0.280444
44	25	LINC00261-2	0.615016	0.483514
44	26	LINC00261-2	0.885365	0.752001
44	27	LINC00261-2	1.17299	1.03776
44	28	LINC00261-2	1.4229	1.28581
44	29	LINC00261-2	1.60674	1.46779
44	30	LINC00261-2	1.7319	1.59109
44	31	LINC00261-2	1.81478	1.67211
44	32	LINC00261-2	1.87295	1.72842
44	33	LINC00261-2	1.908	1.7616
44	34	LINC00261-2	1.9317	1.78344
44	35	LINC00261-2	1.95273	1.80261
44	36	LINC00261-2	1.96909	1.8171
44	37	LINC00261-2	1.98045	1.82661
44	38	LINC00261-2	1.98907	1.83337
44	39	LINC00261-2	1.99838	1.84081
44	40	LINC00261-2	2.00348	1.84405
45	1	LINC01133-1	0.100661	0.00242947
45	2	LINC01133-1	0.100253	0.000317566
45	3	LINC01133-1	0.10097	-0.000669586
45	4	LINC01133-1	0.103171	-0.000172008
45	5	LINC01133-1	0.105725	0.000678326
45	6	LINC01133-1	0.107837	0.00108639
45	7	LINC01133-1	0.108884	0.000430405
45	8	LINC01133-1	0.109751	-0.000406677
45	9	LINC01133-1	0.111634	-0.00022712
45	10	LINC01133-1	0.114308	0.000743228
45	11	LINC01133-1	0.115111	-0.000157877
45	12	LINC01133-1	0.115758	-0.00121387
45	13	LINC01133-1	0.117636	-0.00104043
45	14	LINC01133-1	0.119116	-0.0012632
45	15	LINC01133-1	0.122329	0.000245998
45	16	LINC01133-1	0.125753	0.00196642
45	17	LINC01133-1	0.132125	0.00663394
45	18	LINC01133-1	0.140684	0.0134901
45	19	LINC01133-1	0.158334	0.0294363
45	20	LINC01133-1	0.190513	0.0599113
45	21	LINC01133-1	0.248104	0.115799
45	22	LINC01133-1	0.352425	0.218416
45	23	LINC01133-1	0.518755	0.383042
45	24	LINC01133-1	0.744532	0.607115
45	25	LINC01133-1	1.00685	0.867725
45	26	LINC01133-1	1.25575	1.11493
45	27	LINC01133-1	1.45324	1.31072
45	28	LINC01133-1	1.59574	1.45151
45	29	LINC01133-1	1.69325	1.54731
45	30	LINC01133-1	1.76154	1.6139
45	31	LINC01133-1	1.81058	1.66124
45	32	LINC01133-1	1.84422	1.69317
45	33	LINC01133-1	1.87096	1.71822
45	34	LINC01133-1	1.89244	1.73799
45	35	LINC01133-1	1.90575	1.74959
45	36	LINC01133-1	1.91197	1.75411
45	37	LINC01133-1	1.92044	1.76088
45	38	LINC01133-1	1.92237	1.76111
45	39	LINC01133-1	1.92039	1.75742
45	40	LINC01133-1	1.9171	1.75243
46	1	LINC00675-2	0.0664387	-0.00198397
46	2	LINC00675-2	0.0682324	-0.00226044
46	3	LINC00675-2	0.0715673	-0.000995612
46	4	LINC00675-2	0.0744655	-0.000167577
46	5	LINC00675-2	0.0776104	0.000907177
46	6	LINC00675-2	0.0804347	0.00166128
46	7	LINC00675-2	0.081709	0.000865467
46	8	LINC00675-2	0.0833096	0.000395864
46	9	LINC00675-2	0.0851952	0.00021132
46	10	LINC00675-2	0.0864657	-0.000588321
46	11	LINC00675-2	0.0879497	-0.00117451
46	12	LINC00675-2	0.0892157	-0.00197867
46	13	LINC00675-2	0.0912868	-0.00197771
46	14	LINC00675-2	0.0946157	-0.000718954
46	15	LINC00675-2	0.0980198	0.000614946
46	16	LINC00675-2	0.10242	0.00294529
46	17	LINC00675-2	0.110583	0.00903815
46	18	LINC00675-2	0.126111	0.0224958
46	19	LINC00675-2	0.154903	0.0492178
46	20	LINC00675-2	0.207492	0.0997368
46	21	LINC00675-2	0.301874	0.192048
46	22	LINC00675-2	0.459417	0.347521
46	23	LINC00675-2	0.684414	0.570448
46	24	LINC00675-2	0.953665	0.837628
46	25	LINC00675-2	1.2041	1.08599
46	26	LINC00675-2	1.39509	1.27491
46	27	LINC00675-2	1.53343	1.41118
46	28	LINC00675-2	1.64044	1.51613
46	29	LINC00675-2	1.72452	1.59813
46	30	LINC00675-2	1.78822	1.65976
46	31	LINC00675-2	1.83463	1.7041
46	32	LINC00675-2	1.87115	1.73855
46	33	LINC00675-2	1.89978	1.76512
46	34	LINC00675-2	1.92014	1.7834
46	35	LINC00675-2	1.93873	1.79992
46	36	LINC00675-2	1.95374	1.81286
46	37	LINC00675-2	1.96843	1.82548
46	38	LINC00675-2	1.97777	1.83275
46	39	LINC00675-2	1.98755	1.84046
46	40	LINC00675-2	1.99632	1.84716
47	1	DPP10-AS1	0.106232	0.000347057
47	2	DPP10-AS1	0.106341	-0.00129098
47	3	DPP10-AS1	0.108725	-0.000654375
47	4	DPP10-AS1	0.110819	-0.000308477
47	5	DPP10-AS1	0.112989	0.000113885
47	6	DPP10-AS1	0.115321	0.000698403
47	7	DPP10-AS1	0.11687	0.000500348
47	8	DPP10-AS1	0.118209	9.12558e-05
47	9	DPP10-AS1	0.119737	-0.000128011
47	10	DPP10-AS1	0.12156	-5.26959e-05
47	11	DPP10-AS1	0.123688	0.00032769
47	12	DPP10-AS1	0.125612	0.000504184
47	13	DPP10-AS1	0.126661	-0.000194587
47	14	DPP10-AS1	0.128575	-2.7958e-05
47	15	DPP10-AS1	0.129192	-0.00115833
47	16	DPP10-AS1	0.131577	-0.000521342
47	17	DPP10-AS1	0.133559	-0.000286272
47	18	DPP10-AS1	0.13669	0.00109628
47	19	DPP10-AS1	0.143368	0.00602676
47	20	DPP10-AS1	0.155359	0.0162701
47	21	DPP10-AS1	0.176339	0.0355032
47	22	DPP10-AS1	0.213413	0.0708295
47	23	DPP10-AS1	0.283723	0.139392
47	24	DPP10-AS1	0.404821	0.258742
47	25	DPP10-AS1	0.601712	0.453886
47	26	DPP10-AS1	0.876687	0.727113
47	27	DPP10-AS1	1.19069	1.03937
47	28	DPP10-AS1	1.48381	1.33074
47	29	DPP10-AS1	1.71252	1.55771
47	30	DPP10-AS1	1.87461	1.71804
47	31	DPP10-AS1	1.98541	1.8271
47	32	DPP10-AS1	2.06256	1.9025
47	33	DPP10-AS1	2.11722	1.95542
47	34	DPP10-AS1	2.16142	1.99787
47	35	DPP10-AS1	2.19167	2.02637
47	36	DPP10-AS1	2.21755	2.0505
47	37	DPP10-AS1	2.2388	2.07
47	38	DPP10-AS1	2.25386	2.08332
47	39	DPP10-AS1	2.26235	2.09006
47	40	DPP10-AS1	2.26496	2.09092
48	1
48	2
48	3
48	4
48	5
48	6
48	7
48	8
48	9
48	10
48	11
48	12
48	13
48	14
48	15
48	16
48	17
48	18
48	19
48	20
48	21
48	22
48	23
48	24
48	25
48	26
48	27
48	28
48	29
48	30
48	31
48	32
48	33
48	34
48	35
48	36
48	37
48	38
48	39
48	40
49	1
49	2
49	3
49	4
49	5
49	6
49	7
49	8
49	9
49	10
49	11
49	12
49	13
49	14
49	15
49	16
49	17
49	18
49	19
49	20
49	21
49	22
49	23
49	24
49	25
49	26
49	27
49	28
49	29
49	30
49	31
49	32
49	33
49	34
49	35
49	36
49	37
49	38
49	39
49	40
50	1	GAPDH	0.209633	-0.000467006
50	2	GAPDH	0.214943	-0.00163503
[truncated: 1,878 more rows]

## Sheet: Results
Well	Well Position	Sample Name	Target Name	Task	Reporter	Quencher	RQ	CT	Ct Mean	Delta Ct Mean	ddCT	2^(-ddCT)	Automatic Ct Threshold	Ct Threshold	Automatic Baseline	Baseline Start	Baseline End	Efficiency	Tm1	Tm2	Tm3	Custom1	Custom2	Custom3	Custom4	Custom5	Custom6	EXPFAIL	MTP
2	A2	22CA	GAPDH	UNKNOWN	SYBR	None		16.464	16.4643				TRUE	0.162268	TRUE	3	11	1	84.6184									N	N
3	A3	22CA	LINC00261-2	UNKNOWN	SYBR	None	0.452365	22.764	22.7642	6.29994	1.14444	0.452365	TRUE	0.152203	TRUE	3	18	1	83.9356									N	N
4	A4	22CA	LINC01133-1	UNKNOWN	SYBR	None	0.314285	21.448	21.4481	4.98377	1.66985	0.314285	TRUE	0.132224	TRUE	3	17	1	83.5454									N	N
5	A5	22CA	LINC00675-2	UNKNOWN	SYBR	None	0.292813	20.702	20.7019	4.23763	1.77195	0.292813	TRUE	0.120593	TRUE	3	17	1	86.5694									N	N
6	A6	22CA	DPP10-AS1	UNKNOWN	SYBR	None	0.368863	25.997	25.9974	9.53312	1.43884	0.368863	TRUE	0.193304	TRUE	3	21	1	83.4478									N	N
7	A7	22N	GAPDH	UNKNOWN	SYBR	None		16.886	16.8864				TRUE	0.162268	TRUE	3	12	1	84.9111									N	N
8	A8	22N	LINC00261-2	UNKNOWN	SYBR	None	1	22.042	22.0419	5.1555			TRUE	0.152203	TRUE	3	17	1	84.0331									N	N
9	A9	22N	LINC01133-1	UNKNOWN	SYBR	None	1	20.2	20.2004	3.31392			TRUE	0.132224	TRUE	3	16	1	83.6429									N	N
10	A10	22N	LINC00675-2	UNKNOWN	SYBR	None	1	19.352	19.3521	2.46568			TRUE	0.120593	TRUE	3	15	1	86.5694									N	N
11	A11	22N	DPP10-AS1	UNKNOWN	SYBR	None	1	24.981	24.9807	8.09428			TRUE	0.193304	TRUE	3	20	1	83.3503									N	N
14	B2	25CA	GAPDH	UNKNOWN	SYBR	None		15.181	15.1813				TRUE	0.162268	TRUE	3	10	1	84.716									N	N
15	B3	25CA	LINC00261-2	UNKNOWN	SYBR	None	0.125095	23.336	23.3357	8.15441	1.28375	0.410725	TRUE	0.152203	TRUE	3	19	1	84.0331									N	N
16	B4	25CA	LINC01133-1	UNKNOWN	SYBR	None	0.224784	20.649	20.6486	5.4673	2.88624	0.135256	TRUE	0.132224	TRUE	3	16	1	83.6429									N	N
17	B5	25CA	LINC00675-2	UNKNOWN	SYBR	None	0.101161	20.952	20.9522	5.77096	3.33451	0.0991318	TRUE	0.120593	TRUE	3	17	1	86.6669									N	N
18	B6	25CA	DPP10-AS1	UNKNOWN	SYBR	None	0.0857463	26.819	26.8193	11.6381	4.87315	0.0341221	TRUE	0.193304	TRUE	3	22	1	83.3503									N	N
19	B7	25N	GAPDH	UNKNOWN	SYBR	None		17.637	17.6374				TRUE	0.162268	TRUE	3	13	1	84.9111									N	N
20	B8	25N	LINC00261-2	UNKNOWN	SYBR	None	0.304572	24.508	24.5081	6.87065			TRUE	0.152203	TRUE	3	20	1	84.1307									N	N
21	B9	25N	LINC01133-1	UNKNOWN	SYBR	None	1.66192	20.218	20.2185	2.58107			TRUE	0.132224	TRUE	3	16	1	83.7405									N	N
22	B10	25N	LINC00675-2	UNKNOWN	SYBR	None	1.02047	20.074	20.0739	2.43645			TRUE	0.120593	TRUE	3	16	1	86.6669									N	N
23	B11	25N	DPP10-AS1	UNKNOWN	SYBR	None	2.51293	24.402	24.4023	6.76491			TRUE	0.193304	TRUE	3	19	1	83.3503									N	N
26	C2	26CA	GAPDH	UNKNOWN	SYBR	None		18.77	18.7699				TRUE	0.162268	TRUE	3	14	1	84.716	72.7177								N	Y
27	C3	26CA	LINC00261-2	UNKNOWN	SYBR	None	0.0701262	27.759	27.7593	8.98941	4.23544	0.0530893	TRUE	0.152203	TRUE	3	23	1	83.9356									N	N
28	C4	26CA	LINC01133-1	UNKNOWN	SYBR	None	0.091741	25.53	25.5301	6.7602	2.82641	0.140982	TRUE	0.132224	TRUE	3	21	1	83.5454	73.8882								N	Y
29	C5	26CA	LINC00675-2	UNKNOWN	SYBR	None	0.0673334	25.128	25.1281	6.35822	3.66569	0.0787982	TRUE	0.120593	TRUE	3	21	1	86.5694									N	N
30	C6	26CA	DPP10-AS1	UNKNOWN	SYBR	None		Undetermined					TRUE	0.193304	TRUE	3	39	1	80.0337									Y	N
31	C7	26N	GAPDH	UNKNOWN	SYBR	None		17.64	17.6403				TRUE	0.162268	TRUE	3	13	1	84.8135									N	N
32	C8	26N	LINC00261-2	UNKNOWN	SYBR	None	1.32091	22.394	22.3943	4.75397			TRUE	0.152203	TRUE	3	18	1	84.1307									N	N
33	C9	26N	LINC01133-1	UNKNOWN	SYBR	None	0.650727	21.574	21.5741	3.93379			TRUE	0.132224	TRUE	3	17	1	83.6429									N	N
34	C10	26N	LINC00675-2	UNKNOWN	SYBR	None	0.854504	20.333	20.3328	2.69252			TRUE	0.120593	TRUE	3	16	1	86.5694									N	N
35	C11	26N	DPP10-AS1	UNKNOWN	SYBR	None	1.96709	24.759	24.7585	7.11822			TRUE	0.193304	TRUE	3	19	1	83.3503									N	N
38	D2	28CA	GAPDH	UNKNOWN	SYBR	None		17.254	17.2539				TRUE	0.162268	TRUE	3	13	1	84.8135									N	N
39	D3	28CA	LINC00261-2	UNKNOWN	SYBR	None	0.59382	23.161	23.1613	5.90741	1.19765	0.435985	TRUE	0.152203	TRUE	3	18	1	84.1307									N	N
40	D4	28CA	LINC01133-1	UNKNOWN	SYBR	None	0.339948	22.124	22.1244	4.87053	1.96788	0.255628	TRUE	0.132224	TRUE	3	18	1	83.7405									N	N
41	D5	28CA	LINC00675-2	UNKNOWN	SYBR	None	0.206638	21.994	21.9944	4.74051	2.73891	0.149798	TRUE	0.120593	TRUE	3	18	1	86.7645									N	N
42	D6	28CA	DPP10-AS1	UNKNOWN	SYBR	None	0.135163	28.235	28.2354	10.9815	5.74771	0.0186109	TRUE	0.193304	TRUE	3	23	1	83.4478									N	N
43	D7	28N	GAPDH	UNKNOWN	SYBR	None		18.271	18.2706				TRUE	0.162268	TRUE	3	13	1	85.0086									N	N
44	D8	28N	LINC00261-2	UNKNOWN	SYBR	None	1.36202	22.98	22.9803	4.70975			TRUE	0.152203	TRUE	3	18	1	84.2282									N	N
45	D9	28N	LINC01133-1	UNKNOWN	SYBR	None	1.32986	21.173	21.1732	2.90264			TRUE	0.132224	TRUE	3	16	1	83.838									N	N
46	D10	28N	LINC00675-2	UNKNOWN	SYBR	None	1.37944	20.272	20.2722	2.0016			TRUE	0.120593	TRUE	3	16	1	86.7645									N	N
47	D11	28N	DPP10-AS1	UNKNOWN	SYBR	None	7.26256	23.504	23.5044	5.2338			TRUE	0.193304	TRUE	3	18	1	83.4478									N	N
50	E2	31CA	GAPDH	UNKNOWN	SYBR	None		16.22	16.2205				TRUE	0.162268	TRUE	3	11	1	84.8135									N	N
51	E3	31CA	LINC00261-2	UNKNOWN	SYBR	None	0.398651	22.703	22.7028	6.48231	1.43359	0.370208	TRUE	0.152203	TRUE	3	18	1	84.0331									N	N
52	E4	31CA	LINC01133-1	UNKNOWN	SYBR	None	0.249584	21.537	21.5368	5.31632	2.79663	0.143923	TRUE	0.132224	TRUE	3	17	1	83.7405									N	N
53	E5	31CA	LINC00675-2	UNKNOWN	SYBR	None	0.202268	20.992	20.9918	4.77134	2.32779	0.199189	TRUE	0.120593	TRUE	3	16	1	86.6669									N	N
54	E6	31CA	DPP10-AS1	UNKNOWN	SYBR	None	0.0097995	30.988	30.9878	14.7674	8.35408	0.00305613	TRUE	0.193304	TRUE	3	26	1	83.4478									N	N
55	E7	31N	GAPDH	UNKNOWN	SYBR	None		17.645	17.6453				TRUE	0.162268	TRUE	3	13	1	84.9111									N	N
56	E8	31N	LINC00261-2	UNKNOWN	SYBR	None	1.07683	22.694	22.6941	5.04871			TRUE	0.152203	TRUE	3	18	1	84.1307									N	N
57	E9	31N	LINC01133-1	UNKNOWN	SYBR	None	1.73414	20.165	20.165	2.51969			TRUE	0.132224	TRUE	3	16	1	83.7405									N	N
58	E10	31N	LINC00675-2	UNKNOWN	SYBR	None	1.01546	20.089	20.0889	2.44355			TRUE	0.120593	TRUE	3	16	1	86.6669									N	N
59	E11	31N	DPP10-AS1	UNKNOWN	SYBR	None	3.2065	24.059	24.0586	6.41328			TRUE	0.193304	TRUE	3	19	1	83.4478									N	N
62	F2	33CA	GAPDH	UNKNOWN	SYBR	None		17.299	17.2989				TRUE	0.162268	TRUE	3	12	1	84.8135									N	N
63	F3	33CA	LINC00261-2	UNKNOWN	SYBR	None	2.08149	21.397	21.3968	4.09789	0.0690174	0.953287	TRUE	0.152203	TRUE	3	17	1	84.1307									N	N
64	F4	33CA	LINC01133-1	UNKNOWN	SYBR	None	0.514939	21.57	21.5704	4.27144	1.88897	0.27	TRUE	0.132224	TRUE	3	17	1	83.7405									N	N
65	F5	33CA	LINC00675-2	UNKNOWN	SYBR	None	0.453118	20.907	20.9067	3.60772	1.55696	0.339866	TRUE	0.120593	TRUE	3	16	1	86.7645									N	N
66	F6	33CA	DPP10-AS1	UNKNOWN	SYBR	None	0.874467	25.587	25.5867	8.2878	1.69129	0.30965	TRUE	0.193304	TRUE	3	20	1	83.4478									N	N
67	F7	33N	GAPDH	UNKNOWN	SYBR	None		18.749	18.7487				TRUE	0.162268	TRUE	3	14	1	84.9111									N	N
68	F8	33N	LINC00261-2	UNKNOWN	SYBR	None	2.18349	22.778	22.7775	4.02887			TRUE	0.152203	TRUE	3	18	1	84.1307									N	N
69	F9	33N	LINC01133-1	UNKNOWN	SYBR	None	1.90718	21.131	21.1311	2.38247			TRUE	0.132224	TRUE	3	16	1	83.7405									N	N
70	F10	33N	LINC00675-2	UNKNOWN	SYBR	None	1.33323	20.799	20.7994	2.05076			TRUE	0.120593	TRUE	3	16	1	86.6669									N	N
71	F11	33N	DPP10-AS1	UNKNOWN	SYBR	None	2.82406	25.345	25.3452	6.59651			TRUE	0.193304	TRUE	3	20	1	83.3503									N	N
74	G2	37CA	GAPDH	UNKNOWN	SYBR	None		17.669	17.6694				TRUE	0.162268	TRUE	3	13	1	84.716									N	N
75	G3	37CA	LINC00261-2	UNKNOWN	SYBR	None	2.94566	21.266	21.2663	3.59691	-1.11037	2.15902	TRUE	0.152203	TRUE	3	16	1	84.0331									N	N
76	G4	37CA	LINC01133-1	UNKNOWN	SYBR	None	0.696065	21.506	21.5061	3.83662	0.492111	0.710984	TRUE	0.132224	TRUE	3	17	1	83.5454									N	N
77	G5	37CA	LINC00675-2	UNKNOWN	SYBR	None	0.441898	21.313	21.3133	3.6439	0.847887	0.555598	TRUE	0.120593	TRUE	3	17	1	86.5694									N	N
78	G6	37CA	DPP10-AS1	UNKNOWN	SYBR	None	1.8188	24.901	24.9007	7.23129	0.440926	0.736662	TRUE	0.193304	TRUE	3	20	1	83.3503									N	N
79	G7	37N	GAPDH	UNKNOWN	SYBR	None		16.98	16.9795				TRUE	0.162268	TRUE	3	12	1	84.8135									N	N
80	G8	37N	LINC00261-2	UNKNOWN	SYBR	None	1.36435	21.687	21.6868	4.70729			TRUE	0.152203	TRUE	3	17	1	84.1307									N	N
81	G9	37N	LINC01133-1	UNKNOWN	SYBR	None	0.979016	20.324	20.324	3.34451			TRUE	0.132224	TRUE	3	16	1	83.6429									N	N
82	G10	37N	LINC00675-2	UNKNOWN	SYBR	None	0.795356	19.776	19.7755	2.79601			TRUE	0.120593	TRUE	3	15	1	86.6669									N	N
83	G11	37N	DPP10-AS1	UNKNOWN	SYBR	None	2.46897	23.77	23.7699	6.79037			TRUE	0.193304	TRUE	3	18	1	83.3503									N	N
86	H2	38CA	GAPDH	UNKNOWN	SYBR	None		17.461	17.4614				TRUE	0.162268	TRUE	3	12	1	84.716									N	N
87	H3	38CA	LINC00261-2	UNKNOWN	SYBR	None	0.242716	24.66	24.6596	7.19817	1.93296	0.261892	TRUE	0.152203	TRUE	3	20	1	83.9356									N	N
88	H4	38CA	LINC01133-1	UNKNOWN	SYBR	None	0.172727	23.309	23.3088	5.84735	2.24743	0.210598	TRUE	0.132224	TRUE	3	19	1	83.6429									N	N
89	H5	38CA	LINC00675-2	UNKNOWN	SYBR	None	0.0536073	24.149	24.1485	6.68711	4.29536	0.0509294	TRUE	0.120593	TRUE	3	19	1	86.5694									N	N
90	H6	38CA	DPP10-AS1	UNKNOWN	SYBR	None	0.0110698	32.053	32.0529	14.5915	7.1767	0.0069119	TRUE	0.193304	TRUE	3	27	1	83.4478									N	N
91	H7	38N	GAPDH	UNKNOWN	SYBR	None		17.145	17.1447				TRUE	0.162268	TRUE	3	12	1	84.8135									N	N
92	H8	38N	LINC00261-2	UNKNOWN	SYBR	None	0.926779	22.41	22.4099	5.26521			TRUE	0.152203	TRUE	3	18	1	84.0331									N	N
93	H9	38N	LINC01133-1	UNKNOWN	SYBR	None	0.820172	20.745	20.7446	3.59992			TRUE	0.132224	TRUE	3	16	1	83.6429									N	N
94	H10	38N	LINC00675-2	UNKNOWN	SYBR	None	1.05258	19.536	19.5364	2.39175			TRUE	0.120593	TRUE	3	15	1	86.5694									N	N
95	H11	38N	DPP10-AS1	UNKNOWN	SYBR	None	1.60156	24.559	24.5595	7.41479			TRUE	0.193304	TRUE	3	19	1	83.2528									N	N
Analysis Type	Singleplex
Endogenous Control	GAPDH
RQ Min/Max Confidence Level	95.0
Reference Sample	22N
