# Supplementary material for: Transcriptome profiling and co-expression network analysis of lncRNAs and mRNAs in colorectal cancer by RNA sequencing
Source: BMC Cancer. 2022 Jul 16;22:780. doi: 10.1186/s12885-022-09878-6 (PMC9288709; doi:10.1186/s12885-022-09878-6)
Supplement: Supplementary file 1 — Additional file 1. RT-qPCR result s of lncRNAs and mRNAs. [file 12885_2022_9878_MOESM1_ESM.zip › íúsupplementary qPCR raw data/2016-09-08 261.675.1133.DPPO-AS1.xls]

## Sheet: Sample Setup
Block Type	96-Well Block (0.2mL)
Calibration is expired	No
Calibration performed on	2013-06-19 17:08:17 PM CST
Calibration Background is expired	No
Calibration Background performed on	2016-04-21 14:54:21 PM CST
Calibration CY5 is expired	Yes
Calibration CY5 performed on	2015-04-24 21:34:58 PM CST
Calibration FAM is expired	No
Calibration FAM performed on	2016-04-21 15:19:57 PM CST
Calibration MELTDOCTOR is expired	Yes
Calibration MELTDOCTOR performed on	2013-06-19 17:08:16 PM CST
Calibration NED is expired	No
Calibration NED performed on	2016-04-21 15:45:46 PM CST
Calibration ROI is expired	No
Calibration ROI performed on	2016-04-21 14:45:24 PM CST
Calibration ROX is expired	No
Calibration ROX performed on	2016-04-21 15:37:01 PM CST
Calibration SYBR is expired	No
Calibration SYBR performed on	2016-04-21 15:54:32 PM CST
Calibration TAMRA is expired	No
Calibration TAMRA performed on	2016-04-21 15:11:48 PM CST
Calibration Uniformity is expired	No
Calibration Uniformity performed on	2016-04-21 15:02:46 PM CST
Calibration VIC is expired	No
Calibration VIC performed on	2016-04-21 15:28:24 PM CST
Chemistry	SYBR_GREEN
Experiment File Name	D:\Documents and Settings\INSTR-ADMIN\Desktop\TOUJING\Gdd Lnc\2016-09-08 XIATIAO.eds
Experiment Name	2016-09-08 XIATIAO
Experiment Run End Time	2016-09-08 10:44:42 AM CST
Experiment Type	Comparative Cт (ΔΔCт)
Instrument Name	278990028
Instrument Serial Number	278990028
Instrument Type	ViiA 7
Passive Reference	ROX
Quantification Cycle Method	Ct
Signal Smoothing On	false
Stage/ Cycle where Analysis is performed	Stage 2, Step 2
Well	Well Position	Sample Name	Sample Color	Biogroup Name	Biogroup Color	Target Name	Target Color	Task	Reporter	Quencher	Quantity	Comments
1	A1
2	A2	39CA	RGB(176,23,31)			GAPDH	RGB(176,23,31)	UNKNOWN	SYBR	None
3	A3	39CA	RGB(176,23,31)			LINC00261-2	RGB(0,0,255)	UNKNOWN	SYBR	None
4	A4	39CA	RGB(176,23,31)			LINC01133-1	RGB(0,139,69)	UNKNOWN	SYBR	None
5	A5	39CA	RGB(176,23,31)			LINC00675-2	RGB(238,238,0)	UNKNOWN	SYBR	None
6	A6	39CA	RGB(176,23,31)			DPP10-AS1	RGB(139,137,112)	UNKNOWN	SYBR	None
7	A7	39N	RGB(0,245,255)			GAPDH	RGB(176,23,31)	UNKNOWN	SYBR	None
8	A8	39N	RGB(0,245,255)			LINC00261-2	RGB(0,0,255)	UNKNOWN	SYBR	None
9	A9	39N	RGB(0,245,255)			LINC01133-1	RGB(0,139,69)	UNKNOWN	SYBR	None
10	A10	39N	RGB(0,245,255)			LINC00675-2	RGB(238,238,0)	UNKNOWN	SYBR	None
11	A11	39N	RGB(0,245,255)			DPP10-AS1	RGB(139,137,112)	UNKNOWN	SYBR	None
12	A12
13	B1
14	B2	42CA	RGB(0,0,255)			GAPDH	RGB(176,23,31)	UNKNOWN	SYBR	None
15	B3	42CA	RGB(0,0,255)			LINC00261-2	RGB(0,0,255)	UNKNOWN	SYBR	None
16	B4	42CA	RGB(0,0,255)			LINC01133-1	RGB(0,139,69)	UNKNOWN	SYBR	None
17	B5	42CA	RGB(0,0,255)			LINC00675-2	RGB(238,238,0)	UNKNOWN	SYBR	None
18	B6	42CA	RGB(0,0,255)			DPP10-AS1	RGB(139,137,112)	UNKNOWN	SYBR	None
19	B7	42N	RGB(238,220,130)			GAPDH	RGB(176,23,31)	UNKNOWN	SYBR	None
20	B8	42N	RGB(238,220,130)			LINC00261-2	RGB(0,0,255)	UNKNOWN	SYBR	None
21	B9	42N	RGB(238,220,130)			LINC01133-1	RGB(0,139,69)	UNKNOWN	SYBR	None
22	B10	42N	RGB(238,220,130)			LINC00675-2	RGB(238,238,0)	UNKNOWN	SYBR	None
23	B11	42N	RGB(238,220,130)			DPP10-AS1	RGB(139,137,112)	UNKNOWN	SYBR	None
24	B12
25	C1
26	C2	43CA	RGB(0,139,69)			GAPDH	RGB(176,23,31)	UNKNOWN	SYBR	None
27	C3	43CA	RGB(0,139,69)			LINC00261-2	RGB(0,0,255)	UNKNOWN	SYBR	None
28	C4	43CA	RGB(0,139,69)			LINC01133-1	RGB(0,139,69)	UNKNOWN	SYBR	None
29	C5	43CA	RGB(0,139,69)			LINC00675-2	RGB(238,238,0)	UNKNOWN	SYBR	None
30	C6	43CA	RGB(0,139,69)			DPP10-AS1	RGB(139,137,112)	UNKNOWN	SYBR	None
31	C7	43N	RGB(255,127,0)			GAPDH	RGB(176,23,31)	UNKNOWN	SYBR	None
32	C8	43N	RGB(255,127,0)			LINC00261-2	RGB(0,0,255)	UNKNOWN	SYBR	None
33	C9	43N	RGB(255,127,0)			LINC01133-1	RGB(0,139,69)	UNKNOWN	SYBR	None
34	C10	43N	RGB(255,127,0)			LINC00675-2	RGB(238,238,0)	UNKNOWN	SYBR	None
35	C11	43N	RGB(255,127,0)			DPP10-AS1	RGB(139,137,112)	UNKNOWN	SYBR	None
36	C12
37	D1
38	D2	46CA	RGB(238,238,0)			GAPDH	RGB(176,23,31)	UNKNOWN	SYBR	None
39	D3	46CA	RGB(238,238,0)			LINC00261-2	RGB(0,0,255)	UNKNOWN	SYBR	None
40	D4	46CA	RGB(238,238,0)			LINC01133-1	RGB(0,139,69)	UNKNOWN	SYBR	None
41	D5	46CA	RGB(238,238,0)			LINC00675-2	RGB(238,238,0)	UNKNOWN	SYBR	None
42	D6	46CA	RGB(238,238,0)			DPP10-AS1	RGB(139,137,112)	UNKNOWN	SYBR	None
43	D7	46N	RGB(142,142,56)			GAPDH	RGB(176,23,31)	UNKNOWN	SYBR	None
44	D8	46N	RGB(142,142,56)			LINC00261-2	RGB(0,0,255)	UNKNOWN	SYBR	None
45	D9	46N	RGB(142,142,56)			LINC01133-1	RGB(0,139,69)	UNKNOWN	SYBR	None
46	D10	46N	RGB(142,142,56)			LINC00675-2	RGB(238,238,0)	UNKNOWN	SYBR	None
47	D11	46N	RGB(142,142,56)			DPP10-AS1	RGB(139,137,112)	UNKNOWN	SYBR	None
48	D12
49	E1
50	E2	48CA	RGB(139,137,112)			GAPDH	RGB(176,23,31)	UNKNOWN	SYBR	None
51	E3	48CA	RGB(139,137,112)			LINC00261-2	RGB(0,0,255)	UNKNOWN	SYBR	None
52	E4	48CA	RGB(139,137,112)			LINC01133-1	RGB(0,139,69)	UNKNOWN	SYBR	None
53	E5	48CA	RGB(139,137,112)			LINC00675-2	RGB(238,238,0)	UNKNOWN	SYBR	None
54	E6	48CA	RGB(139,137,112)			DPP10-AS1	RGB(139,137,112)	UNKNOWN	SYBR	None
55	E7	48N	RGB(238,44,44)			GAPDH	RGB(176,23,31)	UNKNOWN	SYBR	None
56	E8	48N	RGB(238,44,44)			LINC00261-2	RGB(0,0,255)	UNKNOWN	SYBR	None
57	E9	48N	RGB(238,44,44)			LINC01133-1	RGB(0,139,69)	UNKNOWN	SYBR	None
58	E10	48N	RGB(238,44,44)			LINC00675-2	RGB(238,238,0)	UNKNOWN	SYBR	None
59	E11	48N	RGB(238,44,44)			DPP10-AS1	RGB(139,137,112)	UNKNOWN	SYBR	None
60	E12
61	F1
62	F2	50CA	RGB(238,121,66)			GAPDH	RGB(176,23,31)	UNKNOWN	SYBR	None
63	F3	50CA	RGB(238,121,66)			LINC00261-2	RGB(0,0,255)	UNKNOWN	SYBR	None
64	F4	50CA	RGB(238,121,66)			LINC01133-1	RGB(0,139,69)	UNKNOWN	SYBR	None
65	F5	50CA	RGB(238,121,66)			LINC00675-2	RGB(238,238,0)	UNKNOWN	SYBR	None
66	F6	50CA	RGB(238,121,66)			DPP10-AS1	RGB(139,137,112)	UNKNOWN	SYBR	None
67	F7	50N	RGB(51,161,201)			GAPDH	RGB(176,23,31)	UNKNOWN	SYBR	None
68	F8	50N	RGB(51,161,201)			LINC00261-2	RGB(0,0,255)	UNKNOWN	SYBR	None
69	F9	50N	RGB(51,161,201)			LINC01133-1	RGB(0,139,69)	UNKNOWN	SYBR	None
70	F10	50N	RGB(51,161,201)			LINC00675-2	RGB(238,238,0)	UNKNOWN	SYBR	None
71	F11	50N	RGB(51,161,201)			DPP10-AS1	RGB(139,137,112)	UNKNOWN	SYBR	None
72	F12
73	G1
74	G2	67CA	RGB(142,56,142)			GAPDH	RGB(176,23,31)	UNKNOWN	SYBR	None
75	G3	67CA	RGB(142,56,142)			LINC00261-2	RGB(0,0,255)	UNKNOWN	SYBR	None
76	G4	67CA	RGB(142,56,142)			LINC01133-1	RGB(0,139,69)	UNKNOWN	SYBR	None
77	G5	67CA	RGB(142,56,142)			LINC00675-2	RGB(238,238,0)	UNKNOWN	SYBR	None
78	G6	67CA	RGB(142,56,142)			DPP10-AS1	RGB(139,137,112)	UNKNOWN	SYBR	None
79	G7	67N	RGB(238,18,137)			GAPDH	RGB(176,23,31)	UNKNOWN	SYBR	None
80	G8	67N	RGB(238,18,137)			LINC00261-2	RGB(0,0,255)	UNKNOWN	SYBR	None
81	G9	67N	RGB(238,18,137)			LINC01133-1	RGB(0,139,69)	UNKNOWN	SYBR	None
82	G10	67N	RGB(238,18,137)			LINC00675-2	RGB(238,238,0)	UNKNOWN	SYBR	None
83	G11	67N	RGB(238,18,137)			DPP10-AS1	RGB(139,137,112)	UNKNOWN	SYBR	None
84	G12
85	H1
86	H2	75CA	RGB(198,113,113)			GAPDH	RGB(176,23,31)	UNKNOWN	SYBR	None
87	H3	75CA	RGB(198,113,113)			LINC00261-2	RGB(0,0,255)	UNKNOWN	SYBR	None
88	H4	75CA	RGB(198,113,113)			LINC01133-1	RGB(0,139,69)	UNKNOWN	SYBR	None
89	H5	75CA	RGB(198,113,113)			LINC00675-2	RGB(238,238,0)	UNKNOWN	SYBR	None
90	H6	75CA	RGB(198,113,113)			DPP10-AS1	RGB(139,137,112)	UNKNOWN	SYBR	None
91	H7	75N	RGB(176,23,31)			GAPDH	RGB(176,23,31)	UNKNOWN	SYBR	None
92	H8	75N	RGB(176,23,31)			LINC00261-2	RGB(0,0,255)	UNKNOWN	SYBR	None
93	H9	75N	RGB(176,23,31)			LINC01133-1	RGB(0,139,69)	UNKNOWN	SYBR	None
94	H10	75N	RGB(176,23,31)			LINC00675-2	RGB(238,238,0)	UNKNOWN	SYBR	None
95	H11	75N	RGB(176,23,31)			DPP10-AS1	RGB(139,137,112)	UNKNOWN	SYBR	None
96	H12

## Sheet: Amplification Data
Block Type	96-Well Block (0.2mL)
Calibration is expired	No
Calibration performed on	2013-06-19 17:08:17 PM CST
Calibration Background is expired	No
Calibration Background performed on	2016-04-21 14:54:21 PM CST
Calibration CY5 is expired	Yes
Calibration CY5 performed on	2015-04-24 21:34:58 PM CST
Calibration FAM is expired	No
Calibration FAM performed on	2016-04-21 15:19:57 PM CST
Calibration MELTDOCTOR is expired	Yes
Calibration MELTDOCTOR performed on	2013-06-19 17:08:16 PM CST
Calibration NED is expired	No
Calibration NED performed on	2016-04-21 15:45:46 PM CST
Calibration ROI is expired	No
Calibration ROI performed on	2016-04-21 14:45:24 PM CST
Calibration ROX is expired	No
Calibration ROX performed on	2016-04-21 15:37:01 PM CST
Calibration SYBR is expired	No
Calibration SYBR performed on	2016-04-21 15:54:32 PM CST
Calibration TAMRA is expired	No
Calibration TAMRA performed on	2016-04-21 15:11:48 PM CST
Calibration Uniformity is expired	No
Calibration Uniformity performed on	2016-04-21 15:02:46 PM CST
Calibration VIC is expired	No
Calibration VIC performed on	2016-04-21 15:28:24 PM CST
Chemistry	SYBR_GREEN
Experiment File Name	D:\Documents and Settings\INSTR-ADMIN\Desktop\TOUJING\Gdd Lnc\2016-09-08 XIATIAO.eds
Experiment Name	2016-09-08 XIATIAO
Experiment Run End Time	2016-09-08 10:44:42 AM CST
Experiment Type	Comparative Cт (ΔΔCт)
Instrument Name	278990028
Instrument Serial Number	278990028
Instrument Type	ViiA 7
Passive Reference	ROX
Quantification Cycle Method	Ct
Signal Smoothing On	false
Stage/ Cycle where Analysis is performed	Stage 2, Step 2
Well	Cycle	Target Name	Rn	Delta Rn
1	1
1	2
1	3
1	4
1	5
1	6
1	7
1	8
1	9
1	10
1	11
1	12
1	13
1	14
1	15
1	16
1	17
1	18
1	19
1	20
1	21
1	22
1	23
1	24
1	25
1	26
1	27
1	28
1	29
1	30
1	31
1	32
1	33
1	34
1	35
1	36
1	37
1	38
1	39
1	40
2	1	GAPDH	0.273083	-0.00449457
2	2	GAPDH	0.279449	-0.00472819
2	3	GAPDH	0.289645	-0.0011317
2	4	GAPDH	0.298133	0.000756824
2	5	GAPDH	0.305096	0.00112036
2	6	GAPDH	0.31103	0.000454551
2	7	GAPDH	0.31729	0.000115645
2	8	GAPDH	0.324022	0.000248033
2	9	GAPDH	0.329152	-0.00122086
2	10	GAPDH	0.335054	-0.00191885
2	11	GAPDH	0.343063	-0.000509226
2	12	GAPDH	0.352257	0.00208522
2	13	GAPDH	0.364422	0.00765105
2	14	GAPDH	0.383189	0.0198181
2	15	GAPDH	0.412555	0.0425844
2	16	GAPDH	0.465416	0.0888464
2	17	GAPDH	0.556976	0.173807
2	18	GAPDH	0.707521	0.317753
2	19	GAPDH	0.932958	0.536591
2	20	GAPDH	1.22759	0.824619
2	21	GAPDH	1.53658	1.12701
2	22	GAPDH	1.7982	1.38204
2	23	GAPDH	1.99306	1.5703
2	24	GAPDH	2.12102	1.69165
2	25	GAPDH	2.20191	1.76594
2	26	GAPDH	2.25898	1.81641
2	27	GAPDH	2.29301	1.84385
2	28	GAPDH	2.31345	1.85769
2	29	GAPDH	2.32964	1.86727
2	30	GAPDH	2.33977	1.87081
2	31	GAPDH	2.34091	1.86535
2	32	GAPDH	2.34435	1.86218
2	33	GAPDH	2.34547	1.85671
2	34	GAPDH	2.34344	1.84808
2	35	GAPDH	2.34567	1.84371
2	36	GAPDH	2.34427	1.83571
2	37	GAPDH	2.33932	1.82417
2	38	GAPDH	2.33578	1.81402
2	39	GAPDH	2.33799	1.80964
2	40	GAPDH	2.33919	1.80423
3	1	LINC00261-2	0.209832	-0.014769
3	2	LINC00261-2	0.216715	-0.0126378
3	3	LINC00261-2	0.22753	-0.00657536
3	4	LINC00261-2	0.233925	-0.00493289
3	5	LINC00261-2	0.240642	-0.00296863
3	6	LINC00261-2	0.246466	-0.00189636
3	7	LINC00261-2	0.252449	-0.000666009
3	8	LINC00261-2	0.259503	0.00163539
3	9	LINC00261-2	0.26457	0.00194967
3	10	LINC00261-2	0.26926	0.00188739
3	11	LINC00261-2	0.274722	0.00259764
3	12	LINC00261-2	0.281693	0.00481569
3	13	LINC00261-2	0.285382	0.00375256
3	14	LINC00261-2	0.290703	0.00432137
3	15	LINC00261-2	0.295079	0.00394504
3	16	LINC00261-2	0.299495	0.00360855
3	17	LINC00261-2	0.301461	0.00082192
3	18	LINC00261-2	0.305917	0.000525543
3	19	LINC00261-2	0.310864	0.000720071
3	20	LINC00261-2	0.315476	0.000579084
3	21	LINC00261-2	0.319124	-0.000525025
3	22	LINC00261-2	0.322738	-0.00166356
3	23	LINC00261-2	0.326446	-0.00270734
3	24	LINC00261-2	0.331218	-0.00268862
3	25	LINC00261-2	0.334715	-0.00394386
3	26	LINC00261-2	0.34082	-0.00259145
3	27	LINC00261-2	0.348163	-8.14979e-07
3	28	LINC00261-2	0.357842	0.00492659
3	29	LINC00261-2	0.378682	0.0210134
3	30	LINC00261-2	0.412631	0.0502104
3	31	LINC00261-2	0.473429	0.106256
3	32	LINC00261-2	0.580482	0.208556
3	33	LINC00261-2	0.760219	0.383541
3	34	LINC00261-2	1.02299	0.641558
3	35	LINC00261-2	1.35438	0.968196
3	36	LINC00261-2	1.69167	1.30073
3	37	LINC00261-2	1.97039	1.5747
3	38	LINC00261-2	2.16595	1.76551
3	39	LINC00261-2	2.2967	1.89151
3	40	LINC00261-2	2.3752	1.96526
4	1	LINC01133-1	0.222254	-0.00350358
4	2	LINC01133-1	0.227546	-0.00189967
4	3	LINC01133-1	0.231979	-0.0011548
4	4	LINC01133-1	0.235399	-0.0014238
4	5	LINC01133-1	0.240169	-0.000341549
4	6	LINC01133-1	0.243358	-0.000841399
4	7	LINC01133-1	0.249381	0.00149343
4	8	LINC01133-1	0.252742	0.00116573
4	9	LINC01133-1	0.256359	0.00109435
4	10	LINC01133-1	0.260813	0.00185985
4	11	LINC01133-1	0.262415	-0.000226292
4	12	LINC01133-1	0.266187	-0.000142463
4	13	LINC01133-1	0.270168	0.000149832
4	14	LINC01133-1	0.275062	0.00135512
4	15	LINC01133-1	0.277933	0.000538056
4	16	LINC01133-1	0.279288	-0.00179604
4	17	LINC01133-1	0.282403	-0.00236959
4	18	LINC01133-1	0.288696	0.000235367
4	19	LINC01133-1	0.292553	0.000404192
4	20	LINC01133-1	0.301001	0.00516395
4	21	LINC01133-1	0.313334	0.0138083
4	22	LINC01133-1	0.337056	0.0338422
4	23	LINC01133-1	0.377587	0.070684
4	24	LINC01133-1	0.450376	0.139785
4	25	LINC01133-1	0.57438	0.2601
4	26	LINC01133-1	0.764156	0.446188
4	27	LINC01133-1	1.00651	0.684851
4	28	LINC01133-1	1.26745	0.942102
4	29	LINC01133-1	1.49908	1.17005
4	30	LINC01133-1	1.6762	1.34348
4	31	LINC01133-1	1.79953	1.46312
4	32	LINC01133-1	1.88516	1.54506
4	33	LINC01133-1	1.94844	1.60466
4	34	LINC01133-1	1.99104	1.64356
4	35	LINC01133-1	2.01902	1.66786
4	36	LINC01133-1	2.03646	1.68161
4	37	LINC01133-1	2.0497	1.69116
4	38	LINC01133-1	2.05585	1.69362
4	39	LINC01133-1	2.05953	1.69361
4	40	LINC01133-1	2.05489	1.68529
5	1	LINC00675-2	0.206879	-0.0158849
5	2	LINC00675-2	0.214761	-0.0129021
5	3	LINC00675-2	0.223912	-0.00864988
5	4	LINC00675-2	0.232407	-0.00505332
5	5	LINC00675-2	0.240344	-0.00201517
5	6	LINC00675-2	0.247619	0.000361355
5	7	LINC00675-2	0.25283	0.000674143
5	8	LINC00675-2	0.259718	0.00266345
5	9	LINC00675-2	0.264407	0.00245307
5	10	LINC00675-2	0.268899	0.00204677
5	11	LINC00675-2	0.27473	0.00297908
5	12	LINC00675-2	0.280756	0.00410593
5	13	LINC00675-2	0.285552	0.00400311
5	14	LINC00675-2	0.290036	0.00358916
5	15	LINC00675-2	0.294491	0.00314525
5	16	LINC00675-2	0.298011	0.00176609
5	17	LINC00675-2	0.303083	0.00193929
5	18	LINC00675-2	0.306433	0.000390765
5	19	LINC00675-2	0.310478	-0.000462477
5	20	LINC00675-2	0.314066	-0.00177375
5	21	LINC00675-2	0.317154	-0.00358383
5	22	LINC00675-2	0.321895	-0.00374133
5	23	LINC00675-2	0.327459	-0.00307692
5	24	LINC00675-2	0.333082	-0.00235163
5	25	LINC00675-2	0.340924	0.000590846
5	26	LINC00675-2	0.350201	0.0049697
5	27	LINC00675-2	0.369061	0.0189313
5	28	LINC00675-2	0.399934	0.0449054
5	29	LINC00675-2	0.456353	0.0964253
5	30	LINC00675-2	0.55841	0.193583
5	31	LINC00675-2	0.727041	0.357316
5	32	LINC00675-2	0.972799	0.598175
5	33	LINC00675-2	1.27494	0.895419
5	34	LINC00675-2	1.56383	1.17941
5	35	LINC00675-2	1.78051	1.39119
5	36	LINC00675-2	1.93054	1.53632
5	37	LINC00675-2	2.04949	1.65038
5	38	LINC00675-2	2.14853	1.74452
5	39	LINC00675-2	2.22263	1.81372
5	40	LINC00675-2	2.27317	1.85936
6	1	DPP10-AS1	0.217637	-0.00448175
6	2	DPP10-AS1	0.21836	-0.00834913
6	3	DPP10-AS1	0.225847	-0.00545226
6	4	DPP10-AS1	0.232861	-0.0030288
6	5	DPP10-AS1	0.239109	-0.00137095
6	6	DPP10-AS1	0.244591	-0.000479483
6	7	DPP10-AS1	0.249565	-9.47133e-05
6	8	DPP10-AS1	0.25482	0.000569349
6	9	DPP10-AS1	0.260589	0.00174889
6	10	DPP10-AS1	0.265871	0.00244044
6	11	DPP10-AS1	0.270872	0.00285072
6	12	DPP10-AS1	0.276387	0.00377629
6	13	DPP10-AS1	0.280914	0.00371247
6	14	DPP10-AS1	0.284544	0.0027522
6	15	DPP10-AS1	0.287851	0.00146911
6	16	DPP10-AS1	0.291909	0.000937403
6	17	DPP10-AS1	0.295707	0.000144683
6	18	DPP10-AS1	0.299536	-0.000615791
6	19	DPP10-AS1	0.303533	-0.00120934
6	20	DPP10-AS1	0.307403	-0.00192937
6	21	DPP10-AS1	0.311621	-0.00230161
6	22	DPP10-AS1	0.316181	-0.00233169
6	23	DPP10-AS1	0.321515	-0.00158754
6	24	DPP10-AS1	0.330814	0.00312093
6	25	DPP10-AS1	0.342789	0.0105057
6	26	DPP10-AS1	0.364372	0.0274985
6	27	DPP10-AS1	0.402034	0.0605707
6	28	DPP10-AS1	0.471925	0.125871
6	29	DPP10-AS1	0.591991	0.241347
6	30	DPP10-AS1	0.784015	0.428781
6	31	DPP10-AS1	1.05944	0.699613
6	32	DPP10-AS1	1.38141	1.017
6	33	DPP10-AS1	1.69103	1.32202
6	34	DPP10-AS1	1.93975	1.56616
6	35	DPP10-AS1	2.11905	1.74086
6	36	DPP10-AS1	2.24221	1.85943
6	37	DPP10-AS1	2.32999	1.94262
6	38	DPP10-AS1	2.39452	2.00257
6	39	DPP10-AS1	2.44037	2.04382
6	40	DPP10-AS1	2.46662	2.06548
7	1	GAPDH	0.205064	-0.00021996
7	2	GAPDH	0.208699	-0.000964635
7	3	GAPDH	0.214536	0.000493485
7	4	GAPDH	0.219827	0.00140475
7	5	GAPDH	0.223666	0.000864398
7	6	GAPDH	0.226271	-0.000909843
7	7	GAPDH	0.230415	-0.00114552
7	8	GAPDH	0.235555	-0.000384822
7	9	GAPDH	0.23951	-0.000808779
7	10	GAPDH	0.243503	-0.00119532
7	11	GAPDH	0.24775	-0.00132845
7	12	GAPDH	0.253609	0.000151366
7	13	GAPDH	0.260696	0.00285874
7	14	GAPDH	0.270881	0.00866424
7	15	GAPDH	0.287464	0.0208677
7	16	GAPDH	0.317179	0.046204
7	17	GAPDH	0.369419	0.0940646
7	18	GAPDH	0.461744	0.182009
7	19	GAPDH	0.614106	0.329993
7	20	GAPDH	0.843047	0.554554
7	21	GAPDH	1.13295	0.840079
7	22	GAPDH	1.43289	1.13564
7	23	GAPDH	1.68804	1.38641
7	24	GAPDH	1.87284	1.56682
7	25	GAPDH	1.99312	1.68273
7	26	GAPDH	2.07043	1.75566
7	27	GAPDH	2.12101	1.80186
7	28	GAPDH	2.15491	1.83138
7	29	GAPDH	2.17669	1.84879
7	30	GAPDH	2.18838	1.8561
7	31	GAPDH	2.19493	1.85827
7	32	GAPDH	2.19728	1.85623
7	33	GAPDH	2.19651	1.85108
7	34	GAPDH	2.19969	1.84988
7	35	GAPDH	2.20253	1.84835
7	36	GAPDH	2.2008	1.84223
7	37	GAPDH	2.19839	1.83545
7	38	GAPDH	2.19702	1.8297
7	39	GAPDH	2.19563	1.82393
7	40	GAPDH	2.19346	1.81737
8	1	LINC00261-2	0.116996	-0.00527402
8	2	LINC00261-2	0.120917	-0.00478009
8	3	LINC00261-2	0.127065	-0.00205913
8	4	LINC00261-2	0.132133	-0.000419223
8	5	LINC00261-2	0.13613	0.000151625
8	6	LINC00261-2	0.138387	-0.00101923
8	7	LINC00261-2	0.143353	0.000519831
8	8	LINC00261-2	0.147636	0.00137598
8	9	LINC00261-2	0.150687	0.000999871
8	10	LINC00261-2	0.153804	0.000689196
8	11	LINC00261-2	0.157247	0.000705736
8	12	LINC00261-2	0.161303	0.0013341
8	13	LINC00261-2	0.163701	0.000305236
8	14	LINC00261-2	0.166916	9.33262e-05
8	15	LINC00261-2	0.170206	-4.36459e-05
8	16	LINC00261-2	0.173302	-0.000375585
8	17	LINC00261-2	0.176658	-0.000446545
8	18	LINC00261-2	0.179195	-0.00133601
8	19	LINC00261-2	0.182517	-0.00144129
8	20	LINC00261-2	0.188351	0.000965756
8	21	LINC00261-2	0.195664	0.00485111
8	22	LINC00261-2	0.208465	0.0142251
8	23	LINC00261-2	0.230562	0.0328954
8	24	LINC00261-2	0.270768	0.0696736
8	25	LINC00261-2	0.346592	0.142071
8	26	LINC00261-2	0.475034	0.267086
8	27	LINC00261-2	0.686339	0.474964
8	28	LINC00261-2	0.98094	0.766138
8	29	LINC00261-2	1.32185	1.10362
8	30	LINC00261-2	1.64187	1.42021
8	31	LINC00261-2	1.88466	1.65958
8	32	LINC00261-2	2.05419	1.82568
8	33	LINC00261-2	2.16578	1.93384
8	34	LINC00261-2	2.23838	2.00301
8	35	LINC00261-2	2.28735	2.04855
8	36	LINC00261-2	2.32258	2.08036
8	37	LINC00261-2	2.35093	2.10528
8	38	LINC00261-2	2.37303	2.12395
8	39	LINC00261-2	2.3818	2.1293
8	40	LINC00261-2	2.38893	2.13301
9	1	LINC01133-1	0.125406	0.000475935
9	2	LINC01133-1	0.126925	-0.00161771
9	3	LINC01133-1	0.130438	-0.0017172
9	4	LINC01133-1	0.135173	-0.000595132
9	5	LINC01133-1	0.13858	-0.000800774
9	6	LINC01133-1	0.142152	-0.000841668
9	7	LINC01133-1	0.147119	0.000513289
9	8	LINC01133-1	0.15232	0.00210158
9	9	LINC01133-1	0.156326	0.00249483
9	10	LINC01133-1	0.159174	0.00172982
9	11	LINC01133-1	0.162259	0.00120242
9	12	LINC01133-1	0.164513	-0.000156277
9	13	LINC01133-1	0.16683	-0.00145191
9	14	LINC01133-1	0.170654	-0.001241
9	15	LINC01133-1	0.175011	-0.000496726
9	16	LINC01133-1	0.177742	-0.0013784
9	17	LINC01133-1	0.18337	0.000637152
9	18	LINC01133-1	0.191018	0.00467266
9	19	LINC01133-1	0.20413	0.0141717
9	20	LINC01133-1	0.226994	0.0334235
9	21	LINC01133-1	0.26893	0.0717459
9	22	LINC01133-1	0.344029	0.143233
9	23	LINC01133-1	0.473931	0.269522
9	24	LINC01133-1	0.67807	0.470049
9	25	LINC01133-1	0.951694	0.74006
9	26	LINC01133-1	1.25011	1.03486
9	27	LINC01133-1	1.52144	1.30258
9	28	LINC01133-1	1.72754	1.50507
9	29	LINC01133-1	1.87435	1.64826
9	30	LINC01133-1	1.97277	1.74308
9	31	LINC01133-1	2.03893	1.80562
9	32	LINC01133-1	2.08728	1.85036
9	33	LINC01133-1	2.12102	1.88049
9	34	LINC01133-1	2.14114	1.897
9	35	LINC01133-1	2.15686	1.9091
9	36	LINC01133-1	2.16795	1.91658
9	37	LINC01133-1	2.17413	1.91914
9	38	LINC01133-1	2.17728	1.91868
9	39	LINC01133-1	2.17671	1.9145
9	40	LINC01133-1	2.18055	1.91472
10	1	LINC00675-2	0.115529	-0.00134229
10	2	LINC00675-2	0.120317	-0.000210067
10	3	LINC00675-2	0.126493	0.00230893
10	4	LINC00675-2	0.128923	0.00108306
10	5	LINC00675-2	0.130202	-0.00129368
10	6	LINC00675-2	0.133513	-0.00163915
10	7	LINC00675-2	0.137673	-0.00113508
10	8	LINC00675-2	0.142088	-0.000376219
10	9	LINC00675-2	0.146397	0.000276277
10	10	LINC00675-2	0.150226	0.00044915
10	11	LINC00675-2	0.153598	0.000165317
10	12	LINC00675-2	0.157067	-2.1644e-05
10	13	LINC00675-2	0.159495	-0.00124938
10	14	LINC00675-2	0.16387	-0.000530883
10	15	LINC00675-2	0.168333	0.000275557
10	16	LINC00675-2	0.173401	0.00168773
10	17	LINC00675-2	0.180317	0.00494736
10	18	LINC00675-2	0.192969	0.0139435
10	19	LINC00675-2	0.215603	0.0329211
10	20	LINC00675-2	0.25404	0.0677024
10	21	LINC00675-2	0.325059	0.135065
10	22	LINC00675-2	0.450771	0.257121
10	23	LINC00675-2	0.649743	0.452437
10	24	LINC00675-2	0.919036	0.718074
10	25	LINC00675-2	1.21584	1.01122
10	26	LINC00675-2	1.467	1.25873
10	27	LINC00675-2	1.64294	1.43101
10	28	LINC00675-2	1.76623	1.55064
10	29	LINC00675-2	1.86726	1.64802
10	30	LINC00675-2	1.94342	1.72052
10	31	LINC00675-2	2.00076	1.7742
10	32	LINC00675-2	2.04657	1.81636
10	33	LINC00675-2	2.07955	1.84569
10	34	LINC00675-2	2.10525	1.86773
10	35	LINC00675-2	2.1261	1.88492
10	36	LINC00675-2	2.14333	1.8985
10	37	LINC00675-2	2.15624	1.90775
10	38	LINC00675-2	2.16727	1.91512
10	39	LINC00675-2	2.17749	1.92168
10	40	LINC00675-2	2.18802	1.92856
11	1	DPP10-AS1	0.13204	-0.00317685
11	2	DPP10-AS1	0.134758	-0.00411417
11	3	DPP10-AS1	0.140058	-0.00246901
11	4	DPP10-AS1	0.144984	-0.00119831
11	5	DPP10-AS1	0.148673	-0.00116451
11	6	DPP10-AS1	0.152711	-0.000781789
11	7	DPP10-AS1	0.157976	0.00082807
11	8	DPP10-AS1	0.162062	0.00125795
11	9	DPP10-AS1	0.16571	0.00125063
11	10	DPP10-AS1	0.169493	0.00137846
11	11	DPP10-AS1	0.173476	0.00170621
11	12	DPP10-AS1	0.176268	0.000842717
11	13	DPP10-AS1	0.181297	0.00221641
11	14	DPP10-AS1	0.184276	0.00154028
11	15	DPP10-AS1	0.187534	0.00114285
11	16	DPP10-AS1	0.18953	-0.000516505
11	17	DPP10-AS1	0.191194	-0.00250742
11	18	DPP10-AS1	0.194461	-0.00289594
11	19	DPP10-AS1	0.199981	-0.00103133
11	20	DPP10-AS1	0.205069	0.000401245
11	21	DPP10-AS1	0.21218	0.0038569
11	22	DPP10-AS1	0.223251	0.0112728
11	23	DPP10-AS1	0.24303	0.0273968
11	24	DPP10-AS1	0.282808	0.0635196
11	25	DPP10-AS1	0.35053	0.127586
11	26	DPP10-AS1	0.474663	0.248064
11	27	DPP10-AS1	0.678164	0.44791
11	28	DPP10-AS1	0.972648	0.738737
11	29	DPP10-AS1	1.33006	1.0925
11	30	DPP10-AS1	1.6766	1.43538
11	31	DPP10-AS1	1.95338	1.70851
11	32	DPP10-AS1	2.14902	1.90049
11	33	DPP10-AS1	2.28533	2.03314
11	34	DPP10-AS1	2.37988	2.12404
11	35	DPP10-AS1	2.44254	2.18304
11	36	DPP10-AS1	2.48947	2.22631
11	37	DPP10-AS1	2.52498	2.25817
11	38	DPP10-AS1	2.55349	2.28303
11	39	DPP10-AS1	2.57422	2.3001
11	40	DPP10-AS1	2.59015	2.31238
12	1
12	2
12	3
12	4
12	5
12	6
12	7
12	8
12	9
12	10
12	11
12	12
12	13
12	14
12	15
12	16
12	17
12	18
12	19
12	20
12	21
12	22
12	23
12	24
12	25
12	26
12	27
12	28
12	29
12	30
12	31
12	32
12	33
12	34
12	35
12	36
12	37
12	38
12	39
12	40
13	1
13	2
13	3
13	4
13	5
13	6
13	7
13	8
13	9
13	10
13	11
13	12
13	13
13	14
13	15
13	16
13	17
13	18
13	19
13	20
13	21
13	22
13	23
13	24
13	25
13	26
13	27
13	28
13	29
13	30
13	31
13	32
13	33
13	34
13	35
13	36
13	37
13	38
13	39
13	40
14	1	GAPDH	0.200246	-0.00435
14	2	GAPDH	0.207609	-0.00407134
14	3	GAPDH	0.216684	-0.00208053
14	4	GAPDH	0.22522	-0.000628639
14	5	GAPDH	0.234789	0.00185599
14	6	GAPDH	0.242642	0.00262551
14	7	GAPDH	0.2482	0.00109906
14	8	GAPDH	0.25354	-0.000645195
14	9	GAPDH	0.259587	-0.00168235
14	10	GAPDH	0.2668	-0.0015531
14	11	GAPDH	0.275685	0.000247581
14	12	GAPDH	0.283283	0.000761667
14	13	GAPDH	0.295157	0.00555134
14	14	GAPDH	0.313755	0.0170655
14	15	GAPDH	0.343184	0.0394096
14	16	GAPDH	0.395107	0.0842488
14	17	GAPDH	0.485555	0.167612
14	18	GAPDH	0.636999	0.311972
14	19	GAPDH	0.862373	0.530262
14	20	GAPDH	1.15536	0.816161
14	21	GAPDH	1.46762	1.12134
14	22	GAPDH	1.73634	1.38298
14	23	GAPDH	1.93937	1.57892
14	24	GAPDH	2.07444	1.70691
14	25	GAPDH	2.16065	1.78604
14	26	GAPDH	2.2209	1.8392
14	27	GAPDH	2.25987	1.87108
14	28	GAPDH	2.28203	1.88616
14	29	GAPDH	2.29642	1.89346
14	30	GAPDH	2.3063	1.89626
14	31	GAPDH	2.30777	1.89065
14	32	GAPDH	2.3081	1.8839
14	33	GAPDH	2.31207	1.88078
14	34	GAPDH	2.31338	1.87501
14	35	GAPDH	2.31239	1.86693
14	36	GAPDH	2.30902	1.85648
14	37	GAPDH	2.30895	1.84932
14	38	GAPDH	2.30795	1.84124
14	39	GAPDH	2.30748	1.83368
14	40	GAPDH	2.30791	1.82703
15	1	LINC00261-2	0.199322	0.00587942
15	2	LINC00261-2	0.201064	0.00197863
15	3	LINC00261-2	0.205214	0.000486355
15	4	LINC00261-2	0.210752	0.000381866
15	5	LINC00261-2	0.215407	-0.000604742
15	6	LINC00261-2	0.220339	-0.00131528
15	7	LINC00261-2	0.227144	-0.000152511
15	8	LINC00261-2	0.234304	0.00136441
15	9	LINC00261-2	0.238747	0.000165803
15	10	LINC00261-2	0.244086	-0.000137288
15	11	LINC00261-2	0.250332	0.000466013
15	12	LINC00261-2	0.255607	9.87269e-05
15	13	LINC00261-2	0.261301	0.000150015
15	14	LINC00261-2	0.266462	-0.000331385
15	15	LINC00261-2	0.270805	-0.00163059
15	16	LINC00261-2	0.277275	-0.000802713
15	17	LINC00261-2	0.285581	0.00186131
15	18	LINC00261-2	0.297573	0.008211
15	19	LINC00261-2	0.316415	0.0214105
15	20	LINC00261-2	0.34962	0.0489728
15	21	LINC00261-2	0.409631	0.103342
15	22	LINC00261-2	0.515167	0.203235
15	23	LINC00261-2	0.688016	0.370442
15	24	LINC00261-2	0.94453	0.621314
15	25	LINC00261-2	1.26462	0.935763
15	26	LINC00261-2	1.59385	1.25935
15	27	LINC00261-2	1.86765	1.52751
15	28	LINC00261-2	2.06356	1.71777
15	29	LINC00261-2	2.19436	1.84293
15	30	LINC00261-2	2.28357	1.9265
15	31	LINC00261-2	2.3456	1.98289
15	32	LINC00261-2	2.38805	2.01969
15	33	LINC00261-2	2.42025	2.04625
15	34	LINC00261-2	2.44476	2.06512
15	35	LINC00261-2	2.46218	2.0769
15	36	LINC00261-2	2.47641	2.08549
15	37	LINC00261-2	2.48459	2.08802
15	38	LINC00261-2	2.49612	2.09391
15	39	LINC00261-2	2.50085	2.093
15	40	LINC00261-2	2.49824	2.08475
16	1	LINC01133-1	0.163964	-0.00429326
16	2	LINC01133-1	0.168818	-0.00547448
16	3	LINC01133-1	0.178628	-0.00169994
16	4	LINC01133-1	0.185845	-0.000518103
16	5	LINC01133-1	0.193154	0.000755344
16	6	LINC01133-1	0.198948	0.000513074
16	7	LINC01133-1	0.204916	0.000445998
16	8	LINC01133-1	0.211361	0.00085549
16	9	LINC01133-1	0.217516	0.00097508
16	10	LINC01133-1	0.223291	0.000714288
16	11	LINC01133-1	0.229176	0.000563959
16	12	LINC01133-1	0.234416	-0.000232068
16	13	LINC01133-1	0.240225	-0.000458617
16	14	LINC01133-1	0.24497	-0.00174912
16	15	LINC01133-1	0.250827	-0.001928
16	16	LINC01133-1	0.258371	-0.000419104
16	17	LINC01133-1	0.267007	0.00218172
16	18	LINC01133-1	0.280253	0.00939219
16	19	LINC01133-1	0.301587	0.0246905
16	20	LINC01133-1	0.336884	0.0539515
16	21	LINC01133-1	0.402508	0.11354
16	22	LINC01133-1	0.516512	0.221509
16	23	LINC01133-1	0.699279	0.39824
16	24	LINC01133-1	0.951579	0.644504
16	25	LINC01133-1	1.24407	0.930955
16	26	LINC01133-1	1.52318	1.20403
16	27	LINC01133-1	1.74935	1.42417
16	28	LINC01133-1	1.91305	1.58183
16	29	LINC01133-1	2.02717	1.68992
16	30	LINC01133-1	2.10717	1.76388
16	31	LINC01133-1	2.16722	1.8179
16	32	LINC01133-1	2.21122	1.85586
16	33	LINC01133-1	2.24039	1.87899
16	34	LINC01133-1	2.26111	1.89368
16	35	LINC01133-1	2.27371	1.90025
16	36	LINC01133-1	2.28409	1.90459
16	37	LINC01133-1	2.29179	1.90625
16	38	LINC01133-1	2.2961	1.90453
16	39	LINC01133-1	2.29569	1.89808
16	40	LINC01133-1	2.29601	1.89236
17	1	LINC00675-2	0.170414	-0.00684571
17	2	LINC00675-2	0.176152	-0.00691656
17	3	LINC00675-2	0.185869	-0.00300686
17	4	LINC00675-2	0.194188	-0.000495944
17	5	LINC00675-2	0.201346	0.000853678
17	6	LINC00675-2	0.207097	0.00079727
17	7	LINC00675-2	0.213359	0.0012506
17	8	LINC00675-2	0.219056	0.00113966
17	9	LINC00675-2	0.224974	0.00124971
17	10	LINC00675-2	0.230286	0.00075436
17	11	LINC00675-2	0.235967	0.000626829
17	12	LINC00675-2	0.241159	1.10473e-05
17	13	LINC00675-2	0.24521	-0.00174606
17	14	LINC00675-2	0.251227	-0.00153717
17	15	LINC00675-2	0.257737	-0.000835298
17	16	LINC00675-2	0.265318	0.000938172
17	17	LINC00675-2	0.275725	0.00553747
17	18	LINC00675-2	0.293679	0.0176836
17	19	LINC00675-2	0.325073	0.0432697
17	20	LINC00675-2	0.380808	0.0931967
17	21	LINC00675-2	0.476545	0.183125
17	22	LINC00675-2	0.638434	0.339206
17	23	LINC00675-2	0.875981	0.570946
17	24	LINC00675-2	1.16662	0.855776
17	25	LINC00675-2	1.44905	1.13239
17	26	LINC00675-2	1.66893	1.34647
17	27	LINC00675-2	1.82601	1.49774
17	28	LINC00675-2	1.94789	1.61382
17	29	LINC00675-2	2.04249	1.7026
17	30	LINC00675-2	2.11833	1.77264
17	31	LINC00675-2	2.17579	1.8243
17	32	LINC00675-2	2.21848	1.86117
17	33	LINC00675-2	2.24836	1.88524
17	34	LINC00675-2	2.27474	1.90581
17	35	LINC00675-2	2.29913	1.9244
17	36	LINC00675-2	2.31738	1.93684
17	37	LINC00675-2	2.32712	1.94077
17	38	LINC00675-2	2.33967	1.94751
17	39	LINC00675-2	2.34905	1.95109
17	40	LINC00675-2	2.35605	1.95228
18	1	DPP10-AS1	0.157735	-0.00972365
18	2	DPP10-AS1	0.163193	-0.00900905
18	3	DPP10-AS1	0.172446	-0.00449974
18	4	DPP10-AS1	0.17911	-0.00257972
18	5	DPP10-AS1	0.184549	-0.0018854
18	6	DPP10-AS1	0.190564	-0.000614044
18	7	DPP10-AS1	0.197255	0.0013334
18	8	DPP10-AS1	0.202832	0.00216645
18	9	DPP10-AS1	0.207368	0.00195786
18	10	DPP10-AS1	0.212429	0.00227499
18	11	DPP10-AS1	0.217169	0.00227102
18	12	DPP10-AS1	0.222312	0.00267032
18	13	DPP10-AS1	0.226317	0.00193166
18	14	DPP10-AS1	0.231635	0.00250529
18	15	DPP10-AS1	0.234643	0.000769762
18	16	DPP10-AS1	0.238607	-1.04107e-05
18	17	DPP10-AS1	0.242068	-0.00129318
18	18	DPP10-AS1	0.246014	-0.00209103
18	19	DPP10-AS1	0.251346	-0.00150292
18	20	DPP10-AS1	0.256444	-0.00114856
18	21	DPP10-AS1	0.260258	-0.00207865
18	22	DPP10-AS1	0.266904	-0.000177109
18	23	DPP10-AS1	0.277932	0.00610723
18	24	DPP10-AS1	0.295603	0.0190343
18	25	DPP10-AS1	0.327322	0.0460098
18	26	DPP10-AS1	0.384462	0.0984059
18	27	DPP10-AS1	0.485333	0.194533
18	28	DPP10-AS1	0.654171	0.358627
18	29	DPP10-AS1	0.901988	0.6017
18	30	DPP10-AS1	1.20533	0.900296
18	31	DPP10-AS1	1.51135	1.20157
18	32	DPP10-AS1	1.76893	1.45441
18	33	DPP10-AS1	1.96058	1.64132
18	34	DPP10-AS1	2.09479	1.77078
18	35	DPP10-AS1	2.18772	1.85897
18	36	DPP10-AS1	2.25476	1.92126
18	37	DPP10-AS1	2.30102	1.96278
18	38	DPP10-AS1	2.33788	1.9949
18	39	DPP10-AS1	2.36418	2.01645
18	40	DPP10-AS1	2.38057	2.0281
19	1	GAPDH	0.157426	0.0303001
19	2	GAPDH	0.159625	0.0199446
19	3	GAPDH	0.165681	0.0134472
19	4	GAPDH	0.171008	0.00622039
19	5	GAPDH	0.176458	-0.000883726
19	6	GAPDH	0.18162	-0.00827618
19	7	GAPDH	0.188839	-0.0136104
19	8	GAPDH	0.211441	-0.00356259
19	9	GAPDH	0.225053	-0.00250424
19	10	GAPDH	0.232252	-0.00785951
19	11	GAPDH	0.25058	-0.00208551
19	12	GAPDH	0.277009	0.01179
19	13	GAPDH	0.285097	0.00732462
19	14	GAPDH	0.300789	0.0104626
19	15	GAPDH	0.323427	0.0205464
19	16	GAPDH	0.354751	0.0393165
19	17	GAPDH	0.397562	0.0695732
19	18	GAPDH	0.461957	0.121415
19	19	GAPDH	0.606748	0.253651
19	20	GAPDH	0.797097	0.431447
19	21	GAPDH	1.03826	0.660061
19	22	GAPDH	1.28844	0.897684
19	23	GAPDH	1.50715	1.10384
19	24	GAPDH	1.66809	1.25223
19	25	GAPDH	1.7743	1.34588
19	26	GAPDH	1.84622	1.40525
19	27	GAPDH	1.89133	1.43781
19	28	GAPDH	1.92333	1.45725
19	29	GAPDH	1.94464	1.46601
19	30	GAPDH	1.95388	1.46269
19	31	GAPDH	1.9583	1.45456
19	32	GAPDH	1.96268	1.44639
19	33	GAPDH	1.96767	1.43882
19	34	GAPDH	1.96708	1.42568
19	35	GAPDH	1.97219	1.41823
19	36	GAPDH	1.97308	1.40657
19	37	GAPDH	1.97053	1.39147
19	38	GAPDH	1.9717	1.38008
19	39	GAPDH	1.9698	1.36563
19	40	GAPDH	1.96367	1.34694
20	1	LINC00261-2	0.0738042	-0.00335026
20	2	LINC00261-2	0.0771885	-0.00282995
20	3	LINC00261-2	0.0821542	-0.000728363
20	4	LINC00261-2	0.0851305	-0.00061607
20	5	LINC00261-2	0.0887285	0.000117832
20	6	LINC00261-2	0.0924224	0.000947698
20	7	LINC00261-2	0.0944042	6.53607e-05
20	8	LINC00261-2	0.0971991	-3.82752e-06
20	9	LINC00261-2	0.100072	5.52828e-06
20	10	LINC00261-2	0.103668	0.000736756
20	11	LINC00261-2	0.106655	0.00085983
20	12	LINC00261-2	0.108319	-0.000339865
20	13	LINC00261-2	0.111187	-0.000336171
20	14	LINC00261-2	0.113931	-0.000456053
20	15	LINC00261-2	0.117145	-0.000106549
20	16	LINC00261-2	0.120255	0.000139728
20	17	LINC00261-2	0.122567	-0.000412608
20	18	LINC00261-2	0.12597	0.000126775
20	19	LINC00261-2	0.134563	0.00585545
20	20	LINC00261-2	0.145815	0.014243
20	21	LINC00261-2	0.168769	0.0343332
20	22	LINC00261-2	0.208747	0.0714476
20	23	LINC00261-2	0.281918	0.141755
20	24	LINC00261-2	0.409586	0.266558
20	25	LINC00261-2	0.614453	0.468561
20	26	LINC00261-2	0.898967	0.750211
20	27	LINC00261-2	1.22654	1.07492
20	28	LINC00261-2	1.52488	1.3704
20	29	LINC00261-2	1.75088	1.59353
20	30	LINC00261-2	1.90693	1.74671
20	31	LINC00261-2	2.00957	1.84649
20	32	LINC00261-2	2.08053	1.91459
20	33	LINC00261-2	2.12781	1.95901
20	34	LINC00261-2	2.15732	1.98565
20	35	LINC00261-2	2.17822	2.00369
20	36	LINC00261-2	2.19683	2.01943
20	37	LINC00261-2	2.21496	2.0347
20	38	LINC00261-2	2.22201	2.03888
20	39	LINC00261-2	2.23079	2.0448
20	40	LINC00261-2	2.23559	2.04673
21	1	LINC01133-1	0.0728084	-0.00175832
21	2	LINC01133-1	0.0755458	-0.00251645
21	3	LINC01133-1	0.0800381	-0.00151974
21	4	LINC01133-1	0.0850631	9.67927e-06
21	5	LINC01133-1	0.0886924	0.000143383
21	6	LINC01133-1	0.0917559	-0.000288598
21	7	LINC01133-1	0.0954795	-6.06443e-05
21	8	LINC01133-1	0.100081	0.00104508
21	9	LINC01133-1	0.104696	0.00216484
21	10	LINC01133-1	0.106776	0.000748953
21	11	LINC01133-1	0.109547	2.44471e-05
21	12	LINC01133-1	0.112413	-0.000604967
21	13	LINC01133-1	0.115829	-0.000684618
21	14	LINC01133-1	0.119271	-0.000738557
21	15	LINC01133-1	0.12282	-0.000684529
21	16	LINC01133-1	0.127446	0.00044528
21	17	LINC01133-1	0.134709	0.00421277
21	18	LINC01133-1	0.14663	0.0126386
21	19	LINC01133-1	0.167711	0.0302238
21	20	LINC01133-1	0.206505	0.0655224
21	21	LINC01133-1	0.27844	0.133962
21	22	LINC01133-1	0.399848	0.251874
21	23	LINC01133-1	0.590792	0.439323
21	24	LINC01133-1	0.849371	0.694406
21	25	LINC01133-1	1.1378	0.979343
21	26	LINC01133-1	1.40256	1.24061
21	27	LINC01133-1	1.60935	1.4439
21	28	LINC01133-1	1.75281	1.58386
21	29	LINC01133-1	1.85417	1.68172
21	30	LINC01133-1	1.92317	1.74723
21	31	LINC01133-1	1.97109	1.79165
21	32	LINC01133-1	2.00686	1.82393
21	33	LINC01133-1	2.03333	1.8469
21	34	LINC01133-1	2.05039	1.86047
21	35	LINC01133-1	2.06344	1.87003
21	36	LINC01133-1	2.0695	1.87259
21	37	LINC01133-1	2.07142	1.87101
21	38	LINC01133-1	2.0704	1.86649
21	39	LINC01133-1	2.06825	1.86085
21	40	LINC01133-1	2.06546	1.85456
22	1	LINC00675-2	0.0904733	-0.0120467
22	2	LINC00675-2	0.0968672	-0.00932326
22	3	LINC00675-2	0.107323	-0.00253757
22	4	LINC00675-2	0.112896	-0.000635812
22	5	LINC00675-2	0.11695	-0.00025226
22	6	LINC00675-2	0.122361	0.00148909
22	7	LINC00675-2	0.126049	0.00150579
22	8	LINC00675-2	0.129417	0.001204
22	9	LINC00675-2	0.133021	0.00113691
22	10	LINC00675-2	0.136271	0.000717033
22	11	LINC00675-2	0.139192	-3.29757e-05
22	12	LINC00675-2	0.142629	-0.000265602
22	13	LINC00675-2	0.145778	-0.000787712
22	14	LINC00675-2	0.14895	-0.00128634
22	15	LINC00675-2	0.153127	-0.000779405
22	16	LINC00675-2	0.158102	0.00052486
22	17	LINC00675-2	0.166258	0.00501043
22	18	LINC00675-2	0.180712	0.0157939
22	19	LINC00675-2	0.205155	0.0365669
22	20	LINC00675-2	0.249367	0.0771087
22	21	LINC00675-2	0.329496	0.153567
22	22	LINC00675-2	0.465969	0.286369
22	23	LINC00675-2	0.67525	0.49198
22	24	LINC00675-2	0.94515	0.758209
22	25	LINC00675-2	1.22205	1.03144
22	26	LINC00675-2	1.44854	1.25426
22	27	LINC00675-2	1.61023	1.41228
22	28	LINC00675-2	1.73121	1.52959
22	29	LINC00675-2	1.83091	1.62562
22	30	LINC00675-2	1.90784	1.69888
22	31	LINC00675-2	1.96127	1.74863
22	32	LINC00675-2	1.99939	1.78309
22	33	LINC00675-2	2.03123	1.81125
22	34	LINC00675-2	2.05819	1.83454
22	35	LINC00675-2	2.07833	1.85101
22	36	LINC00675-2	2.09847	1.86748
22	37	LINC00675-2	2.11465	1.87999
22	38	LINC00675-2	2.12579	1.88747
22	39	LINC00675-2	2.13456	1.89257
22	40	LINC00675-2	2.14041	1.89475
23	1	DPP10-AS1	0.0825345	-0.00292173
23	2	DPP10-AS1	0.0846426	-0.00369992
23	3	DPP10-AS1	0.0917205	0.000491631
23	4	DPP10-AS1	0.0934099	-0.000705299
23	5	DPP10-AS1	0.0956982	-0.00130325
23	6	DPP10-AS1	0.0990445	-0.000843263
23	7	DPP10-AS1	0.102355	-0.000418626
23	8	DPP10-AS1	0.106285	0.000624491
23	9	DPP10-AS1	0.108977	0.000430701
23	10	DPP10-AS1	0.11198	0.000546854
23	11	DPP10-AS1	0.115666	0.00134658
23	12	DPP10-AS1	0.118854	0.00164869
23	13	DPP10-AS1	0.121749	0.00165658
23	14	DPP10-AS1	0.124694	0.00171548
23	15	DPP10-AS1	0.124965	-0.000899578
23	16	DPP10-AS1	0.126002	-0.00274846
23	17	DPP10-AS1	0.128839	-0.00279828
23	18	DPP10-AS1	0.133837	-0.000686249
23	19	DPP10-AS1	0.137495	8.49897e-05
23	20	DPP10-AS1	0.142153	0.00185702
23	21	DPP10-AS1	0.150709	0.00752667
23	22	DPP10-AS1	0.166236	0.0201672
23	23	DPP10-AS1	0.192238	0.043283
23	24	DPP10-AS1	0.239641	0.0877991
23	25	DPP10-AS1	0.325037	0.17031
23	26	DPP10-AS1	0.475106	0.317492
23	27	DPP10-AS1	0.711994	0.551494
23	28	DPP10-AS1	1.02901	0.865627
23	29	DPP10-AS1	1.37333	1.20706
23	30	DPP10-AS1	1.67919	1.51003
23	31	DPP10-AS1	1.91471	1.74267
23	32	DPP10-AS1	2.07711	1.90217
23	33	DPP10-AS1	2.18913	2.01131
23	34	DPP10-AS1	2.2656	2.08489
23	35	DPP10-AS1	2.3226	2.13901
23	36	DPP10-AS1	2.36132	2.17485
23	37	DPP10-AS1	2.39072	2.20135
23	38	DPP10-AS1	2.41527	2.22302
23	39	DPP10-AS1	2.43453	2.23939
23	40	DPP10-AS1	2.44487	2.24685
24	1
24	2
24	3
24	4
24	5
24	6
24	7
24	8
24	9
24	10
24	11
24	12
24	13
24	14
24	15
24	16
24	17
24	18
24	19
24	20
24	21
24	22
24	23
24	24
24	25
24	26
24	27
24	28
24	29
24	30
24	31
24	32
24	33
24	34
24	35
24	36
24	37
24	38
24	39
24	40
25	1
25	2
25	3
25	4
25	5
25	6
25	7
25	8
25	9
25	10
25	11
25	12
25	13
25	14
25	15
25	16
25	17
25	18
25	19
25	20
25	21
25	22
25	23
25	24
25	25
25	26
25	27
25	28
25	29
25	30
25	31
25	32
25	33
25	34
25	35
25	36
25	37
25	38
25	39
25	40
26	1	GAPDH	0.255028	-0.00259737
26	2	GAPDH	0.260925	-0.00356783
26	3	GAPDH	0.271196	-0.00016423
26	4	GAPDH	0.278643	0.000414615
26	5	GAPDH	0.284695	-0.000401439
26	6	GAPDH	0.292696	0.000732146
26	7	GAPDH	0.299179	0.000347452
26	8	GAPDH	0.304622	-0.00107836
26	9	GAPDH	0.3121	-0.000467504
26	10	GAPDH	0.319375	-6.02914e-05
26	11	GAPDH	0.326981	0.000677608
26	12	GAPDH	0.337035	0.00386344
26	13	GAPDH	0.352368	0.0123294
26	14	GAPDH	0.377153	0.0302461
26	15	GAPDH	0.417712	0.0639369
26	16	GAPDH	0.488875	0.128232
26	17	GAPDH	0.607326	0.239815
26	18	GAPDH	0.793078	0.4187
26	19	GAPDH	1.05082	0.669579
26	20	GAPDH	1.34716	0.959045
26	21	GAPDH	1.62411	1.22913
26	22	GAPDH	1.84234	1.44049
26	23	GAPDH	1.99504	1.58632
26	24	GAPDH	2.09339	1.67781
26	25	GAPDH	2.15719	1.73474
26	26	GAPDH	2.19784	1.76851
26	27	GAPDH	2.22517	1.78898
26	28	GAPDH	2.24304	1.79998
26	29	GAPDH	2.25351	1.80359
26	30	GAPDH	2.25955	1.80276
26	31	GAPDH	2.26341	1.79975
26	32	GAPDH	2.26505	1.79452
26	33	GAPDH	2.26419	1.7868
26	34	GAPDH	2.26303	1.77876
26	35	GAPDH	2.2571	1.76597
26	36	GAPDH	2.25467	1.75667
26	37	GAPDH	2.2556	1.75073
26	38	GAPDH	2.25951	1.74778
26	39	GAPDH	2.25864	1.74004
26	40	GAPDH	2.25303	1.72756
27	1	LINC00261-2	0.192391	-0.00994202
27	2	LINC00261-2	0.198223	-0.00984599
27	3	LINC00261-2	0.209903	-0.00390199
27	4	LINC00261-2	0.217703	-0.00183746
27	5	LINC00261-2	0.225609	0.000332997
27	6	LINC00261-2	0.231892	0.000880973
27	7	LINC00261-2	0.238373	0.00162611
27	8	LINC00261-2	0.244838	0.00235602
27	9	LINC00261-2	0.251155	0.00293748
27	10	LINC00261-2	0.255742	0.00178902
27	11	LINC00261-2	0.260304	0.000615077
27	12	LINC00261-2	0.265486	6.13501e-05
27	13	LINC00261-2	0.270923	-0.000237239
27	14	LINC00261-2	0.275791	-0.0011049
27	15	LINC00261-2	0.279863	-0.00276778
27	16	LINC00261-2	0.286669	-0.00169788
27	17	LINC00261-2	0.29389	-0.000211996
27	18	LINC00261-2	0.300998	0.00116022
27	19	LINC00261-2	0.314681	0.00910764
27	20	LINC00261-2	0.332978	0.0216694
27	21	LINC00261-2	0.364544	0.0474999
27	22	LINC00261-2	0.422616	0.0998366
27	23	LINC00261-2	0.521442	0.192927
27	24	LINC00261-2	0.686882	0.352631
27	25	LINC00261-2	0.929258	0.589272
27	26	LINC00261-2	1.23135	0.88563
27	27	LINC00261-2	1.53592	1.18446
27	28	LINC00261-2	1.78769	1.43049
27	29	LINC00261-2	1.96692	1.60399
27	30	LINC00261-2	2.08551	1.71685
27	31	LINC00261-2	2.16611	1.79171
27	32	LINC00261-2	2.21933	1.8392
27	33	LINC00261-2	2.25692	1.87105
27	34	LINC00261-2	2.28651	1.8949
27	35	LINC00261-2	2.30671	1.90937
27	36	LINC00261-2	2.32248	1.9194
27	37	LINC00261-2	2.33622	1.92741
27	38	LINC00261-2	2.341	1.92645
27	39	LINC00261-2	2.34765	1.92736
27	40	LINC00261-2	2.34731	1.92129
28	1	LINC01133-1	0.170181	-0.0071607
28	2	LINC01133-1	0.175884	-0.00661424
28	3	LINC01133-1	0.185248	-0.00240675
28	4	LINC01133-1	0.19259	-0.000221211
28	5	LINC01133-1	0.197201	-0.000767357
28	6	LINC01133-1	0.203786	0.000661721
28	7	LINC01133-1	0.21004	0.00175889
28	8	LINC01133-1	0.214732	0.00129355
28	9	LINC01133-1	0.219009	0.000414517
28	10	LINC01133-1	0.224484	0.000732774
28	11	LINC01133-1	0.230456	0.00154809
28	12	LINC01133-1	0.235075	0.00101042
28	13	LINC01133-1	0.23852	-0.00070101
28	14	LINC01133-1	0.242848	-0.0015295
28	15	LINC01133-1	0.247284	-0.00225021
28	16	LINC01133-1	0.253067	-0.00162456
28	17	LINC01133-1	0.261928	0.00208064
28	18	LINC01133-1	0.272256	0.00725155
28	19	LINC01133-1	0.292625	0.0224643
28	20	LINC01133-1	0.326844	0.0515266
28	21	LINC01133-1	0.385855	0.105381
28	22	LINC01133-1	0.486852	0.201221
28	23	LINC01133-1	0.651633	0.360846
28	24	LINC01133-1	0.888432	0.592488
28	25	LINC01133-1	1.16969	0.868588
28	26	LINC01133-1	1.44509	1.13883
28	27	LINC01133-1	1.67219	1.36078
28	28	LINC01133-1	1.83765	1.52108
28	29	LINC01133-1	1.95077	1.62905
28	30	LINC01133-1	2.0285	1.70162
28	31	LINC01133-1	2.08289	1.75085
28	32	LINC01133-1	2.12275	1.78555
28	33	LINC01133-1	2.14495	1.8026
28	34	LINC01133-1	2.16515	1.81764
28	35	LINC01133-1	2.17803	1.82537
28	36	LINC01133-1	2.18383	1.826
28	37	LINC01133-1	2.18775	1.82477
28	38	LINC01133-1	2.19146	1.82332
28	39	LINC01133-1	2.19398	1.82069
28	40	LINC01133-1	2.19399	1.81554
29	1	LINC00675-2	0.180227	-0.00400767
29	2	LINC00675-2	0.185529	-0.003481
29	3	LINC00675-2	0.192447	-0.00133769
29	4	LINC00675-2	0.197202	-0.00135773
29	5	LINC00675-2	0.202587	-0.000748301
29	6	LINC00675-2	0.207763	-0.000347294
29	7	LINC00675-2	0.213134	0.000248173
29	8	LINC00675-2	0.219333	0.00167262
29	9	LINC00675-2	0.224118	0.00168206
29	10	LINC00675-2	0.228193	0.000982032
29	11	LINC00675-2	0.233167	0.00118104
29	12	LINC00675-2	0.238572	0.001811
29	13	LINC00675-2	0.242336	0.000799827
29	14	LINC00675-2	0.245615	-0.00069665
29	15	LINC00675-2	0.249141	-0.00194615
29	16	LINC00675-2	0.253816	-0.00204629
29	17	LINC00675-2	0.26074	0.000103355
29	18	LINC00675-2	0.269495	0.00408295
29	19	LINC00675-2	0.282211	0.0120239
29	20	LINC00675-2	0.305044	0.0300812
29	21	LINC00675-2	0.342523	0.0627855
29	22	LINC00675-2	0.412746	0.128233
29	23	LINC00675-2	0.532576	0.243288
29	24	LINC00675-2	0.720051	0.425988
29	25	LINC00675-2	0.974891	0.676053
29	26	LINC00675-2	1.25508	0.95147
29	27	LINC00675-2	1.49741	1.18902
29	28	LINC00675-2	1.67291	1.35974
29	29	LINC00675-2	1.80163	1.48369
29	30	LINC00675-2	1.90248	1.57976
29	31	LINC00675-2	1.98108	1.6536
29	32	LINC00675-2	2.04056	1.7083
29	33	LINC00675-2	2.0807	1.74366
29	34	LINC00675-2	2.11679	1.77497
29	35	LINC00675-2	2.14483	1.79824
29	36	LINC00675-2	2.16483	1.81346
29	37	LINC00675-2	2.18402	1.82788
29	38	LINC00675-2	2.19828	1.83736
29	39	LINC00675-2	2.20854	1.84285
29	40	LINC00675-2	2.2165	1.84603
30	1	DPP10-AS1	0.151852	-0.00946316
30	2	DPP10-AS1	0.1567	-0.00869043
30	3	DPP10-AS1	0.1645	-0.00496714
30	4	DPP10-AS1	0.171344	-0.00219856
30	5	DPP10-AS1	0.176698	-0.000919802
30	6	DPP10-AS1	0.181596	-9.82414e-05
30	7	DPP10-AS1	0.187184	0.00141406
30	8	DPP10-AS1	0.192033	0.0021873
30	9	DPP10-AS1	0.194633	0.000711338
30	10	DPP10-AS1	0.199138	0.00114092
30	11	DPP10-AS1	0.202998	0.000924901
30	12	DPP10-AS1	0.208726	0.00257677
30	13	DPP10-AS1	0.214167	0.00394257
30	14	DPP10-AS1	0.21669	0.00238969
30	15	DPP10-AS1	0.218522	0.000145838
30	16	DPP10-AS1	0.223503	0.00105123
30	17	DPP10-AS1	0.226306	-0.000221968
30	18	DPP10-AS1	0.228644	-0.00195994
30	19	DPP10-AS1	0.232919	-0.00176086
30	20	DPP10-AS1	0.236403	-0.00235264
30	21	DPP10-AS1	0.241304	-0.00152731
30	22	DPP10-AS1	0.246213	-0.000694142
30	23	DPP10-AS1	0.250395	-0.000587196
30	24	DPP10-AS1	0.255862	0.000803171
30	25	DPP10-AS1	0.264844	0.00570965
30	26	DPP10-AS1	0.278946	0.0157361
30	27	DPP10-AS1	0.304199	0.0369133
30	28	DPP10-AS1	0.349396	0.0780341
30	29	DPP10-AS1	0.429805	0.154368
30	30	DPP10-AS1	0.567008	0.287495
30	31	DPP10-AS1	0.780732	0.497143
30	32	DPP10-AS1	1.07027	0.782602
30	33	DPP10-AS1	1.38623	1.09449
30	34	DPP10-AS1	1.66748	1.37167
30	35	DPP10-AS1	1.88174	1.58185
30	36	DPP10-AS1	2.0339	1.72993
30	37	DPP10-AS1	2.1388	1.83076
30	38	DPP10-AS1	2.21158	1.89946
30	39	DPP10-AS1	2.25765	1.94146
30	40	DPP10-AS1	2.28977	1.96949
31	1	GAPDH	0.190333	-0.0036541
31	2	GAPDH	0.195677	-0.00299249
31	3	GAPDH	0.203082	-0.000269217
31	4	GAPDH	0.208344	0.000310809
31	5	GAPDH	0.213345	0.000629483
31	6	GAPDH	0.218936	0.0015382
31	7	GAPDH	0.220654	-0.00142581
31	8	GAPDH	0.225133	-0.00162991
31	9	GAPDH	0.231055	-0.000390047
31	10	GAPDH	0.236245	0.000118275
31	11	GAPDH	0.241692	0.00088318
31	12	GAPDH	0.245726	0.000235037
31	13	GAPDH	0.254716	0.00454233
31	14	GAPDH	0.266784	0.011928
31	15	GAPDH	0.287819	0.0282804
31	16	GAPDH	0.322669	0.0584491
31	17	GAPDH	0.383286	0.114384
31	18	GAPDH	0.488012	0.214427
31	19	GAPDH	0.655061	0.376794
31	20	GAPDH	0.891768	0.608819
31	21	GAPDH	1.17166	0.884031
31	22	GAPDH	1.44042	1.1481
31	23	GAPDH	1.65091	1.35392
31	24	GAPDH	1.79165	1.48997
31	25	GAPDH	1.88937	1.58301
31	26	GAPDH	1.95341	1.64237
31	27	GAPDH	1.99242	1.6767
31	28	GAPDH	2.0179	1.69749
31	29	GAPDH	2.03243	1.70734
31	30	GAPDH	2.04315	1.71338
31	31	GAPDH	2.04922	1.71476
31	32	GAPDH	2.05146	1.71233
31	33	GAPDH	2.05109	1.70727
31	34	GAPDH	2.05266	1.70416
31	35	GAPDH	2.05369	1.7005
31	36	GAPDH	2.05061	1.69274
31	37	GAPDH	2.04704	1.68449
31	38	GAPDH	2.04884	1.68161
31	39	GAPDH	2.04884	1.67693
31	40	GAPDH	2.05159	1.675
32	1	LINC00261-2	0.12877	-0.00862052
32	2	LINC00261-2	0.133194	-0.00819317
32	3	LINC00261-2	0.140522	-0.0048631
32	4	LINC00261-2	0.146974	-0.00240824
32	5	LINC00261-2	0.152691	-0.000688072
32	6	LINC00261-2	0.157931	0.0005545
32	7	LINC00261-2	0.162318	0.000944458
32	8	LINC00261-2	0.167033	0.00166193
32	9	LINC00261-2	0.172625	0.00325673
32	10	LINC00261-2	0.176166	0.00280014
32	11	LINC00261-2	0.180031	0.00266814
32	12	LINC00261-2	0.183009	0.00164866
32	13	LINC00261-2	0.186413	0.00105557
32	14	LINC00261-2	0.188922	-0.000432806
32	15	LINC00261-2	0.192851	-0.000501208
32	16	LINC00261-2	0.197306	-4.29882e-05
32	17	LINC00261-2	0.19966	-0.00168647
32	18	LINC00261-2	0.20277	-0.00257405
32	19	LINC00261-2	0.207948	-0.0013932
32	20	LINC00261-2	0.217545	0.00420662
32	21	LINC00261-2	0.233478	0.016142
32	22	LINC00261-2	0.259854	0.0385206
32	23	LINC00261-2	0.306394	0.0810633
32	24	LINC00261-2	0.389276	0.159948
32	25	LINC00261-2	0.531436	0.298111
32	26	LINC00261-2	0.742988	0.505666
32	27	LINC00261-2	1.00961	0.768287
32	28	LINC00261-2	1.28635	1.04104
32	29	LINC00261-2	1.51394	1.26462
32	30	LINC00261-2	1.67545	1.42214
32	31	LINC00261-2	1.78498	1.52767
32	32	LINC00261-2	1.86007	1.59876
32	33	LINC00261-2	1.91136	1.64605
32	34	LINC00261-2	1.94786	1.67856
32	35	LINC00261-2	1.97543	1.70213
32	36	LINC00261-2	1.9974	1.7201
32	37	LINC00261-2	2.00782	1.72653
32	38	LINC00261-2	2.01774	1.73245
32	39	LINC00261-2	2.02792	1.73863
32	40	LINC00261-2	2.03822	1.74493
33	1	LINC01133-1	0.0899862	-0.00546827
33	2	LINC01133-1	0.0936744	-0.00566835
33	3	LINC01133-1	0.101408	-0.00182335
33	4	LINC01133-1	0.108834	0.00171531
33	5	LINC01133-1	0.112478	0.00147022
33	6	LINC01133-1	0.115165	0.000269593
33	7	LINC01133-1	0.117366	-0.00141741
33	8	LINC01133-1	0.122096	-0.000575819
33	9	LINC01133-1	0.127223	0.000662302
33	10	LINC01133-1	0.13065	0.000201617
33	11	LINC01133-1	0.134479	0.000142667
33	12	LINC01133-1	0.138087	-0.000137879
33	13	LINC01133-1	0.141583	-0.00053054
33	14	LINC01133-1	0.144818	-0.00118348
33	15	LINC01133-1	0.149455	-0.000434207
33	16	LINC01133-1	0.155419	0.00164099
33	17	LINC01133-1	0.165188	0.00752176
33	18	LINC01133-1	0.178222	0.0166679
33	19	LINC01133-1	0.202714	0.037272
33	20	LINC01133-1	0.247392	0.0780617
33	21	LINC01133-1	0.328248	0.155029
33	22	LINC01133-1	0.461576	0.284469
33	23	LINC01133-1	0.660875	0.479879
33	24	LINC01133-1	0.910542	0.725658
33	25	LINC01133-1	1.16622	0.977447
33	26	LINC01133-1	1.38548	1.19282
33	27	LINC01133-1	1.54642	1.34987
33	28	LINC01133-1	1.65841	1.45797
33	29	LINC01133-1	1.73072	1.52639
33	30	LINC01133-1	1.78224	1.57403
33	31	LINC01133-1	1.81948	1.60738
33	32	LINC01133-1	1.84515	1.62916
33	33	LINC01133-1	1.86285	1.64298
33	34	LINC01133-1	1.87525	1.65148
33	35	LINC01133-1	1.88536	1.65771
33	36	LINC01133-1	1.88923	1.65769
33	37	LINC01133-1	1.88841	1.65298
33	38	LINC01133-1	1.89043	1.65111
33	39	LINC01133-1	1.89016	1.64695
33	40	LINC01133-1	1.88538	1.63828
34	1	LINC00675-2	0.111499	-0.00155931
34	2	LINC00675-2	0.114926	-0.00216661
34	3	LINC00675-2	0.120942	-0.000185731
34	4	LINC00675-2	0.125106	-5.6234e-05
34	5	LINC00675-2	0.130183	0.000985982
34	6	LINC00675-2	0.133875	0.000643463
34	7	LINC00675-2	0.138176	0.000909552
34	8	LINC00675-2	0.140267	-0.00103364
34	9	LINC00675-2	0.144662	-0.00067422
34	10	LINC00675-2	0.150237	0.000866604
34	11	LINC00675-2	0.152438	-0.000966821
34	12	LINC00675-2	0.156128	-0.00131149
34	13	LINC00675-2	0.160707	-0.000767997
34	14	LINC00675-2	0.16443	-0.0010797
34	15	LINC00675-2	0.169499	-4.46373e-05
34	16	LINC00675-2	0.176294	0.00271486
34	17	LINC00675-2	0.185115	0.00750188
34	18	LINC00675-2	0.20213	0.0204819
34	19	LINC00675-2	0.234044	0.048361
34	20	LINC00675-2	0.289581	0.0998631
34	21	LINC00675-2	0.387105	0.193353
34	22	LINC00675-2	0.550442	0.352655
34	23	LINC00675-2	0.785887	0.584065
34	24	LINC00675-2	1.0666	0.860749
34	25	LINC00675-2	1.32627	1.11638
34	26	LINC00675-2	1.51882	1.3049
34	27	LINC00675-2	1.65185	1.43389
34	28	LINC00675-2	1.75704	1.53505
34	29	LINC00675-2	1.84142	1.61539
34	30	LINC00675-2	1.90532	1.67525
34	31	LINC00675-2	1.95343	1.71933
34	32	LINC00675-2	1.99075	1.75261
34	33	LINC00675-2	2.01955	1.77738
34	34	LINC00675-2	2.04156	1.79536
34	35	LINC00675-2	2.05917	1.80893
34	36	LINC00675-2	2.07498	1.82071
34	37	LINC00675-2	2.08417	1.82586
34	38	LINC00675-2	2.09665	1.83431
34	39	LINC00675-2	2.10509	1.83871
34	40	LINC00675-2	2.11213	1.84172
35	1	DPP10-AS1	0.105397	-0.0101155
35	2	DPP10-AS1	0.110083	-0.00919781
35	3	DPP10-AS1	0.118396	-0.00465308
35	4	DPP10-AS1	0.125238	-0.00157951
35	5	DPP10-AS1	0.130833	0.000246768
35	6	DPP10-AS1	0.135195	0.000839897
35	7	DPP10-AS1	0.13921	0.00108644
35	8	DPP10-AS1	0.141421	-0.000471071
35	9	DPP10-AS1	0.147629	0.00196933
35	10	DPP10-AS1	0.152367	0.00293829
35	11	DPP10-AS1	0.154875	0.00167779
35	12	DPP10-AS1	0.158904	0.00193839
35	13	DPP10-AS1	0.16248	0.00174549
35	14	DPP10-AS1	0.164919	0.00041676
35	15	DPP10-AS1	0.167272	-0.000999249
35	16	DPP10-AS1	0.171844	-0.000195954
35	17	DPP10-AS1	0.173899	-0.00190874
35	18	DPP10-AS1	0.177537	-0.00203965
35	19	DPP10-AS1	0.183002	-0.000342721
35	20	DPP10-AS1	0.186444	-0.000669187
35	21	DPP10-AS1	0.193643	0.00276153
35	22	DPP10-AS1	0.207123	0.0124721
35	23	DPP10-AS1	0.228107	0.0296882
35	24	DPP10-AS1	0.269018	0.0668307
35	25	DPP10-AS1	0.343285	0.137329
35	26	DPP10-AS1	0.473313	0.263589
35	27	DPP10-AS1	0.675915	0.462422
35	28	DPP10-AS1	0.951447	0.734186
35	29	DPP10-AS1	1.25767	1.03664
35	30	DPP10-AS1	1.53701	1.31221
35	31	DPP10-AS1	1.74999	1.52142
35	32	DPP10-AS1	1.90168	1.66935
35	33	DPP10-AS1	1.999	1.7629
35	34	DPP10-AS1	2.06615	1.82628
35	35	DPP10-AS1	2.11619	1.87255
35	36	DPP10-AS1	2.15328	1.90587
35	37	DPP10-AS1	2.18027	1.92909
35	38	DPP10-AS1	2.20069	1.94574
35	39	DPP10-AS1	2.2153	1.95658
35	40	DPP10-AS1	2.23006	1.96758
36	1
36	2
36	3
36	4
36	5
36	6
36	7
36	8
36	9
36	10
36	11
36	12
36	13
36	14
36	15
36	16
36	17
36	18
36	19
36	20
36	21
36	22
36	23
36	24
36	25
36	26
36	27
36	28
36	29
36	30
36	31
36	32
36	33
36	34
36	35
36	36
36	37
36	38
36	39
36	40
37	1
37	2
37	3
37	4
37	5
37	6
37	7
37	8
37	9
37	10
37	11
37	12
37	13
37	14
37	15
37	16
37	17
37	18
37	19
37	20
37	21
37	22
37	23
37	24
37	25
37	26
37	27
37	28
37	29
37	30
37	31
37	32
37	33
37	34
37	35
37	36
37	37
37	38
37	39
37	40
38	1	GAPDH	0.259901	0.0051472
38	2	GAPDH	0.265553	0.000356531
38	3	GAPDH	0.276533	0.000894631
38	4	GAPDH	0.28601	-7.10342e-05
38	5	GAPDH	0.296294	-0.000228878
38	6	GAPDH	0.306288	-0.000676787
38	7	GAPDH	0.316664	-0.000742958
38	8	GAPDH	0.327811	-3.871e-05
38	9	GAPDH	0.338613	0.00032162
38	10	GAPDH	0.349276	0.000542117
38	11	GAPDH	0.36316	0.00398395
38	12	GAPDH	0.382971	0.0133526
38	13	GAPDH	0.411295	0.0312349
38	14	GAPDH	0.460238	0.0697359
38	15	GAPDH	0.539202	0.138257
38	16	GAPDH	0.669035	0.257648
38	17	GAPDH	0.863407	0.441578
38	18	GAPDH	1.11565	0.683381
38	19	GAPDH	1.38973	0.947012
38	20	GAPDH	1.63426	1.18111
38	21	GAPDH	1.81936	1.35576
38	22	GAPDH	1.94408	1.47004
38	23	GAPDH	2.02753	1.54305
38	24	GAPDH	2.08324	1.58831
38	25	GAPDH	2.11833	1.61297
38	26	GAPDH	2.14076	1.62495
38	27	GAPDH	2.15516	1.62891
38	28	GAPDH	2.16437	1.62767
38	29	GAPDH	2.16944	1.6223
38	30	GAPDH	2.17162	1.61405
38	31	GAPDH	2.17078	1.60276
38	32	GAPDH	2.17081	1.59235
38	33	GAPDH	2.17039	1.58149
38	34	GAPDH	2.16871	1.56936
38	35	GAPDH	2.16703	1.55724
38	36	GAPDH	2.17006	1.54983
38	37	GAPDH	2.17011	1.53944
38	38	GAPDH	2.17082	1.52971
38	39	GAPDH	2.17029	1.51874
38	40	GAPDH	2.16971	1.50771
39	1	LINC00261-2	0.244774	-0.0143246
39	2	LINC00261-2	0.255069	-0.0124493
39	3	LINC00261-2	0.270858	-0.00508089
39	4	LINC00261-2	0.282426	-0.00193386
39	5	LINC00261-2	0.292439	-0.00034106
39	6	LINC00261-2	0.303126	0.00192539
39	7	LINC00261-2	0.311295	0.001674
39	8	LINC00261-2	0.320244	0.00220277
39	9	LINC00261-2	0.328873	0.00241179
39	10	LINC00261-2	0.337501	0.00261893
39	11	LINC00261-2	0.344058	0.000755234
39	12	LINC00261-2	0.352735	0.00101155
39	13	LINC00261-2	0.36068	0.000536431
39	14	LINC00261-2	0.36808	-0.000484252
39	15	LINC00261-2	0.375742	-0.00124258
39	16	LINC00261-2	0.382602	-0.00280278
39	17	LINC00261-2	0.392574	-0.00125069
39	18	LINC00261-2	0.404528	0.00228279
39	19	LINC00261-2	0.423508	0.0128419
39	20	LINC00261-2	0.453742	0.0346562
39	21	LINC00261-2	0.505141	0.0776348
39	22	LINC00261-2	0.593861	0.157934
39	23	LINC00261-2	0.739904	0.295557
39	24	LINC00261-2	0.954287	0.501519
39	25	LINC00261-2	1.22502	0.76383
39	26	LINC00261-2	1.50191	1.03231
39	27	LINC00261-2	1.73556	1.25753
39	28	LINC00261-2	1.90491	1.41846
39	29	LINC00261-2	2.01577	1.5209
39	30	LINC00261-2	2.09286	1.58957
39	31	LINC00261-2	2.14805	1.63633
39	32	LINC00261-2	2.18963	1.6695
39	33	LINC00261-2	2.21912	1.69057
39	34	LINC00261-2	2.24084	1.70386
39	35	LINC00261-2	2.25602	1.71063
39	36	LINC00261-2	2.26607	1.71226
39	37	LINC00261-2	2.27419	1.71196
39	38	LINC00261-2	2.27899	1.70834
39	39	LINC00261-2	2.28594	1.70686
39	40	LINC00261-2	2.28968	1.70219
40	1	LINC01133-1	0.20922	-0.00715863
40	2	LINC01133-1	0.216687	-0.00671063
40	3	LINC01133-1	0.227383	-0.00303365
40	4	LINC01133-1	0.236298	-0.00113832
40	5	LINC01133-1	0.24448	2.47287e-05
40	6	LINC01133-1	0.251563	8.86816e-05
40	7	LINC01133-1	0.259509	0.00101583
40	8	LINC01133-1	0.268185	0.00267206
40	9	LINC01133-1	0.274719	0.00218732
40	10	LINC01133-1	0.280766	0.00121499
40	11	LINC01133-1	0.288189	0.00161905
40	12	LINC01133-1	0.293226	-0.000362782
40	13	LINC01133-1	0.299546	-0.00106171
40	14	LINC01133-1	0.306474	-0.00115335
40	15	LINC01133-1	0.312855	-0.00179166
40	16	LINC01133-1	0.320842	-0.000823418
40	17	LINC01133-1	0.329227	0.000542241
40	18	LINC01133-1	0.343457	0.00775348
40	19	LINC01133-1	0.36575	0.0230274
40	20	LINC01133-1	0.402557	0.0528155
40	21	LINC01133-1	0.464613	0.107852
40	22	LINC01133-1	0.568996	0.205216
40	23	LINC01133-1	0.731658	0.360858
40	24	LINC01133-1	0.95024	0.572422
40	25	LINC01133-1	1.19208	0.807243
40	26	LINC01133-1	1.41367	1.02182
40	27	LINC01133-1	1.58806	1.18918
40	28	LINC01133-1	1.71531	1.30941
40	29	LINC01133-1	1.80367	1.39075
40	30	LINC01133-1	1.86711	1.44717
40	31	LINC01133-1	1.91136	1.48441
40	32	LINC01133-1	1.94504	1.51107
40	33	LINC01133-1	1.96781	1.52682
40	34	LINC01133-1	1.98784	1.53983
40	35	LINC01133-1	2.00087	1.54584
40	36	LINC01133-1	2.00876	1.54671
40	37	LINC01133-1	2.01211	1.54305
40	38	LINC01133-1	2.01557	1.53949
40	39	LINC01133-1	2.01847	1.53537
40	40	LINC01133-1	2.02004	1.52991
41	1	LINC00675-2	0.246705	-0.00786994
41	2	LINC00675-2	0.251672	-0.0104119
41	3	LINC00675-2	0.265192	-0.00440087
41	4	LINC00675-2	0.276144	-0.000957199
41	5	LINC00675-2	0.28437	-0.000240078
41	6	LINC00675-2	0.293697	0.0015772
41	7	LINC00675-2	0.301768	0.0021394
41	8	LINC00675-2	0.31025	0.00311303
41	9	LINC00675-2	0.317445	0.00279864
41	10	LINC00675-2	0.32297	0.000814772
41	11	LINC00675-2	0.328994	-0.000670141
41	12	LINC00675-2	0.336725	-0.000448573
41	13	LINC00675-2	0.343516	-0.00116563
41	14	LINC00675-2	0.350609	-0.00158243
41	15	LINC00675-2	0.358435	-0.00126457
41	16	LINC00675-2	0.367495	0.000286451
41	17	LINC00675-2	0.379927	0.00520919
41	18	LINC00675-2	0.401171	0.0189438
41	19	LINC00675-2	0.435699	0.0459634
41	20	LINC00675-2	0.494987	0.0977425
41	21	LINC00675-2	0.596905	0.192152
41	22	LINC00675-2	0.757445	0.345183
41	23	LINC00675-2	0.98157	0.561798
41	24	LINC00675-2	1.2328	0.805522
41	25	LINC00675-2	1.45898	1.02419
41	26	LINC00675-2	1.63974	1.19744
41	27	LINC00675-2	1.77545	1.32564
41	28	LINC00675-2	1.88435	1.42704
41	29	LINC00675-2	1.96555	1.50072
41	30	LINC00675-2	2.03059	1.55825
41	31	LINC00675-2	2.08293	1.60309
41	32	LINC00675-2	2.11994	1.63259
41	33	LINC00675-2	2.14947	1.65461
41	34	LINC00675-2	2.17368	1.67131
41	35	LINC00675-2	2.19227	1.68239
41	36	LINC00675-2	2.20867	1.69128
41	37	LINC00675-2	2.22142	1.69653
41	38	LINC00675-2	2.23186	1.69946
41	39	LINC00675-2	2.24181	1.7019
41	40	LINC00675-2	2.24827	1.70085
42	1	DPP10-AS1	0.175062	-0.0169226
42	2	DPP10-AS1	0.181865	-0.0157045
42	3	DPP10-AS1	0.195066	-0.00808741
42	4	DPP10-AS1	0.204808	-0.0039299
42	5	DPP10-AS1	0.212169	-0.00215429
42	6	DPP10-AS1	0.221155	0.00124746
42	7	DPP10-AS1	0.226807	0.00131465
42	8	DPP10-AS1	0.232486	0.00140981
42	9	DPP10-AS1	0.239102	0.00244111
42	10	DPP10-AS1	0.246105	0.00385908
42	11	DPP10-AS1	0.25147	0.00363988
42	12	DPP10-AS1	0.257551	0.00413624
42	13	DPP10-AS1	0.262011	0.00301135
42	14	DPP10-AS1	0.266626	0.00204158
42	15	DPP10-AS1	0.27106	0.000891414
42	16	DPP10-AS1	0.275904	0.000150885
42	17	DPP10-AS1	0.282627	0.00128939
42	18	DPP10-AS1	0.286728	-0.000194825
42	19	DPP10-AS1	0.290432	-0.00207562
42	20	DPP10-AS1	0.295064	-0.00302781
42	21	DPP10-AS1	0.301109	-0.00256778
42	22	DPP10-AS1	0.30663	-0.00263141
42	23	DPP10-AS1	0.314082	-0.000763789
42	24	DPP10-AS1	0.322647	0.00221668
42	25	DPP10-AS1	0.337754	0.0117391
42	26	DPP10-AS1	0.36607	0.0344701
42	27	DPP10-AS1	0.412336	0.075152
42	28	DPP10-AS1	0.494255	0.151486
42	29	DPP10-AS1	0.631901	0.283548
42	30	DPP10-AS1	0.833372	0.479434
42	31	DPP10-AS1	1.08768	0.728162
42	32	DPP10-AS1	1.35587	0.99076
42	33	DPP10-AS1	1.58381	1.21311
42	34	DPP10-AS1	1.75762	1.38134
42	35	DPP10-AS1	1.88015	1.49829
42	36	DPP10-AS1	1.97015	1.5827
42	37	DPP10-AS1	2.03635	1.64332
42	38	DPP10-AS1	2.08107	1.68246
42	39	DPP10-AS1	2.11621	1.71201
42	40	DPP10-AS1	2.13806	1.72828
43	1	GAPDH	0.171629	-0.00185185
43	2	GAPDH	0.175034	-0.00217541
43	3	GAPDH	0.180489	-0.000449934
43	4	GAPDH	0.183193	-0.00147415
43	5	GAPDH	0.187994	-0.000401626
43	6	GAPDH	0.193038	0.000913356
43	7	GAPDH	0.197348	0.00149425
43	8	GAPDH	0.20055	0.000967535
43	9	GAPDH	0.204069	0.000757696
43	10	GAPDH	0.207626	0.000586585
43	11	GAPDH	0.209155	-0.00161378
43	12	GAPDH	0.213717	-0.000779928
43	13	GAPDH	0.221822	0.00359593
43	14	GAPDH	0.233443	0.0114879
43	15	GAPDH	0.251161	0.0254771
43	16	GAPDH	0.283623	0.0542104
43	17	GAPDH	0.343064	0.109923
43	18	GAPDH	0.44543	0.20856
43	19	GAPDH	0.612763	0.372165
43	20	GAPDH	0.84875	0.604423
43	21	GAPDH	1.13767	0.889618
43	22	GAPDH	1.41955	1.16777
43	23	GAPDH	1.64586	1.39035
43	24	GAPDH	1.80602	1.54678
43	25	GAPDH	1.91384	1.65087
43	26	GAPDH	1.97994	1.71324
43	27	GAPDH	2.02163	1.7512
43	28	GAPDH	2.04846	1.7743
43	29	GAPDH	2.07194	1.79405
43	30	GAPDH	2.08269	1.80107
43	31	GAPDH	2.08337	1.79802
43	32	GAPDH	2.08585	1.79678
43	33	GAPDH	2.0855	1.7927
43	34	GAPDH	2.08198	1.78546
43	35	GAPDH	2.08033	1.78007
43	36	GAPDH	2.08057	1.77658
43	37	GAPDH	2.08148	1.77376
43	38	GAPDH	2.08414	1.77269
43	39	GAPDH	2.08309	1.76792
43	40	GAPDH	2.08255	1.76364
44	1	LINC00261-2	0.0779248	-0.00470129
44	2	LINC00261-2	0.0805913	-0.00511688
44	3	LINC00261-2	0.0871003	-0.00168997
44	4	LINC00261-2	0.0929017	0.00102938
44	5	LINC00261-2	0.0955328	0.000578384
44	6	LINC00261-2	0.0986158	0.000579284
44	7	LINC00261-2	0.101937	0.000818498
44	8	LINC00261-2	0.104528	0.000327771
44	9	LINC00261-2	0.107111	-0.000171955
44	10	LINC00261-2	0.111446	0.00108078
44	11	LINC00261-2	0.113917	0.000470304
44	12	LINC00261-2	0.114872	-0.00165656
44	13	LINC00261-2	0.116915	-0.00269613
44	14	LINC00261-2	0.121208	-0.00148565
44	15	LINC00261-2	0.125421	-0.000354511
44	16	LINC00261-2	0.129909	0.00105156
44	17	LINC00261-2	0.134058	0.00211881
44	18	LINC00261-2	0.142726	0.00770469
44	19	LINC00261-2	0.157081	0.0189771
44	20	LINC00261-2	0.18381	0.0426243
44	21	LINC00261-2	0.232964	0.0886962
44	22	LINC00261-2	0.324405	0.177055
44	23	LINC00261-2	0.471927	0.321495
44	24	LINC00261-2	0.695165	0.541651
44	25	LINC00261-2	0.980808	0.824212
44	26	LINC00261-2	1.27354	1.11386
44	27	LINC00261-2	1.51911	1.35635
44	28	LINC00261-2	1.69568	1.52984
44	29	LINC00261-2	1.81741	1.64849
44	30	LINC00261-2	1.89773	1.72573
44	31	LINC00261-2	1.94982	1.77474
44	32	LINC00261-2	1.98498	1.80681
44	33	LINC00261-2	2.01109	1.82984
44	34	LINC00261-2	2.03088	1.84654
44	35	LINC00261-2	2.04678	1.85937
44	36	LINC00261-2	2.06091	1.87041
44	37	LINC00261-2	2.06973	1.87615
44	38	LINC00261-2	2.07369	1.87703
44	39	LINC00261-2	2.07828	1.87853
44	40	LINC00261-2	2.08115	1.87832
45	1	LINC01133-1	0.0557139	-0.00377358
45	2	LINC01133-1	0.0587846	-0.00389284
45	3	LINC01133-1	0.0634434	-0.00242399
45	4	LINC01133-1	0.0678454	-0.00121193
45	5	LINC01133-1	0.0720361	-0.000211144
45	6	LINC01133-1	0.0768017	0.00136451
45	7	LINC01133-1	0.0808569	0.00222969
45	8	LINC01133-1	0.0829071	0.00108994
45	9	LINC01133-1	0.0858515	0.000844403
45	10	LINC01133-1	0.0887975	0.000600462
45	11	LINC01133-1	0.0913994	1.24453e-05
45	12	LINC01133-1	0.0941304	-0.000446535
45	13	LINC01133-1	0.0978386	7.17634e-05
45	14	LINC01133-1	0.100626	-0.000330778
45	15	LINC01133-1	0.103355	-0.000791717
45	16	LINC01133-1	0.105934	-0.00140295
45	17	LINC01133-1	0.111132	0.000605837
45	18	LINC01133-1	0.11832	0.00460297
45	19	LINC01133-1	0.130296	0.0133895
45	20	LINC01133-1	0.151994	0.0318975
45	21	LINC01133-1	0.191846	0.0685597
45	22	LINC01133-1	0.265872	0.139395
45	23	LINC01133-1	0.388319	0.258652
45	24	LINC01133-1	0.57384	0.440984
45	25	LINC01133-1	0.809609	0.673563
45	26	LINC01133-1	1.05609	0.916857
45	27	LINC01133-1	1.26453	1.1221
45	28	LINC01133-1	1.41985	1.27423
45	29	LINC01133-1	1.52587	1.37707
45	30	LINC01133-1	1.5998	1.44781
45	31	LINC01133-1	1.65252	1.49734
45	32	LINC01133-1	1.68863	1.53025
45	33	LINC01133-1	1.71327	1.5517
45	34	LINC01133-1	1.73166	1.5669
45	35	LINC01133-1	1.74269	1.57475
45	36	LINC01133-1	1.75013	1.579
45	37	LINC01133-1	1.75688	1.58255
45	38	LINC01133-1	1.7621	1.58458
45	39	LINC01133-1	1.76597	1.58526
45	40	LINC01133-1	1.76847	1.58458
46	1	LINC00675-2	0.0523042	-0.00414873
46	2	LINC00675-2	0.0557627	-0.00392645
46	3	LINC00675-2	0.0619195	-0.0010057
46	4	LINC00675-2	0.0657175	-0.00044383
46	5	LINC00675-2	0.070714	0.0013165
46	6	LINC00675-2	0.0730063	0.000372628
46	7	LINC00675-2	0.0758627	-7.01525e-06
46	8	LINC00675-2	0.0794957	0.000389774
46	9	LINC00675-2	0.0830279	0.00068589
46	10	LINC00675-2	0.0859996	0.000421425
46	11	LINC00675-2	0.0880409	-0.000773371
46	12	LINC00675-2	0.091847	-0.000203438
46	13	LINC00675-2	0.0942092	-0.00107737
46	14	LINC00675-2	0.097555	-0.000967687
46	15	LINC00675-2	0.101414	-0.00034449
46	16	LINC00675-2	0.106632	0.00163668
46	17	LINC00675-2	0.114106	0.00587482
46	18	LINC00675-2	0.127934	0.0164667
46	19	LINC00675-2	0.152876	0.0381732
46	20	LINC00675-2	0.197508	0.0795688
46	21	LINC00675-2	0.278191	0.157015
46	22	LINC00675-2	0.41526	0.290848
46	23	LINC00675-2	0.625328	0.49768
46	24	LINC00675-2	0.892102	0.761218
46	25	LINC00675-2	1.16523	1.03111
46	26	LINC00675-2	1.38844	1.25108
46	27	LINC00675-2	1.54576	1.40517
46	28	LINC00675-2	1.66525	1.52142
46	29	LINC00675-2	1.76278	1.61571
46	30	LINC00675-2	1.83759	1.68729
46	31	LINC00675-2	1.88883	1.73529
46	32	LINC00675-2	1.93002	1.77325
46	33	LINC00675-2	1.96039	1.80038
46	34	LINC00675-2	1.98756	1.82432
46	35	LINC00675-2	2.00663	1.84015
46	36	LINC00675-2	2.02153	1.85181
46	37	LINC00675-2	2.03317	1.86021
46	38	LINC00675-2	2.04442	1.86823
46	39	LINC00675-2	2.05665	1.87722
46	40	LINC00675-2	2.06054	1.87788
47	1	DPP10-AS1	0.0767661	-0.00132856
47	2	DPP10-AS1	0.0775275	-0.00341032
47	3	DPP10-AS1	0.0825925	-0.00118841
47	4	DPP10-AS1	0.0867333	0.000109281
47	5	DPP10-AS1	0.0888224	-0.000644651
47	6	DPP10-AS1	0.0923291	1.89583e-05
47	7	DPP10-AS1	0.0952941	0.000140835
47	8	DPP10-AS1	0.0979045	-9.18382e-05
47	9	DPP10-AS1	0.101296	0.000456093
47	10	DPP10-AS1	0.103381	-0.000301712
47	11	DPP10-AS1	0.10726	0.000734172
47	12	DPP10-AS1	0.110854	0.0014849
47	13	DPP10-AS1	0.113131	0.000919402
47	14	DPP10-AS1	0.115924	0.000868739
47	15	DPP10-AS1	0.118679	0.000780852
47	16	DPP10-AS1	0.120384	-0.000356791
47	17	DPP10-AS1	0.122683	-0.000900765
47	18	DPP10-AS1	0.124473	-0.00195428
47	19	DPP10-AS1	0.128399	-0.000871111
47	20	DPP10-AS1	0.13291	0.00079633
47	21	DPP10-AS1	0.143796	0.00883978
47	22	DPP10-AS1	0.160445	0.0226451
47	23	DPP10-AS1	0.192534	0.0518914
47	24	DPP10-AS1	0.251265	0.107779
47	25	DPP10-AS1	0.353901	0.207572
47	26	DPP10-AS1	0.525325	0.376153
47	27	DPP10-AS1	0.779242	0.627227
47	28	DPP10-AS1	1.09595	0.941089
47	29	DPP10-AS1	1.41547	1.25777
47	30	DPP10-AS1	1.68277	1.52223
47	31	DPP10-AS1	1.8711	1.70771
47	32	DPP10-AS1	2.00137	1.83514
47	33	DPP10-AS1	2.09294	1.92387
47	34	DPP10-AS1	2.15772	1.9858
47	35	DPP10-AS1	2.20359	2.02883
47	36	DPP10-AS1	2.24096	2.06336
47	37	DPP10-AS1	2.2696	2.08915
47	38	DPP10-AS1	2.29121	2.10792
47	39	DPP10-AS1	2.30726	2.12113
47	40	DPP10-AS1	2.31712	2.12815
48	1
48	2
48	3
48	4
48	5
48	6
48	7
48	8
48	9
48	10
48	11
48	12
48	13
48	14
48	15
48	16
48	17
48	18
48	19
48	20
48	21
48	22
48	23
48	24
48	25
48	26
48	27
48	28
48	29
48	30
48	31
48	32
48	33
48	34
48	35
48	36
48	37
48	38
48	39
48	40
49	1
49	2
49	3
49	4
49	5
49	6
49	7
49	8
49	9
49	10
49	11
49	12
49	13
49	14
49	15
49	16
49	17
49	18
49	19
49	20
49	21
49	22
49	23
49	24
49	25
49	26
49	27
49	28
49	29
49	30
49	31
49	32
49	33
49	34
49	35
49	36
49	37
49	38
49	39
49	40
50	1	GAPDH	0.278574	-0.00507405
50	2	GAPDH	0.286439	-0.00590462
[truncated: 1,878 more rows]

## Sheet: Results
Well	Well Position	Sample Name	Target Name	Task	Reporter	Quencher	RQ	CT	Ct Mean	Delta Ct Mean	ddCT	2^(-ddCT)	Automatic Ct Threshold	Ct Threshold	Automatic Baseline	Baseline Start	Baseline End	Efficiency	Tm1	Tm2	Tm3	Custom1	Custom2	Custom3	Custom4	Custom5	Custom6	MTP
2	A2	39CA	GAPDH	UNKNOWN	SYBR	None		16.97	16.9698				TRUE	0.170912	TRUE	3	12	1	84.6393									N
3	A3	39CA	LINC00261-2	UNKNOWN	SYBR	None	0.00112268	31.829	31.8286	14.8588	7.33415	0.00619729	TRUE	0.188021	TRUE	3	27	1	83.9532									N
4	A4	39CA	LINC01133-1	UNKNOWN	SYBR	None	0.0504303	24.29	24.2899	7.3201	2.95826	0.128669	TRUE	0.17257	TRUE	3	19	1	83.4631									N
5	A5	39CA	LINC00675-2	UNKNOWN	SYBR	None	0.000948803	29.566	29.5658	12.5959	9.41037	0.00146959	TRUE	0.145379	TRUE	3	25	1	86.5997	80.8165								Y
6	A6	39CA	DPP10-AS1	UNKNOWN	SYBR	None	0.0349502	28.331	28.3306	11.3607	3.9581	0.064342	TRUE	0.157799	TRUE	3	23	1	83.365									N
7	A7	39N	GAPDH	UNKNOWN	SYBR	None		17.897	17.8972				TRUE	0.170912	TRUE	3	13	1	84.8354									N
8	A8	39N	LINC00261-2	UNKNOWN	SYBR	None	0.181156	25.422	25.4219	7.52466			TRUE	0.188021	TRUE	3	20	1	84.0512									N
9	A9	39N	LINC01133-1	UNKNOWN	SYBR	None	0.391937	22.259	22.259	4.36184			TRUE	0.17257	TRUE	3	17	1	83.6591									N
10	A10	39N	LINC00675-2	UNKNOWN	SYBR	None	0.645623	21.083	21.0828	3.18558			TRUE	0.145379	TRUE	3	16	1	86.5997									N
11	A11	39N	DPP10-AS1	UNKNOWN	SYBR	None	0.543194	25.3	25.2998	7.40265			TRUE	0.157799	TRUE	3	20	1	83.267									N
14	B2	42CA	GAPDH	UNKNOWN	SYBR	None		16.998	16.9983				TRUE	0.170912	TRUE	3	12	1	84.7373									N
15	B3	42CA	LINC00261-2	UNKNOWN	SYBR	None	1.13552	21.875	21.8749	4.87661	-0.183353	1.13552	TRUE	0.188021	TRUE	3	17	1	83.9532									N
16	B4	42CA	LINC01133-1	UNKNOWN	SYBR	None	0.333267	21.594	21.5941	4.59578	1.58525	0.333267	TRUE	0.17257	TRUE	3	17	1	83.6591									N
17	B5	42CA	LINC00675-2	UNKNOWN	SYBR	None	0.47015	20.641	20.6415	3.64315	1.08881	0.47015	TRUE	0.145379	TRUE	3	16	1	86.5997									N
18	B6	42CA	DPP10-AS1	UNKNOWN	SYBR	None	0.112355	26.674	26.6744	9.67605	3.15387	0.112355	TRUE	0.157799	TRUE	3	22	1	83.4631									N
19	B7	42N	GAPDH	UNKNOWN	SYBR	None		18.359	18.3589				TRUE	0.170912	TRUE	3	13	1	84.8354									N
20	B8	42N	LINC00261-2	UNKNOWN	SYBR	None	1	23.419	23.4189	5.05997			TRUE	0.188021	TRUE	3	18	1	84.1492									N
21	B9	42N	LINC01133-1	UNKNOWN	SYBR	None	1	21.369	21.3695	3.01053			TRUE	0.17257	TRUE	3	16	1	83.6591									N
22	B10	42N	LINC00675-2	UNKNOWN	SYBR	None	1	20.913	20.9133	2.55434			TRUE	0.145379	TRUE	3	16	1	86.5997									N
23	B11	42N	DPP10-AS1	UNKNOWN	SYBR	None	1	24.881	24.8811	6.52218			TRUE	0.157799	TRUE	3	20	1	83.365									N
26	C2	43CA	GAPDH	UNKNOWN	SYBR	None		16.434	16.4344				TRUE	0.170912	TRUE	3	11	1	84.7373									N
27	C3	43CA	LINC00261-2	UNKNOWN	SYBR	None	0.365181	22.948	22.9476	6.51328	-0.0746231	1.05309	TRUE	0.188021	TRUE	3	18	1	83.9532									N
28	C4	43CA	LINC01133-1	UNKNOWN	SYBR	None	0.20327	21.743	21.7434	5.30906	1.79348	0.288476	TRUE	0.17257	TRUE	3	17	1	83.6591									N
29	C5	43CA	LINC00675-2	UNKNOWN	SYBR	None	0.110428	22.168	22.1675	5.73316	2.80276	0.143313	TRUE	0.145379	TRUE	3	17	1	86.5997									N
30	C6	43CA	DPP10-AS1	UNKNOWN	SYBR	None	0.0149961	29.016	29.0158	12.5815	5.01817	0.030859	TRUE	0.157799	TRUE	3	24	1	83.365									N
31	C7	43N	GAPDH	UNKNOWN	SYBR	None		17.617	17.6171				TRUE	0.170912	TRUE	3	12	1	84.8354									N
32	C8	43N	LINC00261-2	UNKNOWN	SYBR	None	0.346772	24.205	24.205	6.5879			TRUE	0.188021	TRUE	3	19	1	84.0512									N
33	C9	43N	LINC01133-1	UNKNOWN	SYBR	None	0.704636	21.133	21.1327	3.51558			TRUE	0.17257	TRUE	3	16	1	83.6591									N
34	C10	43N	LINC00675-2	UNKNOWN	SYBR	None	0.770537	20.548	20.5475	2.93041			TRUE	0.145379	TRUE	3	16	1	86.5997									N
35	C11	43N	DPP10-AS1	UNKNOWN	SYBR	None	0.485956	25.18	25.1804	7.56329			TRUE	0.157799	TRUE	3	20	1	83.365									N
38	D2	46CA	GAPDH	UNKNOWN	SYBR	None		15.298	15.2982				TRUE	0.170912	TRUE	3	10	1	84.8354									N
39	D3	46CA	LINC00261-2	UNKNOWN	SYBR	None	0.27361	22.228	22.2279	6.92977	2.52198	0.174103	TRUE	0.188021	TRUE	3	17	1	84.0512									N
40	D4	46CA	LINC01133-1	UNKNOWN	SYBR	None	0.0954341	21.698	21.698	6.39988	1.76586	0.294051	TRUE	0.17257	TRUE	3	17	1	83.7571									N
41	D5	46CA	LINC00675-2	UNKNOWN	SYBR	None	0.153451	20.557	20.5567	5.25849	2.04483	0.242352	TRUE	0.145379	TRUE	3	16	1	86.6978									N
42	D6	46CA	DPP10-AS1	UNKNOWN	SYBR	None	0.013625	28.018	28.018	12.7198	5.81584	0.0177524	TRUE	0.157799	TRUE	3	23	1	83.4631									N
43	D7	46N	GAPDH	UNKNOWN	SYBR	None		17.665	17.6655				TRUE	0.170912	TRUE	3	12	1	84.9334									N
44	D8	46N	LINC00261-2	UNKNOWN	SYBR	None	1.57154	22.073	22.0733	4.40779			TRUE	0.188021	TRUE	3	17	1	84.1492									N
45	D9	46N	LINC01133-1	UNKNOWN	SYBR	None	0.324549	22.299	22.2995	4.63402			TRUE	0.17257	TRUE	3	17	1	83.7571									N
46	D10	46N	LINC00675-2	UNKNOWN	SYBR	None	0.633176	20.879	20.8791	3.21366			TRUE	0.145379	TRUE	3	16	1	86.6978									N
47	D11	46N	DPP10-AS1	UNKNOWN	SYBR	None	0.767501	24.569	24.5694	6.90394			TRUE	0.157799	TRUE	3	20	1	83.4631									N
50	E2	48CA	GAPDH	UNKNOWN	SYBR	None		15.733	15.7334				TRUE	0.170912	TRUE	3	11	1	84.8354									N
51	E3	48CA	LINC00261-2	UNKNOWN	SYBR	None	1.66135	20.061	20.061	4.32761	0.0758762	0.948766	TRUE	0.188021	TRUE	3	15	1	84.0512									N
52	E4	48CA	LINC01133-1	UNKNOWN	SYBR	None	0.140134	21.579	21.579	5.84565	2.62921	0.161632	TRUE	0.17257	TRUE	3	17	1	83.6591									N
53	E5	48CA	LINC00675-2	UNKNOWN	SYBR	None	0.248024	20.299	20.2991	4.56579	2.37642	0.192586	TRUE	0.145379	TRUE	3	16	1	86.6978									N
54	E6	48CA	DPP10-AS1	UNKNOWN	SYBR	None	0.000107541	35.438	35.4384	19.705	12.7251	0.000147695	TRUE	0.157799	TRUE	3	31	1	83.5611									N
55	E7	48N	GAPDH	UNKNOWN	SYBR	None		17.771	17.7709				TRUE	0.170912	TRUE	3	13	1	84.9334									N
56	E8	48N	LINC00261-2	UNKNOWN	SYBR	None	1.75106	22.023	22.0227	4.25174			TRUE	0.188021	TRUE	3	17	1	84.1492									N
57	E9	48N	LINC01133-1	UNKNOWN	SYBR	None	0.866992	20.987	20.9874	3.21644			TRUE	0.17257	TRUE	3	16	1	83.7571									N
58	E10	48N	LINC00675-2	UNKNOWN	SYBR	None	1.28786	19.96	19.9603	2.18937			TRUE	0.145379	TRUE	3	15	1	86.6978									N
59	E11	48N	DPP10-AS1	UNKNOWN	SYBR	None	0.728127	24.751	24.7509	6.97992			TRUE	0.157799	TRUE	3	20	1	83.4631									N
62	F2	50CA	GAPDH	UNKNOWN	SYBR	None		16.669	16.6686				TRUE	0.170912	TRUE	3	12	1	84.8354									N
63	F3	50CA	LINC00261-2	UNKNOWN	SYBR	None	0.0236143	27.133	27.1327	10.4642	4.6562	0.0396593	TRUE	0.188021	TRUE	3	22	1	84.0512									N
64	F4	50CA	LINC01133-1	UNKNOWN	SYBR	None	0.0291892	24.778	24.7775	8.10895	3.97963	0.0633888	TRUE	0.17257	TRUE	3	20	1	83.6591									N
65	F5	50CA	LINC00675-2	UNKNOWN	SYBR	None	0.0472313	23.627	23.627	6.95845	4.01793	0.0617282	TRUE	0.145379	TRUE	3	19	1	86.6978									N
66	F6	50CA	DPP10-AS1	UNKNOWN	SYBR	None	0.00615408	30.535	30.535	13.8664	6.98126	0.00791465	TRUE	0.157799	TRUE	3	26	1	83.4631									N
67	F7	50N	GAPDH	UNKNOWN	SYBR	None		17.387	17.3867				TRUE	0.170912	TRUE	3	12	1	84.9334									N
68	F8	50N	LINC00261-2	UNKNOWN	SYBR	None	0.59543	23.195	23.1947	5.80796			TRUE	0.188021	TRUE	3	18	1	84.1492									N
69	F9	50N	LINC01133-1	UNKNOWN	SYBR	None	0.460478	21.516	21.516	4.12932			TRUE	0.17257	TRUE	3	17	1	83.7571									N
70	F10	50N	LINC00675-2	UNKNOWN	SYBR	None	0.76515	20.327	20.3272	2.94053			TRUE	0.145379	TRUE	3	16	1	86.6978									N
71	F11	50N	DPP10-AS1	UNKNOWN	SYBR	None	0.777555	24.272	24.2719	6.88517			TRUE	0.157799	TRUE	3	19	1	83.365									N
74	G2	67CA	GAPDH	UNKNOWN	SYBR	None		16.237	16.2374				TRUE	0.170912	TRUE	3	11	1	84.7373									N
75	G3	67CA	LINC00261-2	UNKNOWN	SYBR	None	1.75504	20.486	20.4858	4.24846	-1.35839	2.56399	TRUE	0.188021	TRUE	3	16	1	83.9532									N
76	G4	67CA	LINC01133-1	UNKNOWN	SYBR	None	0.262509	21.177	21.1775	4.94009	0.665922	0.630286	TRUE	0.17257	TRUE	3	16	1	83.6591									N
77	G5	67CA	LINC00675-2	UNKNOWN	SYBR	None	0.312354	20.47	20.4705	4.23309	1.6019	0.329444	TRUE	0.145379	TRUE	3	16	1	86.5997									N
78	G6	67CA	DPP10-AS1	UNKNOWN	SYBR	None	0.47054	23.847	23.8472	7.60979	1.32551	0.399008	TRUE	0.157799	TRUE	3	19	1	83.365									N
79	G7	67N	GAPDH	UNKNOWN	SYBR	None		16.745	16.7455				TRUE	0.170912	TRUE	3	12	1	84.8354									N
80	G8	67N	LINC00261-2	UNKNOWN	SYBR	None	0.684497	22.352	22.3523	5.60685			TRUE	0.188021	TRUE	3	17	1	84.0512									N
81	G9	67N	LINC01133-1	UNKNOWN	SYBR	None	0.416493	21.02	21.0196	4.27417			TRUE	0.17257	TRUE	3	16	1	83.7571									N
82	G10	67N	LINC00675-2	UNKNOWN	SYBR	None	0.948125	19.377	19.3767	2.63119			TRUE	0.145379	TRUE	3	14	1	86.5997									N
83	G11	67N	DPP10-AS1	UNKNOWN	SYBR	None	1.17927	23.03	23.0297	6.28428			TRUE	0.157799	TRUE	3	18	1	83.365									N
86	H2	75CA	GAPDH	UNKNOWN	SYBR	None		15.231	15.2313				TRUE	0.170912	TRUE	3	10	1	84.6393									N
87	H3	75CA	LINC00261-2	UNKNOWN	SYBR	None	7.49181	17.386	17.386	2.15465	-4.76612	27.211	TRUE	0.188021	TRUE	3	12	1	83.9532									N
88	H4	75CA	LINC01133-1	UNKNOWN	SYBR	None	0.0759775	21.96	21.9601	6.72881	2.96505	0.128065	TRUE	0.17257	TRUE	3	17	1	83.5611									N
89	H5	75CA	LINC00675-2	UNKNOWN	SYBR	None	0.0771398	21.482	21.482	6.25072	2.40282	0.189094	TRUE	0.145379	TRUE	3	17	1	86.5017									N
90	H6	75CA	DPP10-AS1	UNKNOWN	SYBR	None	0.00128498	31.358	31.3575	16.1262	8.77456	0.00228347	TRUE	0.157799	TRUE	3	26	1	83.365									N
91	H7	75N	GAPDH	UNKNOWN	SYBR	None		16.908	16.9077				TRUE	0.170912	TRUE	3	12	1	84.8354									N
92	H8	75N	LINC00261-2	UNKNOWN	SYBR	None	0.275323	23.828	23.8284	6.92077			TRUE	0.188021	TRUE	3	19	1	84.0512									N
93	H9	75N	LINC01133-1	UNKNOWN	SYBR	None	0.593273	20.671	20.6714	3.76376			TRUE	0.17257	TRUE	3	16	1	83.6591									N
94	H10	75N	LINC00675-2	UNKNOWN	SYBR	None	0.407943	20.756	20.7556	3.8479			TRUE	0.145379	TRUE	3	16	1	86.5017									N
95	H11	75N	DPP10-AS1	UNKNOWN	SYBR	None	0.562732	24.259	24.2593	7.35166			TRUE	0.157799	TRUE	3	19	1	83.267									N
Analysis Type	Singleplex
Endogenous Control	GAPDH
RQ Min/Max Confidence Level	95.0
Reference Sample	42N
