# Supplementary material for: Transcriptome profiling and co-expression network analysis of lncRNAs and mRNAs in colorectal cancer by RNA sequencing
Source: BMC Cancer. 2022 Jul 16;22:780. doi: 10.1186/s12885-022-09878-6 (PMC9288709; doi:10.1186/s12885-022-09878-6)
Supplement: Supplementary file 1 — Additional file 1. RT-qPCR result s of lncRNAs and mRNAs. [file 12885_2022_9878_MOESM1_ESM.zip › íúsupplementary qPCR raw data/2016-11-17 110005-ViiA7-export.xls]

## Sheet: Sample Setup
Block Type	96-Well Block (0.2mL)
Calibration is expired	No
Calibration performed on	2013-06-19 17:08:17 PM CST
Calibration Background is expired	Yes
Calibration Background performed on	2016-04-21 14:54:21 PM CST
Calibration CY5 is expired	Yes
Calibration CY5 performed on	2015-04-24 21:34:58 PM CST
Calibration FAM is expired	Yes
Calibration FAM performed on	2016-04-21 15:19:57 PM CST
Calibration MELTDOCTOR is expired	Yes
Calibration MELTDOCTOR performed on	2013-06-19 17:08:16 PM CST
Calibration NED is expired	Yes
Calibration NED performed on	2016-04-21 15:45:46 PM CST
Calibration ROI is expired	Yes
Calibration ROI performed on	2016-04-21 14:45:24 PM CST
Calibration ROX is expired	Yes
Calibration ROX performed on	2016-04-21 15:37:01 PM CST
Calibration SYBR is expired	Yes
Calibration SYBR performed on	2016-04-21 15:54:32 PM CST
Calibration TAMRA is expired	Yes
Calibration TAMRA performed on	2016-04-21 15:11:48 PM CST
Calibration Uniformity is expired	Yes
Calibration Uniformity performed on	2016-04-21 15:02:46 PM CST
Calibration VIC is expired	Yes
Calibration VIC performed on	2016-04-21 15:28:24 PM CST
Chemistry	SYBR_GREEN
Experiment File Name	D:\Documents and Settings\INSTR-ADMIN\Desktop\TOUJING\Gdd Lnc\2016-11-17 110005.eds
Experiment Name	2016-11-17 110005
Experiment Run End Time	2016-11-17 12:13:14 PM CST
Experiment Type	Comparative Cт (ΔΔCт)
Instrument Name	278990028
Instrument Serial Number	278990028
Instrument Type	ViiA 7
Passive Reference	ROX
Quantification Cycle Method	Ct
Signal Smoothing On	false
Stage/ Cycle where Analysis is performed	Stage 2, Step 2
Well	Well Position	Sample Name	Sample Color	Biogroup Name	Biogroup Color	Target Name	Target Color	Task	Reporter	Quencher	Quantity	Comments
1	A1	19CA	RGB(176,23,31)			BB-AS	RGB(176,23,31)	UNKNOWN	SYBR	None
2	A2	19CA	RGB(176,23,31)			MIR503HG	RGB(0,0,255)	UNKNOWN	SYBR	None
3	A3	19CA	RGB(176,23,31)			MAF-AS	RGB(0,139,69)	UNKNOWN	SYBR	None
4	A4	19CA	RGB(176,23,31)			LINC00261	RGB(238,238,0)	UNKNOWN	SYBR	None
5	A5	19CA	RGB(176,23,31)			LINC01133	RGB(139,137,112)	UNKNOWN	SYBR	None
6	A6	19CA	RGB(176,23,31)			GAPDH	RGB(238,121,66)	UNKNOWN	SYBR	None
7	A7	19N	RGB(0,0,255)			BB-AS	RGB(176,23,31)	UNKNOWN	SYBR	None
8	A8	19N	RGB(0,0,255)			MIR503HG	RGB(0,0,255)	UNKNOWN	SYBR	None
9	A9	19N	RGB(0,0,255)			MAF-AS	RGB(0,139,69)	UNKNOWN	SYBR	None
10	A10	19N	RGB(0,0,255)			LINC00261	RGB(238,238,0)	UNKNOWN	SYBR	None
11	A11	19N	RGB(0,0,255)			LINC01133	RGB(139,137,112)	UNKNOWN	SYBR	None
12	A12	19N	RGB(0,0,255)			GAPDH	RGB(238,121,66)	UNKNOWN	SYBR	None
13	B1	30CA	RGB(0,139,69)			BB-AS	RGB(176,23,31)	UNKNOWN	SYBR	None
14	B2	30CA	RGB(0,139,69)			MIR503HG	RGB(0,0,255)	UNKNOWN	SYBR	None
15	B3	30CA	RGB(0,139,69)			MAF-AS	RGB(0,139,69)	UNKNOWN	SYBR	None
16	B4	30CA	RGB(0,139,69)			LINC00261	RGB(238,238,0)	UNKNOWN	SYBR	None
17	B5	30CA	RGB(0,139,69)			LINC01133	RGB(139,137,112)	UNKNOWN	SYBR	None
18	B6	30CA	RGB(0,139,69)			GAPDH	RGB(238,121,66)	UNKNOWN	SYBR	None
19	B7	30N	RGB(238,238,0)			BB-AS	RGB(176,23,31)	UNKNOWN	SYBR	None
20	B8	30N	RGB(238,238,0)			MIR503HG	RGB(0,0,255)	UNKNOWN	SYBR	None
21	B9	30N	RGB(238,238,0)			MAF-AS	RGB(0,139,69)	UNKNOWN	SYBR	None
22	B10	30N	RGB(238,238,0)			LINC00261	RGB(238,238,0)	UNKNOWN	SYBR	None
23	B11	30N	RGB(238,238,0)			LINC01133	RGB(139,137,112)	UNKNOWN	SYBR	None
24	B12	30N	RGB(238,238,0)			GAPDH	RGB(238,121,66)	UNKNOWN	SYBR	None
25	C1	35CA	RGB(139,137,112)			BB-AS	RGB(176,23,31)	UNKNOWN	SYBR	None
26	C2	35CA	RGB(139,137,112)			MIR503HG	RGB(0,0,255)	UNKNOWN	SYBR	None
27	C3	35CA	RGB(139,137,112)			MAF-AS	RGB(0,139,69)	UNKNOWN	SYBR	None
28	C4	35CA	RGB(139,137,112)			LINC00261	RGB(238,238,0)	UNKNOWN	SYBR	None
29	C5	35CA	RGB(139,137,112)			LINC01133	RGB(139,137,112)	UNKNOWN	SYBR	None
30	C6	35CA	RGB(139,137,112)			GAPDH	RGB(238,121,66)	UNKNOWN	SYBR	None
31	C7	35N	RGB(238,121,66)			BB-AS	RGB(176,23,31)	UNKNOWN	SYBR	None
32	C8	35N	RGB(238,121,66)			MIR503HG	RGB(0,0,255)	UNKNOWN	SYBR	None
33	C9	35N	RGB(238,121,66)			MAF-AS	RGB(0,139,69)	UNKNOWN	SYBR	None
34	C10	35N	RGB(238,121,66)			LINC00261	RGB(238,238,0)	UNKNOWN	SYBR	None
35	C11	35N	RGB(238,121,66)			LINC01133	RGB(139,137,112)	UNKNOWN	SYBR	None
36	C12	35N	RGB(238,121,66)			GAPDH	RGB(238,121,66)	UNKNOWN	SYBR	None
37	D1	51CA	RGB(142,56,142)			BB-AS	RGB(176,23,31)	UNKNOWN	SYBR	None
38	D2	51CA	RGB(142,56,142)			MIR503HG	RGB(0,0,255)	UNKNOWN	SYBR	None
39	D3	51CA	RGB(142,56,142)			MAF-AS	RGB(0,139,69)	UNKNOWN	SYBR	None
40	D4	51CA	RGB(142,56,142)			LINC00261	RGB(238,238,0)	UNKNOWN	SYBR	None
41	D5	51CA	RGB(142,56,142)			LINC01133	RGB(139,137,112)	UNKNOWN	SYBR	None
42	D6	51CA	RGB(142,56,142)			GAPDH	RGB(238,121,66)	UNKNOWN	SYBR	None
43	D7	51N	RGB(198,113,113)			BB-AS	RGB(176,23,31)	UNKNOWN	SYBR	None
44	D8	51N	RGB(198,113,113)			MIR503HG	RGB(0,0,255)	UNKNOWN	SYBR	None
45	D9	51N	RGB(198,113,113)			MAF-AS	RGB(0,139,69)	UNKNOWN	SYBR	None
46	D10	51N	RGB(198,113,113)			LINC00261	RGB(238,238,0)	UNKNOWN	SYBR	None
47	D11	51N	RGB(198,113,113)			LINC01133	RGB(139,137,112)	UNKNOWN	SYBR	None
48	D12	51N	RGB(198,113,113)			GAPDH	RGB(238,121,66)	UNKNOWN	SYBR	None
49	E1	52CA	RGB(0,245,255)			BB-AS	RGB(176,23,31)	UNKNOWN	SYBR	None
50	E2	52CA	RGB(0,245,255)			MIR503HG	RGB(0,0,255)	UNKNOWN	SYBR	None
51	E3	52CA	RGB(0,245,255)			MAF-AS	RGB(0,139,69)	UNKNOWN	SYBR	None
52	E4	52CA	RGB(0,245,255)			LINC00261	RGB(238,238,0)	UNKNOWN	SYBR	None
53	E5	52CA	RGB(0,245,255)			LINC01133	RGB(139,137,112)	UNKNOWN	SYBR	None
54	E6	52CA	RGB(0,245,255)			GAPDH	RGB(238,121,66)	UNKNOWN	SYBR	None
55	E7	52N	RGB(238,220,130)			BB-AS	RGB(176,23,31)	UNKNOWN	SYBR	None
56	E8	52N	RGB(238,220,130)			MIR503HG	RGB(0,0,255)	UNKNOWN	SYBR	None
57	E9	52N	RGB(238,220,130)			MAF-AS	RGB(0,139,69)	UNKNOWN	SYBR	None
58	E10	52N	RGB(238,220,130)			LINC00261	RGB(238,238,0)	UNKNOWN	SYBR	None
59	E11	52N	RGB(238,220,130)			LINC01133	RGB(139,137,112)	UNKNOWN	SYBR	None
60	E12	52N	RGB(238,220,130)			GAPDH	RGB(238,121,66)	UNKNOWN	SYBR	None
61	F1	53CA	RGB(255,127,0)			BB-AS	RGB(176,23,31)	UNKNOWN	SYBR	None
62	F2	53CA	RGB(255,127,0)			MIR503HG	RGB(0,0,255)	UNKNOWN	SYBR	None
63	F3	53CA	RGB(255,127,0)			MAF-AS	RGB(0,139,69)	UNKNOWN	SYBR	None
64	F4	53CA	RGB(255,127,0)			LINC00261	RGB(238,238,0)	UNKNOWN	SYBR	None
65	F5	53CA	RGB(255,127,0)			LINC01133	RGB(139,137,112)	UNKNOWN	SYBR	None
66	F6	53CA	RGB(255,127,0)			GAPDH	RGB(238,121,66)	UNKNOWN	SYBR	None
67	F7	53N	RGB(142,142,56)			BB-AS	RGB(176,23,31)	UNKNOWN	SYBR	None
68	F8	53N	RGB(142,142,56)			MIR503HG	RGB(0,0,255)	UNKNOWN	SYBR	None
69	F9	53N	RGB(142,142,56)			MAF-AS	RGB(0,139,69)	UNKNOWN	SYBR	None
70	F10	53N	RGB(142,142,56)			LINC00261	RGB(238,238,0)	UNKNOWN	SYBR	None
71	F11	53N	RGB(142,142,56)			LINC01133	RGB(139,137,112)	UNKNOWN	SYBR	None
72	F12	53N	RGB(142,142,56)			GAPDH	RGB(238,121,66)	UNKNOWN	SYBR	None
73	G1	54CA	RGB(238,44,44)			BB-AS	RGB(176,23,31)	UNKNOWN	SYBR	None
74	G2	54CA	RGB(238,44,44)			MIR503HG	RGB(0,0,255)	UNKNOWN	SYBR	None
75	G3	54CA	RGB(238,44,44)			MAF-AS	RGB(0,139,69)	UNKNOWN	SYBR	None
76	G4	54CA	RGB(238,44,44)			LINC00261	RGB(238,238,0)	UNKNOWN	SYBR	None
77	G5	54CA	RGB(238,44,44)			LINC01133	RGB(139,137,112)	UNKNOWN	SYBR	None
78	G6	54CA	RGB(238,44,44)			GAPDH	RGB(238,121,66)	UNKNOWN	SYBR	None
79	G7	54N	RGB(51,161,201)			BB-AS	RGB(176,23,31)	UNKNOWN	SYBR	None
80	G8	54N	RGB(51,161,201)			MIR503HG	RGB(0,0,255)	UNKNOWN	SYBR	None
81	G9	54N	RGB(51,161,201)			MAF-AS	RGB(0,139,69)	UNKNOWN	SYBR	None
82	G10	54N	RGB(51,161,201)			LINC00261	RGB(238,238,0)	UNKNOWN	SYBR	None
83	G11	54N	RGB(51,161,201)			LINC01133	RGB(139,137,112)	UNKNOWN	SYBR	None
84	G12	54N	RGB(51,161,201)			GAPDH	RGB(238,121,66)	UNKNOWN	SYBR	None
85	H1	56CA	RGB(238,18,137)			BB-AS	RGB(176,23,31)	UNKNOWN	SYBR	None
86	H2	56CA	RGB(238,18,137)			MIR503HG	RGB(0,0,255)	UNKNOWN	SYBR	None
87	H3	56CA	RGB(238,18,137)			MAF-AS	RGB(0,139,69)	UNKNOWN	SYBR	None
88	H4	56CA	RGB(238,18,137)			LINC00261	RGB(238,238,0)	UNKNOWN	SYBR	None
89	H5	56CA	RGB(238,18,137)			LINC01133	RGB(139,137,112)	UNKNOWN	SYBR	None
90	H6	56CA	RGB(238,18,137)			GAPDH	RGB(238,121,66)	UNKNOWN	SYBR	None
91	H7	56N	RGB(176,23,31)			BB-AS	RGB(176,23,31)	UNKNOWN	SYBR	None
92	H8	56N	RGB(176,23,31)			MIR503HG	RGB(0,0,255)	UNKNOWN	SYBR	None
93	H9	56N	RGB(176,23,31)			MAF-AS	RGB(0,139,69)	UNKNOWN	SYBR	None
94	H10	56N	RGB(176,23,31)			LINC00261	RGB(238,238,0)	UNKNOWN	SYBR	None
95	H11	56N	RGB(176,23,31)			LINC01133	RGB(139,137,112)	UNKNOWN	SYBR	None
96	H12	56N	RGB(176,23,31)			GAPDH	RGB(238,121,66)	UNKNOWN	SYBR	None

## Sheet: Amplification Data
Block Type	96-Well Block (0.2mL)
Calibration is expired	No
Calibration performed on	2013-06-19 17:08:17 PM CST
Calibration Background is expired	Yes
Calibration Background performed on	2016-04-21 14:54:21 PM CST
Calibration CY5 is expired	Yes
Calibration CY5 performed on	2015-04-24 21:34:58 PM CST
Calibration FAM is expired	Yes
Calibration FAM performed on	2016-04-21 15:19:57 PM CST
Calibration MELTDOCTOR is expired	Yes
Calibration MELTDOCTOR performed on	2013-06-19 17:08:16 PM CST
Calibration NED is expired	Yes
Calibration NED performed on	2016-04-21 15:45:46 PM CST
Calibration ROI is expired	Yes
Calibration ROI performed on	2016-04-21 14:45:24 PM CST
Calibration ROX is expired	Yes
Calibration ROX performed on	2016-04-21 15:37:01 PM CST
Calibration SYBR is expired	Yes
Calibration SYBR performed on	2016-04-21 15:54:32 PM CST
Calibration TAMRA is expired	Yes
Calibration TAMRA performed on	2016-04-21 15:11:48 PM CST
Calibration Uniformity is expired	Yes
Calibration Uniformity performed on	2016-04-21 15:02:46 PM CST
Calibration VIC is expired	Yes
Calibration VIC performed on	2016-04-21 15:28:24 PM CST
Chemistry	SYBR_GREEN
Experiment File Name	D:\Documents and Settings\INSTR-ADMIN\Desktop\TOUJING\Gdd Lnc\2016-11-17 110005.eds
Experiment Name	2016-11-17 110005
Experiment Run End Time	2016-11-17 12:13:14 PM CST
Experiment Type	Comparative Cт (ΔΔCт)
Instrument Name	278990028
Instrument Serial Number	278990028
Instrument Type	ViiA 7
Passive Reference	ROX
Quantification Cycle Method	Ct
Signal Smoothing On	false
Stage/ Cycle where Analysis is performed	Stage 2, Step 2
Well	Cycle	Target Name	Rn	Delta Rn
1	1	BB-AS	0.156748	-0.013772
1	2	BB-AS	0.161255	-0.0129583
1	3	BB-AS	0.170036	-0.00787046
1	4	BB-AS	0.176937	-0.00466203
1	5	BB-AS	0.183234	-0.00205806
1	6	BB-AS	0.187596	-0.00138953
1	7	BB-AS	0.192713	3.49989e-05
1	8	BB-AS	0.198288	0.00191603
1	9	BB-AS	0.20491	0.00484507
1	10	BB-AS	0.207031	0.00327285
1	11	BB-AS	0.209722	0.00227161
1	12	BB-AS	0.213343	0.00219933
1	13	BB-AS	0.218281	0.00344435
1	14	BB-AS	0.221806	0.00327607
1	15	BB-AS	0.22426	0.00203666
1	16	BB-AS	0.228463	0.00254719
1	17	BB-AS	0.230354	0.00074492
1	18	BB-AS	0.234148	0.000845381
1	19	BB-AS	0.236646	-0.000349337
1	20	BB-AS	0.240572	-0.000117016
1	21	BB-AS	0.24391	-0.000472188
1	22	BB-AS	0.245992	-0.00208308
1	23	BB-AS	0.249024	-0.00274395
1	24	BB-AS	0.253534	-0.00192749
1	25	BB-AS	0.257796	-0.00135861
1	26	BB-AS	0.262144	-0.000703454
1	27	BB-AS	0.264841	-0.00169926
1	28	BB-AS	0.274941	0.00470787
1	29	BB-AS	0.291347	0.017421
1	30	BB-AS	0.316886	0.039266
1	31	BB-AS	0.364131	0.082818
1	32	BB-AS	0.452138	0.167133
1	33	BB-AS	0.602154	0.313455
1	34	BB-AS	0.830808	0.538416
1	35	BB-AS	1.126	0.82992
1	36	BB-AS	1.44051	1.14074
1	37	BB-AS	1.70758	1.40411
1	38	BB-AS	1.8931	1.58593
1	39	BB-AS	2.01709	1.70624
1	40	BB-AS	2.09075	1.7762
2	1	MIR503HG	0.148452	-0.00774569
2	2	MIR503HG	0.150102	-0.0102672
2	3	MIR503HG	0.15684	-0.00770224
2	4	MIR503HG	0.164641	-0.0040729
2	5	MIR503HG	0.171994	-0.000892402
2	6	MIR503HG	0.178519	0.00145971
2	7	MIR503HG	0.185402	0.0041703
2	8	MIR503HG	0.189641	0.00423793
2	9	MIR503HG	0.194319	0.00474287
2	10	MIR503HG	0.197554	0.00380583
2	11	MIR503HG	0.198005	8.48253e-05
2	12	MIR503HG	0.20122	-0.00087331
2	13	MIR503HG	0.20745	0.00118459
2	14	MIR503HG	0.211643	0.00120512
2	15	MIR503HG	0.214269	-0.000340671
2	16	MIR503HG	0.217488	-0.0012939
2	17	MIR503HG	0.221535	-0.0014199
2	18	MIR503HG	0.225491	-0.0016355
2	19	MIR503HG	0.230165	-0.00113457
2	20	MIR503HG	0.233946	-0.00152579
2	21	MIR503HG	0.24251	0.00286646
2	22	MIR503HG	0.25332	0.0095034
2	23	MIR503HG	0.271358	0.0233696
2	24	MIR503HG	0.307074	0.0549133
2	25	MIR503HG	0.36481	0.108477
2	26	MIR503HG	0.46559	0.205085
2	27	MIR503HG	0.626064	0.361386
2	28	MIR503HG	0.84708	0.57823
2	29	MIR503HG	1.1065	0.833473
2	30	MIR503HG	1.36409	1.0869
2	31	MIR503HG	1.57624	1.29487
2	32	MIR503HG	1.73477	1.44923
2	33	MIR503HG	1.85245	1.56274
2	34	MIR503HG	1.93437	1.64049
2	35	MIR503HG	1.99418	1.69613
2	36	MIR503HG	2.04123	1.73901
2	37	MIR503HG	2.07731	1.77091
2	38	MIR503HG	2.10391	1.79334
2	39	MIR503HG	2.12374	1.80899
2	40	MIR503HG	2.13833	1.81941
3	1	MAF-AS	0.125106	-0.00558941
3	2	MAF-AS	0.1283	-0.0064642
3	3	MAF-AS	0.136017	-0.00281498
3	4	MAF-AS	0.141386	-0.00151437
3	5	MAF-AS	0.145571	-0.00139796
3	6	MAF-AS	0.150512	-0.00052541
3	7	MAF-AS	0.156323	0.00121755
3	8	MAF-AS	0.160256	0.00108178
3	9	MAF-AS	0.164641	0.00139891
3	10	MAF-AS	0.168878	0.00156794
3	11	MAF-AS	0.172873	0.00149388
3	12	MAF-AS	0.176522	0.00107438
3	13	MAF-AS	0.180324	0.000808366
3	14	MAF-AS	0.184758	0.00117459
3	15	MAF-AS	0.188809	0.00115666
3	16	MAF-AS	0.192319	0.000598955
3	17	MAF-AS	0.19539	-0.000398575
3	18	MAF-AS	0.198981	-0.000876576
3	19	MAF-AS	0.202948	-0.000977161
3	20	MAF-AS	0.206615	-0.00137914
3	21	MAF-AS	0.210218	-0.00184407
3	22	MAF-AS	0.216286	0.000155218
3	23	MAF-AS	0.225703	0.00550432
3	24	MAF-AS	0.239975	0.0157083
3	25	MAF-AS	0.263366	0.0350309
3	26	MAF-AS	0.305751	0.073347
3	27	MAF-AS	0.381132	0.14466
3	28	MAF-AS	0.508295	0.267755
3	29	MAF-AS	0.70743	0.462821
3	30	MAF-AS	0.979154	0.730476
3	31	MAF-AS	1.28788	1.03513
3	32	MAF-AS	1.57042	1.3136
3	33	MAF-AS	1.79143	1.53055
3	34	MAF-AS	1.94333	1.67838
3	35	MAF-AS	2.04428	1.77526
3	36	MAF-AS	2.11248	1.83939
3	37	MAF-AS	2.15806	1.8809
3	38	MAF-AS	2.18987	1.90864
3	39	MAF-AS	2.21525	1.92995
3	40	MAF-AS	2.23208	1.94272
4	1	LINC00261	0.106275	-0.0040209
4	2	LINC00261	0.110558	-0.00362284
4	3	LINC00261	0.116695	-0.00137081
4	4	LINC00261	0.121305	-0.00064635
4	5	LINC00261	0.12533	-0.000507105
4	6	LINC00261	0.130102	0.000380483
4	7	LINC00261	0.134328	0.000720588
4	8	LINC00261	0.138737	0.00124523
4	9	LINC00261	0.142478	0.00110039
4	10	LINC00261	0.146484	0.00122177
4	11	LINC00261	0.149717	0.00056909
4	12	LINC00261	0.153124	9.08969e-05
4	13	LINC00261	0.156317	-0.000601545
4	14	LINC00261	0.160151	-0.000652387
4	15	LINC00261	0.164011	-0.000677465
4	16	LINC00261	0.166405	-0.0021681
4	17	LINC00261	0.171497	-0.000961897
4	18	LINC00261	0.178601	0.00225722
4	19	LINC00261	0.188486	0.00825723
4	20	LINC00261	0.204378	0.0202639
4	21	LINC00261	0.230829	0.0428299
4	22	LINC00261	0.282542	0.0906572
4	23	LINC00261	0.375254	0.179484
4	24	LINC00261	0.53211	0.332455
4	25	LINC00261	0.770156	0.566616
4	26	LINC00261	1.07839	0.870969
4	27	LINC00261	1.40249	1.19118
4	28	LINC00261	1.67556	1.46037
4	29	LINC00261	1.86936	1.65028
4	30	LINC00261	1.99431	1.77134
4	31	LINC00261	2.0748	1.84795
4	32	LINC00261	2.12817	1.89744
4	33	LINC00261	2.16363	1.92901
4	34	LINC00261	2.18952	1.95101
4	35	LINC00261	2.21156	1.96917
4	36	LINC00261	2.22457	1.97829
4	37	LINC00261	2.23568	1.98552
4	38	LINC00261	2.24493	1.99089
4	39	LINC00261	2.25031	1.99238
4	40	LINC00261	2.24995	1.98813
5	1	LINC01133	0.0900577	-0.0021918
5	2	LINC01133	0.0903224	-0.00584468
5	3	LINC01133	0.0952444	-0.00484018
5	4	LINC01133	0.101965	-0.0020372
5	5	LINC01133	0.107149	-0.000770913
5	6	LINC01133	0.113057	0.00122015
5	7	LINC01133	0.117107	0.00135223
5	8	LINC01133	0.121882	0.00220969
5	9	LINC01133	0.126145	0.00255542
5	10	LINC01133	0.130602	0.00309476
5	11	LINC01133	0.133446	0.00202082
5	12	LINC01133	0.136865	0.00152303
5	13	LINC01133	0.139184	-7.55475e-05
5	14	LINC01133	0.142605	-0.000571838
5	15	LINC01133	0.145949	-0.0011463
5	16	LINC01133	0.149247	-0.00176524
5	17	LINC01133	0.153056	-0.00187413
5	18	LINC01133	0.157953	-0.000894744
5	19	LINC01133	0.166594	0.00382916
5	20	LINC01133	0.180653	0.0139701
5	21	LINC01133	0.206909	0.0363094
5	22	LINC01133	0.254364	0.0798463
5	23	LINC01133	0.338548	0.160113
5	24	LINC01133	0.480641	0.298289
5	25	LINC01133	0.69096	0.50469
5	26	LINC01133	0.955124	0.764936
5	27	LINC01133	1.22519	1.03108
5	28	LINC01133	1.45009	1.25207
5	29	LINC01133	1.61027	1.40833
5	30	LINC01133	1.71963	1.51377
5	31	LINC01133	1.79142	1.58165
5	32	LINC01133	1.83811	1.62442
5	33	LINC01133	1.87285	1.65524
5	34	LINC01133	1.89815	1.67662
5	35	LINC01133	1.91678	1.69133
5	36	LINC01133	1.92704	1.69768
5	37	LINC01133	1.933	1.69972
5	38	LINC01133	1.93682	1.69963
5	39	LINC01133	1.93655	1.69543
5	40	LINC01133	1.93798	1.69295
6	1	GAPDH	0.160796	0.00153639
6	2	GAPDH	0.165262	0.000338617
6	3	GAPDH	0.16944	-0.00114701
6	4	GAPDH	0.175399	-0.000851192
6	5	GAPDH	0.182678	0.000764216
6	6	GAPDH	0.188961	0.00138357
6	7	GAPDH	0.194751	0.00151013
6	8	GAPDH	0.199031	0.000126795
6	9	GAPDH	0.203757	-0.000810903
6	10	GAPDH	0.209353	-0.000878418
6	11	GAPDH	0.215508	-0.000386558
6	12	GAPDH	0.221847	0.000289375
6	13	GAPDH	0.231336	0.00411474
6	14	GAPDH	0.246156	0.013271
6	15	GAPDH	0.270471	0.031923
6	16	GAPDH	0.313022	0.0688102
6	17	GAPDH	0.387821	0.137946
6	18	GAPDH	0.513584	0.258045
6	19	GAPDH	0.703168	0.441966
6	20	GAPDH	0.949778	0.682913
6	21	GAPDH	1.21517	0.94264
6	22	GAPDH	1.44849	1.1703
6	23	GAPDH	1.61631	1.33245
6	24	GAPDH	1.728	1.43848
6	25	GAPDH	1.79814	1.50296
6	26	GAPDH	1.8437	1.54285
6	27	GAPDH	1.87407	1.56756
6	28	GAPDH	1.89502	1.58285
6	29	GAPDH	1.90714	1.5893
6	30	GAPDH	1.91426	1.59076
6	31	GAPDH	1.91827	1.58911
6	32	GAPDH	1.91698	1.58215
6	33	GAPDH	1.91662	1.57613
6	34	GAPDH	1.91834	1.57219
6	35	GAPDH	1.91832	1.56651
6	36	GAPDH	1.91632	1.55884
6	37	GAPDH	1.91796	1.55482
6	38	GAPDH	1.91601	1.5472
6	39	GAPDH	1.9148	1.54033
6	40	GAPDH	1.91336	1.53323
7	1	BB-AS	0.0730815	0.0188812
7	2	BB-AS	0.0623828	0.00723907
7	3	BB-AS	0.056246	0.000158858
7	4	BB-AS	0.0561459	-0.000884613
7	5	BB-AS	0.0579203	-5.36342e-05
7	6	BB-AS	0.0593186	0.000401251
7	7	BB-AS	0.0601825	0.000321795
7	8	BB-AS	0.0604853	-0.000318861
7	9	BB-AS	0.0618083	6.08138e-05
7	10	BB-AS	0.062917	0.000226124
7	11	BB-AS	0.0636816	4.72741e-05
7	12	BB-AS	0.0645269	-5.07896e-05
7	13	BB-AS	0.0654831	-3.79961e-05
7	14	BB-AS	0.0672446	0.000780101
7	15	BB-AS	0.0679155	0.00050756
7	16	BB-AS	0.0688163	0.00046498
7	17	BB-AS	0.0694658	0.000171108
7	18	BB-AS	0.0698331	-0.000404993
7	19	BB-AS	0.0711631	-1.84332e-05
7	20	BB-AS	0.0719495	-0.000175409
7	21	BB-AS	0.0731553	8.69942e-05
7	22	BB-AS	0.0734833	-0.000528415
7	23	BB-AS	0.0739986	-0.000956525
7	24	BB-AS	0.0751146	-0.000783894
7	25	BB-AS	0.0758219	-0.00101996
7	26	BB-AS	0.0772578	-0.000527518
7	27	BB-AS	0.0785989	-0.000129827
7	28	BB-AS	0.0823361	0.00266401
7	29	BB-AS	0.0888497	0.00823418
7	30	BB-AS	0.100023	0.018464
7	31	BB-AS	0.123104	0.0406014
7	32	BB-AS	0.166558	0.0831121
7	33	BB-AS	0.246754	0.162365
7	34	BB-AS	0.384588	0.299256
7	35	BB-AS	0.595114	0.508839
7	36	BB-AS	0.862705	0.775486
7	37	BB-AS	1.13409	1.04593
7	38	BB-AS	1.35435	1.26524
7	39	BB-AS	1.50713	1.41708
7	40	BB-AS	1.5991	1.5081
8	1	MIR503HG	0.0192535	-0.00487827
8	2	MIR503HG	0.0196681	-0.00569368
8	3	MIR503HG	0.0233257	-0.003266
8	4	MIR503HG	0.0257446	-0.00207711
8	5	MIR503HG	0.0274708	-0.00158087
8	6	MIR503HG	0.0301085	-0.000173203
8	7	MIR503HG	0.032575	0.00106333
8	8	MIR503HG	0.0338014	0.00105979
8	9	MIR503HG	0.0348252	0.000853617
8	10	MIR503HG	0.0371178	0.00191629
8	11	MIR503HG	0.0378295	0.00139798
8	12	MIR503HG	0.0392476	0.00158606
8	13	MIR503HG	0.0405738	0.0016823
8	14	MIR503HG	0.0421771	0.00205566
8	15	MIR503HG	0.0430062	0.00165474
8	16	MIR503HG	0.0437062	0.00112478
8	17	MIR503HG	0.0436494	-0.000161938
8	18	MIR503HG	0.0443365	-0.000704825
8	19	MIR503HG	0.0450821	-0.00118924
8	20	MIR503HG	0.0455112	-0.00199013
8	21	MIR503HG	0.0469402	-0.00179111
8	22	MIR503HG	0.0480102	-0.00195103
8	23	MIR503HG	0.0502554	-0.000935819
8	24	MIR503HG	0.0517859	-0.000635301
8	25	MIR503HG	0.0557132	0.00206202
8	26	MIR503HG	0.0615821	0.00670099
8	27	MIR503HG	0.0722718	0.0161607
8	28	MIR503HG	0.0907199	0.0333788
8	29	MIR503HG	0.127978	0.0694067
8	30	MIR503HG	0.194254	0.134453
8	31	MIR503HG	0.30697	0.245939
8	32	MIR503HG	0.478704	0.416443
8	33	MIR503HG	0.705761	0.64227
8	34	MIR503HG	0.948282	0.883561
8	35	MIR503HG	1.16368	1.09773
8	36	MIR503HG	1.32701	1.25983
8	37	MIR503HG	1.44225	1.37383
8	38	MIR503HG	1.52329	1.45365
8	39	MIR503HG	1.5798	1.50893
8	40	MIR503HG	1.61427	1.54216
9	1	MAF-AS	0.00448484	-0.0039893
9	2	MAF-AS	0.00598572	-0.0034869
9	3	MAF-AS	0.00719034	-0.00328075
9	4	MAF-AS	0.00757179	-0.00389778
9	5	MAF-AS	0.00985587	-0.00261216
9	6	MAF-AS	0.0119695	-0.00149698
9	7	MAF-AS	0.0143043	-0.000160669
9	8	MAF-AS	0.0158367	0.000373278
9	9	MAF-AS	0.0173904	0.000928494
9	10	MAF-AS	0.0192793	0.0018189
9	11	MAF-AS	0.0200295	0.00157058
9	12	MAF-AS	0.0208542	0.00139688
9	13	MAF-AS	0.0227103	0.0022545
9	14	MAF-AS	0.0245603	0.00310595
9	15	MAF-AS	0.0248828	0.00243006
9	16	MAF-AS	0.0258327	0.00238144
9	17	MAF-AS	0.0266194	0.0021697
9	18	MAF-AS	0.0264763	0.00102811
9	19	MAF-AS	0.0268727	0.000425974
9	20	MAF-AS	0.0276908	0.000245685
9	21	MAF-AS	0.0278699	-0.000573754
9	22	MAF-AS	0.0294034	-3.86978e-05
9	23	MAF-AS	0.0303118	-0.000128775
9	24	MAF-AS	0.0312344	-0.000204679
9	25	MAF-AS	0.0321633	-0.000274249
9	26	MAF-AS	0.0320663	-0.00136975
9	27	MAF-AS	0.0325903	-0.00184417
9	28	MAF-AS	0.0328721	-0.00256089
9	29	MAF-AS	0.0336491	-0.00278237
9	30	MAF-AS	0.0366927	-0.000737149
9	31	MAF-AS	0.0402616	0.00183325
9	32	MAF-AS	0.0446731	0.00524622
9	33	MAF-AS	0.0539839	0.0135586
9	34	MAF-AS	0.0710966	0.0296728
9	35	MAF-AS	0.101029	0.0586063
9	36	MAF-AS	0.15599	0.112569
9	37	MAF-AS	0.250163	0.205744
9	38	MAF-AS	0.396294	0.350876
9	39	MAF-AS	0.598448	0.552032
9	40	MAF-AS	0.799161	0.751747
10	1	LINC00261	0.00795139	0.000420614
10	2	LINC00261	0.0086679	-0.00101142
10	3	LINC00261	0.0114699	-0.000357972
10	4	LINC00261	0.0139276	-4.87526e-05
10	5	LINC00261	0.0168633	0.000738357
10	6	LINC00261	0.0187741	0.000500613
10	7	LINC00261	0.0207463	0.000324318
10	8	LINC00261	0.0228198	0.000249243
10	9	LINC00261	0.0248827	0.000163541
10	10	LINC00261	0.0267459	-0.000121711
10	11	LINC00261	0.0281052	-0.00091096
10	12	LINC00261	0.0296949	-0.0014698
10	13	LINC00261	0.0316051	-0.00170816
10	14	LINC00261	0.0351623	-0.000299529
10	15	LINC00261	0.0405512	0.00294081
10	16	LINC00261	0.0474544	0.00769548
10	17	LINC00261	0.0596348	0.0177273
10	18	LINC00261	0.0843557	0.0402997
10	19	LINC00261	0.130616	0.0844117
10	20	LINC00261	0.21262	0.164267
10	21	LINC00261	0.352635	0.302133
10	22	LINC00261	0.569243	0.516593
10	23	LINC00261	0.847244	0.792446
10	24	LINC00261	1.13435	1.0774
10	25	LINC00261	1.36734	1.30825
10	26	LINC00261	1.52753	1.46628
10	27	LINC00261	1.63138	1.56799
10	28	LINC00261	1.69642	1.63088
10	29	LINC00261	1.73642	1.66873
10	30	LINC00261	1.76489	1.69505
10	31	LINC00261	1.7861	1.71412
10	32	LINC00261	1.80278	1.72865
10	33	LINC00261	1.81598	1.73969
10	34	LINC00261	1.81904	1.7406
10	35	LINC00261	1.82734	1.74676
10	36	LINC00261	1.83257	1.74984
10	37	LINC00261	1.83394	1.74906
10	38	LINC00261	1.83776	1.75073
10	39	LINC00261	1.83843	1.74925
10	40	LINC00261	1.83739	1.74606
11	1	LINC01133	0.00765049	-0.00669106
11	2	LINC01133	0.00988053	-0.00617827
11	3	LINC01133	0.0152204	-0.00255562
11	4	LINC01133	0.0192565	-0.000236761
11	5	LINC01133	0.0220213	0.00081074
11	6	LINC01133	0.022588	-0.000339752
11	7	LINC01133	0.0248289	0.000183849
11	8	LINC01133	0.027879	0.00151671
11	9	LINC01133	0.0293471	0.00126758
11	10	LINC01133	0.0308271	0.00103036
11	11	LINC01133	0.0319391	0.00042513
11	12	LINC01133	0.0341259	0.000894626
11	13	LINC01133	0.0349034	-4.50694e-05
11	14	LINC01133	0.0356488	-0.00101696
11	15	LINC01133	0.0369343	-0.00144869
11	16	LINC01133	0.0392278	-0.000872448
11	17	LINC01133	0.0422038	0.000386303
11	18	LINC01133	0.0472316	0.00369688
11	19	LINC01133	0.0569896	0.0117376
11	20	LINC01133	0.0748396	0.0278704
11	21	LINC01133	0.105679	0.0569928
11	22	LINC01133	0.165733	0.115329
11	23	LINC01133	0.272892	0.220771
11	24	LINC01133	0.449594	0.395755
11	25	LINC01133	0.699424	0.643868
11	26	LINC01133	0.987089	0.929816
11	27	LINC01133	1.25912	1.20013
11	28	LINC01133	1.47177	1.41106
11	29	LINC01133	1.61863	1.55621
11	30	LINC01133	1.71324	1.6491
11	31	LINC01133	1.77543	1.70957
11	32	LINC01133	1.82028	1.7527
11	33	LINC01133	1.85011	1.78082
11	34	LINC01133	1.869	1.79799
11	35	LINC01133	1.8854	1.81267
11	36	LINC01133	1.89561	1.82117
11	37	LINC01133	1.90016	1.824
11	38	LINC01133	1.9075	1.82962
11	39	LINC01133	1.90808	1.82849
11	40	LINC01133	1.90208	1.82076
12	1	GAPDH	0.0975191	0.00127429
12	2	GAPDH	0.0988962	0.000467302
12	3	GAPDH	0.100732	0.000119219
12	4	GAPDH	0.103129	0.000332157
12	5	GAPDH	0.104429	-0.000552838
12	6	GAPDH	0.106123	-0.00104274
12	7	GAPDH	0.110238	0.000888127
12	8	GAPDH	0.112909	0.00137505
12	9	GAPDH	0.114233	0.000515241
12	10	GAPDH	0.115951	4.84255e-05
12	11	GAPDH	0.116992	-0.00109442
12	12	GAPDH	0.118312	-0.00195864
12	13	GAPDH	0.121103	-0.00135213
12	14	GAPDH	0.127361	0.00272254
12	15	GAPDH	0.134997	0.00817425
12	16	GAPDH	0.145421	0.0164141
12	17	GAPDH	0.165682	0.0344912
12	18	GAPDH	0.205172	0.0717961
12	19	GAPDH	0.276545	0.140985
12	20	GAPDH	0.395625	0.257881
12	21	GAPDH	0.584918	0.44499
12	22	GAPDH	0.846874	0.704761
12	23	GAPDH	1.1396	0.9953
12	24	GAPDH	1.40907	1.26259
12	25	GAPDH	1.61623	1.46757
12	26	GAPDH	1.75055	1.5997
12	27	GAPDH	1.83284	1.67981
12	28	GAPDH	1.88731	1.7321
12	29	GAPDH	1.91987	1.76247
12	30	GAPDH	1.94638	1.7868
12	31	GAPDH	1.96268	1.80091
12	32	GAPDH	1.97377	1.80982
12	33	GAPDH	1.97852	1.81238
12	34	GAPDH	1.98009	1.81177
12	35	GAPDH	1.9821	1.81159
12	36	GAPDH	1.98063	1.80794
12	37	GAPDH	1.97698	1.80211
12	38	GAPDH	1.97826	1.80121
12	39	GAPDH	1.97671	1.79747
12	40	GAPDH	1.9745	1.79307
13	1	BB-AS	0.154375	0.0139454
13	2	BB-AS	0.151059	0.00701633
13	3	BB-AS	0.148157	0.000501828
13	4	BB-AS	0.14981	-0.0014581
13	5	BB-AS	0.154754	-0.000127184
13	6	BB-AS	0.157933	-0.000561696
13	7	BB-AS	0.162858	0.000750758
13	8	BB-AS	0.166407	0.00068651
13	9	BB-AS	0.170087	0.000753689
13	10	BB-AS	0.17318	0.000233555
13	11	BB-AS	0.17701	0.000450625
13	12	BB-AS	0.180112	-6.04199e-05
13	13	BB-AS	0.183063	-0.000722816
13	14	BB-AS	0.187151	-0.000247359
13	15	BB-AS	0.190841	-0.000170539
13	16	BB-AS	0.194086	-0.000538488
13	17	BB-AS	0.198885	0.00064689
13	18	BB-AS	0.201972	0.000120765
13	19	BB-AS	0.205206	-0.000258017
13	20	BB-AS	0.212357	0.00327972
13	21	BB-AS	0.223194	0.010504
13	22	BB-AS	0.244508	0.0282049
13	23	BB-AS	0.28445	0.0645339
13	24	BB-AS	0.353743	0.130214
13	25	BB-AS	0.474886	0.247744
13	26	BB-AS	0.671876	0.441121
13	27	BB-AS	0.946859	0.712491
13	28	BB-AS	1.26275	1.02477
13	29	BB-AS	1.55096	1.30936
13	30	BB-AS	1.76625	1.52104
13	31	BB-AS	1.91089	1.66207
13	32	BB-AS	2.00625	1.75381
13	33	BB-AS	2.07353	1.81749
13	34	BB-AS	2.1208	1.86114
13	35	BB-AS	2.15732	1.89404
13	36	BB-AS	2.18337	1.91648
13	37	BB-AS	2.20225	1.93176
13	38	BB-AS	2.21492	1.94081
13	39	BB-AS	2.22537	1.94765
13	40	BB-AS	2.23423	1.9529
14	1	MIR503HG	0.0824218	-0.0044262
14	2	MIR503HG	0.0859685	-0.00428877
14	3	MIR503HG	0.091362	-0.00230453
14	4	MIR503HG	0.0951252	-0.0019506
14	5	MIR503HG	0.0994458	-0.00103928
14	6	MIR503HG	0.103777	-0.000117632
14	7	MIR503HG	0.107688	0.000384033
14	8	MIR503HG	0.111953	0.0012396
14	9	MIR503HG	0.116303	0.00218121
14	10	MIR503HG	0.119	0.00146867
14	11	MIR503HG	0.121616	0.000675464
14	12	MIR503HG	0.12642	0.00206954
14	13	MIR503HG	0.12929	0.00153116
14	14	MIR503HG	0.132025	0.000856438
14	15	MIR503HG	0.135167	0.00058959
14	16	MIR503HG	0.137819	-0.000168087
14	17	MIR503HG	0.140142	-0.00125457
14	18	MIR503HG	0.143473	-0.00133244
14	19	MIR503HG	0.146007	-0.00220806
14	20	MIR503HG	0.149838	-0.0017863
14	21	MIR503HG	0.154309	-0.000724618
14	22	MIR503HG	0.160333	0.00189042
14	23	MIR503HG	0.169076	0.00722374
14	24	MIR503HG	0.183907	0.0186452
14	25	MIR503HG	0.212357	0.0436868
14	26	MIR503HG	0.259548	0.0874678
14	27	MIR503HG	0.344474	0.168985
14	28	MIR503HG	0.482644	0.303746
14	29	MIR503HG	0.683433	0.501126
14	30	MIR503HG	0.931958	0.746241
14	31	MIR503HG	1.18485	0.995726
14	32	MIR503HG	1.40179	1.20925
14	33	MIR503HG	1.56685	1.37091
14	34	MIR503HG	1.68372	1.48436
14	35	MIR503HG	1.7689	1.56613
14	36	MIR503HG	1.82921	1.62304
14	37	MIR503HG	1.87225	1.66267
14	38	MIR503HG	1.90587	1.69288
14	39	MIR503HG	1.93026	1.71386
14	40	MIR503HG	1.94301	1.7232
15	1	MAF-AS	0.103312	-0.0227471
15	2	MAF-AS	0.112056	-0.0169954
15	3	MAF-AS	0.125924	-0.0061195
15	4	MAF-AS	0.133382	-0.00165305
15	5	MAF-AS	0.138537	0.000509461
15	6	MAF-AS	0.142466	0.00144679
15	7	MAF-AS	0.145561	0.00155036
15	8	MAF-AS	0.148504	0.00150052
15	9	MAF-AS	0.150988	0.000993308
15	10	MAF-AS	0.154204	0.00121726
15	11	MAF-AS	0.157867	0.00188746
15	12	MAF-AS	0.159989	0.0010177
15	13	MAF-AS	0.16311	0.00114638
15	14	MAF-AS	0.166138	0.00118297
15	15	MAF-AS	0.1688	0.000852778
15	16	MAF-AS	0.17109	0.000150991
15	17	MAF-AS	0.173959	2.75921e-05
15	18	MAF-AS	0.175862	-0.00106136
15	19	MAF-AS	0.177656	-0.00225931
15	20	MAF-AS	0.181192	-0.00171521
15	21	MAF-AS	0.185053	-0.000846623
15	22	MAF-AS	0.189063	0.000171482
15	23	MAF-AS	0.19572	0.00383699
15	24	MAF-AS	0.206607	0.0117315
15	25	MAF-AS	0.223928	0.0260611
15	26	MAF-AS	0.256261	0.055402
15	27	MAF-AS	0.313237	0.109385
15	28	MAF-AS	0.413785	0.206942
15	29	MAF-AS	0.575778	0.365942
15	30	MAF-AS	0.80489	0.592062
15	31	MAF-AS	1.07929	0.863474
15	32	MAF-AS	1.34788	1.12907
15	33	MAF-AS	1.56379	1.34199
15	34	MAF-AS	1.71682	1.49203
15	35	MAF-AS	1.81865	1.59087
15	36	MAF-AS	1.88327	1.65249
15	37	MAF-AS	1.92967	1.6959
15	38	MAF-AS	1.96156	1.72479
15	39	MAF-AS	1.98346	1.74371
15	40	MAF-AS	1.99724	1.75449
16	1	LINC00261	0.0819261	0.00118168
16	2	LINC00261	0.084072	-0.000776124
16	3	LINC00261	0.0886487	-0.000303114
16	4	LINC00261	0.0922382	-0.00081732
16	5	LINC00261	0.0964344	-0.00072487
16	6	LINC00261	0.101391	0.000128359
16	7	LINC00261	0.106016	0.000649575
16	8	LINC00261	0.109759	0.00028888
16	9	LINC00261	0.1148	0.0012258
16	10	LINC00261	0.11866	0.000982573
16	11	LINC00261	0.122309	0.000527495
16	12	LINC00261	0.126214	0.000329096
16	13	LINC00261	0.129139	-0.000850171
16	14	LINC00261	0.132854	-0.00123904
16	15	LINC00261	0.137512	-0.00068424
16	16	LINC00261	0.142351	5.09641e-05
16	17	LINC00261	0.14684	0.000436006
16	18	LINC00261	0.154605	0.00409714
16	19	LINC00261	0.166787	0.0121754
16	20	LINC00261	0.18864	0.0299256
16	21	LINC00261	0.227395	0.0645765
16	22	LINC00261	0.298114	0.131191
16	23	LINC00261	0.421016	0.24999
16	24	LINC00261	0.618253	0.443123
16	25	LINC00261	0.888658	0.709425
16	26	LINC00261	1.1938	1.01046
16	27	LINC00261	1.46769	1.28025
16	28	LINC00261	1.67313	1.48158
16	29	LINC00261	1.80769	1.61204
16	30	LINC00261	1.892	1.69225
16	31	LINC00261	1.94936	1.74551
16	32	LINC00261	1.9877	1.77974
16	33	LINC00261	2.01704	1.80498
16	34	LINC00261	2.03717	1.82101
16	35	LINC00261	2.05255	1.83228
16	36	LINC00261	2.06294	1.83856
16	37	LINC00261	2.07298	1.8445
16	38	LINC00261	2.07953	1.84695
16	39	LINC00261	2.08383	1.84714
16	40	LINC00261	2.08518	1.84439
17	1	LINC01133	0.0913719	-0.00438807
17	2	LINC01133	0.0944548	-0.00550866
17	3	LINC01133	0.100633	-0.00353433
17	4	LINC01133	0.106336	-0.00203476
17	5	LINC01133	0.11368	0.00110593
17	6	LINC01133	0.118397	0.00162009
17	7	LINC01133	0.122357	0.00137607
17	8	LINC01133	0.126552	0.00136777
17	9	LINC01133	0.13115	0.00176195
17	10	LINC01133	0.134345	0.000753838
17	11	LINC01133	0.138808	0.00101324
17	12	LINC01133	0.142694	0.000695842
17	13	LINC01133	0.145946	-0.000255135
17	14	LINC01133	0.148846	-0.00155927
17	15	LINC01133	0.153039	-0.00156951
17	16	LINC01133	0.157488	-0.00132395
17	17	LINC01133	0.163598	0.000582235
17	18	LINC01133	0.173448	0.00622942
17	19	LINC01133	0.1898	0.0183782
17	20	LINC01133	0.218704	0.0430781
17	21	LINC01133	0.270672	0.0908432
17	22	LINC01133	0.3621	0.178068
17	23	LINC01133	0.511572	0.323336
17	24	LINC01133	0.722398	0.529958
17	25	LINC01133	0.969047	0.772404
17	26	LINC01133	1.201	1.00015
17	27	LINC01133	1.38035	1.1753
17	28	LINC01133	1.50372	1.29446
17	29	LINC01133	1.58377	1.37032
17	30	LINC01133	1.63296	1.4153
17	31	LINC01133	1.66901	1.44714
17	32	LINC01133	1.69544	1.46938
17	33	LINC01133	1.71313	1.48286
17	34	LINC01133	1.72674	1.49227
17	35	LINC01133	1.73507	1.4964
17	36	LINC01133	1.73988	1.497
17	37	LINC01133	1.7419	1.49482
17	38	LINC01133	1.74574	1.49446
17	39	LINC01133	1.74798	1.49249
17	40	LINC01133	1.74764	1.48794
18	1	GAPDH	0.139679	-0.00512845
18	2	GAPDH	0.144589	-0.00487379
18	3	GAPDH	0.152594	-0.00152377
18	4	GAPDH	0.159261	0.000488249
18	5	GAPDH	0.163903	0.000475483
18	6	GAPDH	0.168388	0.000305063
18	7	GAPDH	0.174021	0.00128306
18	8	GAPDH	0.17901	0.00161722
18	9	GAPDH	0.181318	-0.000730061
18	10	GAPDH	0.184865	-0.00183845
18	11	GAPDH	0.190199	-0.00115986
18	12	GAPDH	0.195889	-0.000125015
18	13	GAPDH	0.201877	0.00120808
18	14	GAPDH	0.211567	0.00624281
18	15	GAPDH	0.227981	0.0180021
18	16	GAPDH	0.255814	0.0411804
18	17	GAPDH	0.305435	0.0861459
18	18	GAPDH	0.390844	0.1669
18	19	GAPDH	0.530444	0.301845
18	20	GAPDH	0.734446	0.501192
18	21	GAPDH	0.985335	0.747426
18	22	GAPDH	1.2364	0.99384
18	23	GAPDH	1.44077	1.19355
18	24	GAPDH	1.57972	1.32784
18	25	GAPDH	1.67079	1.41426
18	26	GAPDH	1.73118	1.47
18	27	GAPDH	1.77164	1.5058
18	28	GAPDH	1.79552	1.52503
18	29	GAPDH	1.80961	1.53446
18	30	GAPDH	1.81937	1.53957
18	31	GAPDH	1.82524	1.54078
18	32	GAPDH	1.8285	1.53938
18	33	GAPDH	1.82964	1.53587
18	34	GAPDH	1.83016	1.53173
18	35	GAPDH	1.83011	1.52703
18	36	GAPDH	1.82846	1.52072
18	37	GAPDH	1.82702	1.51463
18	38	GAPDH	1.82825	1.5112
18	39	GAPDH	1.82789	1.50619
18	40	GAPDH	1.82608	1.49972
19	1	BB-AS	0.0405147	-0.00611712
19	2	BB-AS	0.0426841	-0.0051957
19	3	BB-AS	0.0455404	-0.00358731
19	4	BB-AS	0.0468927	-0.00348285
19	5	BB-AS	0.0502234	-0.00140012
19	6	BB-AS	0.0534344	0.000562995
19	7	BB-AS	0.0555137	0.00139431
19	8	BB-AS	0.0560361	0.00066885
19	9	BB-AS	0.0579589	0.00134368
19	10	BB-AS	0.05936	0.00149683
19	11	BB-AS	0.0609765	0.00186549
19	12	BB-AS	0.0622436	0.00188461
19	13	BB-AS	0.0626892	0.00108227
19	14	BB-AS	0.0637825	0.000927725
19	15	BB-AS	0.0649353	0.000832587
19	16	BB-AS	0.0666845	0.00133381
19	17	BB-AS	0.067131	0.000532386
19	18	BB-AS	0.0685458	0.000699278
19	19	BB-AS	0.0687205	-0.000373868
19	20	BB-AS	0.0694506	-0.000891729
19	21	BB-AS	0.0712201	-0.00037013
19	22	BB-AS	0.0720096	-0.00082861
19	23	BB-AS	0.0725394	-0.00154673
19	24	BB-AS	0.0742551	-0.00107888
19	25	BB-AS	0.0762651	-0.000316893
19	26	BB-AS	0.0768284	-0.00100142
19	27	BB-AS	0.0793315	0.0002537
19	28	BB-AS	0.08723	0.00690424
19	29	BB-AS	0.0986231	0.0170495
19	30	BB-AS	0.119886	0.0370645
19	31	BB-AS	0.160454	0.0763843
19	32	BB-AS	0.235584	0.150267
19	33	BB-AS	0.365561	0.278995
19	34	BB-AS	0.562617	0.474804
19	35	BB-AS	0.812361	0.7233
19	36	BB-AS	1.06861	0.978304
19	37	BB-AS	1.27797	1.18641
19	38	BB-AS	1.42493	1.33213
19	39	BB-AS	1.52245	1.4284
19	40	BB-AS	1.58165	1.48635
20	1	MIR503HG	0.00884663	-0.00673886
20	2	MIR503HG	0.0110192	-0.00582856
20	3	MIR503HG	0.0141984	-0.00391167
20	4	MIR503HG	0.0168412	-0.00253122
20	5	MIR503HG	0.0197357	-0.000898951
20	6	MIR503HG	0.0211045	-0.000792465
20	7	MIR503HG	0.0238252	0.000665934
20	8	MIR503HG	0.0248841	0.00046251
20	9	MIR503HG	0.0266862	0.00100231
20	10	MIR503HG	0.0285917	0.00164556
20	11	MIR503HG	0.0297777	0.00156932
20	12	MIR503HG	0.0321826	0.00271184
20	13	MIR503HG	0.0329856	0.00225259
20	14	MIR503HG	0.0336473	0.00165194
20	15	MIR503HG	0.0353322	0.00207463
20	16	MIR503HG	0.0366707	0.00215081
20	17	MIR503HG	0.0366404	0.000858209
20	18	MIR503HG	0.0370842	3.96753e-05
20	19	MIR503HG	0.0379406	-0.00036623
20	20	MIR503HG	0.0380147	-0.00155435
20	21	MIR503HG	0.0384938	-0.00233757
20	22	MIR503HG	0.0400874	-0.00200631
20	23	MIR503HG	0.0416966	-0.00165935
20	24	MIR503HG	0.042439	-0.00217928
20	25	MIR503HG	0.0435868	-0.00229373
20	26	MIR503HG	0.0468753	-0.000267568
20	27	MIR503HG	0.0521185	0.00371335
20	28	MIR503HG	0.0593062	0.00963875
20	29	MIR503HG	0.0734877	0.022558
20	30	MIR503HG	0.101596	0.049404
20	31	MIR503HG	0.151184	0.0977292
20	32	MIR503HG	0.23653	0.181814
20	33	MIR503HG	0.374654	0.318675
20	34	MIR503HG	0.571512	0.514271
20	35	MIR503HG	0.813705	0.755202
20	36	MIR503HG	1.0601	1.00033
20	37	MIR503HG	1.27309	1.21206
20	38	MIR503HG	1.44224	1.37995
20	39	MIR503HG	1.56835	1.50479
20	40	MIR503HG	1.64903	1.58421
21	1	MAF-AS	0.00705852	-0.00590944
21	2	MAF-AS	0.00827775	-0.00594384
21	3	MAF-AS	0.0111616	-0.00431361
21	4	MAF-AS	0.0135779	-0.00315093
21	5	MAF-AS	0.0155404	-0.0024421
21	6	MAF-AS	0.0180456	-0.00119052
21	7	MAF-AS	0.0201426	-0.000347136
21	8	MAF-AS	0.0223791	0.000635721
21	9	MAF-AS	0.0246008	0.00160375
21	10	MAF-AS	0.026342	0.00209133
21	11	MAF-AS	0.0276206	0.00211632
21	12	MAF-AS	0.0294183	0.00266046
21	13	MAF-AS	0.0303466	0.00233506
21	14	MAF-AS	0.0306055	0.00134034
21	15	MAF-AS	0.0327884	0.00226962
21	16	MAF-AS	0.0344211	0.00264874
21	17	MAF-AS	0.034538	0.00151197
21	18	MAF-AS	0.0353431	0.00106347
21	19	MAF-AS	0.0358439	0.000310584
21	20	MAF-AS	0.0373291	0.000542168
21	21	MAF-AS	0.038168	0.000127481
21	22	MAF-AS	0.0393943	0.000100064
21	23	MAF-AS	0.03937	-0.00117781
21	24	MAF-AS	0.0400497	-0.00175177
21	25	MAF-AS	0.0410715	-0.00198357
21	26	MAF-AS	0.0418366	-0.00247214
21	27	MAF-AS	0.0423036	-0.00325872
21	28	MAF-AS	0.0450352	-0.00178075
21	29	MAF-AS	0.0466459	-0.00142371
21	30	MAF-AS	0.0495218	0.000198525
21	31	MAF-AS	0.054314	0.00373716
21	32	MAF-AS	0.0618632	0.0100327
21	33	MAF-AS	0.0752352	0.0221511
21	34	MAF-AS	0.099707	0.0453692
21	35	MAF-AS	0.13821	0.0826185
21	36	MAF-AS	0.203894	0.147049
21	37	MAF-AS	0.310436	0.252337
21	38	MAF-AS	0.465671	0.406319
21	39	MAF-AS	0.668956	0.608351
21	40	MAF-AS	0.865616	0.803756
22	1	LINC00261	0.011658	-0.00121964
22	2	LINC00261	0.0121789	-0.00252203
22	3	LINC00261	0.0150283	-0.00149585
22	4	LINC00261	0.0178866	-0.000460895
22	5	LINC00261	0.0196331	-0.000537637
22	6	LINC00261	0.0220727	7.86467e-05
22	7	LINC00261	0.0248894	0.00107207
22	8	LINC00261	0.0261313	0.00049075
22	9	LINC00261	0.028633	0.00116914
22	10	LINC00261	0.0304893	0.00120212
22	11	LINC00261	0.0315524	0.000441924
22	12	LINC00261	0.033252	0.000318262
22	13	LINC00261	0.0350293	0.000272298
22	14	LINC00261	0.0359864	-0.000593866
22	15	LINC00261	0.0376611	-0.000742439
22	16	LINC00261	0.0388898	-0.00133708
22	17	LINC00261	0.0410587	-0.000991424
22	18	LINC00261	0.0449874	0.00111397
22	19	LINC00261	0.0516822	0.00598549
22	20	LINC00261	0.0625882	0.0150683
22	21	LINC00261	0.0828243	0.0334811
22	22	LINC00261	0.121805	0.0706383
22	23	LINC00261	0.190737	0.137747
22	24	LINC00261	0.31183	0.257017
22	25	LINC00261	0.503865	0.447228
22	26	LINC00261	0.760371	0.701912
22	27	LINC00261	1.03766	0.97738
22	28	LINC00261	1.27729	1.21518
22	29	LINC00261	1.45082	1.38689
22	30	LINC00261	1.56302	1.49727
22	31	LINC00261	1.63415	1.56657
22	32	LINC00261	1.68166	1.61226
22	33	LINC00261	1.71604	1.64482
22	34	LINC00261	1.739	1.66596
22	35	LINC00261	1.75564	1.68077
22	36	LINC00261	1.7702	1.69351
22	37	LINC00261	1.77988	1.70136
22	38	LINC00261	1.78772	1.70739
22	39	LINC00261	1.79259	1.71043
22	40	LINC00261	1.79685	1.71286
23	1	LINC01133	0.0168851	-0.0029782
23	2	LINC01133	0.0182247	-0.00352444
23	3	LINC01133	0.0219849	-0.00164996
23	4	LINC01133	0.0243223	-0.00119837
23	5	LINC01133	0.0264137	-0.000992735
23	6	LINC01133	0.0300105	0.000718254
23	7	LINC01133	0.0328381	0.00166007
23	8	LINC01133	0.034715	0.00165118
23	9	LINC01133	0.0374463	0.00249669
23	10	LINC01133	0.0379279	0.00109248
23	11	LINC01133	0.0388486	0.000127387
23	12	LINC01133	0.0403054	-0.000301645
23	13	LINC01133	0.0417035	-0.000789309
23	14	LINC01133	0.0432587	-0.0011199
23	15	LINC01133	0.0437754	-0.00248899
23	16	LINC01133	0.0465194	-0.00163087
23	17	LINC01133	0.0499394	-9.65827e-05
23	18	LINC01133	0.0544441	0.0025223
23	19	LINC01133	0.0630713	0.00926371
23	20	LINC01133	0.0791629	0.0234695
23	21	LINC01133	0.108795	0.051216
23	22	LINC01133	0.16464	0.105175
23	23	LINC01133	0.26536	0.204009
23	24	LINC01133	0.428721	0.365485
23	25	LINC01133	0.657822	0.592699
23	26	LINC01133	0.927888	0.86088
23	27	LINC01133	1.18531	1.11641
23	28	LINC01133	1.38523	1.31446
23	29	LINC01133	1.52284	1.45017
23	30	LINC01133	1.61487	1.54032
23	31	LINC01133	1.67915	1.60272
23	32	LINC01133	1.72545	1.64713
23	33	LINC01133	1.75624	1.67603
23	34	LINC01133	1.77879	1.6967
23	35	LINC01133	1.79398	1.71
23	36	LINC01133	1.80385	1.71798
23	37	LINC01133	1.81039	1.72264
23	38	LINC01133	1.81462	1.72498
23	39	LINC01133	1.81859	1.72707
23	40	LINC01133	1.82112	1.72771
24	1	GAPDH	0.0674098	-0.00257331
24	2	GAPDH	0.0704266	-0.00235202
24	3	GAPDH	0.0739958	-0.00157837
24	4	GAPDH	0.0780568	-0.00031288
24	5	GAPDH	0.0827663	0.00160111
24	6	GAPDH	0.084331	0.000370223
24	7	GAPDH	0.0871177	0.000361392
24	8	GAPDH	0.0911088	0.00155692
24	9	GAPDH	0.09279	0.000442554
24	10	GAPDH	0.094074	-0.0010689
24	11	GAPDH	0.0964702	-0.00146832
24	12	GAPDH	0.0999244	-0.000809679
24	13	GAPDH	0.102865	-0.000664991
24	14	GAPDH	0.107896	0.00157095
24	15	GAPDH	0.114747	0.00562654
24	16	GAPDH	0.129598	0.0176815
24	17	GAPDH	0.155335	0.0406228
24	18	GAPDH	0.201504	0.0839968
24	19	GAPDH	0.284614	0.164311
24	20	GAPDH	0.422812	0.299714
24	21	GAPDH	0.631152	0.505258
24	22	GAPDH	0.896867	0.768177
24	23	GAPDH	1.174	1.04252
24	24	GAPDH	1.40815	1.27387
24	25	GAPDH	1.57784	1.44076
24	26	GAPDH	1.68659	1.54672
24	27	GAPDH	1.75433	1.61166
24	28	GAPDH	1.79786	1.65239
24	29	GAPDH	1.82665	1.67839
24	30	GAPDH	1.84592	1.69486
24	31	GAPDH	1.86057	1.70672
24	32	GAPDH	1.86854	1.71189
24	33	GAPDH	1.87271	1.71327
24	34	GAPDH	1.87534	1.7131
24	35	GAPDH	1.87305	1.70802
24	36	GAPDH	1.87122	1.70339
24	37	GAPDH	1.87017	1.69954
24	38	GAPDH	1.86795	1.69453
24	39	GAPDH	1.86996	1.69374
24	40	GAPDH	1.87032	1.69131
25	1	BB-AS	0.0820124	-0.00851859
25	2	BB-AS	0.0834484	-0.0100562
25	3	BB-AS	0.088645	-0.00783318
25	4	BB-AS	0.0948009	-0.00465083
25	5	BB-AS	0.100803	-0.00162212
25	6	BB-AS	0.105842	0.000442883
25	7	BB-AS	0.109824	0.00145179
25	8	BB-AS	0.113702	0.0023564
25	9	BB-AS	0.117461	0.00314166
25	10	BB-AS	0.120568	0.00327452
25	11	BB-AS	0.123702	0.00343472
25	12	BB-AS	0.126672	0.00343166
25	13	BB-AS	0.12914	0.00292648
25	14	BB-AS	0.130859	0.00167132
25	15	BB-AS	0.133269	0.00110775
25	16	BB-AS	0.135978	0.000842823
25	17	BB-AS	0.138667	0.000558513
25	18	BB-AS	0.140922	-0.000159688
25	19	BB-AS	0.142985	-0.00107046
25	20	BB-AS	0.14491	-0.00211909
25	21	BB-AS	0.147214	-0.00278888
25	22	BB-AS	0.150179	-0.00279719
25	23	BB-AS	0.154351	-0.00159907
25	24	BB-AS	0.16071	0.00178673
25	25	BB-AS	0.171935	0.0100379
25	26	BB-AS	0.192155	0.0272842
25	27	BB-AS	0.230308	0.0624643
25	28	BB-AS	0.298911	0.128093
25	29	BB-AS	0.420531	0.246739
25	30	BB-AS	0.614493	0.437728
25	31	BB-AS	0.881786	0.702047
25	32	BB-AS	1.18386	1.00115
25	33	BB-AS	1.45486	1.26917
25	34	BB-AS	1.65487	1.46622
25	35	BB-AS	1.7927	1.60106
25	36	BB-AS	1.88524	1.69064
25	37	BB-AS	1.94642	1.74884
25	38	BB-AS	1.99091	1.79035
25	39	BB-AS	2.02524	1.82171
25	40	BB-AS	2.04549	1.83899
26	1	MIR503HG	0.105144	0.00815534
26	2	MIR503HG	0.103252	0.00368011
26	3	MIR503HG	0.101029	-0.00112611
26	4	MIR503HG	0.102077	-0.0026611
26	5	MIR503HG	0.105305	-0.00201649
26	6	MIR503HG	0.108361	-0.00154289
26	7	MIR503HG	0.112292	-0.000195559
26	8	MIR503HG	0.115275	0.00020469
26	9	MIR503HG	0.118778	0.00112462
26	10	MIR503HG	0.121585	0.00134835
26	11	MIR503HG	0.125034	0.0022135
26	12	MIR503HG	0.127343	0.00194014
26	13	MIR503HG	0.130094	0.00210814
26	14	MIR503HG	0.132998	0.00242842
26	15	MIR503HG	0.13476	0.00160757
26	16	MIR503HG	0.136676	0.000939671
26	17	MIR503HG	0.139528	0.00120916
26	18	MIR503HG	0.140795	-0.000107547
26	19	MIR503HG	0.142365	-0.00112044
26	20	MIR503HG	0.144523	-0.00154573
26	21	MIR503HG	0.146525	-0.00212645
26	22	MIR503HG	0.149688	-0.00154645
26	23	MIR503HG	0.152999	-0.000819031
26	24	MIR503HG	0.156085	-0.000316471
26	25	MIR503HG	0.16247	0.00348598
26	26	MIR503HG	0.174648	0.0130803
26	27	MIR503HG	0.19273	0.0285794
26	28	MIR503HG	0.22604	0.0593061
26	29	MIR503HG	0.286078	0.116761
26	30	MIR503HG	0.38935	0.21745
26	31	MIR503HG	0.549305	0.374821
26	32	MIR503HG	0.768743	0.591676
26	33	MIR503HG	1.01825	0.838605
26	34	MIR503HG	1.25223	1.07
26	35	MIR503HG	1.43739	1.25258
26	36	MIR503HG	1.57187	1.38447
26	37	MIR503HG	1.66542	1.47544
26	38	MIR503HG	1.73268	1.54012
26	39	MIR503HG	1.7808	1.58565
26	40	MIR503HG	1.81052	1.61279
27	1	MAF-AS	0.0720997	-0.00623747
27	2	MAF-AS	0.0737053	-0.0072839
27	3	MAF-AS	0.0779949	-0.00564639
27	4	MAF-AS	0.0817163	-0.0045771
27	5	MAF-AS	0.0852689	-0.00367649
27	6	MAF-AS	0.0895002	-0.00209727
27	7	MAF-AS	0.094858	0.00060841
27	8	MAF-AS	0.0988974	0.00199571
27	9	MAF-AS	0.10205	0.00249621
27	10	MAF-AS	0.105158	0.00295214
27	11	MAF-AS	0.107807	0.00294935
27	12	MAF-AS	0.110554	0.00304365
27	13	MAF-AS	0.112719	0.0025568
27	14	MAF-AS	0.114896	0.00208209
27	15	MAF-AS	0.117925	0.00245893
27	16	MAF-AS	0.121235	0.00311668
27	17	MAF-AS	0.122305	0.00153501
27	18	MAF-AS	0.124366	0.000943159
27	19	MAF-AS	0.126924	0.000849234
27	20	MAF-AS	0.129749	0.00102238
27	21	MAF-AS	0.131129	-0.000249717
27	22	MAF-AS	0.132795	-0.00123532
27	23	MAF-AS	0.133762	-0.00292098
27	24	MAF-AS	0.135881	-0.00345421
27	25	MAF-AS	0.139321	-0.00266626
27	26	MAF-AS	0.142914	-0.00172546
27	27	MAF-AS	0.14693	-0.000360567
27	28	MAF-AS	0.152992	0.0030485
27	29	MAF-AS	0.164529	0.0119341
27	30	MAF-AS	0.18191	0.026663
27	31	MAF-AS	0.212342	0.0544428
27	32	MAF-AS	0.263436	0.102884
27	33	MAF-AS	0.345824	0.18262
27	34	MAF-AS	0.47445	0.308595
27	35	MAF-AS	0.656688	0.488181
27	36	MAF-AS	0.887149	0.715989
27	37	MAF-AS	1.13487	0.961053
27	38	MAF-AS	1.36301	1.18655
27	39	MAF-AS	1.54182	1.3627
27	40	MAF-AS	1.65968	1.47791
28	1	LINC00261	0.0656369	0.00044054
28	2	LINC00261	0.0668129	-0.00171241
28	3	LINC00261	0.0701167	-0.00173756
28	4	LINC00261	0.0741018	-0.00108138
28	5	LINC00261	0.078184	-0.000328161
28	6	LINC00261	0.0825938	0.000752702
28	7	LINC00261	0.0863458	0.00117577
28	8	LINC00261	0.0898437	0.00134473
28	9	LINC00261	0.093146	0.00131808
28	10	LINC00261	0.095699	0.000542139
28	11	LINC00261	0.0995785	0.00109279
28	12	LINC00261	0.102637	0.00082269
28	13	LINC00261	0.103633	-0.00151057
28	14	LINC00261	0.10671	-0.00176279
28	15	LINC00261	0.110234	-0.00156779
28	16	LINC00261	0.114769	-0.000361791
28	17	LINC00261	0.119761	0.00130114
28	18	LINC00261	0.127313	0.00552478
28	19	LINC00261	0.138844	0.0137269
28	20	LINC00261	0.160438	0.0319921
28	21	LINC00261	0.19884	0.0670654
28	22	LINC00261	0.270544	0.13544
28	23	LINC00261	0.394641	0.256208
28	24	LINC00261	0.59048	0.448718
28	25	LINC00261	0.856585	0.711495
28	26	LINC00261	1.14857	1.00015
28	27	LINC00261	1.40451	1.25276
28	28	LINC00261	1.59335	1.43828
28	29	LINC00261	1.71555	1.55714
28	30	LINC00261	1.79415	1.63242
28	31	LINC00261	1.84579	1.68073
28	32	LINC00261	1.88117	1.71277
28	33	LINC00261	1.90628	1.73456
28	34	LINC00261	1.92744	1.75239
28	35	LINC00261	1.94141	1.76303
28	36	LINC00261	1.95038	1.76867
28	37	LINC00261	1.95816	1.77312
28	38	LINC00261	1.96656	1.77819
28	39	LINC00261	1.97086	1.77916
28	40	LINC00261	1.97599	1.78097
29	1	LINC01133	0.0690049	-0.00231317
29	2	LINC01133	0.0705935	-0.00379373
29	3	LINC01133	0.0751667	-0.00228967
29	4	LINC01133	0.0797259	-0.000799614
29	5	LINC01133	0.0832885	-0.000306119
29	6	LINC01133	0.0876939	0.00103007
29	7	LINC01133	0.0909314	0.00119848
29	8	LINC01133	0.0938307	0.00102863
29	9	LINC01133	0.0977423	0.00187108
29	10	LINC01133	0.0998711	0.000930733
29	11	LINC01133	0.102774	0.000764867
29	12	LINC01133	0.104416	-0.000662235
29	13	LINC01133	0.106553	-0.00159518
29	14	LINC01133	0.11067	-0.000547247
29	15	LINC01133	0.114202	-8.43814e-05
29	16	LINC01133	0.116335	-0.00102012
29	17	LINC01133	0.120905	0.000480696
29	18	LINC01133	0.127741	0.0042476
29	19	LINC01133	0.138084	0.0115217
29	20	LINC01133	0.156761	0.0271289
29	21	LINC01133	0.192402	0.0597005
29	22	LINC01133	0.255964	0.120194
29	23	LINC01133	0.366209	0.22737
29	24	LINC01133	0.538421	0.396512
29	25	LINC01133	0.769944	0.624967
29	26	LINC01133	1.02541	0.877363
29	27	LINC01133	1.25039	1.09927
29	28	LINC01133	1.41592	1.26174
29	29	LINC01133	1.53031	1.37306
29	30	LINC01133	1.60544	1.44511
29	31	LINC01133	1.65637	1.49298
29	32	LINC01133	1.69338	1.52692
29	33	LINC01133	1.71717	1.54764
29	34	LINC01133	1.73642	1.56382
29	35	LINC01133	1.74957	1.5739
29	36	LINC01133	1.75658	1.57784
29	37	LINC01133	1.76007	1.57826
29	38	LINC01133	1.76417	1.57929
29	39	LINC01133	1.76523	1.57728
29	40	LINC01133	1.76662	1.57561
30	1	GAPDH	0.129962	0.000894995
30	2	GAPDH	0.131856	-0.000817276
30	3	GAPDH	0.136302	2.21129e-05
30	4	GAPDH	0.13969	-0.000195601
30	5	GAPDH	0.144002	0.000509975
30	6	GAPDH	0.148718	0.00162033
30	7	GAPDH	0.151726	0.00102187
30	8	GAPDH	0.152927	-0.00138306
30	9	GAPDH	0.156258	-0.00165767
30	10	GAPDH	0.160051	-0.00147125
30	11	GAPDH	0.165412	0.000284054
30	12	GAPDH	0.168391	-0.000342608
30	13	GAPDH	0.171652	-0.000687951
30	14	GAPDH	0.178226	0.0022798
30	15	GAPDH	0.186551	0.00699874
30	16	GAPDH	0.202861	0.019703
30	17	GAPDH	0.232643	0.045879
30	18	GAPDH	0.285952	0.0955815
30	19	GAPDH	0.37893	0.184953
30	20	GAPDH	0.526399	0.328817
30	21	GAPDH	0.737321	0.536132
30	22	GAPDH	0.99201	0.787216
30	23	GAPDH	1.23578	1.02738
30	24	GAPDH	1.42846	1.21646
30	25	GAPDH	1.55801	1.3424
30	26	GAPDH	1.63692	1.4177
30	27	GAPDH	1.69082	1.468
30	28	GAPDH	1.72701	1.50058
30	29	GAPDH	1.75091	1.52087
30	30	GAPDH	1.76297	1.52933
30	31	GAPDH	1.77006	1.53281
30	32	GAPDH	1.77723	1.53638
30	33	GAPDH	1.77808	1.53362
30	34	GAPDH	1.77987	1.53181
30	35	GAPDH	1.78106	1.52938
30	36	GAPDH	1.77876	1.52348
30	37	GAPDH	1.77581	1.51693
30	38	GAPDH	1.77264	1.51015
30	39	GAPDH	1.77459	1.5085
30	40	GAPDH	1.77739	1.50769
31	1	BB-AS	0.0722559	-0.00719013
31	2	BB-AS	0.0740494	-0.00697074
31	3	BB-AS	0.0783977	-0.00419668
31	4	BB-AS	0.0812996	-0.00286887
31	5	BB-AS	0.0844096	-0.00133306
31	6	BB-AS	0.0872723	-4.45113e-05
31	7	BB-AS	0.0892327	0.000341696
31	8	BB-AS	0.090759	0.000293832
31	9	BB-AS	0.0923751	0.000335777
31	10	BB-AS	0.0947802	0.00116669
31	11	BB-AS	0.097723	0.00253541
31	12	BB-AS	0.0982297	0.00146792
31	13	BB-AS	0.0996792	0.00134331
31	14	BB-AS	0.101395	0.00148471
31	15	BB-AS	0.103472	0.0019877
31	16	BB-AS	0.105142	0.00208343
31	17	BB-AS	0.105307	0.000674439
31	18	BB-AS	0.105602	-0.000604783
31	19	BB-AS	0.108817	0.0010362
31	20	BB-AS	0.110631	0.00127593
31	21	BB-AS	0.110676	-0.000253067
31	22	BB-AS	0.112115	-0.000388781
31	23	BB-AS	0.113683	-0.000394199
31	24	BB-AS	0.114129	-0.0015222
31	25	BB-AS	0.116788	-0.000437445
31	26	BB-AS	0.118636	-0.000163534
31	27	BB-AS	0.119341	-0.0010331
31	28	BB-AS	0.119705	-0.00224322
31	29	BB-AS	0.122979	-0.000543599
31	30	BB-AS	0.127849	0.00275226
31	31	BB-AS	0.137731	0.0110597
31	32	BB-AS	0.151826	0.0235805
31	33	BB-AS	0.183472	0.053653
31	34	BB-AS	0.24036	0.108967
31	35	BB-AS	0.339788	0.206821
31	36	BB-AS	0.49741	0.362869
31	37	BB-AS	0.718936	0.58282
31	38	BB-AS	0.965752	0.828062
31	39	BB-AS	1.18832	1.04906
31	40	BB-AS	1.3355	1.19466
32	1	MIR503HG	0.0353205	-0.00529462
32	2	MIR503HG	0.0363823	-0.00594369
32	3	MIR503HG	0.0402999	-0.00373701
32	4	MIR503HG	0.0427821	-0.00296563
32	5	MIR503HG	0.0468793	-0.000579339
32	6	MIR503HG	0.0493404	0.000170875
32	7	MIR503HG	0.0508374	-4.30642e-05
32	8	MIR503HG	0.0528834	0.000292126
32	9	MIR503HG	0.0556927	0.00139052
32	10	MIR503HG	0.0582732	0.00226013
32	11	MIR503HG	0.0598266	0.00210258
32	12	MIR503HG	0.0612152	0.00178036
32	13	MIR503HG	0.0633102	0.00216442
32	14	MIR503HG	0.0646491	0.00179244
32	15	MIR503HG	0.0661882	0.0016207
32	16	MIR503HG	0.0664418	0.00016339
32	17	MIR503HG	0.0682097	0.000220406
32	18	MIR503HG	0.0694563	-0.000243925
32	19	MIR503HG	0.0710799	-0.000331145
32	20	MIR503HG	0.0725633	-0.000558659
32	21	MIR503HG	0.0733158	-0.00151701
32	22	MIR503HG	0.0746653	-0.00187845
32	23	MIR503HG	0.0768732	-0.00138143
32	24	MIR503HG	0.0778716	-0.0020939
32	25	MIR503HG	0.0808755	-0.00080094
32	26	MIR503HG	0.0855598	0.00217254
32	27	MIR503HG	0.0918456	0.00674747
32	28	MIR503HG	0.104554	0.0177451
32	29	MIR503HG	0.128386	0.039866
32	30	MIR503HG	0.171308	0.081077
32	31	MIR503HG	0.246429	0.154488
32	32	MIR503HG	0.367379	0.273727
32	33	MIR503HG	0.539031	0.443667
32	34	MIR503HG	0.73738	0.640306
32	35	MIR503HG	0.924507	0.825721
32	36	MIR503HG	1.07454	0.974039
32	37	MIR503HG	1.18153	1.07933
32	38	MIR503HG	1.25687	1.15295
32	39	MIR503HG	1.30989	1.20426
32	40	MIR503HG	1.3461	1.23876
33	1	MAF-AS	0.00309483	-0.00908285
33	2	MAF-AS	0.004634	-0.00889751
33	3	MAF-AS	0.008158	-0.00672734
33	4	MAF-AS	0.0121027	-0.00413646
33	5	MAF-AS	0.0145021	-0.00309093
33	6	MAF-AS	0.0180998	-0.000847041
33	7	MAF-AS	0.0200575	-0.00024311
33	8	MAF-AS	0.0221923	0.000537819
33	9	MAF-AS	0.0241324	0.00112412
33	10	MAF-AS	0.025256	0.000893911
33	11	MAF-AS	0.0279336	0.00221769
33	12	MAF-AS	0.0296408	0.00257102
33	13	MAF-AS	0.0300544	0.00163083
33	14	MAF-AS	0.0324208	0.00264334
33	15	MAF-AS	0.0343332	0.00320189
33	16	MAF-AS	0.0348312	0.00234615
33	17	MAF-AS	0.0356377	0.0017988
33	18	MAF-AS	0.0370316	0.00183882
33	19	MAF-AS	0.0386783	0.00213172
33	20	MAF-AS	0.0394382	0.00153775
33	21	MAF-AS	0.0404801	0.00122583
33	22	MAF-AS	0.0409486	0.000340555
33	23	MAF-AS	0.0426082	0.000646318
33	24	MAF-AS	0.0443238	0.00100805
33	25	MAF-AS	0.0456698	0.00100022
33	26	MAF-AS	0.0457968	-0.000226548
33	27	MAF-AS	0.0459417	-0.00143555
33	28	MAF-AS	0.0477569	-0.000974101
33	29	MAF-AS	0.0490981	-0.000986747
33	30	MAF-AS	0.0503817	-0.00105698
33	31	MAF-AS	0.0507894	-0.00200316
33	32	MAF-AS	0.0518233	-0.00232305
33	33	MAF-AS	0.0525729	-0.00292729
33	34	MAF-AS	0.0532749	-0.00357906
33	35	MAF-AS	0.0546123	-0.00359553
33	36	MAF-AS	0.0578596	-0.00170205
33	37	MAF-AS	0.0606557	-0.000259824
33	38	MAF-AS	0.0635895	0.00132023
33	39	MAF-AS	0.0697228	0.0060997
33	40	MAF-AS	0.0769309	0.011954
34	1	LINC00261	0.0257096	-0.00325464
34	2	LINC00261	0.0270817	-0.00405279
34	3	LINC00261	0.031592	-0.00171281
34	4	LINC00261	0.0350091	-0.000465923
34	5	LINC00261	0.037921	0.000275648
34	6	LINC00261	0.040718	0.000902433
34	7	LINC00261	0.0423848	0.000398978
34	8	LINC00261	0.0451073	0.000951193
34	9	LINC00261	0.0476012	0.00127482
34	10	LINC00261	0.0495716	0.00107495
34	11	LINC00261	0.0510061	0.000339174
34	12	LINC00261	0.0522828	-0.000554486
34	13	LINC00261	0.0543512	-0.000656346
34	14	LINC00261	0.0562677	-0.000910072
34	15	LINC00261	0.0578407	-0.00150741
34	16	LINC00261	0.059613	-0.00190539
34	17	LINC00261	0.0637251	3.64809e-05
34	18	LINC00261	0.0683177	0.00245876
34	19	LINC00261	0.0755744	0.00754521
34	20	LINC00261	0.0884622	0.0182627
34	21	LINC00261	0.114055	0.0416849
34	22	LINC00261	0.161927	0.0873866
34	23	LINC00261	0.24434	0.16763
34	24	LINC00261	0.383078	0.304198
34	25	LINC00261	0.584863	0.503812
34	26	LINC00261	0.83053	0.747309
34	27	LINC00261	1.0684	0.98301
34	28	LINC00261	1.25011	1.16255
34	29	LINC00261	1.37485	1.28512
34	30	LINC00261	1.45112	1.35922
34	31	LINC00261	1.49664	1.40256
34	32	LINC00261	1.5314	1.43515
34	33	LINC00261	1.55535	1.45694
34	34	LINC00261	1.57246	1.47188
34	35	LINC00261	1.58395	1.4812
34	36	LINC00261	1.59304	1.48811
34	37	LINC00261	1.59861	1.49152
34	38	LINC00261	1.60615	1.49689
34	39	LINC00261	1.61138	1.49995
34	40	LINC00261	1.61179	1.49818
35	1	LINC01133	0.0511744	-0.00578785
35	2	LINC01133	0.0538634	-0.0053322
35	3	LINC01133	0.0593472	-0.00208169
35	4	LINC01133	0.0629524	-0.000709739
35	5	LINC01133	0.0650676	-0.000827905
35	6	LINC01133	0.0685949	0.000466187
35	7	LINC01133	0.0724454	0.00208339
35	8	LINC01133	0.0746862	0.0020909
35	9	LINC01133	0.076577	0.00174839
35	10	LINC01133	0.0776441	0.000582163
35	11	LINC01133	0.0800972	0.000802007
35	12	LINC01133	0.0814508	-7.77648e-05
35	13	LINC01133	0.0822035	-0.00155837
35	14	LINC01133	0.0839799	-0.00201524
35	15	LINC01133	0.0863245	-0.00190392
35	16	LINC01133	0.0898204	-0.000641304
35	17	LINC01133	0.0925058	-0.00018918
35	18	LINC01133	0.0971604	0.00223208
35	19	LINC01133	0.105479	0.00831783
35	20	LINC01133	0.119941	0.020546
35	21	LINC01133	0.146934	0.045306
35	22	LINC01133	0.195678	0.0918166
35	23	LINC01133	0.285052	0.178957
35	24	LINC01133	0.432931	0.324603
35	25	LINC01133	0.641428	0.530867
35	26	LINC01133	0.891855	0.77906
35	27	LINC01133	1.13185	1.01682
35	28	LINC01133	1.3214	1.20414
35	29	LINC01133	1.45388	1.33439
35	30	LINC01133	1.54085	1.41912
35	31	LINC01133	1.59967	1.47571
35	32	LINC01133	1.63801	1.51182
35	33	LINC01133	1.66414	1.53571
35	34	LINC01133	1.68558	1.55492
35	35	LINC01133	1.6993	1.56641
35	36	LINC01133	1.70907	1.57394
35	37	LINC01133	1.71712	1.57976
35	38	LINC01133	1.71714	1.57755
35	39	LINC01133	1.71918	1.57735
35	40	LINC01133	1.71989	1.57583
36	1	GAPDH	0.235376	0.0100331
36	2	GAPDH	0.23264	0.00497502
36	3	GAPDH	0.2317	0.00171299
36	4	GAPDH	0.233463	0.00115402
36	5	GAPDH	0.234118	-0.000512115
36	6	GAPDH	0.235799	-0.00115291
36	7	GAPDH	0.238286	-0.000987362
36	8	GAPDH	0.24013	-0.00146517
36	9	GAPDH	0.244649	0.00073205
36	10	GAPDH	0.246427	0.00018823
36	11	GAPDH	0.247134	-0.00142716
36	12	GAPDH	0.250223	-0.000659918
36	13	GAPDH	0.253544	0.000339992
36	14	GAPDH	0.257603	0.00207736
36	15	GAPDH	0.265721	0.00787366
36	16	GAPDH	0.279004	0.0188342
36	17	GAPDH	0.301396	0.0389045
36	18	GAPDH	0.343572	0.0787592
36	19	GAPDH	0.42175	0.154616
36	20	GAPDH	0.54986	0.280404
36	21	GAPDH	0.746478	0.4747
36	22	GAPDH	1.00001	0.725912
36	23	GAPDH	1.26519	0.988767
36	24	GAPDH	1.49084	1.21209
36	25	GAPDH	1.65218	1.37112
36	26	GAPDH	1.7568	1.47341
36	27	GAPDH	1.82295	1.53724
36	28	GAPDH	1.86321	1.57518
36	29	GAPDH	1.89074	1.60039
36	30	GAPDH	1.91128	1.6186
36	31	GAPDH	1.92392	1.62893
36	32	GAPDH	1.92966	1.63234
36	33	GAPDH	1.93434	1.6347
36	34	GAPDH	1.93624	1.63428
36	35	GAPDH	1.93321	1.62893
36	36	GAPDH	1.93117	1.62457
36	37	GAPDH	1.93355	1.62462
36	38	GAPDH	1.9346	1.62335
36	39	GAPDH	1.93209	1.61853
36	40	GAPDH	1.93105	1.61516
37	1	BB-AS	0.0889228	-0.00676311
37	2	BB-AS	0.0908432	-0.00749514
37	3	BB-AS	0.0949715	-0.00601923
37	4	BB-AS	0.0995861	-0.00405702
37	5	BB-AS	0.104249	-0.00204662
37	6	BB-AS	0.10838	-0.000567678
37	7	BB-AS	0.112249	0.000648986
37	8	BB-AS	0.115563	0.00131036
37	9	BB-AS	0.118905	0.00199956
37	10	BB-AS	0.12182	0.00226202
37	11	BB-AS	0.125381	0.00317096
37	12	BB-AS	0.127983	0.00312073
37	13	BB-AS	0.130127	0.00261214
37	14	BB-AS	0.132474	0.00230674
37	15	BB-AS	0.134922	0.00210231
37	16	BB-AS	0.137709	0.00223674
37	17	BB-AS	0.139822	0.00169789
37	18	BB-AS	0.141243	0.000466127
37	19	BB-AS	0.143273	-0.000155864
37	20	BB-AS	0.145457	-0.000624566
37	21	BB-AS	0.146665	-0.00206891
37	22	BB-AS	0.148611	-0.00277512
37	23	BB-AS	0.151435	-0.00260367
37	24	BB-AS	0.153886	-0.00280482
37	25	BB-AS	0.157579	-0.00176482
37	26	BB-AS	0.16355	0.00155375
37	27	BB-AS	0.171711	0.00706252
37	28	BB-AS	0.186769	0.0194678
37	29	BB-AS	0.215781	0.0458277
37	30	BB-AS	0.26743	0.0948247
37	31	BB-AS	0.361305	0.186047
37	32	BB-AS	0.515882	0.337971
37	33	BB-AS	0.739442	0.558879
37	34	BB-AS	1.00861	0.825392
37	35	BB-AS	1.26771	1.08184
37	36	BB-AS	1.46975	1.28123
37	37	BB-AS	1.61029	1.41911
37	38	BB-AS	1.705	1.51118
37	39	BB-AS	1.77143	1.57495
37	40	BB-AS	1.81467	1.61554
38	1	MIR503HG	0.132161	0.0244825
38	2	MIR503HG	0.125146	0.0154946
38	3	MIR503HG	0.117744	0.00611985
38	4	MIR503HG	0.115641	0.00204495
38	5	MIR503HG	0.115453	-0.000115614
38	6	MIR503HG	0.116586	-0.000954632
38	7	MIR503HG	0.118718	-0.000795273
38	8	MIR503HG	0.119863	-0.0016223
38	9	MIR503HG	0.122025	-0.00143344
38	10	MIR503HG	0.124257	-0.00117368
38	11	MIR503HG	0.126412	-0.000990804
38	12	MIR503HG	0.128737	-0.000638586
38	13	MIR503HG	0.130233	-0.00111456
38	14	MIR503HG	0.132157	-0.00116321
38	15	MIR503HG	0.135231	-6.19153e-05
38	16	MIR503HG	0.136926	-0.00033948
38	17	MIR503HG	0.138724	-0.000513378
38	18	MIR503HG	0.14055	-0.000659947
38	19	MIR503HG	0.14236	-0.000822088
38	20	MIR503HG	0.144339	-0.000815935
38	21	MIR503HG	0.146112	-0.00101518
38	22	MIR503HG	0.148277	-0.000822986
38	23	MIR503HG	0.150997	-7.4502e-05
38	24	MIR503HG	0.154783	0.00173894
38	25	MIR503HG	0.160241	0.00522378
38	26	MIR503HG	0.168354	0.011365
38	27	MIR503HG	0.184032	0.0250707
38	28	MIR503HG	0.210852	0.0499177
38	29	MIR503HG	0.258422	0.095516
38	30	MIR503HG	0.339473	0.174594
38	31	MIR503HG	0.470865	0.304013
38	32	MIR503HG	0.652543	0.483719
38	33	MIR503HG	0.869347	0.698551
38	34	MIR503HG	1.08414	0.911367
38	35	MIR503HG	1.26466	1.08992
38	36	MIR503HG	1.40183	1.22512
38	37	MIR503HG	1.50194	1.32326
38	38	MIR503HG	1.57689	1.39624
38	39	MIR503HG	1.6331	1.45047
38	40	MIR503HG	1.67101	1.48641
39	1	MAF-AS	0.0627482	-0.0090356
39	2	MAF-AS	0.0653	-0.00929183
39	3	MAF-AS	0.0711441	-0.00625589
39	4	MAF-AS	0.0765372	-0.00367088
39	5	MAF-AS	0.0823011	-0.00071505
39	6	MAF-AS	0.0866511	0.000826794
39	7	MAF-AS	0.0895193	0.00088688
39	8	MAF-AS	0.0924953	0.00105483
39	9	MAF-AS	0.0966294	0.00238084
39	10	MAF-AS	0.0995249	0.00246817
39	11	MAF-AS	0.102299	0.00243453
39	12	MAF-AS	0.104774	0.00210087
39	13	MAF-AS	0.107994	0.002513
39	14	MAF-AS	0.110549	0.00225997
39	15	MAF-AS	0.112739	0.00164202
39	16	MAF-AS	0.114815	0.000910033
39	17	MAF-AS	0.116644	-6.92663e-05
39	18	MAF-AS	0.117909	-0.0016126
39	19	MAF-AS	0.121559	-0.000770974
39	20	MAF-AS	0.124517	-0.000620765
39	21	MAF-AS	0.126526	-0.00141996
39	22	MAF-AS	0.128137	-0.00261688
39	23	MAF-AS	0.131667	-0.00189454
39	24	MAF-AS	0.136539	0.000168877
39	25	MAF-AS	0.142599	0.00342091
39	26	MAF-AS	0.154086	0.0120996
39	27	MAF-AS	0.172445	0.0276507
39	28	MAF-AS	0.202711	0.0551084
39	29	MAF-AS	0.258514	0.108104
39	30	MAF-AS	0.35268	0.199461
39	31	MAF-AS	0.500864	0.344837
39	32	MAF-AS	0.707262	0.548427
39	33	MAF-AS	0.955984	0.794341
39	34	MAF-AS	1.20176	1.03731
39	35	MAF-AS	1.40211	1.23485
39	36	MAF-AS	1.54869	1.37863
39	37	MAF-AS	1.64848	1.4756
39	38	MAF-AS	1.71282	1.53714
39	39	MAF-AS	1.75635	1.57786
39	40	MAF-AS	1.78409	1.60279
40	1	LINC00261	0.0625735	-0.00345839
40	2	LINC00261	0.0647269	-0.00433418
40	3	LINC00261	0.0692679	-0.00282238
40	4	LINC00261	0.0730246	-0.00209488
40	5	LINC00261	0.0778543	-0.000294365
40	6	LINC00261	0.0819004	0.00072252
40	7	LINC00261	0.0856587	0.00145162
40	8	LINC00261	0.0891208	0.00188448
40	9	LINC00261	0.0917206	0.00145507
40	10	LINC00261	0.0947562	0.00146155
40	11	LINC00261	0.0972384	0.000914543
40	12	LINC00261	0.100013	0.000659867
40	13	LINC00261	0.102949	0.000566556
40	14	LINC00261	0.105122	-0.00028994
40	15	LINC00261	0.107762	-0.000679174
40	16	LINC00261	0.110743	-0.000726411
40	17	LINC00261	0.113175	-0.0013239
40	18	LINC00261	0.116643	-0.000885168
40	19	LINC00261	0.123779	0.00322182
40	20	LINC00261	0.134636	0.0110489
40	21	LINC00261	0.155	0.0283837
40	22	LINC00261	0.19206	0.0624144
40	23	LINC00261	0.259077	0.126402
40	24	LINC00261	0.375243	0.239539
40	25	LINC00261	0.557461	0.418729
40	26	LINC00261	0.803023	0.661261
40	27	LINC00261	1.07269	0.927901
40	28	LINC00261	1.30755	1.15973
40	29	LINC00261	1.47698	1.32613
40	30	LINC00261	1.58816	1.43428
40	31	LINC00261	1.66042	1.50351
40	32	LINC00261	1.70608	1.54614
40	33	LINC00261	1.73874	1.57577
40	34	LINC00261	1.76356	1.59757
40	35	LINC00261	1.78132	1.61229
40	36	LINC00261	1.79224	1.62019
40	37	LINC00261	1.8014	1.62631
40	38	LINC00261	1.80779	1.62968
40	39	LINC00261	1.81397	1.63282
40	40	LINC00261	1.81781	1.63364
41	1	LINC01133	0.0757181	-0.00210581
41	2	LINC01133	0.0778593	-0.00260904
41	3	LINC01133	0.0813043	-0.00180853
41	4	LINC01133	0.0850253	-0.000731996
41	5	LINC01133	0.0887021	0.000300314
41	6	LINC01133	0.0911596	0.000113322
41	7	LINC01133	0.0947841	0.00109335
41	8	LINC01133	0.0968128	0.000477542
41	9	LINC01133	0.100043	0.00106332
41	10	LINC01133	0.102507	0.000883038
41	11	LINC01133	0.105001	0.000732644
41	12	LINC01133	0.107034	0.000120663
41	13	LINC01133	0.109821	0.000263188
41	14	LINC01133	0.11163	-0.000572585
41	15	LINC01133	0.113891	-0.000955691
41	16	LINC01133	0.116168	-0.00132294
41	17	LINC01133	0.119446	-0.0006897
41	18	LINC01133	0.123814	0.00103405
41	19	LINC01133	0.130067	0.00464213
41	20	LINC01133	0.13968	0.0116115
41	21	LINC01133	0.158399	0.0276854
41	22	LINC01133	0.193559	0.0602014
41	23	LINC01133	0.256161	0.120159
41	24	LINC01133	0.363668	0.225021
41	25	LINC01133	0.530359	0.389067
41	26	LINC01133	0.749019	0.605083
41	27	LINC01133	0.984878	0.838297
41	28	LINC01133	1.19337	1.04415
41	29	LINC01133	1.35059	1.19872
41	30	LINC01133	1.45918	1.30467
41	31	LINC01133	1.53108	1.37392
41	32	LINC01133	1.58596	1.42615
41	33	LINC01133	1.6245	1.46205
41	34	LINC01133	1.64897	1.48388
41	35	LINC01133	1.66512	1.49739
41	36	LINC01133	1.67892	1.50854
41	37	LINC01133	1.68979	1.51677
41	38	LINC01133	1.69581	1.52014
41	39	LINC01133	1.69863	1.52032
41	40	LINC01133	1.70306	1.5221
42	1	GAPDH	0.10756	-0.00902345
42	2	GAPDH	0.111628	-0.00908089
42	3	GAPDH	0.121702	-0.00313296
42	4	GAPDH	0.128341	-0.000620361
42	5	GAPDH	0.134404	0.00131617
42	6	GAPDH	0.140343	0.00312991
42	7	GAPDH	0.14262	0.00128099
42	8	GAPDH	0.144726	-0.000739299
42	9	GAPDH	0.150202	0.00061056
42	10	GAPDH	0.153631	-8.6553e-05
42	11	GAPDH	0.157545	-0.000298723
42	12	GAPDH	0.160869	-0.00110049
42	13	GAPDH	0.165736	-0.00035925
42	14	GAPDH	0.175624	0.00540255
42	15	GAPDH	0.191597	0.0172497
42	16	GAPDH	0.219665	0.0411917
42	17	GAPDH	0.268029	0.0854293
42	18	GAPDH	0.352999	0.166273
42	19	GAPDH	0.488776	0.297925
42	20	GAPDH	0.683164	0.488186
42	21	GAPDH	0.919781	0.720678
42	22	GAPDH	1.14853	0.945304
42	23	GAPDH	1.32926	1.1219
42	24	GAPDH	1.45461	1.24313
42	25	GAPDH	1.53615	1.32054
42	26	GAPDH	1.58817	1.36844
42	27	GAPDH	1.62231	1.39845
42	28	GAPDH	1.64677	1.41878
42	29	GAPDH	1.65811	1.426
42	30	GAPDH	1.66525	1.42902
42	31	GAPDH	1.66879	1.42843
42	32	GAPDH	1.67297	1.42848
42	33	GAPDH	1.67522	1.4266
42	34	GAPDH	1.67535	1.42261
42	35	GAPDH	1.67601	1.41914
42	36	GAPDH	1.67448	1.41348
42	37	GAPDH	1.67334	1.40822
42	38	GAPDH	1.67308	1.40383
42	39	GAPDH	1.67379	1.40042
42	40	GAPDH	1.6771	1.3996
43	1	BB-AS	0.0369327	-0.0109073
43	2	BB-AS	0.0400215	-0.00898446
43	3	BB-AS	0.0446903	-0.00548153
43	4	BB-AS	0.0487696	-0.00256814
43	5	BB-AS	0.052464	-3.96563e-05
43	6	BB-AS	0.0546727	0.00100313
43	7	BB-AS	0.0560968	0.00126128
43	8	BB-AS	0.0564995	0.000498064
43	9	BB-AS	0.0582434	0.00107609
43	10	BB-AS	0.0587921	0.000458855
43	11	BB-AS	0.0608884	0.00138921
43	12	BB-AS	0.0629052	0.00224009
43	13	BB-AS	0.0648186	0.00298753
43	14	BB-AS	0.0651361	0.00213914
43	15	BB-AS	0.0654113	0.00124842
43	16	BB-AS	0.0661156	0.00078683
43	17	BB-AS	0.0664661	-2.85983e-05
43	18	BB-AS	0.0687592	0.0010986
43	19	BB-AS	0.0681316	-0.000694956
43	20	BB-AS	0.0677107	-0.00228176
43	21	BB-AS	0.0691463	-0.00201212
43	22	BB-AS	0.0706825	-0.0016418
43	23	BB-AS	0.0721336	-0.00135659
43	24	BB-AS	0.0736457	-0.00101044
43	25	BB-AS	0.0750363	-0.000785778
43	26	BB-AS	0.0787021	0.00171413
43	27	BB-AS	0.0842068	0.00605291
43	28	BB-AS	0.0920961	0.0127763
43	29	BB-AS	0.108973	0.0284875
43	30	BB-AS	0.141707	0.060055
43	31	BB-AS	0.202245	0.119428
43	32	BB-AS	0.308378	0.224395
43	33	BB-AS	0.476633	0.391483
43	34	BB-AS	0.703987	0.617672
43	35	BB-AS	0.955448	0.867966
43	36	BB-AS	1.17283	1.08418
43	37	BB-AS	1.32976	1.23995
43	38	BB-AS	1.43592	1.34494
43	39	BB-AS	1.50769	1.41554
43	40	BB-AS	1.54954	1.45623
44	1	MIR503HG	-0.00202732	-0.00632179
44	2	MIR503HG	-0.000376682	-0.00586138
44	3	MIR503HG	0.0037209	-0.00295401
44	4	MIR503HG	0.00602996	-0.00183518
44	5	MIR503HG	0.00757714	-0.00147821
44	6	MIR503HG	0.00955221	-0.000693366
44	7	MIR503HG	0.0114721	3.63281e-05
44	8	MIR503HG	0.0137199	0.00109388
44	9	MIR503HG	0.0158994	0.00208313
44	10	MIR503HG	0.0161212	0.00111471
44	11	MIR503HG	0.0170458	0.000849102
44	12	MIR503HG	0.0191095	0.0017226
44	13	MIR503HG	0.0199697	0.00139255
44	14	MIR503HG	0.0218771	0.00210978
44	15	MIR503HG	0.0223079	0.00135032
44	16	MIR503HG	0.0230481	0.00090028
44	17	MIR503HG	0.0237713	0.000433265
44	18	MIR503HG	0.0246378	0.000109624
44	19	MIR503HG	0.0255425	-0.00017593
44	20	MIR503HG	0.0267348	-0.000173855
44	21	MIR503HG	0.026828	-0.00127089
44	22	MIR503HG	0.027462	-0.00182713
44	23	MIR503HG	0.0286425	-0.00183683
44	24	MIR503HG	0.029693	-0.00197651
44	25	MIR503HG	0.0314725	-0.00138727
44	26	MIR503HG	0.0339433	-0.000106718
44	27	MIR503HG	0.0377605	0.00252034
44	28	MIR503HG	0.0444874	0.00805699
44	29	MIR503HG	0.0559763	0.0183557
44	30	MIR503HG	0.0790071	0.0401962
44	31	MIR503HG	0.11973	0.0797288
44	32	MIR503HG	0.189285	0.148093
44	33	MIR503HG	0.302338	0.259957
44	34	MIR503HG	0.46355	0.419978
44	35	MIR503HG	0.660321	0.615559
44	36	MIR503HG	0.860106	0.814154
44	37	MIR503HG	1.0302	0.983055
44	38	MIR503HG	1.15483	1.1065
44	39	MIR503HG	1.24584	1.19631
44	40	MIR503HG	1.30595	1.25524
45	1	MAF-AS	-0.0232973	-0.00585842
45	2	MAF-AS	-0.0227514	-0.00616695
45	3	MAF-AS	-0.0196175	-0.00388752
45	4	MAF-AS	-0.0178852	-0.00300965
45	5	MAF-AS	-0.0164664	-0.00244526
45	6	MAF-AS	-0.0131365	3.01201e-05
45	7	MAF-AS	-0.0120642	0.000247962
45	8	MAF-AS	-0.0116058	-0.000148074
45	9	MAF-AS	-0.0104484	0.000154864
45	10	MAF-AS	-0.00907616	0.000672682
45	11	MAF-AS	-0.00725879	0.0016356
45	12	MAF-AS	-0.00570826	0.00233168
45	13	MAF-AS	-0.00561621	0.00156927
45	14	MAF-AS	-0.00495803	0.00137301
45	15	MAF-AS	-0.0034775	0.00199908
45	16	MAF-AS	-0.0029884	0.00163373
45	17	MAF-AS	-0.00243539	0.00133229
45	18	MAF-AS	-0.00176025	0.00115297
45	19	MAF-AS	-0.00168831	0.000370467
45	20	MAF-AS	-0.000427658	0.000776662
45	21	MAF-AS	0.000741759	0.00109163
45	22	MAF-AS	0.000796154	0.00029157
45	23	MAF-AS	0.0015944	0.000235368
45	24	MAF-AS	0.00223869	2.52066e-05
45	25	MAF-AS	0.00288615	-0.000181789
45	26	MAF-AS	0.00338967	-0.000532718
45	27	MAF-AS	0.00358261	-0.00119423
45	28	MAF-AS	0.00426609	-0.0013652
45	29	MAF-AS	0.00580824	-0.000677505
45	30	MAF-AS	0.006176	-0.0011642
45	31	MAF-AS	0.00729423	-0.00090042
45	32	MAF-AS	0.00781244	-0.00123667
45	33	MAF-AS	0.00880388	-0.00109968
45	34	MAF-AS	0.0116768	0.000918766
45	35	MAF-AS	0.0160854	0.00447293
45	36	MAF-AS	0.0234044	0.0109375
45	37	MAF-AS	0.0342253	0.0209039
45	38	MAF-AS	0.0518351	0.0376593
45	39	MAF-AS	0.0830445	0.0680142
45	40	MAF-AS	0.12416	0.108275
46	1	LINC00261	-0.0321934	-0.00305043
46	2	LINC00261	-0.0307521	-0.00308131
46	3	LINC00261	-0.0282499	-0.00205123
46	4	LINC00261	-0.0253644	-0.000637892
46	5	LINC00261	-0.0227072	0.000547147
46	6	LINC00261	-0.0204594	0.00132279
46	7	LINC00261	-0.0190029	0.00130708
46	8	LINC00261	-0.0172799	0.00155799
46	9	LINC00261	-0.0166189	0.000746779
46	10	LINC00261	-0.015204	0.000689568
46	11	LINC00261	-0.0144851	-6.37051e-05
46	12	LINC00261	-0.0140002	-0.00105097
46	13	LINC00261	-0.0125684	-0.00109133
46	14	LINC00261	-0.0104326	-0.000427649
46	15	LINC00261	-0.0099371	-0.00140435
46	16	LINC00261	-0.0083715	-0.00131091
46	17	LINC00261	-0.00695286	-0.00136443
46	18	LINC00261	-0.00424961	-0.000133329
46	19	LINC00261	0.000720329	0.00336445
46	20	LINC00261	0.0082809	0.00945286
46	21	LINC00261	0.0227743	0.0224741
46	22	LINC00261	0.0490107	0.0472383
46	23	LINC00261	0.0972086	0.0939641
46	24	LINC00261	0.184662	0.179945
46	25	LINC00261	0.327999	0.321811
46	26	LINC00261	0.530048	0.522387
46	27	LINC00261	0.766826	0.757693
46	28	LINC00261	0.987312	0.976706
46	29	LINC00261	1.15171	1.13963
46	30	LINC00261	1.25922	1.24567
46	31	LINC00261	1.32725	1.31223
46	32	LINC00261	1.37525	1.35875
46	33	LINC00261	1.40789	1.38992
46	34	LINC00261	1.42969	1.41025
46	35	LINC00261	1.44722	1.42631
46	36	LINC00261	1.46121	1.43882
46	37	LINC00261	1.47208	1.44822
46	38	LINC00261	1.47834	1.45301
46	39	LINC00261	1.48441	1.45761
46	40	LINC00261	1.48522	1.45695
47	1	LINC01133	0.0176461	0.000582169
47	2	LINC01133	0.0194076	0.000999756
47	3	LINC01133	0.0207488	0.000996962
47	4	LINC01133	0.02087	-0.000225758
47	5	LINC01133	0.0219031	-0.000536557
47	6	LINC01133	0.0235045	-0.000279174
47	7	LINC01133	0.0246831	-0.000444482
47	8	LINC01133	0.0272337	0.000762194
47	9	LINC01133	0.0281423	0.00032687
47	10	LINC01133	0.0290721	-8.73203e-05
47	11	LINC01133	0.0305144	1.10519e-05
47	12	LINC01133	0.0314751	-0.000372252
47	13	LINC01133	0.0326539	-0.000537351
47	14	LINC01133	0.0341801	-0.000355108
47	15	LINC01133	0.0357871	-9.20591e-05
47	16	LINC01133	0.0364852	-0.000737881
47	17	LINC01133	0.0401379	0.00157086
47	18	LINC01133	0.0459277	0.00601675
47	19	LINC01133	0.0558785	0.0146235
47	20	LINC01133	0.072661	0.0300621
47	21	LINC01133	0.107306	0.0633634
47	22	LINC01133	0.16861	0.123323
47	23	LINC01133	0.274137	0.227507
47	24	LINC01133	0.443798	0.395824
47	25	LINC01133	0.672921	0.623603
47	26	LINC01133	0.923935	0.873273
47	27	LINC01133	1.14596	1.09395
47	28	LINC01133	1.3137	1.26035
47	29	LINC01133	1.42632	1.37162
47	30	LINC01133	1.50148	1.44545
47	31	LINC01133	1.55409	1.49671
47	32	LINC01133	1.58758	1.52886
47	33	LINC01133	1.61232	1.55225
47	34	LINC01133	1.63286	1.57145
47	35	LINC01133	1.64629	1.58353
47	36	LINC01133	1.65333	1.58923
47	37	LINC01133	1.65822	1.59278
47	38	LINC01133	1.66194	1.59515
47	39	LINC01133	1.66496	1.59682
47	40	LINC01133	1.66389	1.59441
48	1	GAPDH	0.0716326	-0.00199398
48	2	GAPDH	0.0730839	-0.00313895
48	3	GAPDH	0.0781338	-0.000685356
48	4	GAPDH	0.0815384	0.000123017
48	5	GAPDH	0.0841735	0.000161768
48	6	GAPDH	0.0873297	0.000721753
48	7	GAPDH	0.0899175	0.000713207
48	8	GAPDH	0.0921418	0.000341222
48	9	GAPDH	0.0949542	0.000557385
48	10	GAPDH	0.0969219	-7.12053e-05
48	11	GAPDH	0.0989503	-0.000639171
48	12	GAPDH	0.100543	-0.00164264
48	13	GAPDH	0.102781	-0.00200083
48	14	GAPDH	0.10654	-0.000838608
48	15	GAPDH	0.113234	0.00325946
48	16	GAPDH	0.122108	0.00953714
48	17	GAPDH	0.138023	0.0228563
48	18	GAPDH	0.169196	0.0514326
48	19	GAPDH	0.223097	0.102737
48	20	GAPDH	0.317159	0.194203
48	21	GAPDH	0.472658	0.347106
48	22	GAPDH	0.695692	0.567543
48	23	GAPDH	0.961665	0.83092
48	24	GAPDH	1.21722	1.08388
48	25	GAPDH	1.41903	1.28309
48	26	GAPDH	1.55593	1.41739
48	27	GAPDH	1.64052	1.49939
48	28	GAPDH	1.69404	1.55031
48	29	GAPDH	1.72861	1.58229
48	30	GAPDH	1.75071	1.60179
48	31	GAPDH	1.76403	1.61252
48	32	GAPDH	1.77509	1.62098
48	33	GAPDH	1.77989	1.62318
48	34	GAPDH	1.78027	1.62097
48	35	GAPDH	1.78081	1.6189
48	36	GAPDH	1.78209	1.61759
48	37	GAPDH	1.7806	1.61351
48	38	GAPDH	1.78201	1.61232
48	39	GAPDH	1.78141	1.60912
48	40	GAPDH	1.77837	1.60348
49	1	BB-AS	0.0670714	-0.00474283
49	2	BB-AS	0.0688226	-0.00585223
49	3	BB-AS	0.0728328	-0.00470263
49	4	BB-AS	0.077405	-0.00299106
49	5	BB-AS	0.0814957	-0.00176105
49	6	BB-AS	0.0854281	-0.000689248
49	7	BB-AS	0.0897419	0.000763919
49	8	BB-AS	0.0936465	0.00180789
49	9	BB-AS	0.0970892	0.00238997
49	10	BB-AS	0.100506	0.00294597
49	11	BB-AS	0.102971	0.00255097
49	12	BB-AS	0.105309	0.00202801
49	13	BB-AS	0.108223	0.00208172
49	14	BB-AS	0.110497	0.00149414
49	15	BB-AS	0.113618	0.00175485
49	16	BB-AS	0.115657	0.000932979
49	17	BB-AS	0.118004	0.000420161
49	18	BB-AS	0.119931	-0.000513682
49	19	BB-AS	0.120926	-0.00237944
49	20	BB-AS	0.12353	-0.00263622
49	21	BB-AS	0.126382	-0.00264481
49	22	BB-AS	0.130098	-0.0017898
49	23	BB-AS	0.135685	0.000937355
49	24	BB-AS	0.144269	0.00666033
49	25	BB-AS	0.160299	0.0198299
49	26	BB-AS	0.19081	0.0474799
49	27	BB-AS	0.247027	0.100836
49	28	BB-AS	0.347273	0.198222
49	29	BB-AS	0.513137	0.361225
49	30	BB-AS	0.754579	0.599806
49	31	BB-AS	1.04489	0.887252
49	32	BB-AS	1.3246	1.16411
49	33	BB-AS	1.53926	1.37591
49	34	BB-AS	1.68371	1.51749
49	35	BB-AS	1.78097	1.61189
49	36	BB-AS	1.84564	1.6737
49	37	BB-AS	1.89166	1.71686
49	38	BB-AS	1.92318	1.74553
49	39	BB-AS	1.94809	1.76757
49	40	BB-AS	1.96169	1.77831
50	1	MIR503HG	0.0372692	-0.000578737
50	2	MIR503HG	0.0381634	-0.00166697
[truncated: 1,878 more rows]

## Sheet: Results
Well	Well Position	Sample Name	Target Name	Task	Reporter	Quencher	RQ	CT	Ct Mean	Delta Ct Mean	Delta Delta Ct	2^(-ddCT)	Automatic Ct Threshold	Ct Threshold	Automatic Baseline	Baseline Start	Baseline End	Efficiency	Tm1	Tm2	Tm3	Custom1	Custom2	Custom3	Custom4	Custom5	Custom6	NOAMP	EXPFAIL	MTP
1	A1	19CA	BB-AS	UNKNOWN	SYBR	None	0.512527	31.804	31.8044	14.6919	0.9643	0.512527	TRUE	0.146806	TRUE	3	27	1	80.9037									N	N	N
2	A2	19CA	MIR503HG	UNKNOWN	SYBR	None	6.37103	25.458	25.4575	8.34505	-2.67153	6.37103	TRUE	0.148162	TRUE	3	20	1	82.0794									N	N	N
3	A3	19CA	MAF-AS	UNKNOWN	SYBR	None	164.48	26.709	26.7093	9.59683	-7.36177	164.48	TRUE	0.118779	TRUE	3	22	1	89.2314									N	N	N
4	A4	19CA	LINC00261	UNKNOWN	SYBR	None	0.033706	22.922	22.9223	5.80978	4.89085	0.033706	TRUE	0.171044	TRUE	3	18	1	84.0388									N	N	N
5	A5	19CA	LINC01133	UNKNOWN	SYBR	None	0.179348	23	22.9998	5.8873	2.47916	0.179348	TRUE	0.164489	TRUE	3	18	1	83.6469									N	N	N
6	A6	19CA	GAPDH	UNKNOWN	SYBR	None		17.112	17.1125				TRUE	0.151646	TRUE	3	12	1	84.9206									N	N	N
7	A7	19N	BB-AS	UNKNOWN	SYBR	None	1	32.84	32.84	13.7276			TRUE	0.146806	TRUE	3	28	1	81.0996									N	N	N
8	A8	19N	MIR503HG	UNKNOWN	SYBR	None	1	30.129	30.129	11.0166			TRUE	0.148162	TRUE	3	25	1	82.2753	77.8665								N	N	Y
9	A9	19N	MAF-AS	UNKNOWN	SYBR	None	1	36.071	36.071	16.9586			TRUE	0.118779	TRUE	3	31	1	89.4274	79.63								N	N	Y
10	A10	19N	LINC00261	UNKNOWN	SYBR	None	1	20.031	20.0314	0.918928			TRUE	0.171044	TRUE	3	15	1	84.0388									N	N	N
11	A11	19N	LINC01133	UNKNOWN	SYBR	None	1	22.521	22.5206	3.40813			TRUE	0.164489	TRUE	3	17	1	83.6469									N	N	N
12	A12	19N	GAPDH	UNKNOWN	SYBR	None		19.112	19.1124				TRUE	0.151646	TRUE	3	14	1	84.8226									N	N	N
13	B1	30CA	BB-AS	UNKNOWN	SYBR	None	168.987	24.168	24.1682	6.32682	-6.75681	108.144	TRUE	0.146806	TRUE	3	19	1	81.0017									N	N	N
14	B2	30CA	MIR503HG	UNKNOWN	SYBR	None	4.21402	26.783	26.7827	8.94138	-3.83701	14.2907	TRUE	0.148162	TRUE	3	22	1	82.1773									N	N	N
15	B3	30CA	MAF-AS	UNKNOWN	SYBR	None	205.776	27.115	27.115	9.27367	-7.47302	177.665	TRUE	0.118779	TRUE	3	22	1	89.2314									N	N	N
16	B4	30CA	LINC00261	UNKNOWN	SYBR	None	0.0813893	22.379	22.3793	4.53794	0.10079	0.932522	TRUE	0.171044	TRUE	3	17	1	84.0388									N	N	N
17	B5	30CA	LINC01133	UNKNOWN	SYBR	None	0.654533	21.861	21.861	4.0196	0.24551	0.843517	TRUE	0.164489	TRUE	3	17	1	83.6469									N	N	N
18	B6	30CA	GAPDH	UNKNOWN	SYBR	None		17.841	17.8414				TRUE	0.151646	TRUE	3	13	1	84.8226									N	N	N
19	B7	30N	BB-AS	UNKNOWN	SYBR	None	1.56261	31.956	31.9555	13.0836			TRUE	0.146806	TRUE	3	27	1	81.0996									N	N	N
20	B8	30N	MIR503HG	UNKNOWN	SYBR	None	0.294878	31.65	31.6503	12.7784			TRUE	0.148162	TRUE	3	27	1	82.2753	77.9645								N	N	Y
21	B9	30N	MAF-AS	UNKNOWN	SYBR	None	1.15822	35.619	35.6186	16.7467			TRUE	0.118779	TRUE	3	31	1	89.3294									N	N	N
22	B10	30N	LINC00261	UNKNOWN	SYBR	None	0.0872787	23.309	23.309	4.43715			TRUE	0.171044	TRUE	3	18	1	84.1368									N	N	N
23	B11	30N	LINC01133	UNKNOWN	SYBR	None	0.775957	22.646	22.646	3.77409			TRUE	0.164489	TRUE	3	18	1	83.7449									N	N	N
24	B12	30N	GAPDH	UNKNOWN	SYBR	None		18.872	18.8719				TRUE	0.151646	TRUE	3	14	1	84.8226									N	N	N
25	C1	35CA	BB-AS	UNKNOWN	SYBR	None	18.7174	28.179	28.1792	9.50129	-5.96523	62.4762	TRUE	0.146806	TRUE	3	23	1	80.8057									N	N	N
26	C2	35CA	MIR503HG	UNKNOWN	SYBR	None	1.26731	29.353	29.3527	10.6748	-1.27321	2.41699	TRUE	0.148162	TRUE	3	24	1	82.1773									N	N	N
27	C3	35CA	MAF-AS	UNKNOWN	SYBR	None	10.4867	32.246	32.246	13.5681			TRUE	0.118779	TRUE	3	27	1	89.2314									N	N	N
28	C4	35CA	LINC00261	UNKNOWN	SYBR	None	0.15014	22.332	22.3324	3.65455	-0.356571	1.28038	TRUE	0.171044	TRUE	3	17	1	84.0388									N	N	N
29	C5	35CA	LINC01133	UNKNOWN	SYBR	None	0.77489	22.454	22.4539	3.77607	-0.101713	1.07305	TRUE	0.164489	TRUE	3	17	1	83.6469									N	N	N
30	C6	35CA	GAPDH	UNKNOWN	SYBR	None		18.678	18.6779				TRUE	0.151646	TRUE	3	14	1	84.8226									N	N	N
31	C7	35N	BB-AS	UNKNOWN	SYBR	None	0.299592	34.439	34.4395	15.4665			TRUE	0.146806	TRUE	3	29	1	80.9037									N	N	N
32	C8	35N	MIR503HG	UNKNOWN	SYBR	None	0.524335	30.921	30.921	11.948			TRUE	0.148162	TRUE	3	26	1	82.1773	77.7685								N	N	Y
33	C9	35N	MAF-AS	UNKNOWN	SYBR	None		Undetermined					TRUE	0.118779	TRUE	3	39	1	80.9037	67.3833								Y	Y	Y
34	C10	35N	LINC00261	UNKNOWN	SYBR	None	0.117262	22.984	22.9841	4.01112			TRUE	0.171044	TRUE	3	18	1	84.0388									N	N	N
35	C11	35N	LINC01133	UNKNOWN	SYBR	None	0.72214	22.851	22.8507	3.87778			TRUE	0.164489	TRUE	3	18	1	83.6469									N	N	N
36	C12	35N	GAPDH	UNKNOWN	SYBR	None		18.973	18.973				TRUE	0.151646	TRUE	3	14	1	84.8226									N	N	N
37	D1	51CA	BB-AS	UNKNOWN	SYBR	None	1.92906	30.625	30.6251	12.7797	1.07803	0.473677	TRUE	0.146806	TRUE	3	26	1	81.0017									N	N	N
38	D2	51CA	MIR503HG	UNKNOWN	SYBR	None	0.558325	29.703	29.7028	11.8574	-0.511152	1.42519	TRUE	0.148162	TRUE	3	25	1	82.2753									N	N	N
39	D3	51CA	MAF-AS	UNKNOWN	SYBR	None	50.7488	29.139	29.1387	11.2933			TRUE	0.118779	TRUE	3	24	1	89.3294									N	N	N
40	D4	51CA	LINC00261	UNKNOWN	SYBR	None	0.0392563	23.435	23.4352	5.58986	1.27724	0.412584	TRUE	0.171044	TRUE	3	18	1	84.1368									N	N	N
41	D5	51CA	LINC01133	UNKNOWN	SYBR	None	0.217036	23.457	23.4575	5.61213	2.76504	0.14711	TRUE	0.164489	TRUE	3	18	1	83.7449									N	N	N
42	D6	51CA	GAPDH	UNKNOWN	SYBR	None		17.845	17.8454				TRUE	0.151646	TRUE	3	13	1	84.9206									N	N	N
43	D7	51N	BB-AS	UNKNOWN	SYBR	None	4.07253	31.293	31.2927	11.7017			TRUE	0.146806	TRUE	3	26	1	81.0996									N	N	N
44	D8	51N	MIR503HG	UNKNOWN	SYBR	None	0.391756	31.96	31.9596	12.3685			TRUE	0.148162	TRUE	3	27	1	82.3733									N	N	N
45	D9	51N	MAF-AS	UNKNOWN	SYBR	None		Undetermined					TRUE	0.118779	TRUE	3	34	1	89.4274	93.1504	76.005							N	N	Y
46	D10	51N	LINC00261	UNKNOWN	SYBR	None	0.0951474	23.904	23.9036	4.31262			TRUE	0.171044	TRUE	3	19	1	84.1368									N	N	N
47	D11	51N	LINC01133	UNKNOWN	SYBR	None	1.47534	22.438	22.4381	2.84709			TRUE	0.164489	TRUE	3	17	1	83.7449									N	N	N
48	D12	51N	GAPDH	UNKNOWN	SYBR	None		19.591	19.591				TRUE	0.151646	TRUE	3	15	1	84.8226									N	N	N
49	E1	52CA	BB-AS	UNKNOWN	SYBR	None	18.144	27.535	27.5352	9.54617	-3.37827	10.3983	TRUE	0.146806	TRUE	3	23	1	81.0017									N	N	N
50	E2	52CA	MIR503HG	UNKNOWN	SYBR	None	1.13809	28.819	28.819	10.83	-0.672461	1.59379	TRUE	0.148162	TRUE	3	24	1	82.2753									N	N	N
51	E3	52CA	MAF-AS	UNKNOWN	SYBR	None	9.16632	31.751	31.7513	13.7623			TRUE	0.118779	TRUE	3	27	1	89.3294									N	N	N
52	E4	52CA	LINC00261	UNKNOWN	SYBR	None	0.0544743	23.106	23.1063	5.11721	1.15169	0.450098	TRUE	0.171044	TRUE	3	18	1	84.1368									N	N	N
53	E5	52CA	LINC01133	UNKNOWN	SYBR	None	0.230792	23.513	23.5125	5.52347	2.96674	0.127915	TRUE	0.164489	TRUE	3	18	1	83.7449									N	N	N
54	E6	52CA	GAPDH	UNKNOWN	SYBR	None		17.989	17.989				TRUE	0.151646	TRUE	3	13	1	84.9206									N	N	N
55	E7	52N	BB-AS	UNKNOWN	SYBR	None	1.74491	32.084	32.0844	12.9244			TRUE	0.146806	TRUE	3	27	1	81.0996									N	N	N
56	E8	52N	MIR503HG	UNKNOWN	SYBR	None	0.714079	30.662	30.6623	11.5024			TRUE	0.148162	TRUE	3	26	1	82.2753									N	N	N
57	E9	52N	MAF-AS	UNKNOWN	SYBR	None		Undetermined					TRUE	0.118779	TRUE	3	35	1	89.3294	80.5118	75.5151							N	N	Y
58	E10	52N	LINC00261	UNKNOWN	SYBR	None	0.121028	23.125	23.1254	3.96552			TRUE	0.171044	TRUE	3	18	1	84.1368									N	N	N
59	E11	52N	LINC01133	UNKNOWN	SYBR	None	1.80426	21.717	21.7166	2.55673			TRUE	0.164489	TRUE	3	17	1	83.7449									N	N	N
60	E12	52N	GAPDH	UNKNOWN	SYBR	None		19.16	19.1599				TRUE	0.151646	TRUE	3	14	1	84.9206									N	N	N
61	F1	53CA	BB-AS	UNKNOWN	SYBR	None	377.411	24.055	24.0555	5.1676	-8.27129	308.963	TRUE	0.146806	TRUE	3	19	1	81.0996									N	N	N
62	F2	53CA	MIR503HG	UNKNOWN	SYBR	None	2.44148	28.617	28.6167	9.72882	-3.01825	8.10182	TRUE	0.148162	TRUE	3	23	1	82.2753									N	N	N
63	F3	53CA	MAF-AS	UNKNOWN	SYBR	None	56.2843	30.032	30.0318	11.1439	-5.73138	53.1273	TRUE	0.118779	TRUE	3	25	1	89.3294									N	N	N
64	F4	53CA	LINC00261	UNKNOWN	SYBR	None	0.115276	22.924	22.9236	4.03576	-0.0147362	1.01027	TRUE	0.171044	TRUE	3	18	1	84.1368									N	N	N
65	F5	53CA	LINC01133	UNKNOWN	SYBR	None	0.954495	22.363	22.3632	3.47532	0.293598	0.815865	TRUE	0.164489	TRUE	3	17	1	83.7449									N	N	N
66	F6	53CA	GAPDH	UNKNOWN	SYBR	None		18.888	18.8879				TRUE	0.151646	TRUE	3	14	1	84.8226									N	N	N
67	F7	53N	BB-AS	UNKNOWN	SYBR	None	1.22154	33.215	33.2154	13.4389			TRUE	0.146806	TRUE	3	28	1	81.0017									N	N	N
68	F8	53N	MIR503HG	UNKNOWN	SYBR	None	0.30135	32.524	32.5236	12.7471			TRUE	0.148162	TRUE	3	28	1	82.2753									N	N	N
69	F9	53N	MAF-AS	UNKNOWN	SYBR	None	1.05942	36.652	36.6518	16.8753			TRUE	0.118779	TRUE	3	32	1	89.3294									N	N	N
70	F10	53N	LINC00261	UNKNOWN	SYBR	None	0.114105	23.827	23.827	4.0505			TRUE	0.171044	TRUE	3	19	1	84.1368									N	N	N
71	F11	53N	LINC01133	UNKNOWN	SYBR	None	1.16992	22.958	22.9582	3.18173			TRUE	0.164489	TRUE	3	18	1	83.7449									N	N	N
72	F12	53N	GAPDH	UNKNOWN	SYBR	None		19.777	19.7765				TRUE	0.151646	TRUE	3	15	1	84.8226									N	N	N
73	G1	54CA	BB-AS	UNKNOWN	SYBR	None	11.515	27.735	27.7352	10.2021	-2.84649	7.1925	TRUE	0.146806	TRUE	3	23	1	81.0017									N	N	N
74	G2	54CA	MIR503HG	UNKNOWN	SYBR	None	0.694551	29.075	29.0754	11.5424	-0.947798	1.92893	TRUE	0.148162	TRUE	3	24	1	82.1773									N	N	N
75	G3	54CA	MAF-AS	UNKNOWN	SYBR	None	70.2115	28.358	28.358	10.825	-7.50729	181.936	TRUE	0.118779	TRUE	3	24	1	89.2314									N	N	N
76	G4	54CA	LINC00261	UNKNOWN	SYBR	None	0.056987	22.585	22.5852	5.05215	-0.157682	1.11549	TRUE	0.171044	TRUE	3	18	1	84.0388									N	N	N
77	G5	54CA	LINC01133	UNKNOWN	SYBR	None	0.538179	21.835	21.835	4.30198	1.46158	0.363094	TRUE	0.164489	TRUE	3	17	1	83.6469									N	N	N
78	G6	54CA	GAPDH	UNKNOWN	SYBR	None		17.533	17.533				TRUE	0.151646	TRUE	3	13	1	84.8226									N	N	N
79	G7	54N	BB-AS	UNKNOWN	SYBR	None	1.60098	31.716	31.7161	13.0486			TRUE	0.146806	TRUE	3	27	1	81.0017									N	N	N
80	G8	54N	MIR503HG	UNKNOWN	SYBR	None	0.360072	31.158	31.1577	12.4902			TRUE	0.148162	TRUE	3	26	1	82.2753									N	N	N
81	G9	54N	MAF-AS	UNKNOWN	SYBR	None	0.385913	37	36.9997	18.3323			TRUE	0.118779	TRUE	3	32	1	89.3294									N	N	N
82	G10	54N	LINC00261	UNKNOWN	SYBR	None	0.0510868	23.877	23.8773	5.20983			TRUE	0.171044	TRUE	3	19	1	84.0388									N	N	N
83	G11	54N	LINC01133	UNKNOWN	SYBR	None	1.4822	21.508	21.5079	2.84039			TRUE	0.164489	TRUE	3	17	1	83.7449									N	N	N
84	G12	54N	GAPDH	UNKNOWN	SYBR	None		18.667	18.6675				TRUE	0.151646	TRUE	3	14	1	84.8226									N	N	N
85	H1	56CA	BB-AS	UNKNOWN	SYBR	None	8.34109	28.904	28.9038	10.6674	-2.11736	4.33898	TRUE	0.146806	TRUE	3	24	1	80.9037									N	N	N
86	H2	56CA	MIR503HG	UNKNOWN	SYBR	None	1.2236	28.962	28.9619	10.7254	-0.819237	1.76447	TRUE	0.148162	TRUE	3	24	1	82.1773									N	N	N
87	H3	56CA	MAF-AS	UNKNOWN	SYBR	None	27.009	30.44	30.4396	12.2032	-4.20435	18.4347	TRUE	0.118779	TRUE	3	26	1	89.2314									N	N	N
88	H4	56CA	LINC00261	UNKNOWN	SYBR	None	0.0484869	23.522	23.5216	5.28519	-0.793842	1.73369	TRUE	0.171044	TRUE	3	18	1	84.0388									N	N	N
89	H5	56CA	LINC01133	UNKNOWN	SYBR	None	1.46025	21.098	21.0983	2.86192	0.301178	0.811589	TRUE	0.164489	TRUE	3	16	1	83.7449									N	N	N
90	H6	56CA	GAPDH	UNKNOWN	SYBR	None		18.236	18.2364				TRUE	0.151646	TRUE	3	13	1	84.8226									N	N	N
91	H7	56N	BB-AS	UNKNOWN	SYBR	None	1.92236	31.567	31.5666	12.7847			TRUE	0.146806	TRUE	3	27	1	81.0996									N	N	N
92	H8	56N	MIR503HG	UNKNOWN	SYBR	None	0.693463	30.327	30.3265	11.5447			TRUE	0.148162	TRUE	3	25	1	82.2753									N	N	N
93	H9	56N	MAF-AS	UNKNOWN	SYBR	None	1.46512	35.189	35.1894	16.4076			TRUE	0.118779	TRUE	3	30	1	89.3294									N	N	N
94	H10	56N	LINC00261	UNKNOWN	SYBR	None	0.0279675	24.861	24.8609	6.07903			TRUE	0.171044	TRUE	3	20	1	84.0388									N	N	N
95	H11	56N	LINC01133	UNKNOWN	SYBR	None	1.79924	21.343	21.3426	2.56075			TRUE	0.164489	TRUE	3	17	1	83.6469									N	N	N
96	H12	56N	GAPDH	UNKNOWN	SYBR	None		18.782	18.7819				TRUE	0.151646	TRUE	3	14	1	84.8226									N	N	N
Analysis Type	Singleplex
Endogenous Control	GAPDH
RQ Min/Max Confidence Level	95.0
Reference Sample	19N
