# Supplementary material for: Transcriptome profiling and co-expression network analysis of lncRNAs and mRNAs in colorectal cancer by RNA sequencing
Source: BMC Cancer. 2022 Jul 16;22:780. doi: 10.1186/s12885-022-09878-6 (PMC9288709; doi:10.1186/s12885-022-09878-6)
Supplement: Supplementary file 1 — Additional file 1. RT-qPCR result s of lncRNAs and mRNAs. [file 12885_2022_9878_MOESM1_ESM.zip › íúsupplementary qPCR raw data/2016-11-18 AM-ViiA7-export.xls]

## Sheet: Sample Setup
Block Type	96-Well Block (0.2mL)
Calibration is expired	No
Calibration performed on	2013-06-19 17:08:17 PM CST
Calibration Background is expired	Yes
Calibration Background performed on	2016-04-21 14:54:21 PM CST
Calibration CY5 is expired	Yes
Calibration CY5 performed on	2015-04-24 21:34:58 PM CST
Calibration FAM is expired	Yes
Calibration FAM performed on	2016-04-21 15:19:57 PM CST
Calibration MELTDOCTOR is expired	Yes
Calibration MELTDOCTOR performed on	2013-06-19 17:08:16 PM CST
Calibration NED is expired	Yes
Calibration NED performed on	2016-04-21 15:45:46 PM CST
Calibration ROI is expired	Yes
Calibration ROI performed on	2016-04-21 14:45:24 PM CST
Calibration ROX is expired	Yes
Calibration ROX performed on	2016-04-21 15:37:01 PM CST
Calibration SYBR is expired	Yes
Calibration SYBR performed on	2016-04-21 15:54:32 PM CST
Calibration TAMRA is expired	Yes
Calibration TAMRA performed on	2016-04-21 15:11:48 PM CST
Calibration Uniformity is expired	Yes
Calibration Uniformity performed on	2016-04-21 15:02:46 PM CST
Calibration VIC is expired	Yes
Calibration VIC performed on	2016-04-21 15:28:24 PM CST
Chemistry	SYBR_GREEN
Experiment File Name	D:\Documents and Settings\INSTR-ADMIN\Desktop\TOUJING\Gdd Lnc\2016-11-18 SHANGWU.eds
Experiment Name	2016-11-18 SHANGWU
Experiment Run End Time	2016-11-18 12:28:37 PM CST
Experiment Type	Comparative Cт (ΔΔCт)
Instrument Name	278990028
Instrument Serial Number	278990028
Instrument Type	ViiA 7
Passive Reference	ROX
Quantification Cycle Method	Ct
Signal Smoothing On	false
Stage/ Cycle where Analysis is performed	Stage 2, Step 2
Well	Well Position	Sample Name	Sample Color	Biogroup Name	Biogroup Color	Target Name	Target Color	Task	Reporter	Quencher	Quantity	Comments
1	A1	80CA	RGB(176,23,31)			BB-AS	RGB(176,23,31)	UNKNOWN	SYBR	None
2	A2	80CA	RGB(176,23,31)			MIR503	RGB(0,0,255)	UNKNOWN	SYBR	None
3	A3	80CA	RGB(176,23,31)			MAF-AS	RGB(0,139,69)	UNKNOWN	SYBR	None
4	A4	80CA	RGB(176,23,31)			LINC00261	RGB(238,238,0)	UNKNOWN	SYBR	None
5	A5	80CA	RGB(176,23,31)			LINC01133	RGB(139,137,112)	UNKNOWN	SYBR	None
6	A6	80CA	RGB(176,23,31)			GAPDH	RGB(238,121,66)	UNKNOWN	SYBR	None
7	A7	80N	RGB(0,0,255)			BB-AS	RGB(176,23,31)	UNKNOWN	SYBR	None
8	A8	80N	RGB(0,0,255)			MIR503	RGB(0,0,255)	UNKNOWN	SYBR	None
9	A9	80N	RGB(0,0,255)			MAF-AS	RGB(0,139,69)	UNKNOWN	SYBR	None
10	A10	80N	RGB(0,0,255)			LINC00261	RGB(238,238,0)	UNKNOWN	SYBR	None
11	A11	80N	RGB(0,0,255)			LINC01133	RGB(139,137,112)	UNKNOWN	SYBR	None
12	A12	80N	RGB(0,0,255)			GAPDH	RGB(238,121,66)	UNKNOWN	SYBR	None
13	B1	81CA	RGB(0,139,69)			BB-AS	RGB(176,23,31)	UNKNOWN	SYBR	None
14	B2	81CA	RGB(0,139,69)			MIR503	RGB(0,0,255)	UNKNOWN	SYBR	None
15	B3	81CA	RGB(0,139,69)			MAF-AS	RGB(0,139,69)	UNKNOWN	SYBR	None
16	B4	81CA	RGB(0,139,69)			LINC00261	RGB(238,238,0)	UNKNOWN	SYBR	None
17	B5	81CA	RGB(0,139,69)			LINC01133	RGB(139,137,112)	UNKNOWN	SYBR	None
18	B6	81CA	RGB(0,139,69)			GAPDH	RGB(238,121,66)	UNKNOWN	SYBR	None
19	B7	81N	RGB(238,238,0)			BB-AS	RGB(176,23,31)	UNKNOWN	SYBR	None
20	B8	81N	RGB(238,238,0)			MIR503	RGB(0,0,255)	UNKNOWN	SYBR	None
21	B9	81N	RGB(238,238,0)			MAF-AS	RGB(0,139,69)	UNKNOWN	SYBR	None
22	B10	81N	RGB(238,238,0)			LINC00261	RGB(238,238,0)	UNKNOWN	SYBR	None
23	B11	81N	RGB(238,238,0)			LINC01133	RGB(139,137,112)	UNKNOWN	SYBR	None
24	B12	81N	RGB(238,238,0)			GAPDH	RGB(238,121,66)	UNKNOWN	SYBR	None
25	C1	82CA	RGB(139,137,112)			BB-AS	RGB(176,23,31)	UNKNOWN	SYBR	None
26	C2	82CA	RGB(139,137,112)			MIR503	RGB(0,0,255)	UNKNOWN	SYBR	None
27	C3	82CA	RGB(139,137,112)			MAF-AS	RGB(0,139,69)	UNKNOWN	SYBR	None
28	C4	82CA	RGB(139,137,112)			LINC00261	RGB(238,238,0)	UNKNOWN	SYBR	None
29	C5	82CA	RGB(139,137,112)			LINC01133	RGB(139,137,112)	UNKNOWN	SYBR	None
30	C6	82CA	RGB(139,137,112)			GAPDH	RGB(238,121,66)	UNKNOWN	SYBR	None
31	C7	82N	RGB(238,121,66)			BB-AS	RGB(176,23,31)	UNKNOWN	SYBR	None
32	C8	82N	RGB(238,121,66)			MIR503	RGB(0,0,255)	UNKNOWN	SYBR	None
33	C9	82N	RGB(238,121,66)			MAF-AS	RGB(0,139,69)	UNKNOWN	SYBR	None
34	C10	82N	RGB(238,121,66)			LINC00261	RGB(238,238,0)	UNKNOWN	SYBR	None
35	C11	82N	RGB(238,121,66)			LINC01133	RGB(139,137,112)	UNKNOWN	SYBR	None
36	C12	82N	RGB(238,121,66)			GAPDH	RGB(238,121,66)	UNKNOWN	SYBR	None
37	D1	83CA	RGB(142,56,142)			BB-AS	RGB(176,23,31)	UNKNOWN	SYBR	None
38	D2	83CA	RGB(142,56,142)			MIR503	RGB(0,0,255)	UNKNOWN	SYBR	None
39	D3	83CA	RGB(142,56,142)			MAF-AS	RGB(0,139,69)	UNKNOWN	SYBR	None
40	D4	83CA	RGB(142,56,142)			LINC00261	RGB(238,238,0)	UNKNOWN	SYBR	None
41	D5	83CA	RGB(142,56,142)			LINC01133	RGB(139,137,112)	UNKNOWN	SYBR	None
42	D6	83CA	RGB(142,56,142)			GAPDH	RGB(238,121,66)	UNKNOWN	SYBR	None
43	D7	83N	RGB(198,113,113)			BB-AS	RGB(176,23,31)	UNKNOWN	SYBR	None
44	D8	83N	RGB(198,113,113)			MIR503	RGB(0,0,255)	UNKNOWN	SYBR	None
45	D9	83N	RGB(198,113,113)			MAF-AS	RGB(0,139,69)	UNKNOWN	SYBR	None
46	D10	83N	RGB(198,113,113)			LINC00261	RGB(238,238,0)	UNKNOWN	SYBR	None
47	D11	83N	RGB(198,113,113)			LINC01133	RGB(139,137,112)	UNKNOWN	SYBR	None
48	D12	83N	RGB(198,113,113)			GAPDH	RGB(238,121,66)	UNKNOWN	SYBR	None
49	E1	84CA	RGB(0,245,255)			BB-AS	RGB(176,23,31)	UNKNOWN	SYBR	None
50	E2	84CA	RGB(0,245,255)			MIR503	RGB(0,0,255)	UNKNOWN	SYBR	None
51	E3	84CA	RGB(0,245,255)			MAF-AS	RGB(0,139,69)	UNKNOWN	SYBR	None
52	E4	84CA	RGB(0,245,255)			LINC00261	RGB(238,238,0)	UNKNOWN	SYBR	None
53	E5	84CA	RGB(0,245,255)			LINC01133	RGB(139,137,112)	UNKNOWN	SYBR	None
54	E6	84CA	RGB(0,245,255)			GAPDH	RGB(238,121,66)	UNKNOWN	SYBR	None
55	E7	84N	RGB(238,220,130)			BB-AS	RGB(176,23,31)	UNKNOWN	SYBR	None
56	E8	84N	RGB(238,220,130)			MIR503	RGB(0,0,255)	UNKNOWN	SYBR	None
57	E9	84N	RGB(238,220,130)			MAF-AS	RGB(0,139,69)	UNKNOWN	SYBR	None
58	E10	84N	RGB(238,220,130)			LINC00261	RGB(238,238,0)	UNKNOWN	SYBR	None
59	E11	84N	RGB(238,220,130)			LINC01133	RGB(139,137,112)	UNKNOWN	SYBR	None
60	E12	84N	RGB(238,220,130)			GAPDH	RGB(238,121,66)	UNKNOWN	SYBR	None
61	F1	85CA	RGB(255,127,0)			BB-AS	RGB(176,23,31)	UNKNOWN	SYBR	None
62	F2	85CA	RGB(255,127,0)			MIR503	RGB(0,0,255)	UNKNOWN	SYBR	None
63	F3	85CA	RGB(255,127,0)			MAF-AS	RGB(0,139,69)	UNKNOWN	SYBR	None
64	F4	85CA	RGB(255,127,0)			LINC00261	RGB(238,238,0)	UNKNOWN	SYBR	None
65	F5	85CA	RGB(255,127,0)			LINC01133	RGB(139,137,112)	UNKNOWN	SYBR	None
66	F6	85CA	RGB(255,127,0)			GAPDH	RGB(238,121,66)	UNKNOWN	SYBR	None
67	F7	85N	RGB(142,142,56)			BB-AS	RGB(176,23,31)	UNKNOWN	SYBR	None
68	F8	85N	RGB(142,142,56)			MIR503	RGB(0,0,255)	UNKNOWN	SYBR	None
69	F9	85N	RGB(142,142,56)			MAF-AS	RGB(0,139,69)	UNKNOWN	SYBR	None
70	F10	85N	RGB(142,142,56)			LINC00261	RGB(238,238,0)	UNKNOWN	SYBR	None
71	F11	85N	RGB(142,142,56)			LINC01133	RGB(139,137,112)	UNKNOWN	SYBR	None
72	F12	85N	RGB(142,142,56)			GAPDH	RGB(238,121,66)	UNKNOWN	SYBR	None
73	G1	86CA	RGB(238,44,44)			BB-AS	RGB(176,23,31)	UNKNOWN	SYBR	None
74	G2	86CA	RGB(238,44,44)			MIR503	RGB(0,0,255)	UNKNOWN	SYBR	None
75	G3	86CA	RGB(238,44,44)			MAF-AS	RGB(0,139,69)	UNKNOWN	SYBR	None
76	G4	86CA	RGB(238,44,44)			LINC00261	RGB(238,238,0)	UNKNOWN	SYBR	None
77	G5	86CA	RGB(238,44,44)			LINC01133	RGB(139,137,112)	UNKNOWN	SYBR	None
78	G6	86CA	RGB(238,44,44)			GAPDH	RGB(238,121,66)	UNKNOWN	SYBR	None
79	G7	86N	RGB(51,161,201)			BB-AS	RGB(176,23,31)	UNKNOWN	SYBR	None
80	G8	86N	RGB(51,161,201)			MIR503	RGB(0,0,255)	UNKNOWN	SYBR	None
81	G9	86N	RGB(51,161,201)			MAF-AS	RGB(0,139,69)	UNKNOWN	SYBR	None
82	G10	86N	RGB(51,161,201)			LINC00261	RGB(238,238,0)	UNKNOWN	SYBR	None
83	G11	86N	RGB(51,161,201)			LINC01133	RGB(139,137,112)	UNKNOWN	SYBR	None
84	G12	86N	RGB(51,161,201)			GAPDH	RGB(238,121,66)	UNKNOWN	SYBR	None
85	H1	87CA	RGB(238,18,137)			BB-AS	RGB(176,23,31)	UNKNOWN	SYBR	None
86	H2	87CA	RGB(238,18,137)			MIR503	RGB(0,0,255)	UNKNOWN	SYBR	None
87	H3	87CA	RGB(238,18,137)			MAF-AS	RGB(0,139,69)	UNKNOWN	SYBR	None
88	H4	87CA	RGB(238,18,137)			LINC00261	RGB(238,238,0)	UNKNOWN	SYBR	None
89	H5	87CA	RGB(238,18,137)			LINC01133	RGB(139,137,112)	UNKNOWN	SYBR	None
90	H6	87CA	RGB(238,18,137)			GAPDH	RGB(238,121,66)	UNKNOWN	SYBR	None
91	H7	87N	RGB(176,23,31)			BB-AS	RGB(176,23,31)	UNKNOWN	SYBR	None
92	H8	87N	RGB(176,23,31)			MIR503	RGB(0,0,255)	UNKNOWN	SYBR	None
93	H9	87N	RGB(176,23,31)			MAF-AS	RGB(0,139,69)	UNKNOWN	SYBR	None
94	H10	87N	RGB(176,23,31)			LINC00261	RGB(238,238,0)	UNKNOWN	SYBR	None
95	H11	87N	RGB(176,23,31)			LINC01133	RGB(139,137,112)	UNKNOWN	SYBR	None
96	H12	87N	RGB(176,23,31)			GAPDH	RGB(238,121,66)	UNKNOWN	SYBR	None

## Sheet: Amplification Data
Block Type	96-Well Block (0.2mL)
Calibration is expired	No
Calibration performed on	2013-06-19 17:08:17 PM CST
Calibration Background is expired	Yes
Calibration Background performed on	2016-04-21 14:54:21 PM CST
Calibration CY5 is expired	Yes
Calibration CY5 performed on	2015-04-24 21:34:58 PM CST
Calibration FAM is expired	Yes
Calibration FAM performed on	2016-04-21 15:19:57 PM CST
Calibration MELTDOCTOR is expired	Yes
Calibration MELTDOCTOR performed on	2013-06-19 17:08:16 PM CST
Calibration NED is expired	Yes
Calibration NED performed on	2016-04-21 15:45:46 PM CST
Calibration ROI is expired	Yes
Calibration ROI performed on	2016-04-21 14:45:24 PM CST
Calibration ROX is expired	Yes
Calibration ROX performed on	2016-04-21 15:37:01 PM CST
Calibration SYBR is expired	Yes
Calibration SYBR performed on	2016-04-21 15:54:32 PM CST
Calibration TAMRA is expired	Yes
Calibration TAMRA performed on	2016-04-21 15:11:48 PM CST
Calibration Uniformity is expired	Yes
Calibration Uniformity performed on	2016-04-21 15:02:46 PM CST
Calibration VIC is expired	Yes
Calibration VIC performed on	2016-04-21 15:28:24 PM CST
Chemistry	SYBR_GREEN
Experiment File Name	D:\Documents and Settings\INSTR-ADMIN\Desktop\TOUJING\Gdd Lnc\2016-11-18 SHANGWU.eds
Experiment Name	2016-11-18 SHANGWU
Experiment Run End Time	2016-11-18 12:28:37 PM CST
Experiment Type	Comparative Cт (ΔΔCт)
Instrument Name	278990028
Instrument Serial Number	278990028
Instrument Type	ViiA 7
Passive Reference	ROX
Quantification Cycle Method	Ct
Signal Smoothing On	false
Stage/ Cycle where Analysis is performed	Stage 2, Step 2
Well	Cycle	Target Name	Rn	Delta Rn
1	1	BB-AS	0.0742319	-0.00720986
1	2	BB-AS	0.0783592	-0.00586475
1	3	BB-AS	0.0831461	-0.00385999
1	4	BB-AS	0.0887688	-0.00101948
1	5	BB-AS	0.0925308	-3.96687e-05
1	6	BB-AS	0.0939653	-0.00138732
1	7	BB-AS	0.0979341	-0.000200674
1	8	BB-AS	0.101694	0.000776706
1	9	BB-AS	0.10487	0.00117056
1	10	BB-AS	0.107925	0.00144386
1	11	BB-AS	0.112452	0.00318876
1	12	BB-AS	0.114693	0.00264776
1	13	BB-AS	0.11666	0.001832
1	14	BB-AS	0.118317	0.000707511
1	15	BB-AS	0.121746	0.00135367
1	16	BB-AS	0.123356	0.000181495
1	17	BB-AS	0.125122	-0.000834022
1	18	BB-AS	0.126916	-0.00182297
1	19	BB-AS	0.130762	-0.000758687
1	20	BB-AS	0.1321	-0.00220279
1	21	BB-AS	0.135117	-0.00196831
1	22	BB-AS	0.140659	0.000791606
1	23	BB-AS	0.150555	0.00790575
1	24	BB-AS	0.167866	0.0224346
1	25	BB-AS	0.200365	0.0521507
1	26	BB-AS	0.260634	0.109638
1	27	BB-AS	0.369945	0.216166
1	28	BB-AS	0.546161	0.389601
1	29	BB-AS	0.803663	0.644321
1	30	BB-AS	1.11032	0.948192
1	31	BB-AS	1.40267	1.23777
1	32	BB-AS	1.62921	1.46152
1	33	BB-AS	1.77828	1.6078
1	34	BB-AS	1.87494	1.70168
1	35	BB-AS	1.94282	1.76679
1	36	BB-AS	1.99136	1.81255
1	37	BB-AS	2.02615	1.84455
1	38	BB-AS	2.04649	1.86211
1	39	BB-AS	2.06487	1.8777
1	40	BB-AS	2.0813	1.89135
2	1	MIR503	0.0365302	-0.00796946
2	2	MIR503	0.0388858	-0.00830485
2	3	MIR503	0.0424889	-0.00739267
2	4	MIR503	0.0477531	-0.00481944
2	5	MIR503	0.0539843	-0.00127914
2	6	MIR503	0.0584072	0.000452859
2	7	MIR503	0.0628297	0.00218442
2	8	MIR503	0.0664137	0.0030774
2	9	MIR503	0.068654	0.00262676
2	10	MIR503	0.071883	0.00316482
2	11	MIR503	0.0748482	0.00343908
2	12	MIR503	0.0762603	0.00216029
2	13	MIR503	0.0783453	0.00155434
2	14	MIR503	0.0813791	0.00189714
2	15	MIR503	0.0836508	0.00147789
2	16	MIR503	0.0861125	0.0012487
2	17	MIR503	0.0883607	0.000805972
2	18	MIR503	0.0900289	-0.000216838
2	19	MIR503	0.0903454	-0.00259121
2	20	MIR503	0.092866	-0.00276161
2	21	MIR503	0.0953636	-0.00295493
2	22	MIR503	0.0993232	-0.00168631
2	23	MIR503	0.103313	-0.000387537
2	24	MIR503	0.110965	0.00457328
2	25	MIR503	0.124776	0.0156938
2	26	MIR503	0.149059	0.0372855
2	27	MIR503	0.195628	0.0811642
2	28	MIR503	0.277583	0.160428
2	29	MIR503	0.41498	0.295134
2	30	MIR503	0.622079	0.499542
2	31	MIR503	0.893458	0.76823
2	32	MIR503	1.1832	1.05528
2	33	MIR503	1.43336	1.30275
2	34	MIR503	1.62341	1.49011
2	35	MIR503	1.75366	1.61766
2	36	MIR503	1.84102	1.70234
2	37	MIR503	1.90311	1.76174
2	38	MIR503	1.94821	1.80415
2	39	MIR503	1.97938	1.83262
2	40	MIR503	2.00271	1.85326
3	1	MAF-AS	0.0633773	-0.0164195
3	2	MAF-AS	0.0673834	-0.0155903
3	3	MAF-AS	0.0759636	-0.0101871
3	4	MAF-AS	0.0825724	-0.00675525
3	5	MAF-AS	0.0899281	-0.00257659
3	6	MAF-AS	0.0950198	-0.00066179
3	7	MAF-AS	0.100179	0.00131999
3	8	MAF-AS	0.104079	0.00204333
3	9	MAF-AS	0.108857	0.00364476
3	10	MAF-AS	0.112792	0.00440218
3	11	MAF-AS	0.115814	0.00424776
3	12	MAF-AS	0.119182	0.00443887
3	13	MAF-AS	0.122519	0.00459837
3	14	MAF-AS	0.125482	0.00438411
3	15	MAF-AS	0.128158	0.00388317
3	16	MAF-AS	0.1298	0.0023489
3	17	MAF-AS	0.131918	0.00128965
3	18	MAF-AS	0.133747	-5.78973e-05
3	19	MAF-AS	0.136438	-0.000543857
3	20	MAF-AS	0.138964	-0.00119513
3	21	MAF-AS	0.140862	-0.0024745
3	22	MAF-AS	0.142796	-0.00371692
3	23	MAF-AS	0.145183	-0.00450758
3	24	MAF-AS	0.148943	-0.00392451
3	25	MAF-AS	0.1554	-0.000643832
3	26	MAF-AS	0.16596	0.00673924
3	27	MAF-AS	0.182769	0.0203706
3	28	MAF-AS	0.213291	0.0477163
3	29	MAF-AS	0.269199	0.100447
3	30	MAF-AS	0.369358	0.197429
3	31	MAF-AS	0.534071	0.358965
3	32	MAF-AS	0.769292	0.591009
3	33	MAF-AS	1.04987	0.868411
3	34	MAF-AS	1.32013	1.13549
3	35	MAF-AS	1.53077	1.34296
3	36	MAF-AS	1.67746	1.48647
3	37	MAF-AS	1.77042	1.57626
3	38	MAF-AS	1.82547	1.62812
3	39	MAF-AS	1.85734	1.65682
3	40	MAF-AS	1.87874	1.67504
4	1	LINC00261	0.0375892	-0.0026515
4	2	LINC00261	0.0392097	-0.00428376
4	3	LINC00261	0.0436597	-0.00308653
4	4	LINC00261	0.0484019	-0.00159714
4	5	LINC00261	0.0526396	-0.000612234
4	6	LINC00261	0.0572422	0.000737515
4	7	LINC00261	0.0610224	0.00126499
4	8	LINC00261	0.0654692	0.00245892
4	9	LINC00261	0.0688384	0.00257533
4	10	LINC00261	0.0714402	0.00192434
4	11	LINC00261	0.0731243	0.00035564
4	12	LINC00261	0.0759682	-5.32159e-05
4	13	LINC00261	0.0793109	3.66623e-05
4	14	LINC00261	0.0817796	-0.000747383
4	15	LINC00261	0.0837905	-0.00198927
4	16	LINC00261	0.0875941	-0.00143845
4	17	LINC00261	0.0924562	0.000170832
4	18	LINC00261	0.0996909	0.00415271
4	19	LINC00261	0.112253	0.0134622
4	20	LINC00261	0.137247	0.0352034
4	21	LINC00261	0.181401	0.0761048
4	22	LINC00261	0.262368	0.153819
4	23	LINC00261	0.404246	0.292444
4	24	LINC00261	0.635015	0.51996
4	25	LINC00261	0.956275	0.837967
4	26	LINC00261	1.32847	1.20691
4	27	LINC00261	1.67051	1.54569
4	28	LINC00261	1.92676	1.7987
4	29	LINC00261	2.09484	1.96352
4	30	LINC00261	2.20055	2.06598
4	31	LINC00261	2.27054	2.13271
4	32	LINC00261	2.319	2.17792
4	33	LINC00261	2.35302	2.20869
4	34	LINC00261	2.37727	2.22969
4	35	LINC00261	2.39207	2.24124
4	36	LINC00261	2.40666	2.25257
4	37	LINC00261	2.41452	2.25718
4	38	LINC00261	2.42155	2.26096
4	39	LINC00261	2.42748	2.26363
4	40	LINC00261	2.42861	2.26151
5	1	LINC01133	0.0685417	-0.013916
5	2	LINC01133	0.0742913	-0.0111603
5	3	LINC01133	0.0823308	-0.00611479
5	4	LINC01133	0.0887731	-0.00266648
5	5	LINC01133	0.0936096	-0.000823921
5	6	LINC01133	0.09896	0.00153259
5	7	LINC01133	0.103077	0.00265591
5	8	LINC01133	0.106709	0.00329355
5	9	LINC01133	0.109253	0.0028438
5	10	LINC01133	0.111596	0.00219275
5	11	LINC01133	0.114573	0.00217543
5	12	LINC01133	0.116978	0.00158702
5	13	LINC01133	0.119273	0.000887704
5	14	LINC01133	0.121047	-0.000331754
5	15	LINC01133	0.122764	-0.0016091
5	16	LINC01133	0.125126	-0.00224052
5	17	LINC01133	0.127893	-0.0024676
5	18	LINC01133	0.13244	-0.000914597
5	19	LINC01133	0.142707	0.00635854
5	20	LINC01133	0.158694	0.0193513
5	21	LINC01133	0.187716	0.0453789
5	22	LINC01133	0.241816	0.0964855
5	23	LINC01133	0.339915	0.191591
5	24	LINC01133	0.503216	0.351898
5	25	LINC01133	0.741807	0.587495
5	26	LINC01133	1.02663	0.869328
5	27	LINC01133	1.298	1.1377
5	28	LINC01133	1.50643	1.34313
5	29	LINC01133	1.64499	1.4787
5	30	LINC01133	1.7299	1.56062
5	31	LINC01133	1.78548	1.61321
5	32	LINC01133	1.82217	1.6469
5	33	LINC01133	1.84942	1.67116
5	34	LINC01133	1.86703	1.68577
5	35	LINC01133	1.87725	1.693
5	36	LINC01133	1.88495	1.6977
5	37	LINC01133	1.88741	1.69717
5	38	LINC01133	1.89228	1.69904
5	39	LINC01133	1.89375	1.69752
5	40	LINC01133	1.89394	1.69471
6	1	GAPDH	0.120561	0.000760415
6	2	GAPDH	0.122389	-0.00163561
6	3	GAPDH	0.126618	-0.00163028
6	4	GAPDH	0.132116	-0.00035689
6	5	GAPDH	0.137905	0.00120844
6	6	GAPDH	0.141796	0.000874989
6	7	GAPDH	0.146326	0.00118129
6	8	GAPDH	0.150089	0.000720076
6	9	GAPDH	0.152772	-0.000821204
6	10	GAPDH	0.156725	-0.00109252
6	11	GAPDH	0.162138	9.66176e-05
6	12	GAPDH	0.165669	-0.000596652
6	13	GAPDH	0.170906	0.000416128
6	14	GAPDH	0.181218	0.00650427
6	15	GAPDH	0.197302	0.018364
6	16	GAPDH	0.225715	0.0425529
6	17	GAPDH	0.27832	0.090934
6	18	GAPDH	0.371512	0.179902
6	19	GAPDH	0.525601	0.329766
6	20	GAPDH	0.76111	0.561051
6	21	GAPDH	1.06621	0.861926
6	22	GAPDH	1.39012	1.18162
6	23	GAPDH	1.67216	1.45943
6	24	GAPDH	1.87644	1.65948
6	25	GAPDH	2.00788	1.7867
6	26	GAPDH	2.0889	1.86349
6	27	GAPDH	2.14345	1.91382
6	28	GAPDH	2.1782	1.94435
6	29	GAPDH	2.20155	1.96347
6	30	GAPDH	2.21627	1.97397
6	31	GAPDH	2.22676	1.98023
6	32	GAPDH	2.23037	1.97962
6	33	GAPDH	2.22902	1.97404
6	34	GAPDH	2.2289	1.9697
6	35	GAPDH	2.23049	1.96707
6	36	GAPDH	2.2318	1.96416
6	37	GAPDH	2.23226	1.9604
6	38	GAPDH	2.23073	1.95464
6	39	GAPDH	2.22838	1.94807
6	40	GAPDH	2.22543	1.94089
7	1	BB-AS	0.0613045	-0.00803077
7	2	BB-AS	0.062349	-0.00797995
7	3	BB-AS	0.0726065	0.00128373
7	4	BB-AS	0.0741702	0.00185371
7	5	BB-AS	0.0735597	0.000249455
7	6	BB-AS	0.0738754	-0.00042859
7	7	BB-AS	0.0744621	-0.000835584
7	8	BB-AS	0.0758326	-0.000458881
7	9	BB-AS	0.0776223	0.000337044
7	10	BB-AS	0.0786722	0.000393179
7	11	BB-AS	0.0791932	-7.95513e-05
7	12	BB-AS	0.0793993	-0.000867165
7	13	BB-AS	0.0804565	-0.000803722
7	14	BB-AS	0.0823169	6.28945e-05
7	15	BB-AS	0.0835261	0.00027836
7	16	BB-AS	0.083579	-0.000662513
7	17	BB-AS	0.0844013	-0.000833956
7	18	BB-AS	0.0859587	-0.00027031
7	19	BB-AS	0.0869047	-0.000318052
7	20	BB-AS	0.0873445	-0.000871971
7	21	BB-AS	0.0880465	-0.00116372
7	22	BB-AS	0.0894379	-0.000766087
7	23	BB-AS	0.0910404	-0.000157313
7	24	BB-AS	0.0927022	0.000510693
7	25	BB-AS	0.0935741	0.000388841
7	26	BB-AS	0.094141	-3.79343e-05
7	27	BB-AS	0.0983702	0.00319744
7	28	BB-AS	0.105851	0.00968494
7	29	BB-AS	0.117244	0.0200842
7	30	BB-AS	0.141642	0.0434883
7	31	BB-AS	0.187392	0.088244
7	32	BB-AS	0.266442	0.166301
7	33	BB-AS	0.403995	0.30286
7	34	BB-AS	0.609975	0.507846
7	35	BB-AS	0.867593	0.76447
7	36	BB-AS	1.12436	1.02024
7	37	BB-AS	1.3325	1.22739
7	38	BB-AS	1.47786	1.37175
7	39	BB-AS	1.57816	1.47106
7	40	BB-AS	1.64126	1.53317
8	1	MIR503	0.0267989	-0.00684674
8	2	MIR503	0.0277567	-0.00741323
8	3	MIR503	0.0314767	-0.00521753
8	4	MIR503	0.0348452	-0.00337325
8	5	MIR503	0.0372549	-0.00248789
8	6	MIR503	0.0404431	-0.000823885
8	7	MIR503	0.0440031	0.00121178
8	8	MIR503	0.0466743	0.00235873
8	9	MIR503	0.0489748	0.00313494
8	10	MIR503	0.0499343	0.00257025
8	11	MIR503	0.0509673	0.0020789
8	12	MIR503	0.0523387	0.00192606
8	13	MIR503	0.0546607	0.0027238
8	14	MIR503	0.0552893	0.00182809
8	15	MIR503	0.0564555	0.00147004
8	16	MIR503	0.0570311	0.000521371
8	17	MIR503	0.0583129	0.000278976
8	18	MIR503	0.059949	0.000390763
8	19	MIR503	0.0602583	-0.000824201
8	20	MIR503	0.0609307	-0.00167604
8	21	MIR503	0.0625538	-0.00157724
8	22	MIR503	0.0637321	-0.0019232
8	23	MIR503	0.0649812	-0.00219836
8	24	MIR503	0.0676188	-0.001085
8	25	MIR503	0.070921	0.000692887
8	26	MIR503	0.0783987	0.00664634
8	27	MIR503	0.0893746	0.0160979
8	28	MIR503	0.109562	0.034761
8	29	MIR503	0.148877	0.0725523
8	30	MIR503	0.218439	0.14059
8	31	MIR503	0.337068	0.257694
8	32	MIR503	0.52228	0.441382
8	33	MIR503	0.770773	0.68835
8	34	MIR503	1.04689	0.962943
8	35	MIR503	1.29674	1.21127
8	36	MIR503	1.48767	1.40068
8	37	MIR503	1.62526	1.53674
8	38	MIR503	1.72427	1.63422
8	39	MIR503	1.79517	1.7036
8	40	MIR503	1.84139	1.74829
9	1	MAF-AS	0.0276293	-0.00804642
9	2	MAF-AS	0.0301566	-0.00715401
9	3	MAF-AS	0.0343385	-0.00460705
9	4	MAF-AS	0.0376512	-0.00292918
9	5	MAF-AS	0.0408909	-0.00132441
9	6	MAF-AS	0.0430198	-0.000830455
9	7	MAF-AS	0.0454962	1.11128e-05
9	8	MAF-AS	0.0475937	0.0004737
9	9	MAF-AS	0.0494055	0.000650602
9	10	MAF-AS	0.0528222	0.00243246
9	11	MAF-AS	0.055198	0.00317334
9	12	MAF-AS	0.0565014	0.0028418
9	13	MAF-AS	0.0585714	0.00327698
9	14	MAF-AS	0.0587967	0.00186734
9	15	MAF-AS	0.0597477	0.00118341
9	16	MAF-AS	0.0610831	0.000883955
9	17	MAF-AS	0.0622996	0.000465556
9	18	MAF-AS	0.063602	0.000133114
9	19	MAF-AS	0.0650215	-8.23244e-05
9	20	MAF-AS	0.0654865	-0.00125219
9	21	MAF-AS	0.06752	-0.000853558
9	22	MAF-AS	0.0696745	-0.000334026
9	23	MAF-AS	0.0703319	-0.00131144
9	24	MAF-AS	0.0713942	-0.00188406
9	25	MAF-AS	0.0737868	-0.00112636
9	26	MAF-AS	0.0748145	-0.00173352
9	27	MAF-AS	0.0790582	0.000875225
9	28	MAF-AS	0.0872017	0.00738388
9	29	MAF-AS	0.0980393	0.0165866
9	30	MAF-AS	0.11886	0.035772
9	31	MAF-AS	0.157418	0.0726955
9	32	MAF-AS	0.225716	0.139358
9	33	MAF-AS	0.34615	0.258157
9	34	MAF-AS	0.537775	0.448148
9	35	MAF-AS	0.799757	0.708495
9	36	MAF-AS	1.09452	1.00163
9	37	MAF-AS	1.36588	1.27134
9	38	MAF-AS	1.57501	1.47885
9	39	MAF-AS	1.71665	1.61885
9	40	MAF-AS	1.80195	1.70251
10	1	LINC00261	0.0172258	-0.00469706
10	2	LINC00261	0.020026	-0.00396677
10	3	LINC00261	0.0234611	-0.00260163
10	4	LINC00261	0.0272408	-0.000891881
10	5	LINC00261	0.030467	0.000264448
10	6	LINC00261	0.0328245	0.000551969
10	7	LINC00261	0.0350065	0.000664055
10	8	LINC00261	0.0379333	0.00152095
10	9	LINC00261	0.0395827	0.00110038
10	10	LINC00261	0.0422732	0.00172101
10	11	LINC00261	0.0446116	0.00198944
10	12	LINC00261	0.0449265	0.000234424
10	13	LINC00261	0.0449061	-0.00185586
10	14	LINC00261	0.0471364	-0.00169554
10	15	LINC00261	0.0499116	-0.000990238
10	16	LINC00261	0.0524162	-0.000555583
10	17	LINC00261	0.0551162	7.45232e-05
10	18	LINC00261	0.0575812	0.000469541
10	19	LINC00261	0.0644998	0.00531828
10	20	LINC00261	0.075436	0.0141845
10	21	LINC00261	0.0952275	0.0319061
10	22	LINC00261	0.132011	0.0666196
10	23	LINC00261	0.200621	0.13316
10	24	LINC00261	0.321971	0.25244
10	25	LINC00261	0.519383	0.447782
10	26	LINC00261	0.800172	0.726501
10	27	LINC00261	1.13342	1.05768
10	28	LINC00261	1.45176	1.37394
10	29	LINC00261	1.69139	1.61151
10	30	LINC00261	1.85315	1.7712
10	31	LINC00261	1.96157	1.87755
10	32	LINC00261	2.03314	1.94704
10	33	LINC00261	2.0827	1.99454
10	34	LINC00261	2.11787	2.02764
10	35	LINC00261	2.13902	2.04672
10	36	LINC00261	2.16075	2.06638
10	37	LINC00261	2.1783	2.08186
10	38	LINC00261	2.18752	2.08901
10	39	LINC00261	2.19364	2.09306
10	40	LINC00261	2.19578	2.09313
11	1	LINC01133	0.0499674	-0.00404857
11	2	LINC01133	0.0526454	-0.00432652
11	3	LINC01133	0.0575086	-0.00241936
11	4	LINC01133	0.0630935	0.000209641
11	5	LINC01133	0.0661666	0.00032673
11	6	LINC01133	0.0693607	0.00056489
11	7	LINC01133	0.0728089	0.00105709
11	8	LINC01133	0.0754109	0.000703051
11	9	LINC01133	0.079165	0.00150119
11	10	LINC01133	0.0808828	0.000263033
11	11	LINC01133	0.0830631	-0.000512645
11	12	LINC01133	0.0859195	-0.000612242
11	13	LINC01133	0.0898238	0.000336056
11	14	LINC01133	0.0915823	-0.000861332
11	15	LINC01133	0.094799	-0.000600626
11	16	LINC01133	0.0971958	-0.00115986
11	17	LINC01133	0.102516	0.00120438
11	18	LINC01133	0.113367	0.00909982
11	19	LINC01133	0.132627	0.0254034
11	20	LINC01133	0.166504	0.0563241
11	21	LINC01133	0.228063	0.114927
11	22	LINC01133	0.340142	0.22405
11	23	LINC01133	0.521735	0.402687
11	24	LINC01133	0.779492	0.657489
11	25	LINC01133	1.08802	0.963065
11	26	LINC01133	1.38355	1.25563
11	27	LINC01133	1.62147	1.4906
11	28	LINC01133	1.78731	1.65348
11	29	LINC01133	1.89872	1.76194
11	30	LINC01133	1.97371	1.83398
11	31	LINC01133	2.02127	1.87857
11	32	LINC01133	2.06117	1.91552
11	33	LINC01133	2.08674	1.93814
11	34	LINC01133	2.10275	1.95118
11	35	LINC01133	2.11359	1.95907
11	36	LINC01133	2.12116	1.96368
11	37	LINC01133	2.12733	1.9669
11	38	LINC01133	2.13145	1.96806
11	39	LINC01133	2.13305	1.96671
11	40	LINC01133	2.13181	1.96251
12	1	GAPDH	0.119317	-0.00519093
12	2	GAPDH	0.124839	-0.00290949
12	3	GAPDH	0.129957	-0.00103195
12	4	GAPDH	0.134203	-2.72298e-05
12	5	GAPDH	0.138463	0.000991768
12	6	GAPDH	0.142717	0.00200558
12	7	GAPDH	0.145766	0.00181343
12	8	GAPDH	0.146511	-0.000682001
12	9	GAPDH	0.149479	-0.000955143
12	10	GAPDH	0.151784	-0.00189061
12	11	GAPDH	0.154804	-0.0021116
12	12	GAPDH	0.158269	-0.00188721
12	13	GAPDH	0.163895	0.000498616
12	14	GAPDH	0.169914	0.00327635
12	15	GAPDH	0.179482	0.00960414
12	16	GAPDH	0.198637	0.0255183
12	17	GAPDH	0.234224	0.0578639
12	18	GAPDH	0.298966	0.119365
12	19	GAPDH	0.41244	0.229599
12	20	GAPDH	0.597837	0.411755
12	21	GAPDH	0.868113	0.67879
12	22	GAPDH	1.19369	1.00113
12	23	GAPDH	1.51494	1.31913
12	24	GAPDH	1.77329	1.57425
12	25	GAPDH	1.95581	1.75352
12	26	GAPDH	2.07398	1.86845
12	27	GAPDH	2.1466	1.93783
12	28	GAPDH	2.18925	1.97725
12	29	GAPDH	2.22174	2.00649
12	30	GAPDH	2.24469	2.0262
12	31	GAPDH	2.25735	2.03562
12	32	GAPDH	2.26628	2.04131
12	33	GAPDH	2.2723	2.04409
12	34	GAPDH	2.2703	2.03884
12	35	GAPDH	2.27247	2.03778
12	36	GAPDH	2.27303	2.03509
12	37	GAPDH	2.26849	2.02732
12	38	GAPDH	2.26678	2.02237
12	39	GAPDH	2.26744	2.01978
12	40	GAPDH	2.26844	2.01754
13	1	BB-AS	0.0764073	0.00728822
13	2	BB-AS	0.0746582	0.00357654
13	3	BB-AS	0.0731176	7.34698e-05
13	4	BB-AS	0.0741986	-0.00080805
13	5	BB-AS	0.0750104	-0.00195878
13	6	BB-AS	0.0770574	-0.00187422
13	7	BB-AS	0.0802693	-0.000624853
13	8	BB-AS	0.0831099	0.000253246
13	9	BB-AS	0.0847442	-7.48965e-05
13	10	BB-AS	0.086637	-0.000144638
13	11	BB-AS	0.0902249	0.00148079
13	12	BB-AS	0.0928744	0.00216776
13	13	BB-AS	0.0945868	0.00191769
13	14	BB-AS	0.0961207	0.00148904
13	15	BB-AS	0.0966888	9.46609e-05
13	16	BB-AS	0.0991701	0.000613411
13	17	BB-AS	0.101171	0.000651591
13	18	BB-AS	0.103099	0.000617552
13	19	BB-AS	0.105275	0.000830739
13	20	BB-AS	0.106411	4.34635e-06
13	21	BB-AS	0.107672	-0.000697488
13	22	BB-AS	0.109833	-0.000498315
13	23	BB-AS	0.110951	-0.00134275
13	24	BB-AS	0.112804	-0.00145316
13	25	BB-AS	0.115061	-0.00115774
13	26	BB-AS	0.118622	0.000440597
13	27	BB-AS	0.124468	0.00432362
13	28	BB-AS	0.132675	0.0105683
13	29	BB-AS	0.148299	0.0242296
13	30	BB-AS	0.176914	0.0508822
13	31	BB-AS	0.231766	0.103772
13	32	BB-AS	0.330565	0.200609
13	33	BB-AS	0.495161	0.363241
13	34	BB-AS	0.741607	0.607725
13	35	BB-AS	1.05036	0.914518
13	36	BB-AS	1.3625	1.2247
13	37	BB-AS	1.61346	1.47369
13	38	BB-AS	1.78933	1.64759
13	39	BB-AS	1.90771	1.76401
13	40	BB-AS	1.98163	1.83597
14	1	MIR503	0.0364973	-0.00463456
14	2	MIR503	0.0399914	-0.00368319
14	3	MIR503	0.0435862	-0.00263097
14	4	MIR503	0.0469137	-0.00184616
14	5	MIR503	0.0505009	-0.000801627
14	6	MIR503	0.0537843	-6.09001e-05
14	7	MIR503	0.0583753	0.00198747
14	8	MIR503	0.0606964	0.0017659
14	9	MIR503	0.0621481	0.000674906
14	10	MIR503	0.0649339	0.000918091
14	11	MIR503	0.0678956	0.00133711
14	12	MIR503	0.0704865	0.00138532
14	13	MIR503	0.0719289	0.000285046
14	14	MIR503	0.0746406	0.00045412
14	15	MIR503	0.0770409	0.000311775
14	16	MIR503	0.0794263	0.000154454
14	17	MIR503	0.0810355	-0.000779009
14	18	MIR503	0.0828905	-0.00146663
14	19	MIR503	0.085871	-0.0010288
14	20	MIR503	0.0885774	-0.000865069
14	21	MIR503	0.0921901	0.000204974
14	22	MIR503	0.0972565	0.00272867
14	23	MIR503	0.108606	0.0115359
14	24	MIR503	0.125798	0.0261847
14	25	MIR503	0.156743	0.0545873
14	26	MIR503	0.213893	0.109194
14	27	MIR503	0.312458	0.205217
14	28	MIR503	0.471559	0.361775
14	29	MIR503	0.695025	0.582699
14	30	MIR503	0.962692	0.847823
14	31	MIR503	1.22931	1.1119
14	32	MIR503	1.45315	1.3332
14	33	MIR503	1.62367	1.50117
14	34	MIR503	1.74731	1.62227
14	35	MIR503	1.83794	1.71036
14	36	MIR503	1.90292	1.77279
14	37	MIR503	1.95043	1.81777
14	38	MIR503	1.9894	1.85419
14	39	MIR503	2.0208	1.88304
14	40	MIR503	2.04098	1.90069
15	1	MAF-AS	0.0509796	-0.0158154
15	2	MAF-AS	0.057804	-0.0110404
15	3	MAF-AS	0.0662901	-0.00460361
15	4	MAF-AS	0.0696551	-0.00328808
15	5	MAF-AS	0.0737158	-0.00127679
15	6	MAF-AS	0.0772553	0.000213321
15	7	MAF-AS	0.0796387	0.000547299
15	8	MAF-AS	0.0821511	0.00101034
15	9	MAF-AS	0.085251	0.00206076
15	10	MAF-AS	0.0874392	0.00219957
15	11	MAF-AS	0.0891588	0.00186972
15	12	MAF-AS	0.0916337	0.00229529
15	13	MAF-AS	0.093903	0.00251512
15	14	MAF-AS	0.0946809	0.00124367
15	15	MAF-AS	0.0968371	0.00135042
15	16	MAF-AS	0.0980392	0.000503142
15	17	MAF-AS	0.100116	0.000530544
15	18	MAF-AS	0.101706	7.15193e-05
15	19	MAF-AS	0.102527	-0.00115733
15	20	MAF-AS	0.104897	-0.000837149
15	21	MAF-AS	0.10675	-0.00103312
15	22	MAF-AS	0.108311	-0.00152107
15	23	MAF-AS	0.110728	-0.00115406
15	24	MAF-AS	0.11223	-0.00170144
15	25	MAF-AS	0.116143	0.000161937
15	26	MAF-AS	0.122954	0.00492374
15	27	MAF-AS	0.135167	0.0150876
15	28	MAF-AS	0.154205	0.0320764
15	29	MAF-AS	0.188678	0.0644993
15	30	MAF-AS	0.253466	0.127238
15	31	MAF-AS	0.36505	0.236773
15	32	MAF-AS	0.545625	0.415298
15	33	MAF-AS	0.800328	0.667952
15	34	MAF-AS	1.10298	0.968558
15	35	MAF-AS	1.39558	1.25911
15	36	MAF-AS	1.62931	1.49079
15	37	MAF-AS	1.79338	1.65281
15	38	MAF-AS	1.90232	1.7597
15	39	MAF-AS	1.97185	1.82718
15	40	MAF-AS	2.01281	1.86609
16	1	LINC00261	0.0364042	-0.00374874
16	2	LINC00261	0.0382443	-0.00435903
16	3	LINC00261	0.0413243	-0.00372952
16	4	LINC00261	0.045643	-0.00186128
16	5	LINC00261	0.0502573	0.000302575
16	6	LINC00261	0.0537853	0.00138012
16	7	LINC00261	0.0550678	0.000212099
16	8	LINC00261	0.0583885	0.00108237
16	9	LINC00261	0.0619321	0.0021755
16	10	LINC00261	0.0634724	0.00126538
16	11	LINC00261	0.0659873	0.00132974
16	12	LINC00261	0.0677019	0.000593906
16	13	LINC00261	0.0707688	0.00121031
16	14	LINC00261	0.071916	-9.28961e-05
16	15	LINC00261	0.0739651	-0.000494278
16	16	LINC00261	0.0768737	-3.6153e-05
16	17	LINC00261	0.0790376	-0.000322691
16	18	LINC00261	0.0804009	-0.00140983
16	19	LINC00261	0.0830233	-0.00123795
16	20	LINC00261	0.0863443	-0.000367399
16	21	LINC00261	0.0936131	0.00445092
16	22	LINC00261	0.105618	0.0140057
16	23	LINC00261	0.127367	0.0333044
16	24	LINC00261	0.16711	0.0705967
16	25	LINC00261	0.239633	0.140669
16	26	LINC00261	0.367118	0.265704
16	27	LINC00261	0.574025	0.47016
16	28	LINC00261	0.866861	0.760545
16	29	LINC00261	1.20521	1.09645
16	30	LINC00261	1.5155	1.40428
16	31	LINC00261	1.74884	1.63517
16	32	LINC00261	1.89982	1.78371
16	33	LINC00261	1.99575	1.87718
16	34	LINC00261	2.05871	1.93769
16	35	LINC00261	2.10364	1.98017
16	36	LINC00261	2.13719	2.01127
16	37	LINC00261	2.15883	2.03046
16	38	LINC00261	2.17532	2.0445
16	39	LINC00261	2.18678	2.05351
16	40	LINC00261	2.19455	2.05883
17	1	LINC01133	0.0314655	-0.00686237
17	2	LINC01133	0.0337854	-0.00708731
17	3	LINC01133	0.0397676	-0.00365001
17	4	LINC01133	0.0442552	-0.00170721
17	5	LINC01133	0.0483855	-0.000121825
17	6	LINC01133	0.0516231	0.00057089
17	7	LINC01133	0.0548383	0.00124122
17	8	LINC01133	0.058098	0.00195608
17	9	LINC01133	0.0598627	0.00117587
17	10	LINC01133	0.0626141	0.0013824
17	11	LINC01133	0.0652435	0.00146692
17	12	LINC01133	0.0680238	0.00170236
17	13	LINC01133	0.0689634	9.71689e-05
17	14	LINC01133	0.0712996	-0.000111585
17	15	LINC01133	0.0739595	3.47844e-06
17	16	LINC01133	0.0761502	-0.000350703
17	17	LINC01133	0.0774714	-0.0015743
17	18	LINC01133	0.0797809	-0.00180974
17	19	LINC01133	0.0838645	-0.000271015
17	20	LINC01133	0.0908474	0.00416702
17	21	LINC01133	0.101757	0.0125321
17	22	LINC01133	0.123868	0.0320977
17	23	LINC01133	0.163865	0.0695504
17	24	LINC01133	0.235745	0.138885
17	25	LINC01133	0.359884	0.260479
17	26	LINC01133	0.557586	0.455636
17	27	LINC01133	0.822194	0.7177
17	28	LINC01133	1.1116	1.00456
17	29	LINC01133	1.36763	1.25805
17	30	LINC01133	1.56064	1.44851
17	31	LINC01133	1.69346	1.57879
17	32	LINC01133	1.77969	1.66248
17	33	LINC01133	1.83774	1.71798
17	34	LINC01133	1.87776	1.75545
17	35	LINC01133	1.90631	1.78146
17	36	LINC01133	1.92514	1.79775
17	37	LINC01133	1.93992	1.80997
17	38	LINC01133	1.94967	1.81718
17	39	LINC01133	1.95317	1.81814
17	40	LINC01133	1.9543	1.81672
18	1	GAPDH	0.105146	-0.00820106
18	2	GAPDH	0.110093	-0.00709276
18	3	GAPDH	0.119038	-0.00198641
18	4	GAPDH	0.125766	0.000902558
18	5	GAPDH	0.129004	0.000301861
18	6	GAPDH	0.133562	0.00102087
18	7	GAPDH	0.136984	0.000604159
18	8	GAPDH	0.14103	0.000810972
18	9	GAPDH	0.144699	0.000641336
18	10	GAPDH	0.147349	-0.000548045
18	11	GAPDH	0.150074	-0.00166112
18	12	GAPDH	0.154495	-0.00107987
18	13	GAPDH	0.158388	-0.00102512
18	14	GAPDH	0.165271	0.00201881
18	15	GAPDH	0.176142	0.00905061
18	16	GAPDH	0.195765	0.0248354
18	17	GAPDH	0.228495	0.0537265
18	18	GAPDH	0.289439	0.110831
18	19	GAPDH	0.395859	0.213413
18	20	GAPDH	0.569389	0.383104
18	21	GAPDH	0.816786	0.626661
18	22	GAPDH	1.11091	0.916946
18	23	GAPDH	1.39742	1.19962
18	24	GAPDH	1.62721	1.42557
18	25	GAPDH	1.78343	1.57795
18	26	GAPDH	1.87964	1.67032
18	27	GAPDH	1.94135	1.7282
18	28	GAPDH	1.98432	1.76732
18	29	GAPDH	2.01142	1.79059
18	30	GAPDH	2.02748	1.80281
18	31	GAPDH	2.03746	1.80894
18	32	GAPDH	2.04438	1.81203
18	33	GAPDH	2.04718	1.81099
18	34	GAPDH	2.04802	1.80799
18	35	GAPDH	2.04794	1.80407
18	36	GAPDH	2.04847	1.80076
18	37	GAPDH	2.04694	1.79539
18	38	GAPDH	2.04647	1.79109
18	39	GAPDH	2.04481	1.78559
18	40	GAPDH	2.04531	1.78225
19	1	BB-AS	0.0180165	-0.00334986
19	2	BB-AS	0.0192736	-0.00315395
19	3	BB-AS	0.0215765	-0.00191214
19	4	BB-AS	0.0235471	-0.0010027
19	5	BB-AS	0.0251511	-0.000459867
19	6	BB-AS	0.0263763	-0.000295793
19	7	BB-AS	0.0274873	-0.000245978
19	8	BB-AS	0.0292504	0.000456006
19	9	BB-AS	0.0309108	0.00105532
19	10	BB-AS	0.0321001	0.00118347
19	11	BB-AS	0.032962	0.000984215
19	12	BB-AS	0.0342927	0.00125373
19	13	BB-AS	0.0355489	0.00144884
19	14	BB-AS	0.0367258	0.00156458
19	15	BB-AS	0.0372099	0.000987517
19	16	BB-AS	0.038215	0.000931514
19	17	BB-AS	0.038854	0.000509367
19	18	BB-AS	0.0390602	-0.000345618
19	19	BB-AS	0.0393776	-0.0010893
19	20	BB-AS	0.0403148	-0.00121333
19	21	BB-AS	0.0408826	-0.00170664
19	22	BB-AS	0.041884	-0.00176639
19	23	BB-AS	0.0429381	-0.00177342
19	24	BB-AS	0.0439327	-0.00183996
19	25	BB-AS	0.0454722	-0.00136163
19	26	BB-AS	0.0472278	-0.000667179
19	27	BB-AS	0.0497111	0.00075501
19	28	BB-AS	0.0545676	0.00455038
19	29	BB-AS	0.06177	0.0106916
19	30	BB-AS	0.0764821	0.0243426
19	31	BB-AS	0.105363	0.0521621
19	32	BB-AS	0.159039	0.104778
19	33	BB-AS	0.256073	0.20075
19	34	BB-AS	0.414122	0.357738
19	35	BB-AS	0.636023	0.578577
19	36	BB-AS	0.893199	0.834692
19	37	BB-AS	1.12783	1.06826
19	38	BB-AS	1.30362	1.24299
19	39	BB-AS	1.42097	1.35928
19	40	BB-AS	1.49025	1.4275
20	1	MIR503	-0.00596649	-0.00628158
20	2	MIR503	-0.00445853	-0.00594385
20	3	MIR503	-0.000982977	-0.00363852
20	4	MIR503	0.00180315	-0.00202261
20	5	MIR503	0.00402191	-0.000974071
20	6	MIR503	0.0052136	-0.000952609
20	7	MIR503	0.00794311	0.00060668
20	8	MIR503	0.00994581	0.00143916
20	9	MIR503	0.0118417	0.00216482
20	10	MIR503	0.0135015	0.00265445
20	11	MIR503	0.0138885	0.00187115
20	12	MIR503	0.0147887	0.00160121
20	13	MIR503	0.0156638	0.00130604
20	14	MIR503	0.0168037	0.00127575
20	15	MIR503	0.0171	0.000401821
20	16	MIR503	0.0182918	0.000423381
20	17	MIR503	0.0188528	-0.000185819
20	18	MIR503	0.0190578	-0.00115107
20	19	MIR503	0.0210036	-0.000375514
20	20	MIR503	0.0213969	-0.00115244
20	21	MIR503	0.0225325	-0.00118703
20	22	MIR503	0.0232522	-0.00163761
20	23	MIR503	0.024556	-0.00150397
20	24	MIR503	0.0256656	-0.00156461
20	25	MIR503	0.028512	0.000111579
20	26	MIR503	0.0320605	0.00248985
20	27	MIR503	0.0375873	0.0068464
20	28	MIR503	0.0482511	0.01634
20	29	MIR503	0.0677042	0.0346229
20	30	MIR503	0.103503	0.0692511
20	31	MIR503	0.166197	0.130775
20	32	MIR503	0.274013	0.237421
20	33	MIR503	0.439371	0.401608
20	34	MIR503	0.662372	0.623439
20	35	MIR503	0.909407	0.869305
20	36	MIR503	1.13786	1.09659
20	37	MIR503	1.32248	1.28004
20	38	MIR503	1.46199	1.41837
20	39	MIR503	1.56134	1.51655
20	40	MIR503	1.62524	1.57929
21	1	MAF-AS	0.000706575	-0.00571391
21	2	MAF-AS	0.00246031	-0.00520367
21	3	MAF-AS	0.00437902	-0.00452846
21	4	MAF-AS	0.00731836	-0.00283262
21	5	MAF-AS	0.00896889	-0.00242559
21	6	MAF-AS	0.0111423	-0.00149568
21	7	MAF-AS	0.0135097	-0.000371828
21	8	MAF-AS	0.0164046	0.00127958
21	9	MAF-AS	0.0179182	0.00154968
21	10	MAF-AS	0.0201356	0.00252359
21	11	MAF-AS	0.0217593	0.00290382
21	12	MAF-AS	0.0226108	0.00251178
21	13	MAF-AS	0.0232786	0.00193612
21	14	MAF-AS	0.0246747	0.0020887
21	15	MAF-AS	0.0252328	0.00140334
21	16	MAF-AS	0.026613	0.00154
21	17	MAF-AS	0.0275152	0.00119869
21	18	MAF-AS	0.0278493	0.000289359
21	19	MAF-AS	0.0290399	0.00023646
21	20	MAF-AS	0.0308006	0.000753578
21	21	MAF-AS	0.0309021	-0.000388374
21	22	MAF-AS	0.031594	-0.000939931
21	23	MAF-AS	0.0325512	-0.00122625
21	24	MAF-AS	0.0326995	-0.00232146
21	25	MAF-AS	0.0345487	-0.00171575
21	26	MAF-AS	0.0367136	-0.000794395
21	27	MAF-AS	0.0377027	-0.00104881
21	28	MAF-AS	0.0398694	-0.000125548
21	29	MAF-AS	0.0457425	0.004504
21	30	MAF-AS	0.0561956	0.0137136
21	31	MAF-AS	0.073993	0.0302676
21	32	MAF-AS	0.106766	0.0617971
21	33	MAF-AS	0.164911	0.118699
21	34	MAF-AS	0.265518	0.218062
21	35	MAF-AS	0.426942	0.378242
21	36	MAF-AS	0.657417	0.607474
21	37	MAF-AS	0.931955	0.880769
21	38	MAF-AS	1.20262	1.15019
21	39	MAF-AS	1.4249	1.37123
21	40	MAF-AS	1.56858	1.51367
22	1	LINC00261	0.009862	0.00365474
22	2	LINC00261	0.00923314	0.00133207
22	3	LINC00261	0.0088821	-0.000712779
22	4	LINC00261	0.00943344	-0.00185525
22	5	LINC00261	0.0118592	-0.00112326
22	6	LINC00261	0.0147209	4.4566e-05
22	7	LINC00261	0.0170932	0.000723073
22	8	LINC00261	0.0193447	0.00128077
22	9	LINC00261	0.020678	0.000920291
22	10	LINC00261	0.0220769	0.000625369
22	11	LINC00261	0.0242765	0.00113119
22	12	LINC00261	0.0261103	0.00127112
22	13	LINC00261	0.0269447	0.000411711
22	14	LINC00261	0.0281028	-0.000124006
22	15	LINC00261	0.0298187	-0.000101899
22	16	LINC00261	0.0317305	0.00011615
22	17	LINC00261	0.0326828	-0.000625381
22	18	LINC00261	0.0336928	-0.00130917
22	19	LINC00261	0.0356277	-0.00106815
22	20	LINC00261	0.0387853	0.000395649
22	21	LINC00261	0.0440472	0.00396379
22	22	LINC00261	0.0542138	0.0124365
22	23	LINC00261	0.0735789	0.0301079
22	24	LINC00261	0.106938	0.0617727
22	25	LINC00261	0.170789	0.12393
22	26	LINC00261	0.284318	0.235766
22	27	LINC00261	0.468081	0.417835
22	28	LINC00261	0.724678	0.672738
22	29	LINC00261	1.01957	0.965931
22	30	LINC00261	1.2893	1.23397
22	31	LINC00261	1.48859	1.43157
22	32	LINC00261	1.61916	1.56045
22	33	LINC00261	1.70123	1.64082
22	34	LINC00261	1.75373	1.69162
22	35	LINC00261	1.78797	1.72417
22	36	LINC00261	1.81295	1.74746
22	37	LINC00261	1.83409	1.76691
22	38	LINC00261	1.84739	1.77852
22	39	LINC00261	1.85847	1.7879
22	40	LINC00261	1.86463	1.79236
23	1	LINC01133	0.0123856	-0.0041496
23	2	LINC01133	0.014949	-0.00341608
23	3	LINC01133	0.0194104	-0.000784631
23	4	LINC01133	0.020666	-0.00135887
23	5	LINC01133	0.0224729	-0.0013819
23	6	LINC01133	0.0263689	0.000684257
23	7	LINC01133	0.0288676	0.00135308
23	8	LINC01133	0.0301369	0.000792483
23	9	LINC01133	0.0306825	-0.000491869
23	10	LINC01133	0.0337136	0.000709366
23	11	LINC01133	0.0373069	0.00247283
23	12	LINC01133	0.038221	0.00155698
23	13	LINC01133	0.038417	-7.68563e-05
23	14	LINC01133	0.0394278	-0.000895978
23	15	LINC01133	0.0410458	-0.00110791
23	16	LINC01133	0.0425852	-0.0013984
23	17	LINC01133	0.0457409	-7.25918e-05
23	18	LINC01133	0.0508445	0.00320116
23	19	LINC01133	0.0614258	0.0119526
23	20	LINC01133	0.0802565	0.0289534
23	21	LINC01133	0.11358	0.060447
23	22	LINC01133	0.175934	0.120971
23	23	LINC01133	0.284581	0.227788
23	24	LINC01133	0.461512	0.40289
23	25	LINC01133	0.714055	0.653603
23	26	LINC01133	1.00407	0.941785
23	27	LINC01133	1.2734	1.20929
23	28	LINC01133	1.48257	1.41662
23	29	LINC01133	1.62603	1.55825
23	30	LINC01133	1.72189	1.65228
23	31	LINC01133	1.78571	1.71428
23	32	LINC01133	1.82987	1.75661
23	33	LINC01133	1.86055	1.78546
23	34	LINC01133	1.88118	1.80426
23	35	LINC01133	1.8971	1.81835
23	36	LINC01133	1.90729	1.82671
23	37	LINC01133	1.91423	1.83182
23	38	LINC01133	1.91849	1.83425
23	39	LINC01133	1.91996	1.83389
23	40	LINC01133	1.9188	1.8309
24	1	GAPDH	0.0799896	-0.00605811
24	2	GAPDH	0.0819623	-0.0066537
24	3	GAPDH	0.0882786	-0.00290576
24	4	GAPDH	0.0927181	-0.00103454
24	5	GAPDH	0.097355	0.0010341
24	6	GAPDH	0.100287	0.00139785
24	7	GAPDH	0.102342	0.000883995
24	8	GAPDH	0.104986	0.000960107
24	9	GAPDH	0.107843	0.00124888
24	10	GAPDH	0.110664	0.00150198
24	11	GAPDH	0.112067	0.000336702
24	12	GAPDH	0.113277	-0.00102241
24	13	GAPDH	0.11552	-0.00134719
24	14	GAPDH	0.118382	-0.00105371
24	15	GAPDH	0.12578	0.00377613
24	16	GAPDH	0.134797	0.0102252
24	17	GAPDH	0.147639	0.0204984
24	18	GAPDH	0.173372	0.0436632
24	19	GAPDH	0.221491	0.0892134
24	20	GAPDH	0.306491	0.171645
24	21	GAPDH	0.451839	0.314425
24	22	GAPDH	0.677668	0.537686
24	23	GAPDH	0.972275	0.829725
24	24	GAPDH	1.29063	1.14552
24	25	GAPDH	1.56435	1.41666
24	26	GAPDH	1.76282	1.61256
24	27	GAPDH	1.8908	1.73797
24	28	GAPDH	1.96958	1.81419
24	29	GAPDH	2.0231	1.86514
24	30	GAPDH	2.0597	1.89917
24	31	GAPDH	2.08294	1.91984
24	32	GAPDH	2.09883	1.93317
24	33	GAPDH	2.10807	1.93983
24	34	GAPDH	2.11091	1.94011
24	35	GAPDH	2.1132	1.93983
24	36	GAPDH	2.11448	1.93855
24	37	GAPDH	2.1097	1.93119
24	38	GAPDH	2.10945	1.92838
24	39	GAPDH	2.11067	1.92703
24	40	GAPDH	2.1083	1.92209
25	1	BB-AS	0.0543321	-0.000185785
25	2	BB-AS	0.0537375	-0.00322595
25	3	BB-AS	0.0554816	-0.00392734
25	4	BB-AS	0.0589966	-0.00285787
25	5	BB-AS	0.0631879	-0.00111209
25	6	BB-AS	0.0677224	0.000976924
25	7	BB-AS	0.0704034	0.00121239
25	8	BB-AS	0.0727516	0.00111498
25	9	BB-AS	0.0750625	0.000980389
25	10	BB-AS	0.0782653	0.00173769
25	11	BB-AS	0.080943	0.00196984
25	12	BB-AS	0.0831183	0.00169966
25	13	BB-AS	0.0857112	0.00184701
25	14	BB-AS	0.0875109	0.00120114
25	15	BB-AS	0.090056	0.00130077
25	16	BB-AS	0.0920402	0.000839374
25	17	BB-AS	0.0936391	-7.18339e-06
25	18	BB-AS	0.0950234	-0.00106843
25	19	BB-AS	0.0966349	-0.00190242
25	20	BB-AS	0.0984453	-0.0025376
25	21	BB-AS	0.101425	-0.00200379
25	22	BB-AS	0.10641	0.000536539
25	23	BB-AS	0.113272	0.00495283
25	24	BB-AS	0.127843	0.0170784
25	25	BB-AS	0.152726	0.0395153
25	26	BB-AS	0.198932	0.0832759
25	27	BB-AS	0.282435	0.164334
25	28	BB-AS	0.427732	0.307185
25	29	BB-AS	0.651563	0.52857
25	30	BB-AS	0.942207	0.816769
25	31	BB-AS	1.24641	1.11853
25	32	BB-AS	1.50251	1.37218
25	33	BB-AS	1.6837	1.55093
25	34	BB-AS	1.80594	1.67072
25	35	BB-AS	1.88687	1.74921
25	36	BB-AS	1.94313	1.80302
25	37	BB-AS	1.98219	1.83964
25	38	BB-AS	2.01029	1.86529
25	39	BB-AS	2.03171	1.88426
25	40	BB-AS	2.04527	1.89538
26	1	MIR503	0.0589782	0.00254254
26	2	MIR503	0.0586153	-4.14849e-05
26	3	MIR503	0.0595298	-0.00134819
26	4	MIR503	0.0622656	-0.00083354
26	5	MIR503	0.0642231	-0.0010971
26	6	MIR503	0.0668634	-0.000677937
26	7	MIR503	0.0692335	-0.000528976
26	8	MIR503	0.071869	-0.000114642
26	9	MIR503	0.0753628	0.00115798
26	10	MIR503	0.0776961	0.00127018
26	11	MIR503	0.0799222	0.00127516
26	12	MIR503	0.08202	0.00115183
26	13	MIR503	0.0849124	0.00182305
26	14	MIR503	0.0861642	0.000853774
26	15	MIR503	0.0887309	0.0011993
26	16	MIR503	0.090791	0.00103823
26	17	MIR503	0.0922709	0.000297017
26	18	MIR503	0.0933126	-0.000882454
26	19	MIR503	0.0953068	-0.00110932
26	20	MIR503	0.0966621	-0.00197523
26	21	MIR503	0.099438	-0.00142046
26	22	MIR503	0.101863	-0.00121661
26	23	MIR503	0.104274	-0.00102698
26	24	MIR503	0.109687	0.00216492
26	25	MIR503	0.118883	0.00913968
26	26	MIR503	0.133838	0.0218743
26	27	MIR503	0.161185	0.0469996
26	28	MIR503	0.210199	0.0937927
26	29	MIR503	0.296293	0.177665
26	30	MIR503	0.43633	0.315481
26	31	MIR503	0.641067	0.517997
26	32	MIR503	0.896815	0.771524
26	33	MIR503	1.16283	1.03532
26	34	MIR503	1.4025	1.27276
26	35	MIR503	1.59416	1.4622
26	36	MIR503	1.7383	1.60413
26	37	MIR503	1.84262	1.70622
26	38	MIR503	1.92151	1.78289
26	39	MIR503	1.97968	1.83884
26	40	MIR503	2.01808	1.87502
27	1	MAF-AS	0.0397333	-0.0123401
27	2	MAF-AS	0.0431882	-0.0111925
27	3	MAF-AS	0.0490354	-0.00765244
27	4	MAF-AS	0.0529701	-0.00602498
27	5	MAF-AS	0.0577473	-0.00355506
27	6	MAF-AS	0.0623356	-0.00127397
27	7	MAF-AS	0.066464	0.000547217
27	8	MAF-AS	0.0706941	0.00247013
27	9	MAF-AS	0.0733965	0.00286528
27	10	MAF-AS	0.0767364	0.00389797
27	11	MAF-AS	0.0791469	0.00400122
27	12	MAF-AS	0.080553	0.00310005
27	13	MAF-AS	0.0832842	0.00352403
27	14	MAF-AS	0.0848984	0.00283101
27	15	MAF-AS	0.0866731	0.00229847
27	16	MAF-AS	0.0891643	0.00248249
27	17	MAF-AS	0.0913333	0.00234422
27	18	MAF-AS	0.0927282	0.00143194
27	19	MAF-AS	0.0946938	0.00109033
27	20	MAF-AS	0.0957954	-0.000115301
27	21	MAF-AS	0.0972822	-0.000935793
27	22	MAF-AS	0.0988444	-0.00168078
27	23	MAF-AS	0.099958	-0.00287439
27	24	MAF-AS	0.101965	-0.00317466
27	25	MAF-AS	0.104677	-0.0027702
27	26	MAF-AS	0.107306	-0.00244846
27	27	MAF-AS	0.110398	-0.00166285
27	28	MAF-AS	0.115653	0.00128454
27	29	MAF-AS	0.124531	0.00785476
27	30	MAF-AS	0.137871	0.018888
27	31	MAF-AS	0.161026	0.0397353
27	32	MAF-AS	0.198238	0.0746408
27	33	MAF-AS	0.260275	0.134371
27	34	MAF-AS	0.360452	0.23224
27	35	MAF-AS	0.513342	0.382823
27	36	MAF-AS	0.725384	0.592558
27	37	MAF-AS	0.981799	0.846665
27	38	MAF-AS	1.24756	1.11012
27	39	MAF-AS	1.48864	1.34889
27	40	MAF-AS	1.65904	1.51699
28	1	LINC00261	0.0294448	-0.00461315
28	2	LINC00261	0.0315145	-0.00516356
28	3	LINC00261	0.0363019	-0.00299618
28	4	LINC00261	0.0405149	-0.00140319
28	5	LINC00261	0.0441655	-0.000372692
28	6	LINC00261	0.0480832	0.000925044
28	7	LINC00261	0.0509444	0.00116621
28	8	LINC00261	0.0536666	0.00126834
28	9	LINC00261	0.056783	0.00176466
28	10	LINC00261	0.0586921	0.0010537
28	11	LINC00261	0.0614647	0.00120633
28	12	LINC00261	0.0633188	0.000440305
28	13	LINC00261	0.0659234	0.000424947
28	14	LINC00261	0.069162	0.00104347
28	15	LINC00261	0.0702156	-0.000523009
28	16	LINC00261	0.0718291	-0.00152957
28	17	LINC00261	0.0734023	-0.0025764
28	18	LINC00261	0.0770351	-0.00156362
28	19	LINC00261	0.0828904	0.00167166
28	20	LINC00261	0.09172	0.00788125
28	21	LINC00261	0.107296	0.020837
28	22	LINC00261	0.136191	0.0471122
28	23	LINC00261	0.190112	0.0984132
28	24	LINC00261	0.286524	0.192205
28	25	LINC00261	0.449854	0.352915
28	26	LINC00261	0.700883	0.601324
28	27	LINC00261	1.02435	0.922175
28	28	LINC00261	1.36099	1.25619
28	29	LINC00261	1.64663	1.53921
28	30	LINC00261	1.84673	1.73669
28	31	LINC00261	1.97755	1.86489
28	32	LINC00261	2.06188	1.94661
28	33	LINC00261	2.11933	2.00143
28	34	LINC00261	2.16188	2.04136
28	35	LINC00261	2.19251	2.06937
28	36	LINC00261	2.21302	2.08726
28	37	LINC00261	2.2271	2.09872
28	38	LINC00261	2.23768	2.10668
28	39	LINC00261	2.24695	2.11334
28	40	LINC00261	2.25484	2.1186
29	1	LINC01133	0.0457911	-0.00560125
29	2	LINC01133	0.0485901	-0.00544403
29	3	LINC01133	0.0538178	-0.00285823
29	4	LINC01133	0.0583283	-0.000989472
29	5	LINC01133	0.0632283	0.00126864
29	6	LINC01133	0.06554	0.000938586
29	7	LINC01133	0.0675476	0.00030434
29	8	LINC01133	0.070142	0.000256945
29	9	LINC01133	0.0731354	0.000608514
29	10	LINC01133	0.0768507	0.00168196
29	11	LINC01133	0.0798182	0.00200768
29	12	LINC01133	0.0808191	0.000366769
29	13	LINC01133	0.0835696	0.000475442
29	14	LINC01133	0.0843669	-0.00136911
29	15	LINC01133	0.0864592	-0.00191858
29	16	LINC01133	0.0904408	-0.000578864
29	17	LINC01133	0.0928681	-0.000793353
29	18	LINC01133	0.0955748	-0.000728452
29	19	LINC01133	0.100272	0.00132718
29	20	LINC01133	0.107829	0.0062425
29	21	LINC01133	0.120463	0.0162339
29	22	LINC01133	0.144447	0.0375765
29	23	LINC01133	0.190519	0.0810069
29	24	LINC01133	0.271709	0.159554
29	25	LINC01133	0.409743	0.294947
29	26	LINC01133	0.619009	0.501571
29	27	LINC01133	0.888583	0.768503
29	28	LINC01133	1.16825	1.04553
29	29	LINC01133	1.40373	1.27836
29	30	LINC01133	1.57528	1.44728
29	31	LINC01133	1.68861	1.55797
29	32	LINC01133	1.7644	1.63111
29	33	LINC01133	1.81636	1.68043
29	34	LINC01133	1.85366	1.71509
29	35	LINC01133	1.87896	1.73774
29	36	LINC01133	1.89624	1.75239
29	37	LINC01133	1.91294	1.76644
29	38	LINC01133	1.92155	1.77241
29	39	LINC01133	1.92487	1.77309
29	40	LINC01133	1.93163	1.77721
30	1	GAPDH	0.106338	-0.00347005
30	2	GAPDH	0.11028	-0.00330059
30	3	GAPDH	0.115734	-0.0016187
30	4	GAPDH	0.121174	4.96897e-05
30	5	GAPDH	0.125755	0.000857419
30	6	GAPDH	0.129371	0.00070158
30	7	GAPDH	0.134115	0.00167301
30	8	GAPDH	0.137405	0.00119108
30	9	GAPDH	0.13876	-0.00122607
30	10	GAPDH	0.142578	-0.00118037
30	11	GAPDH	0.146542	-0.000988835
30	12	GAPDH	0.150934	-0.000368979
30	13	GAPDH	0.154753	-0.000321864
30	14	GAPDH	0.16008	0.00123204
30	15	GAPDH	0.169845	0.00722548
30	16	GAPDH	0.188001	0.0216088
30	17	GAPDH	0.219215	0.0490505
30	18	GAPDH	0.276873	0.102936
30	19	GAPDH	0.376765	0.199056
30	20	GAPDH	0.540568	0.359087
30	21	GAPDH	0.776969	0.591715
30	22	GAPDH	1.06134	0.872317
30	23	GAPDH	1.33796	1.14516
30	24	GAPDH	1.5564	1.35983
30	25	GAPDH	1.69983	1.49949
30	26	GAPDH	1.78986	1.58574
30	27	GAPDH	1.84714	1.63925
30	28	GAPDH	1.88408	1.67242
30	29	GAPDH	1.90871	1.69327
30	30	GAPDH	1.92509	1.70589
30	31	GAPDH	1.93921	1.71623
30	32	GAPDH	1.94537	1.71862
30	33	GAPDH	1.94876	1.71824
30	34	GAPDH	1.94906	1.71477
30	35	GAPDH	1.94413	1.70607
30	36	GAPDH	1.9433	1.70146
30	37	GAPDH	1.94392	1.69831
30	38	GAPDH	1.94609	1.69671
30	39	GAPDH	1.94369	1.69054
30	40	GAPDH	1.94354	1.68661
31	1	BB-AS	0.0330124	-0.00253313
31	2	BB-AS	0.0335013	-0.00297904
31	3	BB-AS	0.0345249	-0.00289026
31	4	BB-AS	0.0367935	-0.00155654
31	5	BB-AS	0.0384925	-0.000792416
31	6	BB-AS	0.0395606	-0.00065919
31	7	BB-AS	0.0413281	0.00017343
31	8	BB-AS	0.0420373	-5.21481e-05
31	9	BB-AS	0.043935	0.00091066
31	10	BB-AS	0.0456368	0.00167756
31	11	BB-AS	0.0463793	0.00148525
31	12	BB-AS	0.0476447	0.00181575
31	13	BB-AS	0.0478541	0.0010903
31	14	BB-AS	0.0486974	0.000998706
31	15	BB-AS	0.0495817	0.000948194
31	16	BB-AS	0.0500874	0.000519025
31	17	BB-AS	0.0503696	-0.000133599
31	18	BB-AS	0.0522855	0.000847429
31	19	BB-AS	0.0529733	0.000600367
31	20	BB-AS	0.0537871	0.000479324
31	21	BB-AS	0.0538479	-0.00039473
31	22	BB-AS	0.0546915	-0.000485994
31	23	BB-AS	0.0546955	-0.00141692
31	24	BB-AS	0.0552881	-0.00175912
31	25	BB-AS	0.0564713	-0.00151075
31	26	BB-AS	0.0577663	-0.0011507
31	27	BB-AS	0.0592942	-0.000557636
31	28	BB-AS	0.0626007	0.00181401
31	29	BB-AS	0.0684297	0.00670821
31	30	BB-AS	0.0792037	0.0165473
31	31	BB-AS	0.100589	0.0369975
31	32	BB-AS	0.140481	0.075955
31	33	BB-AS	0.212249	0.146788
31	34	BB-AS	0.336603	0.270207
31	35	BB-AS	0.52741	0.46008
31	36	BB-AS	0.773517	0.705252
31	37	BB-AS	1.02853	0.959325
31	38	BB-AS	1.23752	1.16738
31	39	BB-AS	1.38552	1.31445
31	40	BB-AS	1.47461	1.4026
32	1	MIR503	-0.00160136	-0.00451722
32	2	MIR503	-0.00133177	-0.00534382
32	3	MIR503	0.00155103	-0.00355721
32	4	MIR503	0.00377852	-0.00242591
32	5	MIR503	0.00637019	-0.000930423
32	6	MIR503	0.0090966	0.000699795
32	7	MIR503	0.0105717	0.00107869
32	8	MIR503	0.0116513	0.00106214
32	9	MIR503	0.0126805	0.000995117
32	10	MIR503	0.0134604	0.000678842
32	11	MIR503	0.0155069	0.00162918
32	12	MIR503	0.0162129	0.00123896
32	13	MIR503	0.0172041	0.001134
32	14	MIR503	0.0174475	0.000281225
32	15	MIR503	0.0188828	0.000620253
32	16	MIR503	0.0203918	0.00103311
32	17	MIR503	0.0213667	0.000911847
32	18	MIR503	0.0216887	0.00013763
32	19	MIR503	0.0222227	-0.000424523
32	20	MIR503	0.0237893	4.58886e-05
32	21	MIR503	0.0248534	1.37958e-05
32	22	MIR503	0.0252774	-0.000658387
32	23	MIR503	0.0257738	-0.00125824
32	24	MIR503	0.0264538	-0.00167436
32	25	MIR503	0.028584	-0.000640424
32	26	MIR503	0.0303296	8.99498e-06
32	27	MIR503	0.0336672	0.00225045
32	28	MIR503	0.0431513	0.0106384
32	29	MIR503	0.0565928	0.0229836
32	30	MIR503	0.0825729	0.0478676
32	31	MIR503	0.126866	0.0910645
32	32	MIR503	0.207269	0.170372
32	33	MIR503	0.338173	0.300179
32	34	MIR503	0.524455	0.485365
32	35	MIR503	0.750039	0.709853
32	36	MIR503	0.972788	0.931505
32	37	MIR503	1.1582	1.11582
32	38	MIR503	1.29222	1.24874
32	39	MIR503	1.38974	1.34517
32	40	MIR503	1.4562	1.41053
33	1	MAF-AS	-0.0184188	-0.00509519
33	2	MAF-AS	-0.0171407	-0.00477015
33	3	MAF-AS	-0.0155224	-0.00410484
33	4	MAF-AS	-0.0134163	-0.00295182
33	5	MAF-AS	-0.011754	-0.00224252
33	6	MAF-AS	-0.00910538	-0.000546908
33	7	MAF-AS	-0.00681187	0.000793575
33	8	MAF-AS	-0.00653941	0.000113004
33	9	MAF-AS	-0.00556294	0.000136445
33	10	MAF-AS	-0.00293013	0.00181623
33	11	MAF-AS	-0.00221436	0.00157896
33	12	MAF-AS	-0.000884861	0.00195544
33	13	MAF-AS	0.000486434	0.0023737
33	14	MAF-AS	0.00248817	0.00342241
33	15	MAF-AS	0.00322233	0.00320354
33	16	MAF-AS	0.00292579	0.00195397
33	17	MAF-AS	0.00304882	0.00112398
33	18	MAF-AS	0.00393867	0.0010608
33	19	MAF-AS	0.0039636	0.000132698
33	20	MAF-AS	0.00392709	-0.000856846
33	21	MAF-AS	0.00552024	-0.000216721
33	22	MAF-AS	0.00626804	-0.000421954
33	23	MAF-AS	0.00617511	-0.00146791
33	24	MAF-AS	0.00706098	-0.00153506
33	25	MAF-AS	0.00789692	-0.00165215
33	26	MAF-AS	0.00849721	-0.0020049
33	27	MAF-AS	0.00935536	-0.00209977
33	28	MAF-AS	0.0103089	-0.00209922
33	29	MAF-AS	0.0120015	-0.00135966
33	30	MAF-AS	0.014748	0.000433785
33	31	MAF-AS	0.0160279	0.000760678
33	32	MAF-AS	0.0189213	0.00270106
33	33	MAF-AS	0.0255445	0.00837121
33	34	MAF-AS	0.0358534	0.017727
33	35	MAF-AS	0.0549205	0.0358411
33	36	MAF-AS	0.0883377	0.0683054
33	37	MAF-AS	0.145775	0.124789
33	38	MAF-AS	0.239077	0.217139
33	39	MAF-AS	0.383362	0.36047
33	40	MAF-AS	0.543821	0.519977
34	1	LINC00261	-0.0027365	-0.000937598
34	2	LINC00261	-0.00174959	-0.00132703
34	3	LINC00261	0.000307122	-0.000646674
34	4	LINC00261	0.00239878	6.86333e-05
34	5	LINC00261	0.00334194	-0.000364559
34	6	LINC00261	0.00489845	-0.000184397
34	7	LINC00261	0.00741016	0.000950966
34	8	LINC00261	0.00853381	0.000698268
34	9	LINC00261	0.00947599	0.00026409
34	10	LINC00261	0.010545	-4.32001e-05
34	11	LINC00261	0.0125054	0.000540782
34	12	LINC00261	0.0131214	-0.000219568
34	13	LINC00261	0.0149755	0.000258214
34	14	LINC00261	0.0160613	-3.23678e-05
34	15	LINC00261	0.0163491	-0.0011209
34	16	LINC00261	0.0182054	-0.000640936
34	17	LINC00261	0.0190096	-0.00121306
34	18	LINC00261	0.0217285	0.000129424
34	19	LINC00261	0.0245307	0.00155529
34	20	LINC00261	0.030844	0.00649229
34	21	LINC00261	0.0428547	0.0171266
34	22	LINC00261	0.0641603	0.0370559
34	23	LINC00261	0.103443	0.0749621
34	24	LINC00261	0.175953	0.146096
34	25	LINC00261	0.302878	0.271644
34	26	LINC00261	0.498787	0.466177
34	27	LINC00261	0.757064	0.723078
34	28	LINC00261	1.03267	0.997311
34	29	LINC00261	1.2658	1.22906
34	30	LINC00261	1.42845	1.39034
34	31	LINC00261	1.53112	1.49163
34	32	LINC00261	1.59403	1.55316
34	33	LINC00261	1.63744	1.5952
34	34	LINC00261	1.66682	1.6232
34	35	LINC00261	1.68643	1.64143
34	36	LINC00261	1.70381	1.65744
34	37	LINC00261	1.71626	1.66851
34	38	LINC00261	1.72678	1.67765
34	39	LINC00261	1.73246	1.68196
34	40	LINC00261	1.73504	1.68316
35	1	LINC01133	0.0304696	0.00089553
35	2	LINC01133	0.0312445	0.000145986
35	3	LINC01133	0.033702	0.00107898
35	4	LINC01133	0.0346985	0.000550969
35	5	LINC01133	0.0353637	-0.000308369
35	6	LINC01133	0.0375535	0.000356961
35	7	LINC01133	0.0387116	-9.39855e-06
35	8	LINC01133	0.0402962	5.07059e-05
35	9	LINC01133	0.0421159	0.000345932
35	10	LINC01133	0.042815	-0.00047951
35	11	LINC01133	0.0442499	-0.000569121
35	12	LINC01133	0.0448747	-0.00146882
35	13	LINC01133	0.0464264	-0.00144155
35	14	LINC01133	0.0487908	-0.000601615
35	15	LINC01133	0.0507473	-0.000169693
35	16	LINC01133	0.0517342	-0.000707203
35	17	LINC01133	0.0544464	0.000480413
35	18	LINC01133	0.0583817	0.00289131
35	19	LINC01133	0.0655107	0.0084958
35	20	LINC01133	0.0798613	0.0213218
35	21	LINC01133	0.107207	0.0471428
35	22	LINC01133	0.158858	0.0972699
35	23	LINC01133	0.252654	0.189541
35	24	LINC01133	0.40811	0.343473
35	25	LINC01133	0.633969	0.567807
35	26	LINC01133	0.905736	0.83805
35	27	LINC01133	1.16775	1.09854
35	28	LINC01133	1.37733	1.30659
35	29	LINC01133	1.5221	1.44984
35	30	LINC01133	1.61763	1.54384
35	31	LINC01133	1.67917	1.60386
35	32	LINC01133	1.72088	1.64405
35	33	LINC01133	1.75089	1.67253
35	34	LINC01133	1.77363	1.69374
35	35	LINC01133	1.78913	1.70772
35	36	LINC01133	1.80086	1.71793
35	37	LINC01133	1.80701	1.72255
35	38	LINC01133	1.81218	1.7262
35	39	LINC01133	1.81304	1.72554
35	40	LINC01133	1.81486	1.72583
36	1	GAPDH	0.265414	0.0214762
36	2	GAPDH	0.258375	0.013034
36	3	GAPDH	0.251085	0.00434082
36	4	GAPDH	0.249362	0.00121459
36	5	GAPDH	0.249705	0.000153595
36	6	GAPDH	0.249548	-0.0014068
36	7	GAPDH	0.250187	-0.00217062
36	8	GAPDH	0.251034	-0.0027268
36	9	GAPDH	0.252841	-0.00232364
36	10	GAPDH	0.255029	-0.00153839
36	11	GAPDH	0.256938	-0.00103235
36	12	GAPDH	0.259854	0.000480084
36	13	GAPDH	0.262218	0.00144094
36	14	GAPDH	0.265749	0.00356858
36	15	GAPDH	0.271409	0.00782521
36	16	GAPDH	0.284299	0.0193115
36	17	GAPDH	0.306203	0.0398122
36	18	GAPDH	0.341744	0.0739501
36	19	GAPDH	0.409001	0.139804
36	20	GAPDH	0.528576	0.257976
36	21	GAPDH	0.723465	0.451462
36	22	GAPDH	0.997753	0.724346
36	23	GAPDH	1.32812	1.05331
36	24	GAPDH	1.6511	1.37488
36	25	GAPDH	1.90804	1.63042
36	26	GAPDH	2.08656	1.80754
36	27	GAPDH	2.20197	1.92155
36	28	GAPDH	2.27266	1.99083
36	29	GAPDH	2.31912	2.03589
36	30	GAPDH	2.35036	2.06573
36	31	GAPDH	2.36724	2.0812
36	32	GAPDH	2.37835	2.09091
36	33	GAPDH	2.38839	2.09955
36	34	GAPDH	2.39236	2.10212
36	35	GAPDH	2.39204	2.10039
36	36	GAPDH	2.39067	2.09762
36	37	GAPDH	2.38955	2.0951
36	38	GAPDH	2.38562	2.08976
36	39	GAPDH	2.38669	2.08943
36	40	GAPDH	2.38728	2.08861
37	1	BB-AS	0.0505024	-0.00424453
37	2	BB-AS	0.0518412	-0.00506573
37	3	BB-AS	0.0551571	-0.00390997
37	4	BB-AS	0.0591526	-0.00207448
37	5	BB-AS	0.0630568	-0.000330327
37	6	BB-AS	0.0654964	-5.08061e-05
37	7	BB-AS	0.0685748	0.000867557
37	8	BB-AS	0.0715201	0.00165279
37	9	BB-AS	0.073754	0.0017266
37	10	BB-AS	0.0761864	0.00199891
37	11	BB-AS	0.078567	0.00221952
37	12	BB-AS	0.0800367	0.00152913
37	13	BB-AS	0.082018	0.00135041
37	14	BB-AS	0.0839507	0.00112298
37	15	BB-AS	0.0850988	0.00011108
37	16	BB-AS	0.0867455	-0.000402275
37	17	BB-AS	0.0878183	-0.00148954
37	18	BB-AS	0.0898908	-0.0015771
37	19	BB-AS	0.0920308	-0.00159714
37	20	BB-AS	0.0936758	-0.00211221
37	21	BB-AS	0.0969861	-0.000962035
37	22	BB-AS	0.102035	0.00192691
37	23	BB-AS	0.109436	0.00716749
37	24	BB-AS	0.124083	0.0196548
37	25	BB-AS	0.151024	0.0444355
37	26	BB-AS	0.200911	0.0921625
37	27	BB-AS	0.290376	0.179468
37	28	BB-AS	0.439625	0.326556
37	29	BB-AS	0.656235	0.541006
37	30	BB-AS	0.916064	0.798675
37	31	BB-AS	1.16334	1.0438
37	32	BB-AS	1.35141	1.2297
37	33	BB-AS	1.47679	1.35292
37	34	BB-AS	1.55708	1.43105
37	35	BB-AS	1.61109	1.4829
37	36	BB-AS	1.64894	1.51859
37	37	BB-AS	1.67609	1.54358
37	38	BB-AS	1.69539	1.56072
37	39	BB-AS	1.70863	1.5718
37	40	BB-AS	1.71823	1.57924
38	1	MIR503	0.0727544	0.0308362
38	2	MIR503	0.0636259	0.0202581
38	3	MIR503	0.0526386	0.00782109
38	4	MIR503	0.0484048	0.00213766
38	5	MIR503	0.047648	-6.87099e-05
38	6	MIR503	0.0479117	-0.00125461
38	7	MIR503	0.0493066	-0.00130938
38	8	MIR503	0.0504747	-0.0015909
38	9	MIR503	0.0517907	-0.00172444
38	10	MIR503	0.0531958	-0.00176901
38	11	MIR503	0.0545136	-0.00190084
38	12	MIR503	0.0560113	-0.00185273
38	13	MIR503	0.0584651	-0.000848517
38	14	MIR503	0.0593766	-0.0013866
38	15	MIR503	0.0613833	-0.000829563
38	16	MIR503	0.0630382	-0.00062426
38	17	MIR503	0.064641	-0.000471127
38	18	MIR503	0.0657879	-0.000773782
38	19	MIR503	0.0675224	-0.000488878
38	20	MIR503	0.0691024	-0.000358573
38	21	MIR503	0.0710429	0.00013237
38	22	MIR503	0.0744642	0.00210407
38	23	MIR503	0.0788665	0.00505675
38	24	MIR503	0.085881	0.0106216
38	25	MIR503	0.098437	0.021728
38	26	MIR503	0.121474	0.0433151
38	27	MIR503	0.164093	0.0844845
38	28	MIR503	0.239822	0.158765
38	29	MIR503	0.366492	0.283985
38	30	MIR503	0.553987	0.47003
38	31	MIR503	0.792716	0.707309
38	32	MIR503	1.05147	0.964618
38	33	MIR503	1.28238	1.19408
38	34	MIR503	1.46541	1.37565
38	35	MIR503	1.59916	1.50795
38	36	MIR503	1.69666	1.604
38	37	MIR503	1.76694	1.67283
38	38	MIR503	1.81999	1.72443
38	39	MIR503	1.8593	1.76229
38	40	MIR503	1.8838	1.78534
39	1	MAF-AS	0.034564	-0.0118903
39	2	MAF-AS	0.0371667	-0.0113573
39	3	MAF-AS	0.0432626	-0.00733107
39	4	MAF-AS	0.0479723	-0.00469093
39	5	MAF-AS	0.0523077	-0.0024252
39	6	MAF-AS	0.0556063	-0.00119621
39	7	MAF-AS	0.0588633	-8.82529e-06
39	8	MAF-AS	0.0621079	0.00116606
39	9	MAF-AS	0.0649224	0.00191096
39	10	MAF-AS	0.0675586	0.00247751
39	11	MAF-AS	0.0695527	0.00240201
39	12	MAF-AS	0.0712912	0.00207089
39	13	MAF-AS	0.073929	0.00263899
39	14	MAF-AS	0.0764584	0.00309879
39	15	MAF-AS	0.0795252	0.00409595
39	16	MAF-AS	0.0813582	0.00385935
39	17	MAF-AS	0.0819352	0.00236669
39	18	MAF-AS	0.083885	0.00224684
39	19	MAF-AS	0.0856538	0.00194606
39	20	MAF-AS	0.0856287	-0.000148709
39	21	MAF-AS	0.0866506	-0.00119648
39	22	MAF-AS	0.0886011	-0.00131557
39	23	MAF-AS	0.0907451	-0.00124126
39	24	MAF-AS	0.0923121	-0.00174384
39	25	MAF-AS	0.0936907	-0.00243495
39	26	MAF-AS	0.0956899	-0.00250534
39	27	MAF-AS	0.0977506	-0.00251432
39	28	MAF-AS	0.0998725	-0.002462
39	29	MAF-AS	0.103147	-0.00125725
39	30	MAF-AS	0.108666	0.00219186
39	31	MAF-AS	0.117776	0.00923261
39	32	MAF-AS	0.13299	0.0223766
39	33	MAF-AS	0.157778	0.0450948
39	34	MAF-AS	0.198273	0.0835207
39	35	MAF-AS	0.266845	0.150023
39	36	MAF-AS	0.376246	0.257355
39	37	MAF-AS	0.539778	0.418817
39	38	MAF-AS	0.759832	0.636801
39	39	MAF-AS	1.01795	0.892851
39	40	MAF-AS	1.24244	1.11527
40	1	LINC00261	0.0290777	-0.00533883
40	2	LINC00261	0.032157	-0.00473001
40	3	LINC00261	0.0378503	-0.00150724
40	4	LINC00261	0.0406888	-0.00113929
40	5	LINC00261	0.0440142	-0.000284417
40	6	LINC00261	0.0477673	0.000998191
40	7	LINC00261	0.0503416	0.00110199
40	8	LINC00261	0.0530747	0.00136464
40	9	LINC00261	0.0552141	0.00103349
40	10	LINC00261	0.0577474	0.00109629
40	11	LINC00261	0.0593371	0.000215499
40	12	LINC00261	0.0607556	-0.000836484
40	13	LINC00261	0.0629259	-0.00113668
40	14	LINC00261	0.0658395	-0.00069366
40	15	LINC00261	0.0689312	-7.24365e-05
40	16	LINC00261	0.0710343	-0.000439853
40	17	LINC00261	0.0734481	-0.000496542
40	18	LINC00261	0.0772117	0.000796523
40	19	LINC00261	0.0837471	0.00486147
40	20	LINC00261	0.0941999	0.0128437
40	21	LINC00261	0.11485	0.0310236
40	22	LINC00261	0.151798	0.0655011
40	23	LINC00261	0.221534	0.132767
40	24	LINC00261	0.342796	0.251557
40	25	LINC00261	0.539576	0.445867
40	26	LINC00261	0.81344	0.717261
40	27	LINC00261	1.12019	1.02154
40	28	LINC00261	1.39827	1.29715
40	29	LINC00261	1.6066	1.50301
40	30	LINC00261	1.74245	1.63639
40	31	LINC00261	1.82971	1.72117
40	32	LINC00261	1.88837	1.77737
40	33	LINC00261	1.92763	1.81415
40	34	LINC00261	1.95613	1.84018
40	35	LINC00261	1.97712	1.8587
40	36	LINC00261	1.99386	1.87297
40	37	LINC00261	2.00625	1.8829
40	38	LINC00261	2.01615	1.89032
40	39	LINC00261	2.02394	1.89564
40	40	LINC00261	2.02711	1.89634
41	1	LINC01133	0.0420056	-0.00218983
41	2	LINC01133	0.0437231	-0.00275493
41	3	LINC01133	0.0478424	-0.000918115
41	4	LINC01133	0.0507303	-0.000312787
41	5	LINC01133	0.0532491	-7.65133e-05
41	6	LINC01133	0.0566581	0.00104986
41	7	LINC01133	0.0596792	0.00178844
41	8	LINC01133	0.0610595	0.000886243
41	9	LINC01133	0.0623532	-0.000102653
41	10	LINC01133	0.0652912	0.000552765
41	11	LINC01133	0.0661673	-0.000853676
41	12	LINC01133	0.0688083	-0.000495164
41	13	LINC01133	0.0709986	-0.000587435
41	14	LINC01133	0.071792	-0.00207658
41	15	LINC01133	0.074665	-0.00148614
41	16	LINC01133	0.0779169	-0.000516774
41	17	LINC01133	0.080912	0.000195768
41	18	LINC01133	0.0859515	0.00295276
41	19	LINC01133	0.0942674	0.00898607
41	20	LINC01133	0.109403	0.0218391
41	21	LINC01133	0.13766	0.0478139
41	22	LINC01133	0.189482	0.0973526
41	23	LINC01133	0.282277	0.187866
41	24	LINC01133	0.435757	0.339063
41	25	LINC01133	0.659909	0.560932
41	26	LINC01133	0.932784	0.831525
41	27	LINC01133	1.20115	1.09761
41	28	LINC01133	1.41814	1.31232
41	29	LINC01133	1.57266	1.46455
41	30	LINC01133	1.67654	1.56615
41	31	LINC01133	1.74122	1.62854
41	32	LINC01133	1.79254	1.67759
41	33	LINC01133	1.82825	1.71102
41	34	LINC01133	1.85382	1.7343
41	35	LINC01133	1.86861	1.74681
41	36	LINC01133	1.88055	1.75647
41	37	LINC01133	1.88767	1.76131
41	38	LINC01133	1.89318	1.76453
41	39	LINC01133	1.89654	1.76561
41	40	LINC01133	1.8985	1.76528
42	1	GAPDH	0.0921859	-0.00711885
42	2	GAPDH	0.0959603	-0.00703379
42	3	GAPDH	0.104266	-0.00241773
42	4	GAPDH	0.109902	-0.00047091
42	5	GAPDH	0.11544	0.00137822
42	6	GAPDH	0.118911	0.00115894
42	7	GAPDH	0.123202	0.00176087
42	8	GAPDH	0.125893	0.000762679
42	9	GAPDH	0.129514	0.000694407
42	10	GAPDH	0.132268	-0.000241187
42	11	GAPDH	0.135114	-0.00108442
42	12	GAPDH	0.137384	-0.00250371
42	13	GAPDH	0.142057	-0.00152012
42	14	GAPDH	0.14975	0.00248297
42	15	GAPDH	0.159011	0.00805531
42	16	GAPDH	0.178073	0.0234272
42	17	GAPDH	0.210752	0.0524177
42	18	GAPDH	0.267643	0.105619
42	19	GAPDH	0.366883	0.20117
42	20	GAPDH	0.528995	0.359592
42	21	GAPDH	0.758409	0.585317
42	22	GAPDH	1.02819	0.851412
42	23	GAPDH	1.28645	1.10598
42	24	GAPDH	1.48456	1.3004
42	25	GAPDH	1.62054	1.43269
42	26	GAPDH	1.70439	1.51285
42	27	GAPDH	1.76082	1.56559
42	28	GAPDH	1.79557	1.59665
42	29	GAPDH	1.81781	1.6152
42	30	GAPDH	1.83129	1.62499
42	31	GAPDH	1.84217	1.63218
42	32	GAPDH	1.84833	1.63466
42	33	GAPDH	1.85102	1.63366
42	34	GAPDH	1.84995	1.62889
42	35	GAPDH	1.84967	1.62493
42	36	GAPDH	1.85009	1.62166
42	37	GAPDH	1.85203	1.6199
42	38	GAPDH	1.85196	1.61615
42	39	GAPDH	1.85024	1.61074
42	40	GAPDH	1.84933	1.60614
43	1	BB-AS	0.03801	-0.0102677
43	2	BB-AS	0.0404522	-0.00877077
43	3	BB-AS	0.0454364	-0.00473175
43	4	BB-AS	0.0482136	-0.00289975
43	5	BB-AS	0.0510156	-0.00104297
43	6	BB-AS	0.0530897	8.58592e-05
43	7	BB-AS	0.0543575	0.000408466
43	8	BB-AS	0.0549306	3.63101e-05
43	9	BB-AS	0.057568	0.00172851
43	10	BB-AS	0.0580646	0.00127991
43	11	BB-AS	0.059178	0.00144806
43	12	BB-AS	0.0606723	0.00199713
43	13	BB-AS	0.0616012	0.00198082
43	14	BB-AS	0.061769	0.00120345
43	15	BB-AS	0.0635675	0.00205674
43	16	BB-AS	0.0654472	0.00299117
43	17	BB-AS	0.0648263	0.001425
43	18	BB-AS	0.0643685	2.19913e-05
43	19	BB-AS	0.0652352	-5.65261e-05
43	20	BB-AS	0.0663143	7.74321e-05
43	21	BB-AS	0.0663478	-0.000834343
43	22	BB-AS	0.0667105	-0.00141684
43	23	BB-AS	0.0669709	-0.00210168
43	24	BB-AS	0.0690389	-0.000978939
43	25	BB-AS	0.0695111	-0.00145196
43	26	BB-AS	0.0705681	-0.00134017
43	27	BB-AS	0.0716893	-0.00116419
43	28	BB-AS	0.075077	0.00127827
43	29	BB-AS	0.0834783	0.00873436
43	30	BB-AS	0.0977403	0.0220511
43	31	BB-AS	0.125341	0.048707
43	32	BB-AS	0.177854	0.100274
43	33	BB-AS	0.269972	0.191447
43	34	BB-AS	0.417622	0.338152
43	35	BB-AS	0.621057	0.540642
43	36	BB-AS	0.849156	0.767795
43	37	BB-AS	1.0548	0.972499
43	38	BB-AS	1.2084	1.12515
43	39	BB-AS	1.31426	1.23006
43	40	BB-AS	1.37834	1.2932
44	1	MIR503	-0.000531577	-0.00604341
44	2	MIR503	0.000930546	-0.00581712
44	3	MIR503	0.00373126	-0.00425224
44	4	MIR503	0.0076869	-0.00153243
44	5	MIR503	0.00997547	-0.000479696
44	6	MIR503	0.0107853	-0.000905688
44	7	MIR503	0.0135627	0.00063586
44	8	MIR503	0.0145552	0.000392529
44	9	MIR503	0.0169116	0.00151308
44	10	MIR503	0.0175211	0.000886757
44	11	MIR503	0.0192065	0.0013363
44	12	MIR503	0.021361	0.00225501
44	13	MIR503	0.0223809	0.00203912
44	14	MIR503	0.0225693	0.00099164
44	15	MIR503	0.0243209	0.00150746
44	16	MIR503	0.0254934	0.00144406
44	17	MIR503	0.0262788	0.000993616
44	18	MIR503	0.026962	0.00044107
44	19	MIR503	0.0281045	0.000347736
44	20	MIR503	0.0279386	-0.00105405
44	21	MIR503	0.0281172	-0.00211124
44	22	MIR503	0.0299873	-0.00147704
44	23	MIR503	0.0306388	-0.00206129
44	24	MIR503	0.0313955	-0.00254042
44	25	MIR503	0.0339193	-0.00125246
44	26	MIR503	0.0392899	0.00288231
44	27	MIR503	0.046476	0.00883257
44	28	MIR503	0.0571105	0.0182312
44	29	MIR503	0.0771618	0.0370466
44	30	MIR503	0.115224	0.0738731
44	31	MIR503	0.182487	0.139901
44	32	MIR503	0.293878	0.250056
44	33	MIR503	0.459003	0.413944
44	34	MIR503	0.666787	0.620493
44	35	MIR503	0.883838	0.836308
44	36	MIR503	1.07396	1.02519
44	37	MIR503	1.22035	1.17035
44	38	MIR503	1.32489	1.27365
44	39	MIR503	1.39983	1.34736
44	40	MIR503	1.44821	1.3945
45	1	MAF-AS	-0.0163713	-0.00664356
45	2	MAF-AS	-0.0160132	-0.00743406
45	3	MAF-AS	-0.0132484	-0.00581778
45	4	MAF-AS	-0.0111661	-0.00488404
45	5	MAF-AS	-0.00767205	-0.00253852
45	6	MAF-AS	-0.00575369	-0.00176872
45	7	MAF-AS	-0.0041685	-0.00133209
45	8	MAF-AS	-0.00260357	-0.000915711
45	9	MAF-AS	-0.000439144	0.000100159
45	10	MAF-AS	0.00370052	0.00309126
45	11	MAF-AS	0.00503117	0.00327336
45	12	MAF-AS	0.00623353	0.00332716
45	13	MAF-AS	0.00651569	0.00246077
45	14	MAF-AS	0.00809238	0.0028889
45	15	MAF-AS	0.00931547	0.00296344
45	16	MAF-AS	0.00876851	0.00126793
45	17	MAF-AS	0.00875172	0.00010258
45	18	MAF-AS	0.0112865	0.00148885
45	19	MAF-AS	0.0135009	0.00255462
45	20	MAF-AS	0.0146211	0.00252628
45	21	MAF-AS	0.0154926	0.00224919
45	22	MAF-AS	0.0163081	0.00191623
45	23	MAF-AS	0.0160886	0.00054815
45	24	MAF-AS	0.0162675	-0.000421541
45	25	MAF-AS	0.0172252	-0.000612387
45	26	MAF-AS	0.0190416	5.54304e-05
45	27	MAF-AS	0.019251	-0.000883728
45	28	MAF-AS	0.019245	-0.00203825
45	29	MAF-AS	0.0210719	-0.00135993
45	30	MAF-AS	0.0211948	-0.00238561
45	31	MAF-AS	0.0212764	-0.00345251
45	32	MAF-AS	0.0239192	-0.0019583
45	33	MAF-AS	0.0255568	-0.00146924
45	34	MAF-AS	0.0274936	-0.000680996
45	35	MAF-AS	0.0310282	0.00170503
45	36	MAF-AS	0.0362787	0.00580696
45	37	MAF-AS	0.0441125	0.0124922
45	38	MAF-AS	0.055531	0.0227622
45	39	MAF-AS	0.0768524	0.0429351
45	40	MAF-AS	0.104269	0.0692034
46	1	LINC00261	-0.0311381	-0.00268123
46	2	LINC00261	-0.0293669	-0.00262736
46	3	LINC00261	-0.0269132	-0.00189107
46	4	LINC00261	-0.024223	-0.000918144
46	5	LINC00261	-0.0210063	0.000581153
46	6	LINC00261	-0.0196328	0.000237321
46	7	LINC00261	-0.017257	0.000895686
46	8	LINC00261	-0.0152458	0.00118957
46	9	LINC00261	-0.0136457	0.00107234
46	10	LINC00261	-0.0127409	0.000259738
46	11	LINC00261	-0.0114998	-0.000216469
46	12	LINC00261	-0.00924352	0.000322424
46	13	LINC00261	-0.00678411	0.00106447
46	14	LINC00261	-0.00612272	8.49904e-06
46	15	LINC00261	-0.00575059	-0.00133672
46	16	LINC00261	-0.00459179	-0.00189529
46	17	LINC00261	-0.00161404	-0.00063489
46	18	LINC00261	0.00199959	0.00126138
46	19	LINC00261	0.0082812	0.00582563
46	20	LINC00261	0.017732	0.013559
46	21	LINC00261	0.0364606	0.0305703
46	22	LINC00261	0.0729195	0.0653118
46	23	LINC00261	0.140739	0.131414
46	24	LINC00261	0.255377	0.244335
46	25	LINC00261	0.436062	0.423302
46	26	LINC00261	0.678632	0.664155
46	27	LINC00261	0.942916	0.926722
46	28	LINC00261	1.17271	1.1548
46	29	LINC00261	1.33803	1.3184
46	30	LINC00261	1.4459	1.42455
46	31	LINC00261	1.51592	1.49286
46	32	LINC00261	1.56318	1.5384
46	33	LINC00261	1.59351	1.56701
46	34	LINC00261	1.61626	1.58804
46	35	LINC00261	1.63216	1.60223
46	36	LINC00261	1.64468	1.61303
46	37	LINC00261	1.6558	1.62243
46	38	LINC00261	1.66389	1.62881
46	39	LINC00261	1.66868	1.63187
46	40	LINC00261	1.67142	1.6329
47	1	LINC01133	0.0232197	0.00170189
47	2	LINC01133	0.0231609	-0.000369859
47	3	LINC01133	0.0252461	-0.000297633
47	4	LINC01133	0.028006	0.000449284
47	5	LINC01133	0.029442	-0.000127722
47	6	LINC01133	0.0316133	3.05994e-05
47	7	LINC01133	0.0343661	0.000770496
47	8	LINC01133	0.0365252	0.000916567
47	9	LINC01133	0.0380697	0.000448162
47	10	LINC01133	0.0391559	-0.00047858
47	11	LINC01133	0.0413058	-0.000341707
47	12	LINC01133	0.0424492	-0.00121128
47	13	LINC01133	0.0445441	-0.00112928
47	14	LINC01133	0.0470498	-0.000636568
47	15	LINC01133	0.0485845	-0.0011149
47	16	LINC01133	0.0518085	9.62232e-05
47	17	LINC01133	0.0563516	0.00262635
47	18	LINC01133	0.0644008	0.00866258
47	19	LINC01133	0.0782574	0.0205062
47	20	LINC01133	0.106398	0.0466336
47	21	LINC01133	0.158087	0.0963097
47	22	LINC01133	0.251152	0.187362
47	23	LINC01133	0.403238	0.337435
47	24	LINC01133	0.623427	0.555611
47	25	LINC01133	0.887456	0.817627
47	26	LINC01133	1.14948	1.07764
47	27	LINC01133	1.36232	1.28846
47	28	LINC01133	1.50984	1.43397
47	29	LINC01133	1.60798	1.5301
47	30	LINC01133	1.67628	1.59639
47	31	LINC01133	1.72423	1.64233
47	32	LINC01133	1.75759	1.67367
47	33	LINC01133	1.783	1.69707
47	34	LINC01133	1.79913	1.71119
47	35	LINC01133	1.80896	1.719
47	36	LINC01133	1.81731	1.72534
47	37	LINC01133	1.82086	1.72687
47	38	LINC01133	1.82302	1.72702
47	39	LINC01133	1.82638	1.72837
47	40	LINC01133	1.82845	1.72842
48	1	GAPDH	0.108216	-0.0046745
48	2	GAPDH	0.111426	-0.00569513
48	3	GAPDH	0.119215	-0.00213697
48	4	GAPDH	0.124285	-0.00129858
48	5	GAPDH	0.130041	0.000226809
48	6	GAPDH	0.134305	0.000260381
48	7	GAPDH	0.13896	0.000683856
48	8	GAPDH	0.143365	0.000858676
48	9	GAPDH	0.148601	0.00186318
48	10	GAPDH	0.153756	0.00278802
48	11	GAPDH	0.156607	0.00140729
48	12	GAPDH	0.159189	-0.000241569
48	13	GAPDH	0.162001	-0.00166032
48	14	GAPDH	0.165024	-0.00286809
48	15	GAPDH	0.17224	0.000117324
48	16	GAPDH	0.182271	0.00591748
48	17	GAPDH	0.199539	0.0189543
48	18	GAPDH	0.22909	0.0442746
48	19	GAPDH	0.28447	0.0954243
48	20	GAPDH	0.381577	0.1883
48	21	GAPDH	0.542556	0.345048
48	22	GAPDH	0.78238	0.580642
48	23	GAPDH	1.08158	0.875609
48	24	GAPDH	1.3852	1.175
48	25	GAPDH	1.63398	1.41955
48	26	GAPDH	1.80768	1.58902
48	27	GAPDH	1.91769	1.6948
48	28	GAPDH	1.99	1.76288
48	29	GAPDH	2.03236	1.80101
48	30	GAPDH	2.06482	1.82923
48	31	GAPDH	2.0888	1.84899
48	32	GAPDH	2.10135	1.8573
48	33	GAPDH	2.11246	1.86418
48	34	GAPDH	2.11672	1.86422
48	35	GAPDH	2.11909	1.86235
48	36	GAPDH	2.11697	1.856
48	37	GAPDH	2.11821	1.853
48	38	GAPDH	2.11993	1.8505
48	39	GAPDH	2.12099	1.84733
48	40	GAPDH	2.12226	1.84436
49	1	BB-AS	0.0729327	-0.0114317
49	2	BB-AS	0.0747955	-0.0122948
49	3	BB-AS	0.0798458	-0.00997026
49	4	BB-AS	0.0863337	-0.00620821
49	5	BB-AS	0.0919756	-0.00329221
49	6	BB-AS	0.0973129	-0.000680715
49	7	BB-AS	0.101735	0.00101511
49	8	BB-AS	0.10639	0.00294458
49	9	BB-AS	0.109867	0.00369638
49	10	BB-AS	0.112921	0.0040243
49	11	BB-AS	0.11541	0.00378707
49	12	BB-AS	0.118355	0.00400629
49	13	BB-AS	0.121023	0.00394834
49	14	BB-AS	0.123899	0.00409837
49	15	BB-AS	0.125811	0.00328494
49	16	BB-AS	0.127618	0.00236644
49	17	BB-AS	0.129516	0.00153865
49	18	BB-AS	0.131471	0.000767433
49	19	BB-AS	0.134072	0.000642654
49	20	BB-AS	0.135107	-0.00104843
49	21	BB-AS	0.1369	-0.00198139
49	22	BB-AS	0.138358	-0.00324898
49	23	BB-AS	0.141261	-0.00307172
49	24	BB-AS	0.143529	-0.00352991
49	25	BB-AS	0.146696	-0.00308874
49	26	BB-AS	0.153291	0.000780199
49	27	BB-AS	0.164615	0.00937911
49	28	BB-AS	0.184638	0.0266761
49	29	BB-AS	0.222516	0.0618286
49	30	BB-AS	0.291053	0.127639
49	31	BB-AS	0.411932	0.245792
49	32	BB-AS	0.603156	0.434291
49	33	BB-AS	0.865281	0.69369
49	34	BB-AS	1.15688	0.982558
49	35	BB-AS	1.41641	1.23937
49	36	BB-AS	1.60698	1.42721
49	37	BB-AS	1.73559	1.55309
49	38	BB-AS	1.81896	1.63374
49	39	BB-AS	1.87778	1.68983
49	40	BB-AS	1.9139	1.72322
50	1	MIR503	0.0515358	-0.000305933
50	2	MIR503	0.0523769	-0.00134406
[truncated: 1,878 more rows]

## Sheet: Results
Well	Well Position	Sample Name	Target Name	Task	Reporter	Quencher	RQ	CT	Ct Mean	Delta Ct Mean	Delta Delta Ct	2^(-DDCT)	Automatic Ct Threshold	Ct Threshold	Automatic Baseline	Baseline Start	Baseline End	Efficiency	Tm1	Tm2	Tm3	Custom1	Custom2	Custom3	Custom4	Custom5	Custom6	MTP
1	A1	80CA	BB-AS	UNKNOWN	SYBR	None	24.8805	25.212	25.2122	7.10684	-4.63694	24.8805	TRUE	0.0595028	TRUE	3	22	1	80.9295									N
2	A2	80CA	MIR503	UNKNOWN	SYBR	None	2.9955	27.996	27.9963	9.89087	-1.5828	2.9955	TRUE	0.162622	TRUE	3	23	1	82.1067									N
3	A3	80CA	MAF-AS	UNKNOWN	SYBR	None	3.76557	29.98	29.9804	11.875	-1.91287	3.76557	TRUE	0.196511	TRUE	3	24	1	89.1698									N
4	A4	80CA	LINC00261	UNKNOWN	SYBR	None	1.46388	21.239	21.2394	3.134	-0.549795	1.46388	TRUE	0.08791	TRUE	3	17	1	83.9706									N
5	A5	80CA	LINC01133	UNKNOWN	SYBR	None	0.271536	22.951	22.9511	4.84568	1.88078	0.271536	TRUE	0.186796	TRUE	3	18	1	83.6763									N
6	A6	80CA	GAPDH	UNKNOWN	SYBR	None		18.105	18.1054				TRUE	0.195442	TRUE	3	13	1	84.8535									N
7	A7	80N	BB-AS	UNKNOWN	SYBR	None	1	30.481	30.481	11.7438			TRUE	0.0595028	TRUE	3	27	1	81.1257									N
8	A8	80N	MIR503	UNKNOWN	SYBR	None	1	30.211	30.2109	11.4737			TRUE	0.162622	TRUE	3	25	1	82.3029									N
9	A9	80N	MAF-AS	UNKNOWN	SYBR	None	1	32.525	32.5251	13.7878			TRUE	0.196511	TRUE	3	27	1	89.366									N
10	A10	80N	LINC00261	UNKNOWN	SYBR	None	1	22.421	22.421	3.6838			TRUE	0.08791	TRUE	3	18	1	84.0687									N
11	A11	80N	LINC01133	UNKNOWN	SYBR	None	1	21.702	21.7021	2.96489			TRUE	0.186796	TRUE	3	17	1	83.6763									N
12	A12	80N	GAPDH	UNKNOWN	SYBR	None		18.737	18.7372				TRUE	0.195442	TRUE	3	14	1	84.7554									N
13	B1	81CA	BB-AS	UNKNOWN	SYBR	None	1.25825	30.26	30.2602	11.4124	0.360819	0.778722	TRUE	0.0595028	TRUE	3	26	1	80.8314									N
14	B2	81CA	MIR503	UNKNOWN	SYBR	None	13.1269	26.607	26.607	7.75922	-3.39563	10.5242	TRUE	0.162622	TRUE	3	21	1	82.2048									N
15	B3	81CA	MAF-AS	UNKNOWN	SYBR	None	3.88337	30.678	30.6783	11.8305	-1.8057	3.49599	TRUE	0.196511	TRUE	3	25	1	89.2679									N
16	B4	81CA	LINC00261	UNKNOWN	SYBR	None	0.284573	24.345	24.3447	5.49693	1.15682	0.448499	TRUE	0.08791	TRUE	3	20	1	84.0687									N
17	B5	81CA	LINC01133	UNKNOWN	SYBR	None	0.162594	24.433	24.4334	5.58554	3.09681	0.116887	TRUE	0.186796	TRUE	3	19	1	83.6763									N
18	B6	81CA	GAPDH	UNKNOWN	SYBR	None		18.848	18.8478				TRUE	0.195442	TRUE	3	14	1	84.8535									N
19	B7	81N	BB-AS	UNKNOWN	SYBR	None	1.61578	31.229	31.2287	11.0516			TRUE	0.0595028	TRUE	3	28	1	80.9295									N
20	B8	81N	MIR503	UNKNOWN	SYBR	None	1.24731	31.332	31.332	11.1549			TRUE	0.162622	TRUE	3	26	1	82.3029									N
21	B9	81N	MAF-AS	UNKNOWN	SYBR	None	1.11081	33.813	33.8133	13.6362			TRUE	0.196511	TRUE	3	28	1	89.366									N
22	B10	81N	LINC00261	UNKNOWN	SYBR	None	0.634499	24.517	24.5172	4.34011			TRUE	0.08791	TRUE	3	20	1	84.0687									N
23	B11	81N	LINC01133	UNKNOWN	SYBR	None	1.39104	22.666	22.6658	2.48873			TRUE	0.186796	TRUE	3	17	1	83.6763									N
24	B12	81N	GAPDH	UNKNOWN	SYBR	None		20.177	20.1771				TRUE	0.195442	TRUE	3	14	1	84.8535									N
25	C1	82CA	BB-AS	UNKNOWN	SYBR	None	34.8099	25.583	25.5827	6.62236	-5.54116	46.5645	TRUE	0.0595028	TRUE	3	22	1	80.8314									N
26	C2	82CA	MIR503	UNKNOWN	SYBR	None	2.99947	28.849	28.8493	9.88896	-2.49834	5.65036	TRUE	0.162622	TRUE	3	24	1	82.2048									N
27	C3	82CA	MAF-AS	UNKNOWN	SYBR	None	0.524791	33.678	33.6784	14.718	-3.52054	11.4759	TRUE	0.196511	TRUE	3	28	1	89.2679									N
28	C4	82CA	LINC00261	UNKNOWN	SYBR	None	0.862743	22.857	22.8572	3.8968	0.169033	0.889439	TRUE	0.08791	TRUE	3	19	1	84.0687									N
29	C5	82CA	LINC01133	UNKNOWN	SYBR	None	0.204858	24.213	24.2126	5.2522	1.80792	0.285602	TRUE	0.186796	TRUE	3	19	1	83.6763									N
30	C6	82CA	GAPDH	UNKNOWN	SYBR	None		18.96	18.9604				TRUE	0.195442	TRUE	3	14	1	84.8535									N
31	C7	82N	BB-AS	UNKNOWN	SYBR	None	0.747563	31.686	31.6862	12.1635			TRUE	0.0595028	TRUE	3	28	1	80.8314									N
32	C8	82N	MIR503	UNKNOWN	SYBR	None	0.530846	31.91	31.91	12.3873			TRUE	0.162622	TRUE	3	26	1	82.3029									N
33	C9	82N	MAF-AS	UNKNOWN	SYBR	None	0.0457298	37.761	37.7613	18.2386			TRUE	0.196511	TRUE	3	32	1	89.2679									N
34	C10	82N	LINC00261	UNKNOWN	SYBR	None	0.969986	23.25	23.2505	3.72776			TRUE	0.08791	TRUE	3	19	1	84.0687									N
35	C11	82N	LINC01133	UNKNOWN	SYBR	None	0.717284	22.967	22.967	3.44428			TRUE	0.186796	TRUE	3	18	1	83.6763									N
36	C12	82N	GAPDH	UNKNOWN	SYBR	None		19.523	19.5227				TRUE	0.195442	TRUE	3	14	1	84.8535									N
37	D1	83CA	BB-AS	UNKNOWN	SYBR	None	38.1148	25.43	25.4303	6.4915	-4.77838	27.4432	TRUE	0.0595028	TRUE	3	22	1	81.0276									N
38	D2	83CA	MIR503	UNKNOWN	SYBR	None	5.30469	28.005	28.0052	9.0664	-2.12629	4.36594	TRUE	0.162622	TRUE	3	23	1	82.2048									N
39	D3	83CA	MAF-AS	UNKNOWN	SYBR	None	0.148626	35.477	35.4769	16.5381			TRUE	0.196511	TRUE	3	30	1	89.2679									N
40	D4	83CA	LINC00261	UNKNOWN	SYBR	None	1.14157	22.432	22.4316	3.49277	1.08577	0.47114	TRUE	0.08791	TRUE	3	18	1	84.1668									N
41	D5	83CA	LINC01133	UNKNOWN	SYBR	None	0.473722	22.982	22.9816	4.04278	2.07813	0.236821	TRUE	0.186796	TRUE	3	18	1	83.7744									N
42	D6	83CA	GAPDH	UNKNOWN	SYBR	None		18.939	18.9388				TRUE	0.195442	TRUE	3	14	1	84.9516									N
43	D7	83N	BB-AS	UNKNOWN	SYBR	None	1.38886	31.292	31.2917	11.2699			TRUE	0.0595028	TRUE	3	28	1	80.9295									N
44	D8	83N	MIR503	UNKNOWN	SYBR	None	1.21502	31.215	31.2145	11.1927			TRUE	0.162622	TRUE	3	26	1	82.3029									N
45	D9	83N	MAF-AS	UNKNOWN	SYBR	None		Undetermined					TRUE	0.196511	TRUE	3	35	1	89.4641	77.2018								Y
46	D10	83N	LINC00261	UNKNOWN	SYBR	None	2.423	22.429	22.4288	2.407			TRUE	0.08791	TRUE	3	18	1	84.1668									N
47	D11	83N	LINC01133	UNKNOWN	SYBR	None	2.00034	21.986	21.9865	1.96465			TRUE	0.186796	TRUE	3	17	1	83.7744									N
48	D12	83N	GAPDH	UNKNOWN	SYBR	None		20.022	20.0218				TRUE	0.195442	TRUE	3	15	1	84.8535									N
49	E1	84CA	BB-AS	UNKNOWN	SYBR	None	2.88043	28.968	28.9683	10.2175	0.398136	0.758838	TRUE	0.0595028	TRUE	3	25	1	81.0276									N
50	E2	84CA	MIR503	UNKNOWN	SYBR	None	2.99761	28.641	28.6407	9.88986	0.410074	0.752585	TRUE	0.162622	TRUE	3	23	1	82.2048									N
51	E3	84CA	MAF-AS	UNKNOWN	SYBR	None	0.340575	34.093	34.0926	15.3418	-1.46272	2.75627	TRUE	0.196511	TRUE	3	28	1	89.366									N
52	E4	84CA	LINC00261	UNKNOWN	SYBR	None	0.119326	25.502	25.5016	6.75081	1.76635	0.293952	TRUE	0.08791	TRUE	3	21	1	84.1668									N
53	E5	84CA	LINC01133	UNKNOWN	SYBR	None	0.244732	23.746	23.7464	4.99562	1.69641	0.308553	TRUE	0.186796	TRUE	3	18	1	83.6763									N
54	E6	84CA	GAPDH	UNKNOWN	SYBR	None		18.751	18.7508				TRUE	0.195442	TRUE	3	14	1	84.8535									N
55	E7	84N	BB-AS	UNKNOWN	SYBR	None	3.79584	30.524	30.5238	9.81936			TRUE	0.0595028	TRUE	3	27	1	81.1257									N
56	E8	84N	MIR503	UNKNOWN	SYBR	None	3.98309	30.184	30.1842	9.47979			TRUE	0.162622	TRUE	3	25	1	82.3029									N
57	E9	84N	MAF-AS	UNKNOWN	SYBR	None	0.123564	37.509	37.5089	16.8045			TRUE	0.196511	TRUE	3	32	1	89.366									N
58	E10	84N	LINC00261	UNKNOWN	SYBR	None	0.405938	25.689	25.6889	4.98447			TRUE	0.08791	TRUE	3	21	1	84.1668									N
59	E11	84N	LINC01133	UNKNOWN	SYBR	None	0.793162	24.004	24.0036	3.29921			TRUE	0.186796	TRUE	3	19	1	83.7744									N
60	E12	84N	GAPDH	UNKNOWN	SYBR	None		20.704	20.7044				TRUE	0.195442	TRUE	3	15	1	84.8535									N
61	F1	85CA	BB-AS	UNKNOWN	SYBR	None	11.3589	27.467	27.4671	8.23804	-3.61476	12.2504	TRUE	0.0595028	TRUE	3	24	1	80.8314									N
62	F2	85CA	MIR503	UNKNOWN	SYBR	None	2.60086	29.324	29.3237	10.0947	0.516438	0.699096	TRUE	0.162622	TRUE	3	24	1	82.2048									N
63	F3	85CA	MAF-AS	UNKNOWN	SYBR	None	1.14315	32.824	32.8238	13.5948	-1.91627	3.77447	TRUE	0.196511	TRUE	3	27	1	89.366									N
64	F4	85CA	LINC00261	UNKNOWN	SYBR	None	0.694803	23.438	23.4381	4.20912	-7.42504	171.854	TRUE	0.08791	TRUE	3	19	1	84.0687									N
65	F5	85CA	LINC01133	UNKNOWN	SYBR	None	0.379307	23.592	23.5925	4.36346	-1.1724	2.25386	TRUE	0.186796	TRUE	3	18	1	83.6763									N
66	F6	85CA	GAPDH	UNKNOWN	SYBR	None		19.229	19.229				TRUE	0.195442	TRUE	3	14	1	84.8535									N
67	F7	85N	BB-AS	UNKNOWN	SYBR	None	0.927224	32.604	32.6042	11.8528			TRUE	0.0595028	TRUE	3	29	1	80.9295									N
68	F8	85N	MIR503	UNKNOWN	SYBR	None	3.72032	30.33	30.3297	9.57825			TRUE	0.162622	TRUE	3	25	1	82.3029									N
69	F9	85N	MAF-AS	UNKNOWN	SYBR	None	0.302863	36.263	36.2625	15.5111			TRUE	0.196511	TRUE	3	30	1	89.366									N
70	F10	85N	LINC00261	UNKNOWN	SYBR	None	0.00404298	32.386	32.3856	11.6342			TRUE	0.08791	TRUE	3	28	1	84.1668									N
71	F11	85N	LINC01133	UNKNOWN	SYBR	None	0.168292	26.287	26.2873	5.53585			TRUE	0.186796	TRUE	3	21	1	83.7744									N
72	F12	85N	GAPDH	UNKNOWN	SYBR	None		20.751	20.7514				TRUE	0.195442	TRUE	3	15	1	84.8535									N
73	G1	86CA	BB-AS	UNKNOWN	SYBR	None	44.4786	25.153	25.1533	6.26875	-4.97011	31.3439	TRUE	0.0595028	TRUE	3	22	1	80.8314									N
74	G2	86CA	MIR503	UNKNOWN	SYBR	None	5.23553	27.97	27.9699	9.08534	-1.37293	2.58995	TRUE	0.162622	TRUE	3	23	1	82.2048									N
75	G3	86CA	MAF-AS	UNKNOWN	SYBR	None	4.81111	30.406	30.4061	11.5215	-2.1789	4.52808	TRUE	0.196511	TRUE	3	25	1	89.2679									N
76	G4	86CA	LINC00261	UNKNOWN	SYBR	None	0.612887	23.275	23.2747	4.3901	0.386345	0.765065	TRUE	0.08791	TRUE	3	19	1	84.0687									N
77	G5	86CA	LINC01133	UNKNOWN	SYBR	None	0.299647	23.588	23.5882	4.70356	0.630121	0.646122	TRUE	0.186796	TRUE	3	18	1	83.5782									N
78	G6	86CA	GAPDH	UNKNOWN	SYBR	None		18.885	18.8846				TRUE	0.195442	TRUE	3	14	1	84.8535									N
79	G7	86N	BB-AS	UNKNOWN	SYBR	None	1.41905	30.322	30.3221	11.2389			TRUE	0.0595028	TRUE	3	26	1	80.8314									N
80	G8	86N	MIR503	UNKNOWN	SYBR	None	2.02148	29.541	29.5415	10.4583			TRUE	0.162622	TRUE	3	24	1	82.2048									N
81	G9	86N	MAF-AS	UNKNOWN	SYBR	None	1.06251	32.784	32.7836	13.7004			TRUE	0.196511	TRUE	3	27	1	89.2679									N
82	G10	86N	LINC00261	UNKNOWN	SYBR	None	0.801091	23.087	23.087	4.00376			TRUE	0.08791	TRUE	3	19	1	84.0687									N
83	G11	86N	LINC01133	UNKNOWN	SYBR	None	0.463763	23.157	23.1567	4.07343			TRUE	0.186796	TRUE	3	18	1	83.6763									N
84	G12	86N	GAPDH	UNKNOWN	SYBR	None		19.083	19.0832				TRUE	0.195442	TRUE	3	14	1	84.8535									N
85	H1	87CA	BB-AS	UNKNOWN	SYBR	None	0.46685	30.59	30.5904	12.8428	1.72523	0.30245	TRUE	0.0595028	TRUE	3	27	1	80.8314									N
86	H2	87CA	MIR503	UNKNOWN	SYBR	None	1.95938	28.251	28.2509	10.5033	-0.385483	1.3063	TRUE	0.162622	TRUE	3	23	1	82.1067									N
87	H3	87CA	MAF-AS	UNKNOWN	SYBR	None	6.44218	28.848	28.8479	11.1003	-3.21352	9.27612	TRUE	0.196511	TRUE	3	23	1	89.2679									N
88	H4	87CA	LINC00261	UNKNOWN	SYBR	None	0.184195	23.872	23.8721	6.12449	4.459	0.0454682	TRUE	0.08791	TRUE	3	20	1	83.9706									N
89	H5	87CA	LINC01133	UNKNOWN	SYBR	None	0.0930927	24.138	24.1377	6.39008	4.7372	0.0374939	TRUE	0.186796	TRUE	3	19	1	83.6763									N
90	H6	87CA	GAPDH	UNKNOWN	SYBR	None		17.748	17.7476				TRUE	0.195442	TRUE	3	13	1	84.8535									N
91	H7	87N	BB-AS	UNKNOWN	SYBR	None	1.54356	31.778	31.7776	11.1175			TRUE	0.0595028	TRUE	3	28	1	81.0276									N
92	H8	87N	MIR503	UNKNOWN	SYBR	None	1.49995	31.549	31.5488	10.8888			TRUE	0.162622	TRUE	3	26	1	82.2048									N
93	H9	87N	MAF-AS	UNKNOWN	SYBR	None	0.694491	34.974	34.9739	14.3138			TRUE	0.196511	TRUE	3	30	1	89.366									N
94	H10	87N	LINC00261	UNKNOWN	SYBR	None	4.05107	22.326	22.3256	1.66549			TRUE	0.08791	TRUE	3	18	1	84.0687									N
95	H11	87N	LINC01133	UNKNOWN	SYBR	None	2.48288	22.313	22.3129	1.65288			TRUE	0.186796	TRUE	3	17	1	83.6763									N
96	H12	87N	GAPDH	UNKNOWN	SYBR	None		20.66	20.6601				TRUE	0.195442	TRUE	3	15	1	84.7554									N
Analysis Type	Singleplex
Endogenous Control	GAPDH
RQ Min/Max Confidence Level	95.0
Reference Sample	80N
