# Supplementary material for: Transcriptome profiling and co-expression network analysis of lncRNAs and mRNAs in colorectal cancer by RNA sequencing
Source: BMC Cancer. 2022 Jul 16;22:780. doi: 10.1186/s12885-022-09878-6 (PMC9288709; doi:10.1186/s12885-022-09878-6)
Supplement: Supplementary file 1 — Additional file 1. RT-qPCR result s of lncRNAs and mRNAs. [file 12885_2022_9878_MOESM1_ESM.zip › íúsupplementary qPCR raw data/2016-11-18 PM-ViiA7-export.xls]

## Sheet: Sample Setup
Block Type	96-Well Block (0.2mL)
Calibration is expired	No
Calibration performed on	2013-06-19 17:08:17 PM CST
Calibration Background is expired	Yes
Calibration Background performed on	2016-04-21 14:54:21 PM CST
Calibration CY5 is expired	Yes
Calibration CY5 performed on	2015-04-24 21:34:58 PM CST
Calibration FAM is expired	Yes
Calibration FAM performed on	2016-04-21 15:19:57 PM CST
Calibration MELTDOCTOR is expired	Yes
Calibration MELTDOCTOR performed on	2013-06-19 17:08:16 PM CST
Calibration NED is expired	Yes
Calibration NED performed on	2016-04-21 15:45:46 PM CST
Calibration ROI is expired	Yes
Calibration ROI performed on	2016-04-21 14:45:24 PM CST
Calibration ROX is expired	Yes
Calibration ROX performed on	2016-04-21 15:37:01 PM CST
Calibration SYBR is expired	Yes
Calibration SYBR performed on	2016-04-21 15:54:32 PM CST
Calibration TAMRA is expired	Yes
Calibration TAMRA performed on	2016-04-21 15:11:48 PM CST
Calibration Uniformity is expired	Yes
Calibration Uniformity performed on	2016-04-21 15:02:46 PM CST
Calibration VIC is expired	Yes
Calibration VIC performed on	2016-04-21 15:28:24 PM CST
Chemistry	SYBR_GREEN
Experiment File Name	D:\Documents and Settings\INSTR-ADMIN\Desktop\TOUJING\Gdd Lnc\2016-11-18 XIAWU.eds
Experiment Name	2016-11-18 XIAWU
Experiment Run End Time	2016-11-18 14:53:38 PM CST
Experiment Type	Comparative Cт (ΔΔCт)
Instrument Name	278990028
Instrument Serial Number	278990028
Instrument Type	ViiA 7
Passive Reference	ROX
Quantification Cycle Method	Ct
Signal Smoothing On	false
Stage/ Cycle where Analysis is performed	Stage 2, Step 2
Well	Well Position	Sample Name	Sample Color	Biogroup Name	Biogroup Color	Target Name	Target Color	Task	Reporter	Quencher	Quantity	Comments
1	A1
2	A2
3	A3	60CA	RGB(176,23,31)			BB-AS	RGB(176,23,31)	UNKNOWN	SYBR	None
4	A4	60CA	RGB(176,23,31)			MIR503	RGB(0,0,255)	UNKNOWN	SYBR	None
5	A5	60CA	RGB(176,23,31)			MAF-AS	RGB(0,139,69)	UNKNOWN	SYBR	None
6	A6	60CA	RGB(176,23,31)			GAPDH	RGB(238,238,0)	UNKNOWN	SYBR	None
7	A7	60N	RGB(0,0,255)			BB-AS	RGB(176,23,31)	UNKNOWN	SYBR	None
8	A8	60N	RGB(0,0,255)			MIR503	RGB(0,0,255)	UNKNOWN	SYBR	None
9	A9	60N	RGB(0,0,255)			MAF-AS	RGB(0,139,69)	UNKNOWN	SYBR	None
10	A10	60N	RGB(0,0,255)			GAPDH	RGB(238,238,0)	UNKNOWN	SYBR	None
11	A11
12	A12
13	B1
14	B2
15	B3	62CA	RGB(0,139,69)			BB-AS	RGB(176,23,31)	UNKNOWN	SYBR	None
16	B4	62CA	RGB(0,139,69)			MIR503	RGB(0,0,255)	UNKNOWN	SYBR	None
17	B5	62CA	RGB(0,139,69)			MAF-AS	RGB(0,139,69)	UNKNOWN	SYBR	None
18	B6	62CA	RGB(0,139,69)			GAPDH	RGB(238,238,0)	UNKNOWN	SYBR	None
19	B7	62N	RGB(238,238,0)			BB-AS	RGB(176,23,31)	UNKNOWN	SYBR	None
20	B8	62N	RGB(238,238,0)			MIR503	RGB(0,0,255)	UNKNOWN	SYBR	None
21	B9	62N	RGB(238,238,0)			MAF-AS	RGB(0,139,69)	UNKNOWN	SYBR	None
22	B10	62N	RGB(238,238,0)			GAPDH	RGB(238,238,0)	UNKNOWN	SYBR	None
23	B11
24	B12
25	C1
26	C2
27	C3	63CA	RGB(139,137,112)			BB-AS	RGB(176,23,31)	UNKNOWN	SYBR	None
28	C4	63CA	RGB(139,137,112)			MIR503	RGB(0,0,255)	UNKNOWN	SYBR	None
29	C5	63CA	RGB(139,137,112)			MAF-AS	RGB(0,139,69)	UNKNOWN	SYBR	None
30	C6	63CA	RGB(139,137,112)			GAPDH	RGB(238,238,0)	UNKNOWN	SYBR	None
31	C7	63N	RGB(238,121,66)			BB-AS	RGB(176,23,31)	UNKNOWN	SYBR	None
32	C8	63N	RGB(238,121,66)			MIR503	RGB(0,0,255)	UNKNOWN	SYBR	None
33	C9	63N	RGB(238,121,66)			MAF-AS	RGB(0,139,69)	UNKNOWN	SYBR	None
34	C10	63N	RGB(238,121,66)			GAPDH	RGB(238,238,0)	UNKNOWN	SYBR	None
35	C11
36	C12
37	D1
38	D2
39	D3	66CA	RGB(142,56,142)			BB-AS	RGB(176,23,31)	UNKNOWN	SYBR	None
40	D4	66CA	RGB(142,56,142)			MIR503	RGB(0,0,255)	UNKNOWN	SYBR	None
41	D5	66CA	RGB(142,56,142)			MAF-AS	RGB(0,139,69)	UNKNOWN	SYBR	None
42	D6	66CA	RGB(142,56,142)			GAPDH	RGB(238,238,0)	UNKNOWN	SYBR	None
43	D7	66N	RGB(198,113,113)			BB-AS	RGB(176,23,31)	UNKNOWN	SYBR	None
44	D8	66N	RGB(198,113,113)			MIR503	RGB(0,0,255)	UNKNOWN	SYBR	None
45	D9	66N	RGB(198,113,113)			MAF-AS	RGB(0,139,69)	UNKNOWN	SYBR	None
46	D10	66N	RGB(198,113,113)			GAPDH	RGB(238,238,0)	UNKNOWN	SYBR	None
47	D11
48	D12
49	E1
50	E2
51	E3	67CA	RGB(0,245,255)			BB-AS	RGB(176,23,31)	UNKNOWN	SYBR	None
52	E4	67CA	RGB(0,245,255)			MIR503	RGB(0,0,255)	UNKNOWN	SYBR	None
53	E5	67CA	RGB(0,245,255)			MAF-AS	RGB(0,139,69)	UNKNOWN	SYBR	None
54	E6	67CA	RGB(0,245,255)			GAPDH	RGB(238,238,0)	UNKNOWN	SYBR	None
55	E7	67N	RGB(238,220,130)			BB-AS	RGB(176,23,31)	UNKNOWN	SYBR	None
56	E8	67N	RGB(238,220,130)			MIR503	RGB(0,0,255)	UNKNOWN	SYBR	None
57	E9	67N	RGB(238,220,130)			MAF-AS	RGB(0,139,69)	UNKNOWN	SYBR	None
58	E10	67N	RGB(238,220,130)			GAPDH	RGB(238,238,0)	UNKNOWN	SYBR	None
59	E11
60	E12
61	F1
62	F2
63	F3	75CA	RGB(255,127,0)			BB-AS	RGB(176,23,31)	UNKNOWN	SYBR	None
64	F4	75CA	RGB(255,127,0)			MIR503	RGB(0,0,255)	UNKNOWN	SYBR	None
65	F5	75CA	RGB(255,127,0)			MAF-AS	RGB(0,139,69)	UNKNOWN	SYBR	None
66	F6	75CA	RGB(255,127,0)			GAPDH	RGB(238,238,0)	UNKNOWN	SYBR	None
67	F7	75N	RGB(142,142,56)			BB-AS	RGB(176,23,31)	UNKNOWN	SYBR	None
68	F8	75N	RGB(142,142,56)			MIR503	RGB(0,0,255)	UNKNOWN	SYBR	None
69	F9	75N	RGB(142,142,56)			MAF-AS	RGB(0,139,69)	UNKNOWN	SYBR	None
70	F10	75N	RGB(142,142,56)			GAPDH	RGB(238,238,0)	UNKNOWN	SYBR	None
71	F11
72	F12
73	G1
74	G2
75	G3	77CA	RGB(238,44,44)			BB-AS	RGB(176,23,31)	UNKNOWN	SYBR	None
76	G4	77CA	RGB(238,44,44)			MIR503	RGB(0,0,255)	UNKNOWN	SYBR	None
77	G5	77CA	RGB(238,44,44)			MAF-AS	RGB(0,139,69)	UNKNOWN	SYBR	None
78	G6	77CA	RGB(238,44,44)			GAPDH	RGB(238,238,0)	UNKNOWN	SYBR	None
79	G7	77N	RGB(51,161,201)			BB-AS	RGB(176,23,31)	UNKNOWN	SYBR	None
80	G8	77N	RGB(51,161,201)			MIR503	RGB(0,0,255)	UNKNOWN	SYBR	None
81	G9	77N	RGB(51,161,201)			MAF-AS	RGB(0,139,69)	UNKNOWN	SYBR	None
82	G10	77N	RGB(51,161,201)			GAPDH	RGB(238,238,0)	UNKNOWN	SYBR	None
83	G11
84	G12
85	H1
86	H2
87	H3	79CA	RGB(238,18,137)			BB-AS	RGB(176,23,31)	UNKNOWN	SYBR	None
88	H4	79CA	RGB(238,18,137)			MIR503	RGB(0,0,255)	UNKNOWN	SYBR	None
89	H5	79CA	RGB(238,18,137)			MAF-AS	RGB(0,139,69)	UNKNOWN	SYBR	None
90	H6	79CA	RGB(238,18,137)			GAPDH	RGB(238,238,0)	UNKNOWN	SYBR	None
91	H7	79N	RGB(176,23,31)			BB-AS	RGB(176,23,31)	UNKNOWN	SYBR	None
92	H8	79N	RGB(176,23,31)			MIR503	RGB(0,0,255)	UNKNOWN	SYBR	None
93	H9	79N	RGB(176,23,31)			MAF-AS	RGB(0,139,69)	UNKNOWN	SYBR	None
94	H10	79N	RGB(176,23,31)			GAPDH	RGB(238,238,0)	UNKNOWN	SYBR	None
95	H11
96	H12

## Sheet: Amplification Data
Block Type	96-Well Block (0.2mL)
Calibration is expired	No
Calibration performed on	2013-06-19 17:08:17 PM CST
Calibration Background is expired	Yes
Calibration Background performed on	2016-04-21 14:54:21 PM CST
Calibration CY5 is expired	Yes
Calibration CY5 performed on	2015-04-24 21:34:58 PM CST
Calibration FAM is expired	Yes
Calibration FAM performed on	2016-04-21 15:19:57 PM CST
Calibration MELTDOCTOR is expired	Yes
Calibration MELTDOCTOR performed on	2013-06-19 17:08:16 PM CST
Calibration NED is expired	Yes
Calibration NED performed on	2016-04-21 15:45:46 PM CST
Calibration ROI is expired	Yes
Calibration ROI performed on	2016-04-21 14:45:24 PM CST
Calibration ROX is expired	Yes
Calibration ROX performed on	2016-04-21 15:37:01 PM CST
Calibration SYBR is expired	Yes
Calibration SYBR performed on	2016-04-21 15:54:32 PM CST
Calibration TAMRA is expired	Yes
Calibration TAMRA performed on	2016-04-21 15:11:48 PM CST
Calibration Uniformity is expired	Yes
Calibration Uniformity performed on	2016-04-21 15:02:46 PM CST
Calibration VIC is expired	Yes
Calibration VIC performed on	2016-04-21 15:28:24 PM CST
Chemistry	SYBR_GREEN
Experiment File Name	D:\Documents and Settings\INSTR-ADMIN\Desktop\TOUJING\Gdd Lnc\2016-11-18 XIAWU.eds
Experiment Name	2016-11-18 XIAWU
Experiment Run End Time	2016-11-18 14:53:38 PM CST
Experiment Type	Comparative Cт (ΔΔCт)
Instrument Name	278990028
Instrument Serial Number	278990028
Instrument Type	ViiA 7
Passive Reference	ROX
Quantification Cycle Method	Ct
Signal Smoothing On	false
Stage/ Cycle where Analysis is performed	Stage 2, Step 2
Well	Cycle	Target Name	Rn	Delta Rn
1	1
1	2
1	3
1	4
1	5
1	6
1	7
1	8
1	9
1	10
1	11
1	12
1	13
1	14
1	15
1	16
1	17
1	18
1	19
1	20
1	21
1	22
1	23
1	24
1	25
1	26
1	27
1	28
1	29
1	30
1	31
1	32
1	33
1	34
1	35
1	36
1	37
1	38
1	39
1	40
2	1
2	2
2	3
2	4
2	5
2	6
2	7
2	8
2	9
2	10
2	11
2	12
2	13
2	14
2	15
2	16
2	17
2	18
2	19
2	20
2	21
2	22
2	23
2	24
2	25
2	26
2	27
2	28
2	29
2	30
2	31
2	32
2	33
2	34
2	35
2	36
2	37
2	38
2	39
2	40
3	1	BB-AS	0.094397	-0.00906377
3	2	BB-AS	0.0982321	-0.00814272
3	3	BB-AS	0.104896	-0.00439304
3	4	BB-AS	0.108814	-0.00338875
3	5	BB-AS	0.113256	-0.0018604
3	6	BB-AS	0.117844	-0.000187144
3	7	BB-AS	0.121974	0.00102938
3	8	BB-AS	0.125363	0.00150424
3	9	BB-AS	0.128402	0.00162918
3	10	BB-AS	0.132022	0.0023349
3	11	BB-AS	0.135797	0.00319635
3	12	BB-AS	0.139121	0.00360648
3	13	BB-AS	0.1412	0.00277149
3	14	BB-AS	0.142745	0.00140188
3	15	BB-AS	0.144067	-0.000189991
3	16	BB-AS	0.147867	0.000696481
3	17	BB-AS	0.150285	0.000200587
3	18	BB-AS	0.151893	-0.00110608
3	19	BB-AS	0.153907	-0.00200559
3	20	BB-AS	0.156175	-0.00265125
3	21	BB-AS	0.159637	-0.00210332
3	22	BB-AS	0.164169	-0.00048541
3	23	BB-AS	0.173908	0.00633923
3	24	BB-AS	0.188214	0.0177311
3	25	BB-AS	0.213095	0.0396982
3	26	BB-AS	0.260684	0.0843729
3	27	BB-AS	0.350697	0.171473
3	28	BB-AS	0.507408	0.32527
3	29	BB-AS	0.750322	0.565269
3	30	BB-AS	1.07138	0.883408
3	31	BB-AS	1.40947	1.21859
3	32	BB-AS	1.69295	1.49916
3	33	BB-AS	1.89273	1.69602
3	34	BB-AS	2.02174	1.82211
3	35	BB-AS	2.10342	1.90088
3	36	BB-AS	2.1553	1.94985
3	37	BB-AS	2.19369	1.98533
3	38	BB-AS	2.22091	2.00964
3	39	BB-AS	2.24359	2.0294
3	40	BB-AS	2.25797	2.04086
4	1	MIR503	0.0488739	-0.00424963
4	2	MIR503	0.0519145	-0.00371498
4	3	MIR503	0.0562517	-0.00188368
4	4	MIR503	0.0592342	-0.00140711
4	5	MIR503	0.062272	-0.000875154
4	6	MIR503	0.0657724	0.000119274
4	7	MIR503	0.068056	-0.00010296
4	8	MIR503	0.0710879	0.000422957
4	9	MIR503	0.0739122	0.000741375
4	10	MIR503	0.0769504	0.00127368
4	11	MIR503	0.0799786	0.00179598
4	12	MIR503	0.0821504	0.00146187
4	13	MIR503	0.085294	0.00209954
4	14	MIR503	0.086978	0.00127762
4	15	MIR503	0.0890377	0.000831392
4	16	MIR503	0.0910366	0.000324405
4	17	MIR503	0.0924556	-0.000762484
4	18	MIR503	0.0936114	-0.00211259
4	19	MIR503	0.0952725	-0.00295743
4	20	MIR503	0.0984671	-0.00226878
4	21	MIR503	0.102445	-0.000796694
4	22	MIR503	0.108566	0.0028188
4	23	MIR503	0.11675	0.00849623
4	24	MIR503	0.132814	0.0220548
4	25	MIR503	0.161352	0.0480868
4	26	MIR503	0.214904	0.0991331
4	27	MIR503	0.307213	0.188936
4	28	MIR503	0.459663	0.33888
4	29	MIR503	0.684022	0.560733
4	30	MIR503	0.969364	0.843569
4	31	MIR503	1.2703	1.14199
4	32	MIR503	1.53986	1.40905
4	33	MIR503	1.75525	1.62193
4	34	MIR503	1.91527	1.77945
4	35	MIR503	2.03357	1.89525
4	36	MIR503	2.12296	1.98213
4	37	MIR503	2.1859	2.04257
4	38	MIR503	2.23311	2.08726
4	39	MIR503	2.26903	2.12068
4	40	MIR503	2.29719	2.14633
5	1	MAF-AS	0.047611	-0.00470989
5	2	MAF-AS	0.0490211	-0.0060839
5	3	MAF-AS	0.0548895	-0.00299947
5	4	MAF-AS	0.0590854	-0.00158764
5	5	MAF-AS	0.0617931	-0.00166402
5	6	MAF-AS	0.0656424	-0.000598809
5	7	MAF-AS	0.0693398	0.000314552
5	8	MAF-AS	0.0721668	0.000357521
5	9	MAF-AS	0.0750957	0.000502362
5	10	MAF-AS	0.079148	0.00177056
5	11	MAF-AS	0.0822473	0.0020858
5	12	MAF-AS	0.0860448	0.0030993
5	13	MAF-AS	0.0881469	0.00241733
5	14	MAF-AS	0.0901148	0.00160114
5	15	MAF-AS	0.0919639	0.000666175
5	16	MAF-AS	0.0951637	0.00108199
5	17	MAF-AS	0.0977414	0.000875645
5	18	MAF-AS	0.0985425	-0.00110733
5	19	MAF-AS	0.0996145	-0.00281944
5	20	MAF-AS	0.103381	-0.00183685
5	21	MAF-AS	0.106464	-0.00153805
5	22	MAF-AS	0.110165	-0.000620765
5	23	MAF-AS	0.118714	0.00514421
5	24	MAF-AS	0.130678	0.0143234
5	25	MAF-AS	0.152896	0.0337579
5	26	MAF-AS	0.193747	0.0718248
5	27	MAF-AS	0.268859	0.144153
5	28	MAF-AS	0.396827	0.269337
5	29	MAF-AS	0.600455	0.47018
5	30	MAF-AS	0.883998	0.750939
5	31	MAF-AS	1.20873	1.07289
5	32	MAF-AS	1.50898	1.37035
5	33	MAF-AS	1.74414	1.60273
5	34	MAF-AS	1.90825	1.76405
5	35	MAF-AS	2.01557	1.86859
5	36	MAF-AS	2.08581	1.93604
5	37	MAF-AS	2.13136	1.97882
5	38	MAF-AS	2.16529	2.00996
5	39	MAF-AS	2.18831	2.03019
5	40	MAF-AS	2.20085	2.03995
6	1	GAPDH	0.117388	0.00130011
6	2	GAPDH	0.119516	-0.00015864
6	3	GAPDH	0.123483	0.000221864
6	4	GAPDH	0.127853	0.00100553
6	5	GAPDH	0.131203	0.000768898
6	6	GAPDH	0.13442	0.000398979
6	7	GAPDH	0.137483	-0.000124676
6	8	GAPDH	0.13964	-0.0015542
6	9	GAPDH	0.14336	-0.00142168
6	10	GAPDH	0.146861	-0.0015069
6	11	GAPDH	0.15112	-0.000835228
6	12	GAPDH	0.155726	0.00018455
6	13	GAPDH	0.161991	0.00286287
6	14	GAPDH	0.172035	0.0093201
6	15	GAPDH	0.189364	0.0230624
6	16	GAPDH	0.218601	0.0487128
6	17	GAPDH	0.269813	0.0963376
6	18	GAPDH	0.360935	0.183874
6	19	GAPDH	0.5106	0.329951
6	20	GAPDH	0.729953	0.545718
6	21	GAPDH	1.00312	0.815296
6	22	GAPDH	1.27435	1.08294
6	23	GAPDH	1.49269	1.2977
6	24	GAPDH	1.64473	1.44615
6	25	GAPDH	1.74256	1.54039
6	26	GAPDH	1.80518	1.59943
6	27	GAPDH	1.84628	1.63694
6	28	GAPDH	1.87265	1.65972
6	29	GAPDH	1.89173	1.67521
6	30	GAPDH	1.90288	1.68278
6	31	GAPDH	1.91009	1.6864
6	32	GAPDH	1.91404	1.68676
6	33	GAPDH	1.91583	1.68497
6	34	GAPDH	1.91384	1.67939
6	35	GAPDH	1.91424	1.67621
6	36	GAPDH	1.91775	1.67613
6	37	GAPDH	1.91726	1.67205
6	38	GAPDH	1.91171	1.66291
6	39	GAPDH	1.90973	1.65735
6	40	GAPDH	1.9108	1.65483
7	1	BB-AS	0.065922	-0.00103266
7	2	BB-AS	0.0655066	-0.00295036
7	3	BB-AS	0.0664676	-0.00349166
7	4	BB-AS	0.0679524	-0.00350919
7	5	BB-AS	0.0710307	-0.00193317
7	6	BB-AS	0.0725587	-0.00190751
7	7	BB-AS	0.0753754	-0.00059307
7	8	BB-AS	0.0783089	0.000838111
7	9	BB-AS	0.0813432	0.00237006
7	10	BB-AS	0.0822847	0.00180931
7	11	BB-AS	0.0844293	0.00245155
7	12	BB-AS	0.0863835	0.00290343
7	13	BB-AS	0.0872521	0.00226974
7	14	BB-AS	0.0879874	0.00150277
7	15	BB-AS	0.0895974	0.00161041
7	16	BB-AS	0.091136	0.00164669
7	17	BB-AS	0.0923456	0.00135402
7	18	BB-AS	0.093948	0.00145411
7	19	BB-AS	0.0942395	0.000243351
7	20	BB-AS	0.0953825	-0.000116036
7	21	BB-AS	0.0960692	-0.000931548
7	22	BB-AS	0.0975241	-0.000979016
7	23	BB-AS	0.0982645	-0.00174094
7	24	BB-AS	0.0992533	-0.00225437
7	25	BB-AS	0.100949	-0.00206116
7	26	BB-AS	0.103174	-0.00133862
7	27	BB-AS	0.106417	0.000402749
7	28	BB-AS	0.114148	0.00663094
7	29	BB-AS	0.125105	0.0160859
7	30	BB-AS	0.146854	0.036332
7	31	BB-AS	0.186068	0.0740446
7	32	BB-AS	0.259677	0.14615
7	33	BB-AS	0.387573	0.272545
7	34	BB-AS	0.582285	0.465755
7	35	BB-AS	0.834511	0.716478
7	36	BB-AS	1.09691	0.977379
7	37	BB-AS	1.31332	1.19228
7	38	BB-AS	1.46599	1.34345
7	39	BB-AS	1.56365	1.43961
7	40	BB-AS	1.62148	1.49594
8	1	MIR503	0.028997	-0.00180579
8	2	MIR503	0.0299015	-0.00272841
8	3	MIR503	0.0315897	-0.00286732
8	4	MIR503	0.0344018	-0.00188231
8	5	MIR503	0.0364649	-0.00164628
8	6	MIR503	0.0395555	-0.000382723
8	7	MIR503	0.0424433	0.000677964
8	8	MIR503	0.0443918	0.000799356
8	9	MIR503	0.0462777	0.000858178
8	10	MIR503	0.0489406	0.00169398
8	11	MIR503	0.050294	0.00122025
8	12	MIR503	0.052136	0.00123515
8	13	MIR503	0.0542039	0.00147602
8	14	MIR503	0.0552284	0.000673395
8	15	MIR503	0.0577053	0.0013232
8	16	MIR503	0.0602068	0.00199756
8	17	MIR503	0.0609815	0.000945162
8	18	MIR503	0.061825	-3.84419e-05
8	19	MIR503	0.0622786	-0.00141187
8	20	MIR503	0.065112	-0.000405573
8	21	MIR503	0.0670003	-0.000344334
8	22	MIR503	0.068551	-0.000620747
8	23	MIR503	0.0695612	-0.00143769
8	24	MIR503	0.0714691	-0.00135683
8	25	MIR503	0.0732294	-0.00142361
8	26	MIR503	0.0773977	0.000917514
8	27	MIR503	0.0849951	0.00668781
8	28	MIR503	0.0983366	0.0182023
8	29	MIR503	0.123281	0.0413193
8	30	MIR503	0.168868	0.0850791
8	31	MIR503	0.248198	0.162582
8	32	MIR503	0.377818	0.290375
8	33	MIR503	0.566485	0.477215
8	34	MIR503	0.799337	0.70824
8	35	MIR503	1.03362	0.9407
8	36	MIR503	1.23041	1.13566
8	37	MIR503	1.37965	1.28307
8	38	MIR503	1.48764	1.38923
8	39	MIR503	1.56336	1.46313
8	40	MIR503	1.61196	1.5099
9	1	MAF-AS	0.0257683	-0.00434476
9	2	MAF-AS	0.0266837	-0.00521777
9	3	MAF-AS	0.0296336	-0.00405632
9	4	MAF-AS	0.0315853	-0.00389306
9	5	MAF-AS	0.036121	-0.0011459
9	6	MAF-AS	0.0391978	0.000142498
9	7	MAF-AS	0.0410391	0.000195349
9	8	MAF-AS	0.0445366	0.00190436
9	9	MAF-AS	0.04572	0.00129936
9	10	MAF-AS	0.0466113	0.000402169
9	11	MAF-AS	0.0491344	0.00113677
9	12	MAF-AS	0.0511244	0.00133833
9	13	MAF-AS	0.0533	0.00172554
9	14	MAF-AS	0.0551528	0.00178982
9	15	MAF-AS	0.0571762	0.00202482
9	16	MAF-AS	0.0598514	0.00291152
9	17	MAF-AS	0.0613549	0.00262655
9	18	MAF-AS	0.0615965	0.00107971
9	19	MAF-AS	0.0632591	0.000953846
9	20	MAF-AS	0.0634813	-0.000612412
9	21	MAF-AS	0.064292	-0.00159013
9	22	MAF-AS	0.0652653	-0.00240527
9	23	MAF-AS	0.0657618	-0.00369728
9	24	MAF-AS	0.0693189	-0.00192862
9	25	MAF-AS	0.0728343	-0.000201643
9	26	MAF-AS	0.0786547	0.00383026
9	27	MAF-AS	0.0899947	0.0133818
9	28	MAF-AS	0.108397	0.0299958
9	29	MAF-AS	0.141486	0.0612959
9	30	MAF-AS	0.203427	0.121449
9	31	MAF-AS	0.310722	0.226955
9	32	MAF-AS	0.483648	0.398093
9	33	MAF-AS	0.722801	0.635457
9	34	MAF-AS	0.995753	0.906621
9	35	MAF-AS	1.25371	1.16279
9	36	MAF-AS	1.45446	1.36175
9	37	MAF-AS	1.58789	1.49339
9	38	MAF-AS	1.67723	1.58095
9	39	MAF-AS	1.73459	1.63652
9	40	MAF-AS	1.76592	1.66606
10	1	GAPDH	0.0926033	0.00191834
10	2	GAPDH	0.0943974	0.000700044
10	3	GAPDH	0.0973985	0.000688694
10	4	GAPDH	0.100284	0.00056136
10	5	GAPDH	0.103486	0.000751459
10	6	GAPDH	0.105243	-0.000503885
10	7	GAPDH	0.108847	8.74945e-05
10	8	GAPDH	0.111196	-0.000576102
10	9	GAPDH	0.113351	-0.00143306
10	10	GAPDH	0.116187	-0.00160909
10	11	GAPDH	0.120072	-0.000737334
10	12	GAPDH	0.123787	-3.39425e-05
10	13	GAPDH	0.129638	0.00280441
10	14	GAPDH	0.138888	0.00904167
10	15	GAPDH	0.155095	0.0222366
10	16	GAPDH	0.184123	0.048252
10	17	GAPDH	0.237662	0.0987786
10	18	GAPDH	0.331147	0.189251
10	19	GAPDH	0.484764	0.339856
10	20	GAPDH	0.702968	0.555048
10	21	GAPDH	0.966351	0.815418
10	22	GAPDH	1.22555	1.0716
10	23	GAPDH	1.43323	1.27627
10	24	GAPDH	1.5752	1.41523
10	25	GAPDH	1.66643	1.50344
10	26	GAPDH	1.72218	1.55618
10	27	GAPDH	1.7578	1.5888
10	28	GAPDH	1.78221	1.61019
10	29	GAPDH	1.79638	1.62135
10	30	GAPDH	1.8055	1.62745
10	31	GAPDH	1.81087	1.62981
10	32	GAPDH	1.81488	1.63081
10	33	GAPDH	1.81784	1.63076
10	34	GAPDH	1.81714	1.62704
10	35	GAPDH	1.81339	1.62028
10	36	GAPDH	1.81583	1.61971
10	37	GAPDH	1.81465	1.61552
10	38	GAPDH	1.81497	1.61283
10	39	GAPDH	1.81365	1.60849
10	40	GAPDH	1.81417	1.606
11	1
11	2
11	3
11	4
11	5
11	6
11	7
11	8
11	9
11	10
11	11
11	12
11	13
11	14
11	15
11	16
11	17
11	18
11	19
11	20
11	21
11	22
11	23
11	24
11	25
11	26
11	27
11	28
11	29
11	30
11	31
11	32
11	33
11	34
11	35
11	36
11	37
11	38
11	39
11	40
12	1
12	2
12	3
12	4
12	5
12	6
12	7
12	8
12	9
12	10
12	11
12	12
12	13
12	14
12	15
12	16
12	17
12	18
12	19
12	20
12	21
12	22
12	23
12	24
12	25
12	26
12	27
12	28
12	29
12	30
12	31
12	32
12	33
12	34
12	35
12	36
12	37
12	38
12	39
12	40
13	1
13	2
13	3
13	4
13	5
13	6
13	7
13	8
13	9
13	10
13	11
13	12
13	13
13	14
13	15
13	16
13	17
13	18
13	19
13	20
13	21
13	22
13	23
13	24
13	25
13	26
13	27
13	28
13	29
13	30
13	31
13	32
13	33
13	34
13	35
13	36
13	37
13	38
13	39
13	40
14	1
14	2
14	3
14	4
14	5
14	6
14	7
14	8
14	9
14	10
14	11
14	12
14	13
14	14
14	15
14	16
14	17
14	18
14	19
14	20
14	21
14	22
14	23
14	24
14	25
14	26
14	27
14	28
14	29
14	30
14	31
14	32
14	33
14	34
14	35
14	36
14	37
14	38
14	39
14	40
15	1	BB-AS	0.0682663	-0.00637347
15	2	BB-AS	0.0706216	-0.006321
15	3	BB-AS	0.0755397	-0.00370577
15	4	BB-AS	0.0796353	-0.00191307
15	5	BB-AS	0.0825136	-0.00133761
15	6	BB-AS	0.0863682	0.000214099
15	7	BB-AS	0.089266	0.00080907
15	8	BB-AS	0.092303	0.00154321
15	9	BB-AS	0.0947683	0.00170567
15	10	BB-AS	0.0967533	0.00138778
15	11	BB-AS	0.100265	0.00259696
15	12	BB-AS	0.101963	0.00199135
15	13	BB-AS	0.10376	0.00148626
15	14	BB-AS	0.105273	0.000696018
15	15	BB-AS	0.107426	0.000546416
15	16	BB-AS	0.108913	-0.000269581
15	17	BB-AS	0.110951	-0.000534212
15	18	BB-AS	0.112491	-0.00129694
15	19	BB-AS	0.114495	-0.00159599
15	20	BB-AS	0.116431	-0.00196325
15	21	BB-AS	0.119229	-0.00146825
15	22	BB-AS	0.124108	0.00110783
15	23	BB-AS	0.13224	0.00693709
15	24	BB-AS	0.147664	0.020058
15	25	BB-AS	0.17542	0.0455114
15	26	BB-AS	0.226563	0.0943519
15	27	BB-AS	0.3208	0.186286
15	28	BB-AS	0.481151	0.344335
15	29	BB-AS	0.726634	0.587515
15	30	BB-AS	1.04015	0.898725
15	31	BB-AS	1.35971	1.21598
15	32	BB-AS	1.61795	1.47193
15	33	BB-AS	1.79541	1.64708
15	34	BB-AS	1.91307	1.76243
15	35	BB-AS	1.99261	1.83967
15	36	BB-AS	2.04718	1.89194
15	37	BB-AS	2.08383	1.92628
15	38	BB-AS	2.11089	1.95105
15	39	BB-AS	2.12951	1.96736
15	40	BB-AS	2.14259	1.97814
16	1	MIR503	0.0325864	-0.00470974
16	2	MIR503	0.0343502	-0.00531152
16	3	MIR503	0.0376479	-0.00437951
16	4	MIR503	0.041668	-0.00272511
16	5	MIR503	0.0462501	-0.000508584
16	6	MIR503	0.0497453	0.000620963
16	7	MIR503	0.0534565	0.0019665
16	8	MIR503	0.0553056	0.00144994
16	9	MIR503	0.0579937	0.00177234
16	10	MIR503	0.0607934	0.00220638
16	11	MIR503	0.0632218	0.0022692
16	12	MIR503	0.0651259	0.0018076
16	13	MIR503	0.0661009	0.000416939
16	14	MIR503	0.0683482	0.000298596
16	15	MIR503	0.0704122	-3.03927e-06
16	16	MIR503	0.0726013	-0.000179668
16	17	MIR503	0.0749639	-0.000182654
16	18	MIR503	0.076167	-0.00134525
16	19	MIR503	0.0783241	-0.00155374
16	20	MIR503	0.0800896	-0.00215394
16	21	MIR503	0.0834529	-0.0011563
16	22	MIR503	0.0883542	0.00137933
16	23	MIR503	0.0956865	0.00634597
16	24	MIR503	0.109554	0.017848
16	25	MIR503	0.133584	0.0395124
16	26	MIR503	0.179911	0.083474
16	27	MIR503	0.260165	0.161362
16	28	MIR503	0.393196	0.292028
16	29	MIR503	0.594091	0.490557
16	30	MIR503	0.858781	0.752881
16	31	MIR503	1.14887	1.04061
16	32	MIR503	1.41636	1.30573
16	33	MIR503	1.63271	1.51971
16	34	MIR503	1.79298	1.67762
16	35	MIR503	1.9121	1.79437
16	36	MIR503	2.0006	1.88051
16	37	MIR503	2.06395	1.94149
16	38	MIR503	2.11213	1.9873
16	39	MIR503	2.15221	2.02502
16	40	MIR503	2.18146	2.0519
17	1	MAF-AS	0.0368705	-0.00933667
17	2	MAF-AS	0.0401226	-0.00900513
17	3	MAF-AS	0.0454949	-0.00655341
17	4	MAF-AS	0.049731	-0.00523777
17	5	MAF-AS	0.0528243	-0.00506498
17	6	MAF-AS	0.0583583	-0.0024516
17	7	MAF-AS	0.0639663	0.000235941
17	8	MAF-AS	0.070874	0.00422313
17	9	MAF-AS	0.0745725	0.00500102
17	10	MAF-AS	0.0775885	0.00509652
17	11	MAF-AS	0.0800237	0.00461121
17	12	MAF-AS	0.0823908	0.00405779
17	13	MAF-AS	0.0839662	0.00271263
17	14	MAF-AS	0.0872247	0.00305063
17	15	MAF-AS	0.0891447	0.00205008
17	16	MAF-AS	0.0911759	0.00116076
17	17	MAF-AS	0.0932159	0.000280243
17	18	MAF-AS	0.0955887	-0.000267554
17	19	MAF-AS	0.0970757	-0.00170106
17	20	MAF-AS	0.100382	-0.00131537
17	21	MAF-AS	0.101697	-0.002921
17	22	MAF-AS	0.104157	-0.00338145
17	23	MAF-AS	0.107467	-0.00299212
17	24	MAF-AS	0.112786	-0.000593635
17	25	MAF-AS	0.122437	0.00613726
17	26	MAF-AS	0.138162	0.0189412
17	27	MAF-AS	0.167027	0.0448864
17	28	MAF-AS	0.220367	0.0953055
17	29	MAF-AS	0.312249	0.184267
17	30	MAF-AS	0.468313	0.337411
17	31	MAF-AS	0.700996	0.567173
17	32	MAF-AS	0.99757	0.860826
17	33	MAF-AS	1.30962	1.16996
17	34	MAF-AS	1.57219	1.4296
17	35	MAF-AS	1.76333	1.61782
17	36	MAF-AS	1.8955	1.74707
17	37	MAF-AS	1.98436	1.83301
17	38	MAF-AS	2.04525	1.89098
17	39	MAF-AS	2.08513	1.92794
17	40	MAF-AS	2.10973	1.94962
18	1	GAPDH	0.106521	-0.00153188
18	2	GAPDH	0.108695	-0.0029808
18	3	GAPDH	0.11377	-0.00153003
18	4	GAPDH	0.118973	5.01147e-05
18	5	GAPDH	0.123545	0.000998946
18	6	GAPDH	0.126665	0.000495645
18	7	GAPDH	0.130366	0.000573101
18	8	GAPDH	0.134262	0.000845896
18	9	GAPDH	0.13686	-0.000180168
18	10	GAPDH	0.140031	-0.00063203
18	11	GAPDH	0.143245	-0.00104169
18	12	GAPDH	0.14833	0.000420215
18	13	GAPDH	0.159259	0.00772609
18	14	GAPDH	0.175767	0.0206102
18	15	GAPDH	0.202095	0.0433144
18	16	GAPDH	0.250835	0.0884312
18	17	GAPDH	0.336435	0.170408
18	18	GAPDH	0.478877	0.309227
18	19	GAPDH	0.688887	0.515613
18	20	GAPDH	0.953247	0.77635
18	21	GAPDH	1.22567	1.04515
18	22	GAPDH	1.45213	1.26799
18	23	GAPDH	1.61265	1.42488
18	24	GAPDH	1.71591	1.52452
18	25	GAPDH	1.78149	1.58648
18	26	GAPDH	1.82451	1.62588
18	27	GAPDH	1.85231	1.65005
18	28	GAPDH	1.86954	1.66365
18	29	GAPDH	1.88294	1.67344
18	30	GAPDH	1.89157	1.67844
18	31	GAPDH	1.89324	1.67649
18	32	GAPDH	1.89252	1.67214
18	33	GAPDH	1.89233	1.66833
18	34	GAPDH	1.89105	1.66343
18	35	GAPDH	1.89287	1.66162
18	36	GAPDH	1.89313	1.65826
18	37	GAPDH	1.89192	1.65342
18	38	GAPDH	1.89079	1.64867
18	39	GAPDH	1.8902	1.64446
18	40	GAPDH	1.88853	1.63916
19	1	BB-AS	0.0395076	-0.00721235
19	2	BB-AS	0.0407953	-0.00741243
19	3	BB-AS	0.0443732	-0.00532228
19	4	BB-AS	0.0475595	-0.00362371
19	5	BB-AS	0.0512761	-0.00139476
19	6	BB-AS	0.0529472	-0.00121138
19	7	BB-AS	0.0556005	-4.58003e-05
19	8	BB-AS	0.0579592	0.000825148
19	9	BB-AS	0.0597018	0.00107999
19	10	BB-AS	0.0613533	0.00124382
19	11	BB-AS	0.0635884	0.00199116
19	12	BB-AS	0.0649861	0.00190112
19	13	BB-AS	0.0666652	0.00209254
19	14	BB-AS	0.0683469	0.00228644
19	15	BB-AS	0.0700261	0.00247794
19	16	BB-AS	0.0713067	0.00227079
19	17	BB-AS	0.0719792	0.00145557
19	18	BB-AS	0.0741574	0.0021461
19	19	BB-AS	0.0746953	0.00119622
19	20	BB-AS	0.0754965	0.000509697
19	21	BB-AS	0.0767899	0.000315398
19	22	BB-AS	0.0776091	-0.000353183
19	23	BB-AS	0.0791143	-0.000335654
19	24	BB-AS	0.0802858	-0.000651941
19	25	BB-AS	0.0801704	-0.00225502
19	26	BB-AS	0.081005	-0.00290817
19	27	BB-AS	0.083109	-0.00229191
19	28	BB-AS	0.0854229	-0.00146568
19	29	BB-AS	0.0884439	6.75562e-05
19	30	BB-AS	0.0953033	0.00543921
19	31	BB-AS	0.106918	0.0155659
19	32	BB-AS	0.131768	0.0389282
19	33	BB-AS	0.176204	0.0818765
19	34	BB-AS	0.257128	0.161314
19	35	BB-AS	0.39535	0.298047
19	36	BB-AS	0.601409	0.502619
19	37	BB-AS	0.860277	0.759999
19	38	BB-AS	1.11776	1.01599
19	39	BB-AS	1.32244	1.21919
19	40	BB-AS	1.44899	1.34425
20	1	MIR503	-0.0334732	-0.00133987
20	2	MIR503	-0.033202	-0.00153937
20	3	MIR503	-0.0322938	-0.00110178
20	4	MIR503	-0.0313792	-0.000657893
20	5	MIR503	-0.0296088	0.000641855
20	6	MIR503	-0.0293401	0.000439795
20	7	MIR503	-0.0291563	0.000152958
20	8	MIR503	-0.0280821	0.000756488
20	9	MIR503	-0.0275358	0.000832095
20	10	MIR503	-0.0274653	0.000431843
20	11	MIR503	-0.0267603	0.000666192
20	12	MIR503	-0.026345	0.000610785
20	13	MIR503	-0.0262644	0.000220665
20	14	MIR503	-0.0254271	0.000587369
20	15	MIR503	-0.0254873	5.64759e-05
20	16	MIR503	-0.0255509	-0.000477848
20	17	MIR503	-0.0250193	-0.000416963
20	18	MIR503	-0.0246691	-0.000537403
20	19	MIR503	-0.0241805	-0.000519467
20	20	MIR503	-0.0243187	-0.00112843
20	21	MIR503	-0.0244514	-0.00173177
20	22	MIR503	-0.0243893	-0.0021404
20	23	MIR503	-0.0231258	-0.0013476
20	24	MIR503	-0.021909	-0.00060144
20	25	MIR503	-0.0203712	0.000465694
20	26	MIR503	-0.0194503	0.000915878
20	27	MIR503	-0.0160126	0.0038829
20	28	MIR503	-0.00923601	0.0101888
20	29	MIR503	0.00208934	0.0210435
20	30	MIR503	0.0244572	0.0429407
20	31	MIR503	0.0677657	0.0857784
20	32	MIR503	0.142703	0.160245
20	33	MIR503	0.2658	0.282871
20	34	MIR503	0.450659	0.46726
20	35	MIR503	0.683277	0.699407
20	36	MIR503	0.926458	0.942117
20	37	MIR503	1.13294	1.14812
20	38	MIR503	1.28727	1.30199
20	39	MIR503	1.39704	1.41129
20	40	MIR503	1.4666	1.48038
21	1	MAF-AS	0.0132119	-0.00397013
21	2	MAF-AS	0.0155616	-0.00314102
21	3	MAF-AS	0.0184273	-0.00179598
21	4	MAF-AS	0.0189669	-0.00277693
21	5	MAF-AS	0.0206161	-0.00264826
21	6	MAF-AS	0.0235648	-0.0012202
21	7	MAF-AS	0.0272135	0.00090791
21	8	MAF-AS	0.0284864	0.000660261
21	9	MAF-AS	0.029941	0.000594242
21	10	MAF-AS	0.0321054	0.00123803
21	11	MAF-AS	0.0342142	0.00182628
21	12	MAF-AS	0.0360775	0.00216901
21	13	MAF-AS	0.0375542	0.00212509
21	14	MAF-AS	0.0382914	0.00134172
21	15	MAF-AS	0.0399028	0.00143253
21	16	MAF-AS	0.0409755	0.000984591
21	17	MAF-AS	0.0422838	0.000772379
21	18	MAF-AS	0.0433567	0.000324627
21	19	MAF-AS	0.0452031	0.000650428
21	20	MAF-AS	0.0458602	-0.000213058
21	21	MAF-AS	0.0467782	-0.000815592
21	22	MAF-AS	0.0483545	-0.000759859
21	23	MAF-AS	0.0491296	-0.00150542
21	24	MAF-AS	0.0509616	-0.00119391
21	25	MAF-AS	0.0519893	-0.00168681
21	26	MAF-AS	0.0539519	-0.00124485
21	27	MAF-AS	0.0575511	0.000833782
21	28	MAF-AS	0.0644233	0.00618543
21	29	MAF-AS	0.0774344	0.0176759
21	30	MAF-AS	0.100335	0.0390559
21	31	MAF-AS	0.14245	0.0796503
21	32	MAF-AS	0.215853	0.151532
21	33	MAF-AS	0.33974	0.2739
21	34	MAF-AS	0.522416	0.455055
21	35	MAF-AS	0.753494	0.684612
21	36	MAF-AS	0.994011	0.923609
21	37	MAF-AS	1.19439	1.12247
21	38	MAF-AS	1.33949	1.26605
21	39	MAF-AS	1.43612	1.36116
21	40	MAF-AS	1.49335	1.41687
22	1	GAPDH	0.0951443	-0.00197351
22	2	GAPDH	0.097093	-0.00255561
22	3	GAPDH	0.101286	-0.000893897
22	4	GAPDH	0.104726	1.58803e-05
22	5	GAPDH	0.107507	0.00026608
22	6	GAPDH	0.110737	0.000965408
22	7	GAPDH	0.113352	0.00104947
22	8	GAPDH	0.114698	-0.000134994
22	9	GAPDH	0.117655	0.00029048
22	10	GAPDH	0.118675	-0.00122049
22	11	GAPDH	0.121103	-0.001323
22	12	GAPDH	0.12439	-0.000566741
22	13	GAPDH	0.129039	0.0015518
22	14	GAPDH	0.136823	0.00680426
22	15	GAPDH	0.149417	0.0168678
22	16	GAPDH	0.171684	0.0366045
22	17	GAPDH	0.214919	0.0773088
22	18	GAPDH	0.287579	0.147437
22	19	GAPDH	0.411101	0.268429
22	20	GAPDH	0.595053	0.449849
22	21	GAPDH	0.82623	0.678496
22	22	GAPDH	1.06447	0.914205
22	23	GAPDH	1.26339	1.11059
22	24	GAPDH	1.40607	1.25074
22	25	GAPDH	1.49736	1.33951
22	26	GAPDH	1.55257	1.39218
22	27	GAPDH	1.58834	1.42542
22	28	GAPDH	1.61263	1.44718
22	29	GAPDH	1.62909	1.46111
22	30	GAPDH	1.63992	1.46941
22	31	GAPDH	1.6453	1.47226
22	32	GAPDH	1.64657	1.47099
22	33	GAPDH	1.64958	1.47148
22	34	GAPDH	1.64999	1.46936
22	35	GAPDH	1.65026	1.46709
22	36	GAPDH	1.64825	1.46255
22	37	GAPDH	1.64652	1.45829
22	38	GAPDH	1.6462	1.45544
22	39	GAPDH	1.64366	1.45038
22	40	GAPDH	1.64282	1.447
23	1
23	2
23	3
23	4
23	5
23	6
23	7
23	8
23	9
23	10
23	11
23	12
23	13
23	14
23	15
23	16
23	17
23	18
23	19
23	20
23	21
23	22
23	23
23	24
23	25
23	26
23	27
23	28
23	29
23	30
23	31
23	32
23	33
23	34
23	35
23	36
23	37
23	38
23	39
23	40
24	1
24	2
24	3
24	4
24	5
24	6
24	7
24	8
24	9
24	10
24	11
24	12
24	13
24	14
24	15
24	16
24	17
24	18
24	19
24	20
24	21
24	22
24	23
24	24
24	25
24	26
24	27
24	28
24	29
24	30
24	31
24	32
24	33
24	34
24	35
24	36
24	37
24	38
24	39
24	40
25	1
25	2
25	3
25	4
25	5
25	6
25	7
25	8
25	9
25	10
25	11
25	12
25	13
25	14
25	15
25	16
25	17
25	18
25	19
25	20
25	21
25	22
25	23
25	24
25	25
25	26
25	27
25	28
25	29
25	30
25	31
25	32
25	33
25	34
25	35
25	36
25	37
25	38
25	39
25	40
26	1
26	2
26	3
26	4
26	5
26	6
26	7
26	8
26	9
26	10
26	11
26	12
26	13
26	14
26	15
26	16
26	17
26	18
26	19
26	20
26	21
26	22
26	23
26	24
26	25
26	26
26	27
26	28
26	29
26	30
26	31
26	32
26	33
26	34
26	35
26	36
26	37
26	38
26	39
26	40
27	1	BB-AS	0.0543062	-0.00778048
27	2	BB-AS	0.057501	-0.00633181
27	3	BB-AS	0.0598866	-0.00569233
27	4	BB-AS	0.0627561	-0.00456894
27	5	BB-AS	0.0641051	-0.00496609
27	6	BB-AS	0.0689322	-0.00188511
27	7	BB-AS	0.0737938	0.00123036
27	8	BB-AS	0.0764209	0.00211135
27	9	BB-AS	0.0780105	0.00195481
27	10	BB-AS	0.0800992	0.00229739
27	11	BB-AS	0.0825121	0.00296417
27	12	BB-AS	0.0833614	0.00206735
27	13	BB-AS	0.0860467	0.00300654
27	14	BB-AS	0.0881664	0.0033801
27	15	BB-AS	0.0901926	0.00366015
27	16	BB-AS	0.0914275	0.00314887
27	17	BB-AS	0.0925576	0.00253282
27	18	BB-AS	0.0930063	0.00123543
27	19	BB-AS	0.0940206	0.000503618
27	20	BB-AS	0.0948851	-0.000377978
27	21	BB-AS	0.0969378	-7.1451e-05
27	22	BB-AS	0.0978985	-0.000856881
27	23	BB-AS	0.0983871	-0.00211446
27	24	BB-AS	0.099282	-0.00296566
27	25	BB-AS	0.1016	-0.00239339
27	26	BB-AS	0.103313	-0.00242702
27	27	BB-AS	0.105712	-0.00177366
27	28	BB-AS	0.110463	0.00123108
27	29	BB-AS	0.120292	0.00931414
27	30	BB-AS	0.140171	0.0274463
27	31	BB-AS	0.175015	0.0605445
27	32	BB-AS	0.238584	0.122367
27	33	BB-AS	0.352261	0.234298
27	34	BB-AS	0.536956	0.417248
27	35	BB-AS	0.798274	0.676819
27	36	BB-AS	1.1026	0.979404
27	37	BB-AS	1.38162	1.25668
27	38	BB-AS	1.59471	1.46802
27	39	BB-AS	1.73721	1.60877
27	40	BB-AS	1.82341	1.69322
28	1	MIR503	0.0201486	-0.00748484
28	2	MIR503	0.0220477	-0.00751599
28	3	MIR503	0.0259464	-0.00554741
28	4	MIR503	0.0303951	-0.00302894
28	5	MIR503	0.0336304	-0.00172378
28	6	MIR503	0.0360099	-0.00127448
28	7	MIR503	0.039574	0.000359437
28	8	MIR503	0.0426382	0.00149338
28	9	MIR503	0.0452402	0.00216526
28	10	MIR503	0.046856	0.00185084
28	11	MIR503	0.0493983	0.00246291
28	12	MIR503	0.0512071	0.00234155
28	13	MIR503	0.0535435	0.00274782
28	14	MIR503	0.0554339	0.00270798
28	15	MIR503	0.0573837	0.00272766
28	16	MIR503	0.058112	0.00152577
28	17	MIR503	0.0594888	0.000972311
28	18	MIR503	0.0601198	-0.000326833
28	19	MIR503	0.0617538	-0.000623029
28	20	MIR503	0.0641095	-0.000197558
28	21	MIR503	0.0648396	-0.00139764
28	22	MIR503	0.0658266	-0.0023408
28	23	MIR503	0.0675756	-0.00252195
28	24	MIR503	0.0703065	-0.00172123
28	25	MIR503	0.0733067	-0.000651253
28	26	MIR503	0.0792653	0.00337716
28	27	MIR503	0.0900474	0.0122291
28	28	MIR503	0.111459	0.0317108
28	29	MIR503	0.148807	0.0671286
28	30	MIR503	0.214055	0.130446
28	31	MIR503	0.326284	0.240745
28	32	MIR503	0.499654	0.412185
28	33	MIR503	0.732261	0.642861
28	34	MIR503	0.996073	0.904743
28	35	MIR503	1.24625	1.15299
28	36	MIR503	1.45353	1.35834
28	37	MIR503	1.61301	1.51589
28	38	MIR503	1.7272	1.62815
28	39	MIR503	1.81142	1.71044
28	40	MIR503	1.86425	1.76133
29	1	MAF-AS	0.0167165	-0.010149
29	2	MAF-AS	0.0190661	-0.00941706
29	3	MAF-AS	0.024038	-0.00606276
29	4	MAF-AS	0.0275778	-0.00414066
29	5	MAF-AS	0.0308235	-0.00251258
29	6	MAF-AS	0.0331892	-0.00176449
29	7	MAF-AS	0.0368991	0.000327702
29	8	MAF-AS	0.0388999	0.000710907
29	9	MAF-AS	0.0413783	0.0015716
29	10	MAF-AS	0.0423608	0.000936523
29	11	MAF-AS	0.0447436	0.00170162
29	12	MAF-AS	0.0478349	0.00317526
29	13	MAF-AS	0.0497039	0.00342664
29	14	MAF-AS	0.0501304	0.00223547
29	15	MAF-AS	0.0525466	0.00303404
29	16	MAF-AS	0.0538839	0.00275369
29	17	MAF-AS	0.0545852	0.00183741
29	18	MAF-AS	0.05607	0.00170457
29	19	MAF-AS	0.0576808	0.00169772
29	20	MAF-AS	0.058859	0.0012582
29	21	MAF-AS	0.0599434	0.000725027
29	22	MAF-AS	0.0612807	0.00044465
29	23	MAF-AS	0.0615689	-0.000884792
29	24	MAF-AS	0.0617269	-0.00234444
29	25	MAF-AS	0.0634275	-0.0022615
29	26	MAF-AS	0.0653991	-0.00190753
29	27	MAF-AS	0.0663632	-0.00256108
29	28	MAF-AS	0.0689689	-0.00157299
29	29	MAF-AS	0.0705406	-0.00161896
29	30	MAF-AS	0.073868	9.07535e-05
29	31	MAF-AS	0.0796961	0.00430126
29	32	MAF-AS	0.090785	0.0137725
29	33	MAF-AS	0.108234	0.0296043
29	34	MAF-AS	0.137727	0.0574797
29	35	MAF-AS	0.186171	0.104305
29	36	MAF-AS	0.266097	0.182614
29	37	MAF-AS	0.388855	0.303754
29	38	MAF-AS	0.5674	0.480682
29	39	MAF-AS	0.800237	0.711901
29	40	MAF-AS	1.02094	0.930984
30	1	GAPDH	0.0891938	-2.41329e-05
30	2	GAPDH	0.0904864	-0.00185862
30	3	GAPDH	0.0945823	-0.000889762
30	4	GAPDH	0.0990021	0.000403019
30	5	GAPDH	0.101891	0.000164467
30	6	GAPDH	0.105845	0.000991661
30	7	GAPDH	0.108572	0.000592348
30	8	GAPDH	0.110956	-0.000150846
30	9	GAPDH	0.114158	-7.6332e-05
30	10	GAPDH	0.117037	-0.000324115
30	11	GAPDH	0.119364	-0.00112469
30	12	GAPDH	0.122883	-0.000732122
30	13	GAPDH	0.126361	-0.000381243
30	14	GAPDH	0.131397	0.00152761
30	15	GAPDH	0.138714	0.00571733
30	16	GAPDH	0.150353	0.0142293
30	17	GAPDH	0.172572	0.0333222
30	18	GAPDH	0.210622	0.0682447
30	19	GAPDH	0.27997	0.134466
30	20	GAPDH	0.400373	0.251742
30	21	GAPDH	0.584534	0.432776
30	22	GAPDH	0.825801	0.670915
30	23	GAPDH	1.08861	0.930595
30	24	GAPDH	1.31897	1.15783
30	25	GAPDH	1.48444	1.32017
30	26	GAPDH	1.59088	1.42349
30	27	GAPDH	1.65645	1.48593
30	28	GAPDH	1.7002	1.52655
30	29	GAPDH	1.72907	1.55229
30	30	GAPDH	1.74636	1.56646
30	31	GAPDH	1.75886	1.57583
30	32	GAPDH	1.76633	1.58017
30	33	GAPDH	1.76775	1.57847
30	34	GAPDH	1.76802	1.57561
30	35	GAPDH	1.76601	1.57047
30	36	GAPDH	1.76897	1.57031
30	37	GAPDH	1.77057	1.56878
30	38	GAPDH	1.76807	1.56315
30	39	GAPDH	1.76505	1.557
30	40	GAPDH	1.76275	1.55158
31	1	BB-AS	0.0435912	-0.000687733
31	2	BB-AS	0.0441958	-0.00133144
31	3	BB-AS	0.0443052	-0.0024704
31	4	BB-AS	0.045197	-0.00282696
31	5	BB-AS	0.0476976	-0.00157466
31	6	BB-AS	0.0493571	-0.00116353
31	7	BB-AS	0.0533272	0.00155828
31	8	BB-AS	0.0541277	0.0011105
31	9	BB-AS	0.0544927	0.000227138
31	10	BB-AS	0.057001	0.00148709
31	11	BB-AS	0.0577144	0.000952135
31	12	BB-AS	0.0595975	0.00158697
31	13	BB-AS	0.0616243	0.00236539
31	14	BB-AS	0.062055	0.00154781
31	15	BB-AS	0.0626529	0.000897324
31	16	BB-AS	0.0647021	0.00169824
31	17	BB-AS	0.0657082	0.00145605
31	18	BB-AS	0.0660103	0.00050975
31	19	BB-AS	0.0660346	-0.000714281
31	20	BB-AS	0.0668294	-0.00116782
31	21	BB-AS	0.0683778	-0.000867693
31	22	BB-AS	0.0688603	-0.00163352
31	23	BB-AS	0.0698454	-0.00189677
31	24	BB-AS	0.0721274	-0.000863061
31	25	BB-AS	0.0733692	-0.000869623
31	26	BB-AS	0.0755452	5.80359e-05
31	27	BB-AS	0.0773291	0.000593608
31	28	BB-AS	0.0816832	0.00369935
31	29	BB-AS	0.0904187	0.0111866
31	30	BB-AS	0.106418	0.0259375
31	31	BB-AS	0.135787	0.0540582
31	32	BB-AS	0.190068	0.10709
31	33	BB-AS	0.288607	0.204381
31	34	BB-AS	0.447616	0.362142
31	35	BB-AS	0.66744	0.580718
31	36	BB-AS	0.918194	0.830224
31	37	BB-AS	1.14603	1.05681
31	38	BB-AS	1.31754	1.22708
31	39	BB-AS	1.43544	1.34372
31	40	BB-AS	1.5086	1.41563
32	1	MIR503	0.00851348	-1.4629e-05
32	2	MIR503	0.00847812	-0.00149821
32	3	MIR503	0.00955554	-0.00186901
32	4	MIR503	0.0109778	-0.00189494
32	5	MIR503	0.0128643	-0.00145668
32	6	MIR503	0.0159092	0.000139984
32	7	MIR503	0.0169684	-0.000249067
32	8	MIR503	0.0189596	0.00029393
32	9	MIR503	0.0208392	0.000725277
32	10	MIR503	0.0221992	0.000637127
32	11	MIR503	0.0244139	0.0014036
32	12	MIR503	0.0263034	0.0018448
32	13	MIR503	0.0278264	0.00191961
32	14	MIR503	0.0282636	0.000908553
32	15	MIR503	0.0292431	0.000439814
32	16	MIR503	0.0316335	0.001382
32	17	MIR503	0.0330733	0.00137357
32	18	MIR503	0.0330774	-7.05143e-05
32	19	MIR503	0.0336634	-0.000932757
32	20	MIR503	0.0355591	-0.000485248
32	21	MIR503	0.0365542	-0.000938401
32	22	MIR503	0.0381508	-0.000789995
32	23	MIR503	0.0394696	-0.000919418
32	24	MIR503	0.0405682	-0.001269
32	25	MIR503	0.0420643	-0.0012212
32	26	MIR503	0.0457617	0.00102798
32	27	MIR503	0.0518292	0.00564732
32	28	MIR503	0.0616036	0.0139735
32	29	MIR503	0.0805192	0.0314408
32	30	MIR503	0.117033	0.0665062
32	31	MIR503	0.18023	0.128255
32	32	MIR503	0.28534	0.231917
32	33	MIR503	0.440532	0.385661
32	34	MIR503	0.638511	0.582192
32	35	MIR503	0.847736	0.789969
32	36	MIR503	1.03397	0.974758
32	37	MIR503	1.17929	1.11863
32	38	MIR503	1.28586	1.22375
32	39	MIR503	1.36413	1.30057
32	40	MIR503	1.41305	1.34804
33	1	MAF-AS	-0.0158913	-0.00483477
33	2	MAF-AS	-0.0147223	-0.00496627
33	3	MAF-AS	-0.0116145	-0.003159
33	4	MAF-AS	-0.00988168	-0.00272664
33	5	MAF-AS	-0.00694979	-0.00109524
33	6	MAF-AS	-0.00568828	-0.00113423
33	7	MAF-AS	-0.00378706	-0.000533505
33	8	MAF-AS	-0.00111734	0.000835722
33	9	MAF-AS	0.00159085	0.00224341
33	10	MAF-AS	0.00208733	0.00143939
33	11	MAF-AS	0.0030976	0.00114917
33	12	MAF-AS	0.00451815	0.00126922
33	13	MAF-AS	0.00635702	0.00180759
33	14	MAF-AS	0.00703668	0.00118676
33	15	MAF-AS	0.00895374	0.00180332
33	16	MAF-AS	0.0101223	0.00167137
33	17	MAF-AS	0.0111988	0.0014474
33	18	MAF-AS	0.012244	0.00119212
33	19	MAF-AS	0.0124446	9.22047e-05
33	20	MAF-AS	0.0140525	0.000399562
33	21	MAF-AS	0.0146905	-0.000262938
33	22	MAF-AS	0.014607	-0.00164685
33	23	MAF-AS	0.0158113	-0.0017431
33	24	MAF-AS	0.017261	-0.00159384
33	25	MAF-AS	0.0177442	-0.0024112
33	26	MAF-AS	0.0196543	-0.00180159
33	27	MAF-AS	0.0219784	-0.000777971
33	28	MAF-AS	0.0264057	0.00234885
33	29	MAF-AS	0.0311721	0.00581478
33	30	MAF-AS	0.0411364	0.0144785
33	31	MAF-AS	0.0618556	0.0338972
33	32	MAF-AS	0.0979023	0.0686435
33	33	MAF-AS	0.159902	0.129343
33	34	MAF-AS	0.264238	0.232379
33	35	MAF-AS	0.424013	0.390853
33	36	MAF-AS	0.638675	0.604214
33	37	MAF-AS	0.87887	0.843108
33	38	MAF-AS	1.10287	1.0658
33	39	MAF-AS	1.27718	1.23882
33	40	MAF-AS	1.38648	1.34682
34	1	GAPDH	0.0687922	0.0010939
34	2	GAPDH	0.0702339	0.000208908
34	3	GAPDH	0.0725811	0.000229461
34	4	GAPDH	0.0750793	0.000400919
34	5	GAPDH	0.0773132	0.000308201
34	6	GAPDH	0.0797041	0.000372429
34	7	GAPDH	0.0819708	0.00031236
34	8	GAPDH	0.0842281	0.000242984
34	9	GAPDH	0.0854345	-0.000877206
34	10	GAPDH	0.087147	-0.0014914
34	11	GAPDH	0.0897023	-0.00126276
34	12	GAPDH	0.0922391	-0.00105266
34	13	GAPDH	0.0959328	0.000314294
34	14	GAPDH	0.100449	0.00250338
34	15	GAPDH	0.109633	0.00936092
34	16	GAPDH	0.122942	0.020344
34	17	GAPDH	0.147925	0.0429998
34	18	GAPDH	0.193276	0.0860244
34	19	GAPDH	0.274273	0.164695
34	20	GAPDH	0.408064	0.296159
34	21	GAPDH	0.602887	0.488655
34	22	GAPDH	0.838773	0.722215
34	23	GAPDH	1.07272	0.95383
34	24	GAPDH	1.26304	1.14183
34	25	GAPDH	1.39414	1.2706
34	26	GAPDH	1.47763	1.35176
34	27	GAPDH	1.52851	1.40032
34	28	GAPDH	1.56088	1.43036
34	29	GAPDH	1.58433	1.45148
34	30	GAPDH	1.60117	1.466
34	31	GAPDH	1.60992	1.47242
34	32	GAPDH	1.61272	1.47289
34	33	GAPDH	1.61597	1.47382
34	34	GAPDH	1.61475	1.47027
34	35	GAPDH	1.61229	1.46549
34	36	GAPDH	1.61137	1.46224
34	37	GAPDH	1.61025	1.45879
34	38	GAPDH	1.61132	1.45754
34	39	GAPDH	1.61023	1.45412
34	40	GAPDH	1.60798	1.44954
35	1
35	2
35	3
35	4
35	5
35	6
35	7
35	8
35	9
35	10
35	11
35	12
35	13
35	14
35	15
35	16
35	17
35	18
35	19
35	20
35	21
35	22
35	23
35	24
35	25
35	26
35	27
35	28
35	29
35	30
35	31
35	32
35	33
35	34
35	35
35	36
35	37
35	38
35	39
35	40
36	1
36	2
36	3
36	4
36	5
36	6
36	7
36	8
36	9
36	10
36	11
36	12
36	13
36	14
36	15
36	16
36	17
36	18
36	19
36	20
36	21
36	22
36	23
36	24
36	25
36	26
36	27
36	28
36	29
36	30
36	31
36	32
36	33
36	34
36	35
36	36
36	37
36	38
36	39
36	40
37	1
37	2
37	3
37	4
37	5
37	6
37	7
37	8
37	9
37	10
37	11
37	12
37	13
37	14
37	15
37	16
37	17
37	18
37	19
37	20
37	21
37	22
37	23
37	24
37	25
37	26
37	27
37	28
37	29
37	30
37	31
37	32
37	33
37	34
37	35
37	36
37	37
37	38
37	39
37	40
38	1
38	2
38	3
38	4
38	5
38	6
38	7
38	8
38	9
38	10
38	11
38	12
38	13
38	14
38	15
38	16
38	17
38	18
38	19
38	20
38	21
38	22
38	23
38	24
38	25
38	26
38	27
38	28
38	29
38	30
38	31
38	32
38	33
38	34
38	35
38	36
38	37
38	38
38	39
38	40
39	1	BB-AS	0.0814552	-0.00782021
39	2	BB-AS	0.0853186	-0.00692519
39	3	BB-AS	0.0910526	-0.00415958
39	4	BB-AS	0.0959787	-0.00220189
39	5	BB-AS	0.100831	-0.00031842
39	6	BB-AS	0.104162	4.48089e-05
39	7	BB-AS	0.107826	0.000740505
39	8	BB-AS	0.111686	0.00163138
39	9	BB-AS	0.114888	0.00186523
39	10	BB-AS	0.118222	0.00223103
39	11	BB-AS	0.12103	0.0020707
39	12	BB-AS	0.124314	0.00238628
39	13	BB-AS	0.126765	0.00186907
39	14	BB-AS	0.128527	0.00066205
39	15	BB-AS	0.130241	-0.000592444
39	16	BB-AS	0.132429	-0.0013721
39	17	BB-AS	0.135364	-0.00140611
39	18	BB-AS	0.139133	-0.000605571
39	19	BB-AS	0.140639	-0.00206826
39	20	BB-AS	0.144126	-0.0015494
39	21	BB-AS	0.149416	0.000772728
39	22	BB-AS	0.156847	0.00523527
39	23	BB-AS	0.169995	0.0154147
39	24	BB-AS	0.195555	0.0380059
39	25	BB-AS	0.240607	0.0800893
39	26	BB-AS	0.321602	0.158117
39	27	BB-AS	0.459514	0.29306
39	28	BB-AS	0.670515	0.501092
39	29	BB-AS	0.941604	0.769213
39	30	BB-AS	1.21912	1.04376
39	31	BB-AS	1.44675	1.26842
39	32	BB-AS	1.6033	1.422
39	33	BB-AS	1.70755	1.52328
39	34	BB-AS	1.7755	1.58827
39	35	BB-AS	1.82216	1.63195
39	36	BB-AS	1.85522	1.66205
39	37	BB-AS	1.87997	1.68384
39	38	BB-AS	1.8967	1.69759
39	39	BB-AS	1.91202	1.70995
39	40	BB-AS	1.92452	1.71947
40	1	MIR503	0.053051	-0.00681103
40	2	MIR503	0.0559886	-0.00663035
40	3	MIR503	0.0614857	-0.00389024
40	4	MIR503	0.0658628	-0.00227001
40	5	MIR503	0.0695401	-0.00134972
40	6	MIR503	0.0738581	0.000211373
40	7	MIR503	0.0773552	0.000951531
40	8	MIR503	0.0813396	0.00217894
40	9	MIR503	0.0839853	0.0020677
40	10	MIR503	0.0863197	0.00164515
40	11	MIR503	0.0890249	0.00159345
40	12	MIR503	0.0917938	0.00160544
40	13	MIR503	0.0949133	0.00196798
40	14	MIR503	0.096889	0.00118672
40	15	MIR503	0.0988787	0.000419429
40	16	MIR503	0.101527	0.000310974
40	17	MIR503	0.103593	-0.000380079
40	18	MIR503	0.104831	-0.00189935
40	19	MIR503	0.107709	-0.00177803
40	20	MIR503	0.110634	-0.00161002
40	21	MIR503	0.112582	-0.00241878
40	22	MIR503	0.117034	-0.000723431
40	23	MIR503	0.122696	0.00218099
40	24	MIR503	0.130451	0.00717976
40	25	MIR503	0.14586	0.0198311
40	26	MIR503	0.174418	0.0456319
40	27	MIR503	0.223816	0.0922735
40	28	MIR503	0.308056	0.173756
40	29	MIR503	0.443464	0.306408
40	30	MIR503	0.635682	0.495868
40	31	MIR503	0.867273	0.724703
40	32	MIR503	1.10206	0.956733
40	33	MIR503	1.30784	1.15975
40	34	MIR503	1.46817	1.31733
40	35	MIR503	1.58553	1.43193
40	36	MIR503	1.67428	1.51793
40	37	MIR503	1.7401	1.58099
40	38	MIR503	1.78946	1.62759
40	39	MIR503	1.82637	1.66174
40	40	MIR503	1.8514	1.68401
41	1	MAF-AS	0.046907	-0.00760739
41	2	MAF-AS	0.0501871	-0.00701564
41	3	MAF-AS	0.0535122	-0.00637886
41	4	MAF-AS	0.0587122	-0.00386719
41	5	MAF-AS	0.0636113	-0.00165635
41	6	MAF-AS	0.068441	0.000485078
41	7	MAF-AS	0.0714624	0.000818084
41	8	MAF-AS	0.0750743	0.00174168
41	9	MAF-AS	0.0788607	0.00283983
41	10	MAF-AS	0.0816866	0.00297743
41	11	MAF-AS	0.0842033	0.00280579
41	12	MAF-AS	0.0851695	0.00108369
41	13	MAF-AS	0.0891895	0.00241542
41	14	MAF-AS	0.0920313	0.00256887
41	15	MAF-AS	0.0946188	0.00246805
41	16	MAF-AS	0.09687	0.0020309
41	17	MAF-AS	0.0972746	-0.000252808
41	18	MAF-AS	0.0988517	-0.001364
41	19	MAF-AS	0.101772	-0.00113207
41	20	MAF-AS	0.103926	-0.00166663
41	21	MAF-AS	0.106632	-0.00164841
41	22	MAF-AS	0.109912	-0.00105658
41	23	MAF-AS	0.111483	-0.00217424
41	24	MAF-AS	0.114607	-0.00173887
41	25	MAF-AS	0.119735	0.000701178
41	26	MAF-AS	0.125644	0.00392234
41	27	MAF-AS	0.135856	0.0114454
41	28	MAF-AS	0.154717	0.0276181
41	29	MAF-AS	0.185046	0.0552591
41	30	MAF-AS	0.239522	0.107046
41	31	MAF-AS	0.326833	0.191669
41	32	MAF-AS	0.465014	0.327162
41	33	MAF-AS	0.658037	0.517497
41	34	MAF-AS	0.896383	0.753154
41	35	MAF-AS	1.14348	0.997559
41	36	MAF-AS	1.35627	1.20767
41	37	MAF-AS	1.5185	1.36721
41	38	MAF-AS	1.6315	1.47752
41	39	MAF-AS	1.70843	1.55176
41	40	MAF-AS	1.75704	1.59768
42	1	GAPDH	0.105951	-0.000729578
42	2	GAPDH	0.108667	-0.00181447
42	3	GAPDH	0.113493	-0.000790084
42	4	GAPDH	0.118208	0.000124222
42	5	GAPDH	0.122625	0.000739275
42	6	GAPDH	0.126039	0.00035148
42	7	GAPDH	0.130039	0.000550143
42	8	GAPDH	0.132895	-0.00039468
42	9	GAPDH	0.135913	-0.00117811
42	10	GAPDH	0.14149	0.000597753
42	11	GAPDH	0.149632	0.00493833
42	12	GAPDH	0.161514	0.0130187
42	13	GAPDH	0.178454	0.0261576
42	14	GAPDH	0.211594	0.0554961
42	15	GAPDH	0.268676	0.108776
42	16	GAPDH	0.367493	0.203792
42	17	GAPDH	0.528267	0.360765
42	18	GAPDH	0.753102	0.581798
42	19	GAPDH	1.01732	0.842217
42	20	GAPDH	1.26892	1.09001
42	21	GAPDH	1.46447	1.28176
42	22	GAPDH	1.5999	1.4134
42	23	GAPDH	1.6849	1.49459
42	24	GAPDH	1.74068	1.54657
42	25	GAPDH	1.77925	1.58133
42	26	GAPDH	1.80302	1.60131
42	27	GAPDH	1.81796	1.61244
42	28	GAPDH	1.82831	1.619
42	29	GAPDH	1.83337	1.62025
42	30	GAPDH	1.83369	1.61677
42	31	GAPDH	1.83318	1.61245
42	32	GAPDH	1.83427	1.60975
42	33	GAPDH	1.83485	1.60652
42	34	GAPDH	1.83317	1.60105
42	35	GAPDH	1.83023	1.5943
42	36	GAPDH	1.83375	1.59402
42	37	GAPDH	1.83361	1.59008
42	38	GAPDH	1.8363	1.58896
42	39	GAPDH	1.83592	1.58479
42	40	GAPDH	1.83412	1.57918
43	1	BB-AS	0.0407535	-0.00513434
43	2	BB-AS	0.04224	-0.00472932
43	3	BB-AS	0.0463817	-0.00166912
43	4	BB-AS	0.0477843	-0.00134797
43	5	BB-AS	0.0489968	-0.00121698
43	6	BB-AS	0.0499601	-0.00133516
43	7	BB-AS	0.052918	0.000541171
43	8	BB-AS	0.0537562	0.000297939
43	9	BB-AS	0.0555255	0.000985691
43	10	BB-AS	0.0573652	0.00174387
43	11	BB-AS	0.0592164	0.00251363
43	12	BB-AS	0.0609909	0.00320658
43	13	BB-AS	0.0610991	0.00223336
43	14	BB-AS	0.0607474	0.0008001
43	15	BB-AS	0.0608598	-0.000168927
43	16	BB-AS	0.0612056	-0.000904698
43	17	BB-AS	0.0613182	-0.00187357
43	18	BB-AS	0.0631178	-0.00115547
43	19	BB-AS	0.064706	-0.000648704
43	20	BB-AS	0.0650426	-0.00139367
43	21	BB-AS	0.0668763	-0.000641448
43	22	BB-AS	0.0680757	-0.000523528
43	23	BB-AS	0.0682384	-0.00144238
43	24	BB-AS	0.0698095	-0.000952719
43	25	BB-AS	0.0720612	0.000217424
43	26	BB-AS	0.0756598	0.00273457
43	27	BB-AS	0.080536	0.00652927
43	28	BB-AS	0.0904096	0.0153214
43	29	BB-AS	0.111532	0.0353625
43	30	BB-AS	0.150157	0.0729062
43	31	BB-AS	0.220751	0.142419
43	32	BB-AS	0.342656	0.263242
43	33	BB-AS	0.528981	0.448486
43	34	BB-AS	0.774459	0.692882
43	35	BB-AS	1.03443	0.951773
43	36	BB-AS	1.24982	1.16608
43	37	BB-AS	1.40392	1.31909
43	38	BB-AS	1.50788	1.42198
43	39	BB-AS	1.57789	1.4909
43	40	BB-AS	1.62332	1.53526
44	1	MIR503	0.00377814	-0.00390886
44	2	MIR503	0.00398603	-0.00484195
44	3	MIR503	0.00729412	-0.00267485
44	4	MIR503	0.00920389	-0.00190607
44	5	MIR503	0.0112621	-0.000988833
44	6	MIR503	0.0126967	-0.000695288
44	7	MIR503	0.0135104	-0.00102252
44	8	MIR503	0.0154813	-0.000192605
44	9	MIR503	0.0188758	0.00206086
44	10	MIR503	0.0203643	0.00240843
44	11	MIR503	0.0205754	0.00147852
44	12	MIR503	0.0214464	0.00120848
44	13	MIR503	0.0232314	0.00185247
44	14	MIR503	0.024091	0.0015711
44	15	MIR503	0.0251918	0.00153096
44	16	MIR503	0.0253481	0.000546289
44	17	MIR503	0.0261996	0.00025679
44	18	MIR503	0.0281349	0.00105103
44	19	MIR503	0.0281674	-5.74673e-05
44	20	MIR503	0.0280243	-0.00134153
44	21	MIR503	0.0288227	-0.00168414
44	22	MIR503	0.0301712	-0.0014766
44	23	MIR503	0.0316979	-0.00109092
44	24	MIR503	0.0332125	-0.000717241
44	25	MIR503	0.0349539	-0.000116841
44	26	MIR503	0.0423893	0.00617755
44	27	MIR503	0.0531804	0.0158277
44	28	MIR503	0.0702393	0.0317455
44	29	MIR503	0.101628	0.0619931
44	30	MIR503	0.160464	0.119689
44	31	MIR503	0.256445	0.214528
44	32	MIR503	0.401448	0.358391
44	33	MIR503	0.590477	0.546278
44	34	MIR503	0.791401	0.746061
44	35	MIR503	0.969777	0.923297
44	36	MIR503	1.11413	1.06651
44	37	MIR503	1.22271	1.17394
44	38	MIR503	1.30031	1.25041
44	39	MIR503	1.35642	1.30537
44	40	MIR503	1.39423	1.34205
45	1	MAF-AS	-0.0278421	-0.00639959
45	2	MAF-AS	-0.0267802	-0.00631755
45	3	MAF-AS	-0.0236185	-0.00413564
45	4	MAF-AS	-0.0208221	-0.00231902
45	5	MAF-AS	-0.0190006	-0.00147733
45	6	MAF-AS	-0.0172602	-0.000716815
45	7	MAF-AS	-0.0154763	8.72824e-05
45	8	MAF-AS	-0.0133752	0.00120854
45	9	MAF-AS	-0.0123157	0.00128821
45	10	MAF-AS	-0.0118379	0.000786248
45	11	MAF-AS	-0.0106953	0.000949044
45	12	MAF-AS	-0.00926353	0.00140095
45	13	MAF-AS	-0.00860625	0.00107841
45	14	MAF-AS	-0.00596279	0.00274205
45	15	MAF-AS	-0.00542253	0.00230249
45	16	MAF-AS	-0.0046584	0.00208679
45	17	MAF-AS	-0.00444247	0.00132291
45	18	MAF-AS	-0.00309447	0.00169109
45	19	MAF-AS	-0.00313103	0.000674705
45	20	MAF-AS	-0.00295262	-0.000126714
45	21	MAF-AS	-0.00191326	-6.71689e-05
45	22	MAF-AS	-0.00207058	-0.00120431
45	23	MAF-AS	-0.00215127	-0.00226482
45	24	MAF-AS	-0.00147996	-0.00257333
45	25	MAF-AS	0.000329537	-0.00174366
45	26	MAF-AS	0.00197828	-0.00107474
45	27	MAF-AS	0.00248252	-0.00155032
45	28	MAF-AS	0.00444672	-0.000565935
45	29	MAF-AS	0.00819357	0.00220109
45	30	MAF-AS	0.0146149	0.00764262
45	31	MAF-AS	0.0235395	0.0155874
45	32	MAF-AS	0.0415288	0.0325968
45	33	MAF-AS	0.0737958	0.0638841
45	34	MAF-AS	0.129169	0.118277
45	35	MAF-AS	0.218476	0.206605
45	36	MAF-AS	0.358338	0.345487
45	37	MAF-AS	0.543848	0.530016
45	38	MAF-AS	0.754512	0.739701
45	39	MAF-AS	0.954904	0.939113
45	40	MAF-AS	1.10004	1.08327
46	1	GAPDH	0.0383354	0.00178709
46	2	GAPDH	0.0399711	0.0012506
46	3	GAPDH	0.0420955	0.00120286
46	4	GAPDH	0.0430663	1.3915e-06
46	5	GAPDH	0.045195	-4.20898e-05
46	6	GAPDH	0.0474188	9.48709e-06
46	7	GAPDH	0.0493983	-0.000183132
46	8	GAPDH	0.051523	-0.000230686
46	9	GAPDH	0.0526612	-0.00126469
46	10	GAPDH	0.0549972	-0.00110087
46	11	GAPDH	0.0579583	-0.000312008
46	12	GAPDH	0.0599093	-0.000533189
46	13	GAPDH	0.0650676	0.00245293
46	14	GAPDH	0.0736662	0.00887927
46	15	GAPDH	0.0895636	0.0226045
46	16	GAPDH	0.119915	0.0507834
46	17	GAPDH	0.172203	0.100899
46	18	GAPDH	0.263569	0.190094
46	19	GAPDH	0.408018	0.33237
46	20	GAPDH	0.605046	0.527226
46	21	GAPDH	0.831769	0.751776
46	22	GAPDH	1.04258	0.96042
46	23	GAPDH	1.20233	1.11799
46	24	GAPDH	1.30624	1.21973
46	25	GAPDH	1.3733	1.28462
46	26	GAPDH	1.41835	1.3275
46	27	GAPDH	1.44511	1.35208
46	28	GAPDH	1.46312	1.36793
46	29	GAPDH	1.4754	1.37803
46	30	GAPDH	1.48386	1.38432
46	31	GAPDH	1.48791	1.3862
46	32	GAPDH	1.4903	1.38641
46	33	GAPDH	1.49053	1.38447
46	34	GAPDH	1.48831	1.38008
46	35	GAPDH	1.48725	1.37684
46	36	GAPDH	1.48868	1.3761
46	37	GAPDH	1.48857	1.37382
46	38	GAPDH	1.48457	1.36765
46	39	GAPDH	1.48188	1.36279
46	40	GAPDH	1.48673	1.36546
47	1
47	2
47	3
47	4
47	5
47	6
47	7
47	8
47	9
47	10
47	11
47	12
47	13
47	14
47	15
47	16
47	17
47	18
47	19
47	20
47	21
47	22
47	23
47	24
47	25
47	26
47	27
47	28
47	29
47	30
47	31
47	32
47	33
47	34
47	35
47	36
47	37
47	38
47	39
47	40
48	1
48	2
48	3
48	4
48	5
48	6
48	7
48	8
48	9
48	10
48	11
48	12
48	13
48	14
48	15
48	16
48	17
48	18
48	19
48	20
48	21
48	22
48	23
48	24
48	25
48	26
48	27
48	28
48	29
48	30
48	31
48	32
48	33
48	34
48	35
48	36
48	37
48	38
48	39
48	40
49	1
49	2
49	3
49	4
49	5
49	6
49	7
49	8
49	9
49	10
49	11
49	12
49	13
49	14
49	15
49	16
49	17
49	18
49	19
49	20
49	21
49	22
49	23
49	24
49	25
49	26
49	27
49	28
49	29
49	30
49	31
49	32
49	33
49	34
49	35
49	36
49	37
49	38
49	39
49	40
50	1
50	2
[truncated: 1,878 more rows]

## Sheet: Results
Well	Well Position	Sample Name	Target Name	Task	Reporter	Quencher	RQ	CT	Ct Mean	Delta Ct Mean	ddCT	2^(-DDCT)	Automatic Ct Threshold	Ct Threshold	Automatic Baseline	Baseline Start	Baseline End	Efficiency	Tm1	Tm2	Tm3	Custom1	Custom2	Custom3	Custom4	Custom5	Custom6
3	A3	60CA	BB-AS	UNKNOWN	SYBR	None	38.6547	26.723	26.7234	8.97321	-5.27257	38.6547	TRUE	0.141825	TRUE	3	22	1	80.9297
4	A4	60CA	MIR503	UNKNOWN	SYBR	None	19.4629	26.589	26.5894	8.83919	-4.28266	19.4629	TRUE	0.146181	TRUE	3	22	1	82.1069
5	A5	60CA	MAF-AS	UNKNOWN	SYBR	None	9.83572	26.729	26.7289	8.97872	-3.29803	9.83572	TRUE	0.119287	TRUE	3	22	1	89.2678
6	A6	60CA	GAPDH	UNKNOWN	SYBR	None		17.75	17.7502				TRUE	0.157997	TRUE	3	13	1	84.8535
7	A7	60N	BB-AS	UNKNOWN	SYBR	None	1	31.945	31.945	14.2458			TRUE	0.141825	TRUE	3	27	1	81.0278
8	A8	60N	MIR503	UNKNOWN	SYBR	None	1	30.821	30.8211	13.1219			TRUE	0.146181	TRUE	3	26	1	82.2049
9	A9	60N	MAF-AS	UNKNOWN	SYBR	None	1	29.976	29.976	12.2768			TRUE	0.119287	TRUE	3	25	1	89.2678
10	A10	60N	GAPDH	UNKNOWN	SYBR	None		17.699	17.6992				TRUE	0.157997	TRUE	3	13	1	84.7554
15	B3	62CA	BB-AS	UNKNOWN	SYBR	None	23.0587	26.591	26.591	9.71854	-6.00569	64.2528	TRUE	0.141825	TRUE	3	22	1	80.7335
16	B4	62CA	MIR503	UNKNOWN	SYBR	None	8.88454	26.843	26.843	9.97055	-3.8067	13.9936	TRUE	0.146181	TRUE	3	22	1	82.1069
17	B5	62CA	MAF-AS	UNKNOWN	SYBR	None	1.7506	28.341	28.3413	11.4689	-2.07579	4.21574	TRUE	0.119287	TRUE	3	24	1	89.2678
18	B6	62CA	GAPDH	UNKNOWN	SYBR	None		16.872	16.8724				TRUE	0.157997	TRUE	3	12	1	84.8535
19	B7	62N	BB-AS	UNKNOWN	SYBR	None	0.358874	33.794	33.7939	15.7242			TRUE	0.141825	TRUE	3	29	1	80.8316
20	B8	62N	MIR503	UNKNOWN	SYBR	None	0.6349	31.847	31.8469	13.7773			TRUE	0.146181	TRUE	3	27	1	82.2049
21	B9	62N	MAF-AS	UNKNOWN	SYBR	None	0.415254	31.614	31.6143	13.5447			TRUE	0.119287	TRUE	3	27	1	89.2678
22	B10	62N	GAPDH	UNKNOWN	SYBR	None		18.07	18.0696				TRUE	0.157997	TRUE	3	13	1	84.7554
27	C3	63CA	BB-AS	UNKNOWN	SYBR	None	2.38276	32.206	32.2057	12.9931	-0.483608	1.39824	TRUE	0.141825	TRUE	3	27	1	80.7335
28	C4	63CA	MIR503	UNKNOWN	SYBR	None	4.5349	30.153	30.1533	10.9408	-1.31425	2.48674	TRUE	0.146181	TRUE	3	25	1	82.2049
29	C5	63CA	MAF-AS	UNKNOWN	SYBR	None	0.074418	35.237	35.2375	16.025	2.08222	0.236151	TRUE	0.119287	TRUE	3	30	1	89.2678
30	C6	63CA	GAPDH	UNKNOWN	SYBR	None		19.213	19.2125				TRUE	0.157997	TRUE	3	14	1	84.8535
31	C7	63N	BB-AS	UNKNOWN	SYBR	None	1.70412	32.4	32.4002	13.4768			TRUE	0.141825	TRUE	3	27	1	80.8316
32	C8	63N	MIR503	UNKNOWN	SYBR	None	1.82364	31.179	31.1785	12.255			TRUE	0.146181	TRUE	3	26	1	82.303
33	C9	63N	MAF-AS	UNKNOWN	SYBR	None	0.315129	32.866	32.8662	13.9427			TRUE	0.119287	TRUE	3	28	1	89.2678
34	C10	63N	GAPDH	UNKNOWN	SYBR	None		18.923	18.9235				TRUE	0.157997	TRUE	3	14	1	84.8535
39	D3	66CA	BB-AS	UNKNOWN	SYBR	None	15.823	25.831	25.831	10.2618	-3.04653	8.26225	TRUE	0.141825	TRUE	3	21	1	81.0278
40	D4	66CA	MIR503	UNKNOWN	SYBR	None	1.97931	27.706	27.706	12.1369	-0.494807	1.40913	TRUE	0.146181	TRUE	3	23	1	82.2049
41	D5	66CA	MAF-AS	UNKNOWN	SYBR	None	0.198074	30.182	30.1818	14.6126	-1.71796	3.28972	TRUE	0.119287	TRUE	3	25	1	89.3659
42	D6	66CA	GAPDH	UNKNOWN	SYBR	None		15.569	15.5692				TRUE	0.157997	TRUE	3	10	1	84.9516
43	D7	66N	BB-AS	UNKNOWN	SYBR	None	1.91509	30.985	30.9852	13.3084			TRUE	0.141825	TRUE	3	26	1	81.0278
44	D8	66N	MIR503	UNKNOWN	SYBR	None	1.40463	30.308	30.3085	12.6317			TRUE	0.146181	TRUE	3	25	1	82.303
45	D9	66N	MAF-AS	UNKNOWN	SYBR	None	0.0602102	34.007	34.0074	16.3306			TRUE	0.119287	TRUE	3	29	1	89.2678
46	D10	66N	GAPDH	UNKNOWN	SYBR	None		17.677	17.6768				TRUE	0.157997	TRUE	3	13	1	84.8535
51	E3	67CA	BB-AS	UNKNOWN	SYBR	None	41.7794	28.112	28.1119	8.86106	-3.9974	15.9712	TRUE	0.141825	TRUE	3	23	1	81.0278
52	E4	67CA	MIR503	UNKNOWN	SYBR	None	2.65709	30.963	30.9628	11.712	-1.30761	2.47531	TRUE	0.146181	TRUE	3	26	1	82.2049
53	E5	67CA	MAF-AS	UNKNOWN	SYBR	None	0.0198036	37.186	37.1857	17.9348	-1.98061	3.9466	TRUE	0.119287	TRUE	3	32	1	89.3659
54	E6	67CA	GAPDH	UNKNOWN	SYBR	None		19.251	19.2508				TRUE	0.157997	TRUE	3	14	1	84.9516
55	E7	67N	BB-AS	UNKNOWN	SYBR	None	2.61592	31.13	31.1298	12.8585			TRUE	0.141825	TRUE	3	26	1	81.0278
56	E8	67N	MIR503	UNKNOWN	SYBR	None	1.07344	31.291	31.291	13.0196			TRUE	0.146181	TRUE	3	26	1	82.303
57	E9	67N	MAF-AS	UNKNOWN	SYBR	None	0.00501789	38.187	38.1868	19.9155			TRUE	0.119287	TRUE	3	33	1	89.464
58	E10	67N	GAPDH	UNKNOWN	SYBR	None		18.271	18.2713				TRUE	0.157997	TRUE	3	13	1	84.9516
63	F3	75CA	BB-AS	UNKNOWN	SYBR	None	76.7908	24.986	24.9855	7.98292	-8.08674	271.863	TRUE	0.141825	TRUE	3	20	1	80.9297
64	F4	75CA	MIR503	UNKNOWN	SYBR	None	1.41005	29.629	29.6287	12.6261	-0.290413	1.22299	TRUE	0.146181	TRUE	3	25	1	82.2049
65	F5	75CA	MAF-AS	UNKNOWN	SYBR	None	0.822046	29.562	29.5621	12.5595	-3.33169	10.0679	TRUE	0.119287	TRUE	3	25	1	89.2678
66	F6	75CA	GAPDH	UNKNOWN	SYBR	None		17.003	17.0026				TRUE	0.157997	TRUE	3	12	1	84.8535
67	F7	75N	BB-AS	UNKNOWN	SYBR	None	0.282461	34.541	34.5407	16.0697			TRUE	0.141825	TRUE	3	30	1	80.9297
68	F8	75N	MIR503	UNKNOWN	SYBR	None	1.15295	31.388	31.3876	12.9165			TRUE	0.146181	TRUE	3	26	1	82.303
69	F9	75N	MAF-AS	UNKNOWN	SYBR	None	0.0816504	34.362	34.3622	15.8911			TRUE	0.119287	TRUE	3	30	1	89.3659
70	F10	75N	GAPDH	UNKNOWN	SYBR	None		18.471	18.4711				TRUE	0.157997	TRUE	3	14	1	84.8535
75	G3	77CA	BB-AS	UNKNOWN	SYBR	None	5.49519	29.818	29.818	11.7876	-4.49395	22.5327	TRUE	0.141825	TRUE	3	25	1	80.7335
76	G4	77CA	MIR503	UNKNOWN	SYBR	None	6.32357	28.492	28.4915	10.4611	-3.52206	11.4881	TRUE	0.146181	TRUE	3	24	1	82.1069
77	G5	77CA	MAF-AS	UNKNOWN	SYBR	None	2.26801	29.126	29.1257	11.0953	-4.651	25.1241	TRUE	0.119287	TRUE	3	25	1	89.2678
78	G6	77CA	GAPDH	UNKNOWN	SYBR	None		18.03	18.0304				TRUE	0.157997	TRUE	3	13	1	84.8535
79	G7	77N	BB-AS	UNKNOWN	SYBR	None	0.243876	32.81	32.8099	16.2816			TRUE	0.141825	TRUE	3	28	1	80.8316
80	G8	77N	MIR503	UNKNOWN	SYBR	None	0.550447	30.512	30.5115	13.9832			TRUE	0.146181	TRUE	3	25	1	82.2049
81	G9	77N	MAF-AS	UNKNOWN	SYBR	None	0.0902725	32.275	32.2747	15.7463			TRUE	0.119287	TRUE	3	28	1	89.3659
82	G10	77N	GAPDH	UNKNOWN	SYBR	None		16.528	16.5283				TRUE	0.157997	TRUE	3	11	1	84.8535
87	H3	79CA	BB-AS	UNKNOWN	SYBR	None	9.27517	28.2	28.2002	11.0324	-3.13074	8.75886	TRUE	0.141825	TRUE	3	23	1	80.9297
88	H4	79CA	MIR503	UNKNOWN	SYBR	None	1.84427	29.407	29.4066	12.2388	-1.47479	2.77943	TRUE	0.146181	TRUE	3	24	1	82.1069
89	H5	79CA	MAF-AS	UNKNOWN	SYBR	None	4.00226	27.444	27.4437	10.2759	-4.35373	20.4458	TRUE	0.119287	TRUE	3	23	1	89.2678
90	H6	79CA	GAPDH	UNKNOWN	SYBR	None		17.168	17.1678				TRUE	0.157997	TRUE	3	12	1	84.8535
91	H7	79N	BB-AS	UNKNOWN	SYBR	None	1.05895	31.433	31.4334	14.1631			TRUE	0.141825	TRUE	3	26	1	81.0278
92	H8	79N	MIR503	UNKNOWN	SYBR	None	0.663541	30.984	30.9838	13.7136			TRUE	0.146181	TRUE	3	26	1	82.2049
93	H9	79N	MAF-AS	UNKNOWN	SYBR	None	0.19575	31.9	31.8999	14.6297			TRUE	0.119287	TRUE	3	27	1	89.2678
94	H10	79N	GAPDH	UNKNOWN	SYBR	None		17.27	17.2702				TRUE	0.157997	TRUE	3	12	1	84.8535
Analysis Type	Singleplex
Endogenous Control	GAPDH
RQ Min/Max Confidence Level	95.0
Reference Sample	60N
