# Supplementary material for: Transcriptome profiling and co-expression network analysis of lncRNAs and mRNAs in colorectal cancer by RNA sequencing
Source: BMC Cancer. 2022 Jul 16;22:780. doi: 10.1186/s12885-022-09878-6 (PMC9288709; doi:10.1186/s12885-022-09878-6)
Supplement: Supplementary file 1 — Additional file 1. RT-qPCR result s of lncRNAs and mRNAs. [file 12885_2022_9878_MOESM1_ESM.zip › íúsupplementary qPCR raw data/2016-11-25 AM-ViiA7-export.xls]

## Sheet: Sample Setup
Block Type	96-Well Block (0.2mL)
Calibration is expired	No
Calibration performed on	2013-06-19 17:08:17 PM CST
Calibration Background is expired	Yes
Calibration Background performed on	2016-04-21 14:54:21 PM CST
Calibration CY5 is expired	Yes
Calibration CY5 performed on	2015-04-24 21:34:58 PM CST
Calibration FAM is expired	Yes
Calibration FAM performed on	2016-04-21 15:19:57 PM CST
Calibration MELTDOCTOR is expired	Yes
Calibration MELTDOCTOR performed on	2013-06-19 17:08:16 PM CST
Calibration NED is expired	Yes
Calibration NED performed on	2016-04-21 15:45:46 PM CST
Calibration ROI is expired	Yes
Calibration ROI performed on	2016-04-21 14:45:24 PM CST
Calibration ROX is expired	Yes
Calibration ROX performed on	2016-04-21 15:37:01 PM CST
Calibration SYBR is expired	Yes
Calibration SYBR performed on	2016-04-21 15:54:32 PM CST
Calibration TAMRA is expired	Yes
Calibration TAMRA performed on	2016-04-21 15:11:48 PM CST
Calibration Uniformity is expired	Yes
Calibration Uniformity performed on	2016-04-21 15:02:46 PM CST
Calibration VIC is expired	Yes
Calibration VIC performed on	2016-04-21 15:28:24 PM CST
Chemistry	SYBR_GREEN
Experiment File Name	D:\Documents and Settings\INSTR-ADMIN\Desktop\TOUJING\Gdd Lnc\2016-11-25SHANGWU.eds
Experiment Name	2016-11-25SHANGWU
Experiment Run End Time	2016-11-25 12:16:45 PM CST
Experiment Type	Comparative Cт (ΔΔCт)
Instrument Name	278990028
Instrument Serial Number	278990028
Instrument Type	ViiA 7
Passive Reference	ROX
Quantification Cycle Method	Ct
Signal Smoothing On	false
Stage/ Cycle where Analysis is performed	Stage 2, Step 2
Well	Well Position	Sample Name	Sample Color	Biogroup Name	Biogroup Color	Target Name	Target Color	Task	Reporter	Quencher	Quantity	Comments
1	A1
2	A2	51CA	RGB(142,56,142)			FAM-91AA-1	RGB(0,139,69)	UNKNOWN	SYBR	None
3	A3	19CA	RGB(176,23,31)			DPP10-AS1	RGB(176,23,31)	UNKNOWN	SYBR	None
4	A4	19N	RGB(0,0,255)			DPP10-AS1	RGB(176,23,31)	UNKNOWN	SYBR	None
5	A5	80CA	RGB(0,0,255)			DPP10-AS1	RGB(176,23,31)	UNKNOWN	SYBR	None
6	A6	80N	RGB(0,139,69)			DPP10-AS1	RGB(176,23,31)	UNKNOWN	SYBR	None
7	A7	19CA	RGB(176,23,31)			LINC00675	RGB(0,0,255)	UNKNOWN	SYBR	None
8	A8	19N	RGB(0,0,255)			LINC00675	RGB(0,0,255)	UNKNOWN	SYBR	None
9	A9	80CA	RGB(0,0,255)			LINC00675	RGB(0,0,255)	UNKNOWN	SYBR	None
10	A10	80N	RGB(0,139,69)			LINC00675	RGB(0,0,255)	UNKNOWN	SYBR	None
11	A11
12	A12
13	B1
14	B2	51CA	RGB(142,56,142)			FAM-91AA-1	RGB(0,139,69)	UNKNOWN	SYBR	None
15	B3	30CA	RGB(0,139,69)			DPP10-AS1	RGB(176,23,31)	UNKNOWN	SYBR	None
16	B4	30N	RGB(238,238,0)			DPP10-AS1	RGB(176,23,31)	UNKNOWN	SYBR	None
17	B5	81CA	RGB(238,238,0)			DPP10-AS1	RGB(176,23,31)	UNKNOWN	SYBR	None
18	B6	81N	RGB(139,137,112)			DPP10-AS1	RGB(176,23,31)	UNKNOWN	SYBR	None
19	B7	30CA	RGB(0,139,69)			LINC00675	RGB(0,0,255)	UNKNOWN	SYBR	None
20	B8	30N	RGB(238,238,0)			LINC00675	RGB(0,0,255)	UNKNOWN	SYBR	None
21	B9	81CA	RGB(238,238,0)			LINC00675	RGB(0,0,255)	UNKNOWN	SYBR	None
22	B10	81N	RGB(139,137,112)			LINC00675	RGB(0,0,255)	UNKNOWN	SYBR	None
23	B11
24	B12
25	C1
26	C2	51N	RGB(198,113,113)			FAM-91AA-1	RGB(0,139,69)	UNKNOWN	SYBR	None
27	C3	35CA	RGB(139,137,112)			DPP10-AS1	RGB(176,23,31)	UNKNOWN	SYBR	None
28	C4	35N	RGB(238,121,66)			DPP10-AS1	RGB(176,23,31)	UNKNOWN	SYBR	None
29	C5	82CA	RGB(238,121,66)			DPP10-AS1	RGB(176,23,31)	UNKNOWN	SYBR	None
30	C6	82N	RGB(142,56,142)			DPP10-AS1	RGB(176,23,31)	UNKNOWN	SYBR	None
31	C7	35CA	RGB(139,137,112)			LINC00675	RGB(0,0,255)	UNKNOWN	SYBR	None
32	C8	35N	RGB(238,121,66)			LINC00675	RGB(0,0,255)	UNKNOWN	SYBR	None
33	C9	82CA	RGB(238,121,66)			LINC00675	RGB(0,0,255)	UNKNOWN	SYBR	None
34	C10	82N	RGB(142,56,142)			LINC00675	RGB(0,0,255)	UNKNOWN	SYBR	None
35	C11
36	C12
37	D1
38	D2	51N	RGB(198,113,113)			FAM-91AA-1	RGB(0,139,69)	UNKNOWN	SYBR	None
39	D3	51CA	RGB(142,56,142)			DPP10-AS1	RGB(176,23,31)	UNKNOWN	SYBR	None
40	D4	51N	RGB(198,113,113)			DPP10-AS1	RGB(176,23,31)	UNKNOWN	SYBR	None
41	D5	83CA	RGB(198,113,113)			DPP10-AS1	RGB(176,23,31)	UNKNOWN	SYBR	None
42	D6	83N	RGB(0,245,255)			DPP10-AS1	RGB(176,23,31)	UNKNOWN	SYBR	None
43	D7	51CA	RGB(142,56,142)			LINC00675	RGB(0,0,255)	UNKNOWN	SYBR	None
44	D8	51N	RGB(198,113,113)			LINC00675	RGB(0,0,255)	UNKNOWN	SYBR	None
45	D9	83CA	RGB(198,113,113)			LINC00675	RGB(0,0,255)	UNKNOWN	SYBR	None
46	D10	83N	RGB(0,245,255)			LINC00675	RGB(0,0,255)	UNKNOWN	SYBR	None
47	D11
48	D12
49	E1
50	E2	51CA	RGB(142,56,142)			FAM91AA-2	RGB(238,238,0)	UNKNOWN	SYBR	None
51	E3	52CA	RGB(0,245,255)			DPP10-AS1	RGB(176,23,31)	UNKNOWN	SYBR	None
52	E4	52N	RGB(238,220,130)			DPP10-AS1	RGB(176,23,31)	UNKNOWN	SYBR	None
53	E5	84CA	RGB(238,220,130)			DPP10-AS1	RGB(176,23,31)	UNKNOWN	SYBR	None
54	E6	84N	RGB(255,127,0)			DPP10-AS1	RGB(176,23,31)	UNKNOWN	SYBR	None
55	E7	52CA	RGB(0,245,255)			LINC00675	RGB(0,0,255)	UNKNOWN	SYBR	None
56	E8	52N	RGB(238,220,130)			LINC00675	RGB(0,0,255)	UNKNOWN	SYBR	None
57	E9	84CA	RGB(238,220,130)			LINC00675	RGB(0,0,255)	UNKNOWN	SYBR	None
58	E10	84N	RGB(255,127,0)			LINC00675	RGB(0,0,255)	UNKNOWN	SYBR	None
59	E11
60	E12
61	F1
62	F2	51CA	RGB(142,56,142)			FAM91AA-2	RGB(238,238,0)	UNKNOWN	SYBR	None
63	F3	53CA	RGB(255,127,0)			DPP10-AS1	RGB(176,23,31)	UNKNOWN	SYBR	None
64	F4	53N	RGB(142,142,56)			DPP10-AS1	RGB(176,23,31)	UNKNOWN	SYBR	None
65	F5	85CA	RGB(142,142,56)			DPP10-AS1	RGB(176,23,31)	UNKNOWN	SYBR	None
66	F6	85N	RGB(238,44,44)			DPP10-AS1	RGB(176,23,31)	UNKNOWN	SYBR	None
67	F7	53CA	RGB(255,127,0)			LINC00675	RGB(0,0,255)	UNKNOWN	SYBR	None
68	F8	53N	RGB(142,142,56)			LINC00675	RGB(0,0,255)	UNKNOWN	SYBR	None
69	F9	85CA	RGB(142,142,56)			LINC00675	RGB(0,0,255)	UNKNOWN	SYBR	None
70	F10	85N	RGB(238,44,44)			LINC00675	RGB(0,0,255)	UNKNOWN	SYBR	None
71	F11
72	F12
73	G1
74	G2	51N	RGB(198,113,113)			FAM91AA-2	RGB(238,238,0)	UNKNOWN	SYBR	None
75	G3	54CA	RGB(238,44,44)			DPP10-AS1	RGB(176,23,31)	UNKNOWN	SYBR	None
76	G4	54N	RGB(51,161,201)			DPP10-AS1	RGB(176,23,31)	UNKNOWN	SYBR	None
77	G5	86CA	RGB(51,161,201)			DPP10-AS1	RGB(176,23,31)	UNKNOWN	SYBR	None
78	G6	86N	RGB(238,18,137)			DPP10-AS1	RGB(176,23,31)	UNKNOWN	SYBR	None
79	G7	54CA	RGB(238,44,44)			LINC00675	RGB(0,0,255)	UNKNOWN	SYBR	None
80	G8	54N	RGB(51,161,201)			LINC00675	RGB(0,0,255)	UNKNOWN	SYBR	None
81	G9	86CA	RGB(51,161,201)			LINC00675	RGB(0,0,255)	UNKNOWN	SYBR	None
82	G10	86N	RGB(238,18,137)			LINC00675	RGB(0,0,255)	UNKNOWN	SYBR	None
83	G11
84	G12
85	H1
86	H2	51N	RGB(198,113,113)			FAM91AA-2	RGB(238,238,0)	UNKNOWN	SYBR	None
87	H3	56CA	RGB(238,18,137)			DPP10-AS1	RGB(176,23,31)	UNKNOWN	SYBR	None
88	H4	56N	RGB(176,23,31)			DPP10-AS1	RGB(176,23,31)	UNKNOWN	SYBR	None
89	H5	87CA	RGB(176,23,31)			DPP10-AS1	RGB(176,23,31)	UNKNOWN	SYBR	None
90	H6	87N	RGB(0,0,255)			DPP10-AS1	RGB(176,23,31)	UNKNOWN	SYBR	None
91	H7	56CA	RGB(238,18,137)			LINC00675	RGB(0,0,255)	UNKNOWN	SYBR	None
92	H8	56N	RGB(176,23,31)			LINC00675	RGB(0,0,255)	UNKNOWN	SYBR	None
93	H9	87CA	RGB(176,23,31)			LINC00675	RGB(0,0,255)	UNKNOWN	SYBR	None
94	H10	87N	RGB(0,0,255)			LINC00675	RGB(0,0,255)	UNKNOWN	SYBR	None
95	H11
96	H12

## Sheet: Amplification Data
Block Type	96-Well Block (0.2mL)
Calibration is expired	No
Calibration performed on	2013-06-19 17:08:17 PM CST
Calibration Background is expired	Yes
Calibration Background performed on	2016-04-21 14:54:21 PM CST
Calibration CY5 is expired	Yes
Calibration CY5 performed on	2015-04-24 21:34:58 PM CST
Calibration FAM is expired	Yes
Calibration FAM performed on	2016-04-21 15:19:57 PM CST
Calibration MELTDOCTOR is expired	Yes
Calibration MELTDOCTOR performed on	2013-06-19 17:08:16 PM CST
Calibration NED is expired	Yes
Calibration NED performed on	2016-04-21 15:45:46 PM CST
Calibration ROI is expired	Yes
Calibration ROI performed on	2016-04-21 14:45:24 PM CST
Calibration ROX is expired	Yes
Calibration ROX performed on	2016-04-21 15:37:01 PM CST
Calibration SYBR is expired	Yes
Calibration SYBR performed on	2016-04-21 15:54:32 PM CST
Calibration TAMRA is expired	Yes
Calibration TAMRA performed on	2016-04-21 15:11:48 PM CST
Calibration Uniformity is expired	Yes
Calibration Uniformity performed on	2016-04-21 15:02:46 PM CST
Calibration VIC is expired	Yes
Calibration VIC performed on	2016-04-21 15:28:24 PM CST
Chemistry	SYBR_GREEN
Experiment File Name	D:\Documents and Settings\INSTR-ADMIN\Desktop\TOUJING\Gdd Lnc\2016-11-25SHANGWU.eds
Experiment Name	2016-11-25SHANGWU
Experiment Run End Time	2016-11-25 12:16:45 PM CST
Experiment Type	Comparative Cт (ΔΔCт)
Instrument Name	278990028
Instrument Serial Number	278990028
Instrument Type	ViiA 7
Passive Reference	ROX
Quantification Cycle Method	Ct
Signal Smoothing On	false
Stage/ Cycle where Analysis is performed	Stage 2, Step 2
Well	Cycle	Target Name	Rn	Delta Rn
1	1
1	2
1	3
1	4
1	5
1	6
1	7
1	8
1	9
1	10
1	11
1	12
1	13
1	14
1	15
1	16
1	17
1	18
1	19
1	20
1	21
1	22
1	23
1	24
1	25
1	26
1	27
1	28
1	29
1	30
1	31
1	32
1	33
1	34
1	35
1	36
1	37
1	38
1	39
1	40
2	1	FAM-91AA-1	0.0743953	-0.00885732
2	2	FAM-91AA-1	0.0774932	-0.00800405
2	3	FAM-91AA-1	0.0829914	-0.00475052
2	4	FAM-91AA-1	0.0875485	-0.00243813
2	5	FAM-91AA-1	0.091749	-0.000482221
2	6	FAM-91AA-1	0.0938019	-0.000674072
2	7	FAM-91AA-1	0.097082	0.000361418
2	8	FAM-91AA-1	0.10065	0.00168449
2	9	FAM-91AA-1	0.102521	0.00131121
2	10	FAM-91AA-1	0.1038	0.00034573
2	11	FAM-91AA-1	0.106665	0.000965515
2	12	FAM-91AA-1	0.10954	0.00159621
2	13	FAM-91AA-1	0.112324	0.00213509
2	14	FAM-91AA-1	0.11428	0.00184665
2	15	FAM-91AA-1	0.116563	0.00188534
2	16	FAM-91AA-1	0.118961	0.00203806
2	17	FAM-91AA-1	0.12076	0.00159271
2	18	FAM-91AA-1	0.122081	0.000669466
2	19	FAM-91AA-1	0.123617	-3.92841e-05
2	20	FAM-91AA-1	0.125225	-0.000676531
2	21	FAM-91AA-1	0.127052	-0.00109413
2	22	FAM-91AA-1	0.128366	-0.00202485
2	23	FAM-91AA-1	0.131469	-0.00116646
2	24	FAM-91AA-1	0.133443	-0.00143745
2	25	FAM-91AA-1	0.135347	-0.00177774
2	26	FAM-91AA-1	0.139499	0.000129494
2	27	FAM-91AA-1	0.146483	0.00486852
2	28	FAM-91AA-1	0.157443	0.0135844
2	29	FAM-91AA-1	0.174662	0.0285589
2	30	FAM-91AA-1	0.203043	0.0546953
2	31	FAM-91AA-1	0.250983	0.10039
2	32	FAM-91AA-1	0.327076	0.174239
2	33	FAM-91AA-1	0.436705	0.281623
2	34	FAM-91AA-1	0.575062	0.417735
2	35	FAM-91AA-1	0.726367	0.566795
2	36	FAM-91AA-1	0.87014	0.708324
2	37	FAM-91AA-1	0.993321	0.82926
2	38	FAM-91AA-1	1.08939	0.923081
2	39	FAM-91AA-1	1.16087	0.992319
2	40	FAM-91AA-1	1.20993	1.03913
3	1	DPP10-AS1	0.150099	-0.00535675
3	2	DPP10-AS1	0.154172	-0.00605478
3	3	DPP10-AS1	0.16179	-0.00320746
3	4	DPP10-AS1	0.167729	-0.00203966
3	5	DPP10-AS1	0.173681	-0.000858695
3	6	DPP10-AS1	0.179404	9.42809e-05
3	7	DPP10-AS1	0.185642	0.00156154
3	8	DPP10-AS1	0.190814	0.00196255
3	9	DPP10-AS1	0.194774	0.0011513
3	10	DPP10-AS1	0.199613	0.00121982
3	11	DPP10-AS1	0.204791	0.00162714
3	12	DPP10-AS1	0.209987	0.00205169
3	13	DPP10-AS1	0.214424	0.0017185
3	14	DPP10-AS1	0.217793	0.000316635
3	15	DPP10-AS1	0.22177	-0.000477133
3	16	DPP10-AS1	0.225639	-0.00137901
3	17	DPP10-AS1	0.230452	-0.00133693
3	18	DPP10-AS1	0.235743	-0.000816636
3	19	DPP10-AS1	0.239898	-0.00143256
3	20	DPP10-AS1	0.245946	-0.000155379
3	21	DPP10-AS1	0.257178	0.0063052
3	22	DPP10-AS1	0.272846	0.0172031
3	23	DPP10-AS1	0.300191	0.0397768
3	24	DPP10-AS1	0.349059	0.0838737
3	25	DPP10-AS1	0.435114	0.165158
3	26	DPP10-AS1	0.5832	0.308473
3	27	DPP10-AS1	0.804317	0.524819
3	28	DPP10-AS1	1.08515	0.80088
3	29	DPP10-AS1	1.37437	1.08533
3	30	DPP10-AS1	1.61381	1.32
3	31	DPP10-AS1	1.78398	1.4854
3	32	DPP10-AS1	1.89528	1.59193
3	33	DPP10-AS1	1.96933	1.66121
3	34	DPP10-AS1	2.01595	1.70306
3	35	DPP10-AS1	2.04804	1.73038
3	36	DPP10-AS1	2.07213	1.7497
3	37	DPP10-AS1	2.09229	1.76508
3	38	DPP10-AS1	2.10815	1.77617
3	39	DPP10-AS1	2.11727	1.78052
3	40	DPP10-AS1	2.12183	1.78031
4	1	DPP10-AS1	0.0312698	0.00135129
4	2	DPP10-AS1	0.0323101	0.000836034
4	3	DPP10-AS1	0.0332508	0.000221268
4	4	DPP10-AS1	0.0340741	-0.000510871
4	5	DPP10-AS1	0.035613	-0.000527519
4	6	DPP10-AS1	0.0376599	-3.60603e-05
4	7	DPP10-AS1	0.0400357	0.000784207
4	8	DPP10-AS1	0.0415111	0.00070408
4	9	DPP10-AS1	0.0424406	7.81306e-05
4	10	DPP10-AS1	0.0437975	-0.00012042
4	11	DPP10-AS1	0.0461631	0.000689693
4	12	DPP10-AS1	0.0476772	0.000648249
4	13	DPP10-AS1	0.0488149	0.00023048
4	14	DPP10-AS1	0.0492658	-0.000874144
4	15	DPP10-AS1	0.0512371	-0.000458282
4	16	DPP10-AS1	0.0520018	-0.00124912
4	17	DPP10-AS1	0.0533487	-0.00145773
4	18	DPP10-AS1	0.0553723	-0.000989557
4	19	DPP10-AS1	0.058327	0.000409568
4	20	DPP10-AS1	0.0619309	0.00245802
4	21	DPP10-AS1	0.0689959	0.00796749
4	22	DPP10-AS1	0.0845783	0.0219944
4	23	DPP10-AS1	0.112527	0.0483877
4	24	DPP10-AS1	0.16555	0.0998552
4	25	DPP10-AS1	0.260562	0.193312
4	26	DPP10-AS1	0.418428	0.349622
4	27	DPP10-AS1	0.654955	0.584593
4	28	DPP10-AS1	0.946921	0.875005
4	29	DPP10-AS1	1.23466	1.16119
4	30	DPP10-AS1	1.46178	1.38675
4	31	DPP10-AS1	1.61684	1.54026
4	32	DPP10-AS1	1.71621	1.63807
4	33	DPP10-AS1	1.77932	1.69962
4	34	DPP10-AS1	1.82139	1.74014
4	35	DPP10-AS1	1.85183	1.76902
4	36	DPP10-AS1	1.87157	1.78721
4	37	DPP10-AS1	1.88776	1.80185
4	38	DPP10-AS1	1.89859	1.81112
4	39	DPP10-AS1	1.90481	1.81578
4	40	DPP10-AS1	1.90784	1.81726
5	1	DPP10-AS1	0.0605245	-0.00219211
5	2	DPP10-AS1	0.0620704	-0.0034513
5	3	DPP10-AS1	0.066148	-0.00217875
5	4	DPP10-AS1	0.0696647	-0.00146723
5	5	DPP10-AS1	0.0733458	-0.000591195
5	6	DPP10-AS1	0.0769737	0.000231652
5	7	DPP10-AS1	0.0801444	0.00059725
5	8	DPP10-AS1	0.0835252	0.00117295
5	9	DPP10-AS1	0.0870557	0.00189827
5	10	DPP10-AS1	0.0900118	0.0020493
5	11	DPP10-AS1	0.0918967	0.00112906
5	12	DPP10-AS1	0.0937678	0.00019511
5	13	DPP10-AS1	0.0960594	-0.000318349
5	14	DPP10-AS1	0.0994882	0.000305263
5	15	DPP10-AS1	0.102163	0.000175374
5	16	DPP10-AS1	0.104549	-0.00024408
5	17	DPP10-AS1	0.106197	-0.00140139
5	18	DPP10-AS1	0.108934	-0.00146953
5	19	DPP10-AS1	0.112051	-0.00115738
5	20	DPP10-AS1	0.117087	0.00107367
5	21	DPP10-AS1	0.125326	0.00650691
5	22	DPP10-AS1	0.142654	0.0210302
5	23	DPP10-AS1	0.172139	0.0477099
5	24	DPP10-AS1	0.226168	0.0989341
5	25	DPP10-AS1	0.322798	0.192759
5	26	DPP10-AS1	0.484385	0.351541
5	27	DPP10-AS1	0.722411	0.586762
5	28	DPP10-AS1	1.01352	0.875062
5	29	DPP10-AS1	1.29882	1.15756
5	30	DPP10-AS1	1.52726	1.3832
5	31	DPP10-AS1	1.68497	1.5381
5	32	DPP10-AS1	1.7871	1.63743
5	33	DPP10-AS1	1.85276	1.70028
5	34	DPP10-AS1	1.89629	1.74101
5	35	DPP10-AS1	1.93003	1.77194
5	36	DPP10-AS1	1.9557	1.7948
5	37	DPP10-AS1	1.97237	1.80867
5	38	DPP10-AS1	1.98482	1.81831
5	39	DPP10-AS1	1.99633	1.82702
5	40	DPP10-AS1	2.00461	1.8325
6	1	DPP10-AS1	0.0400477	-0.0024989
6	2	DPP10-AS1	0.0418662	-0.00311329
6	3	DPP10-AS1	0.0457923	-0.00161999
6	4	DPP10-AS1	0.0490549	-0.000790237
6	5	DPP10-AS1	0.0518128	-0.00046515
6	6	DPP10-AS1	0.054595	-0.000115845
6	7	DPP10-AS1	0.0583147	0.00117105
6	8	DPP10-AS1	0.062047	0.0024705
6	9	DPP10-AS1	0.0634845	0.00147517
6	10	DPP10-AS1	0.0658793	0.00143717
6	11	DPP10-AS1	0.0673849	0.00050995
6	12	DPP10-AS1	0.0689239	-0.000383919
6	13	DPP10-AS1	0.0706714	-0.00106925
6	14	DPP10-AS1	0.0728151	-0.00135837
6	15	DPP10-AS1	0.0750436	-0.0015627
6	16	DPP10-AS1	0.077909	-0.00113016
6	17	DPP10-AS1	0.0806204	-0.000851579
6	18	DPP10-AS1	0.0839415	3.66862e-05
6	19	DPP10-AS1	0.0885844	0.00224666
6	20	DPP10-AS1	0.0982077	0.00943714
6	21	DPP10-AS1	0.117194	0.0259901
6	22	DPP10-AS1	0.150534	0.0568975
6	23	DPP10-AS1	0.211256	0.115187
6	24	DPP10-AS1	0.320519	0.222017
6	25	DPP10-AS1	0.498642	0.397707
6	26	DPP10-AS1	0.753293	0.649925
6	27	DPP10-AS1	1.04692	0.941119
6	28	DPP10-AS1	1.31918	1.21095
6	29	DPP10-AS1	1.52796	1.41729
6	30	DPP10-AS1	1.67002	1.55692
6	31	DPP10-AS1	1.76183	1.6463
6	32	DPP10-AS1	1.82133	1.70337
6	33	DPP10-AS1	1.86443	1.74403
6	34	DPP10-AS1	1.89681	1.77398
6	35	DPP10-AS1	1.92186	1.7966
6	36	DPP10-AS1	1.94046	1.81277
6	37	DPP10-AS1	1.94976	1.81963
6	38	DPP10-AS1	1.95938	1.82682
6	39	DPP10-AS1	1.96631	1.83131
6	40	DPP10-AS1	1.96955	1.83213
7	1	LINC00675	0.167775	0.00862354
7	2	LINC00675	0.166608	0.00310697
7	3	LINC00675	0.168695	0.000843751
7	4	LINC00675	0.172585	0.000384036
7	5	LINC00675	0.176287	-0.000263329
7	6	LINC00675	0.180907	6.7112e-06
7	7	LINC00675	0.185578	0.000328726
7	8	LINC00675	0.189805	0.00020542
7	9	LINC00675	0.193182	-0.000766939
7	10	LINC00675	0.197719	-0.000579973
7	11	LINC00675	0.203545	0.000896897
7	12	LINC00675	0.205542	-0.00145532
7	13	LINC00675	0.210376	-0.000971438
7	14	LINC00675	0.215298	-0.000399411
7	15	LINC00675	0.219334	-0.000712201
7	16	LINC00675	0.22414	-0.000255956
7	17	LINC00675	0.231485	0.00273903
7	18	LINC00675	0.2418	0.00870414
7	19	LINC00675	0.258464	0.0210184
7	20	LINC00675	0.288677	0.0468824
7	21	LINC00675	0.342835	0.0966904
7	22	LINC00675	0.437036	0.186542
7	23	LINC00675	0.58996	0.335117
7	24	LINC00675	0.817324	0.558131
7	25	LINC00675	1.09005	0.826505
7	26	LINC00675	1.34215	1.07426
7	27	LINC00675	1.51938	1.24714
7	28	LINC00675	1.6372	1.36061
7	29	LINC00675	1.72903	1.44809
7	30	LINC00675	1.80485	1.51956
7	31	LINC00675	1.86223	1.57259
7	32	LINC00675	1.90084	1.60685
7	33	LINC00675	1.93164	1.6333
7	34	LINC00675	1.95554	1.65285
7	35	LINC00675	1.97762	1.67058
7	36	LINC00675	1.99342	1.68203
7	37	LINC00675	2.00746	1.69172
7	38	LINC00675	2.01996	1.69987
7	39	LINC00675	2.02786	1.70343
7	40	LINC00675	2.03246	1.70367
8	1	LINC00675	0.0416251	0.00197177
8	2	LINC00675	0.042114	0.000761398
8	3	LINC00675	0.0435964	0.000544436
8	4	LINC00675	0.0448693	0.000118083
8	5	LINC00675	0.0464428	-7.78881e-06
8	6	LINC00675	0.0492823	0.00113244
8	7	LINC00675	0.0502186	0.000369334
8	8	LINC00675	0.0511454	-0.000403203
8	9	LINC00675	0.05324	-7.9136e-06
8	10	LINC00675	0.0540158	-0.000931444
8	11	LINC00675	0.0559638	-0.000682689
8	12	LINC00675	0.0582485	-9.7362e-05
8	13	LINC00675	0.0591056	-0.000939614
8	14	LINC00675	0.0601673	-0.00157724
8	15	LINC00675	0.0625063	-0.000937464
8	16	LINC00675	0.0650896	-5.35656e-05
8	17	LINC00675	0.0703164	0.00347399
8	18	LINC00675	0.0781065	0.00956472
8	19	LINC00675	0.0946105	0.0243694
8	20	LINC00675	0.124571	0.0526308
8	21	LINC00675	0.17962	0.105981
8	22	LINC00675	0.278656	0.203317
8	23	LINC00675	0.444346	0.367308
8	24	LINC00675	0.685089	0.606351
8	25	LINC00675	0.969994	0.889557
8	26	LINC00675	1.22885	1.14672
8	27	LINC00675	1.40947	1.32563
8	28	LINC00675	1.52939	1.44386
8	29	LINC00675	1.62535	1.53812
8	30	LINC00675	1.69932	1.61039
8	31	LINC00675	1.75342	1.66279
8	32	LINC00675	1.79454	1.70221
8	33	LINC00675	1.82408	1.73005
8	34	LINC00675	1.84655	1.75082
8	35	LINC00675	1.86762	1.77019
8	36	LINC00675	1.88305	1.78392
8	37	LINC00675	1.89598	1.79515
8	38	LINC00675	1.90541	1.80289
8	39	LINC00675	1.91609	1.81186
8	40	LINC00675	1.92354	1.81761
9	1	LINC00675	0.0570929	-0.003916
9	2	LINC00675	0.0590431	-0.00508635
9	3	LINC00675	0.0649123	-0.00233765
9	4	LINC00675	0.0691791	-0.00119144
9	5	LINC00675	0.073271	-0.000220127
9	6	LINC00675	0.0779749	0.00136325
9	7	LINC00675	0.0811316	0.00139943
9	8	LINC00675	0.0851164	0.0022637
9	9	LINC00675	0.0869877	0.00101443
9	10	LINC00675	0.0896404	0.000546644
9	11	LINC00675	0.0933157	0.00110138
9	12	LINC00675	0.0943401	-0.000994757
9	13	LINC00675	0.0969105	-0.00154489
9	14	LINC00675	0.100739	-0.00083668
9	15	LINC00675	0.103503	-0.00119401
9	16	LINC00675	0.106812	-0.00100472
9	17	LINC00675	0.112573	0.00163545
9	18	LINC00675	0.119383	0.00532513
9	19	LINC00675	0.132278	0.0150994
9	20	LINC00675	0.157137	0.0368377
9	21	LINC00675	0.200861	0.0774409
9	22	LINC00675	0.282735	0.156194
9	23	LINC00675	0.419833	0.290172
9	24	LINC00675	0.631102	0.498321
9	25	LINC00675	0.90325	0.767348
9	26	LINC00675	1.17149	1.03247
9	27	LINC00675	1.37243	1.23029
9	28	LINC00675	1.5	1.35474
9	29	LINC00675	1.59314	1.44475
9	30	LINC00675	1.67062	1.51911
9	31	LINC00675	1.73021	1.57558
9	32	LINC00675	1.77256	1.61482
9	33	LINC00675	1.80644	1.64557
9	34	LINC00675	1.83108	1.6671
9	35	LINC00675	1.85229	1.68518
9	36	LINC00675	1.86766	1.69743
9	37	LINC00675	1.87974	1.70639
9	38	LINC00675	1.88955	1.71308
9	39	LINC00675	1.90028	1.7207
9	40	LINC00675	1.9083	1.72559
10	1	LINC00675	0.0508998	-0.000967778
10	2	LINC00675	0.0531175	-0.00141833
10	3	LINC00675	0.0557455	-0.00145862
10	4	LINC00675	0.0589322	-0.000940267
10	5	LINC00675	0.0635421	0.00100145
10	6	LINC00675	0.0656625	0.000453563
10	7	LINC00675	0.0680401	0.000162889
10	8	LINC00675	0.0716371	0.0010916
10	9	LINC00675	0.0741077	0.000893915
10	10	LINC00675	0.0761209	0.000238877
10	11	LINC00675	0.0789391	0.000388807
10	12	LINC00675	0.0812674	4.87952e-05
10	13	LINC00675	0.0834856	-0.000401277
10	14	LINC00675	0.084844	-0.00171118
10	15	LINC00675	0.0885146	-0.000708817
10	16	LINC00675	0.092832	0.000940267
10	17	LINC00675	0.0991468	0.00458683
10	18	LINC00675	0.109027	0.011799
10	19	LINC00675	0.127708	0.0278111
10	20	LINC00675	0.165096	0.0625309
10	21	LINC00675	0.229917	0.124683
10	22	LINC00675	0.343893	0.235991
10	23	LINC00675	0.529498	0.418928
10	24	LINC00675	0.78624	0.673002
10	25	LINC00675	1.06628	0.950372
10	26	LINC00675	1.29693	1.17835
10	27	LINC00675	1.44765	1.32641
10	28	LINC00675	1.55488	1.43097
10	29	LINC00675	1.64192	1.51534
10	30	LINC00675	1.70276	1.57351
10	31	LINC00675	1.74868	1.61677
10	32	LINC00675	1.78919	1.6546
10	33	LINC00675	1.81755	1.68029
10	34	LINC00675	1.83933	1.69941
10	35	LINC00675	1.85655	1.71396
10	36	LINC00675	1.87125	1.72599
10	37	LINC00675	1.88434	1.73641
10	38	LINC00675	1.89322	1.74262
10	39	LINC00675	1.89949	1.74623
10	40	LINC00675	1.90623	1.7503
11	1
11	2
11	3
11	4
11	5
11	6
11	7
11	8
11	9
11	10
11	11
11	12
11	13
11	14
11	15
11	16
11	17
11	18
11	19
11	20
11	21
11	22
11	23
11	24
11	25
11	26
11	27
11	28
11	29
11	30
11	31
11	32
11	33
11	34
11	35
11	36
11	37
11	38
11	39
11	40
12	1
12	2
12	3
12	4
12	5
12	6
12	7
12	8
12	9
12	10
12	11
12	12
12	13
12	14
12	15
12	16
12	17
12	18
12	19
12	20
12	21
12	22
12	23
12	24
12	25
12	26
12	27
12	28
12	29
12	30
12	31
12	32
12	33
12	34
12	35
12	36
12	37
12	38
12	39
12	40
13	1
13	2
13	3
13	4
13	5
13	6
13	7
13	8
13	9
13	10
13	11
13	12
13	13
13	14
13	15
13	16
13	17
13	18
13	19
13	20
13	21
13	22
13	23
13	24
13	25
13	26
13	27
13	28
13	29
13	30
13	31
13	32
13	33
13	34
13	35
13	36
13	37
13	38
13	39
13	40
14	1	FAM-91AA-1	0.0782313	-0.00786419
14	2	FAM-91AA-1	0.0802225	-0.00841385
14	3	FAM-91AA-1	0.0852528	-0.00592427
14	4	FAM-91AA-1	0.0903914	-0.00332649
14	5	FAM-91AA-1	0.0944304	-0.0018282
14	6	FAM-91AA-1	0.0977566	-0.00104278
14	7	FAM-91AA-1	0.101659	0.000318364
14	8	FAM-91AA-1	0.1055	0.00161909
14	9	FAM-91AA-1	0.108885	0.00246279
14	10	FAM-91AA-1	0.111746	0.00278369
14	11	FAM-91AA-1	0.113638	0.00213443
14	12	FAM-91AA-1	0.11639	0.00234579
14	13	FAM-91AA-1	0.119337	0.0027521
14	14	FAM-91AA-1	0.120755	0.00162988
14	15	FAM-91AA-1	0.122205	0.000538816
14	16	FAM-91AA-1	0.125566	0.00135858
14	17	FAM-91AA-1	0.128606	0.001858
14	18	FAM-91AA-1	0.131492	0.00220325
14	19	FAM-91AA-1	0.133039	0.00120983
14	20	FAM-91AA-1	0.134237	-0.000132906
14	21	FAM-91AA-1	0.13511	-0.00180074
14	22	FAM-91AA-1	0.137011	-0.00244068
14	23	FAM-91AA-1	0.13957	-0.00242295
14	24	FAM-91AA-1	0.142085	-0.00244842
14	25	FAM-91AA-1	0.144798	-0.00227562
14	26	FAM-91AA-1	0.148615	-0.000999533
14	27	FAM-91AA-1	0.153584	0.00142798
14	28	FAM-91AA-1	0.162367	0.00767019
14	29	FAM-91AA-1	0.176491	0.0192534
14	30	FAM-91AA-1	0.202424	0.0426457
14	31	FAM-91AA-1	0.245235	0.0829162
14	32	FAM-91AA-1	0.312194	0.147335
14	33	FAM-91AA-1	0.414169	0.246769
14	34	FAM-91AA-1	0.548644	0.378703
14	35	FAM-91AA-1	0.705139	0.532658
14	36	FAM-91AA-1	0.862207	0.687184
14	37	FAM-91AA-1	1.00112	0.823554
14	38	FAM-91AA-1	1.10992	0.929817
14	39	FAM-91AA-1	1.19323	1.01059
14	40	FAM-91AA-1	1.24874	1.06356
15	1	DPP10-AS1	0.122867	-0.00482368
15	2	DPP10-AS1	0.122744	-0.00854417
15	3	DPP10-AS1	0.127424	-0.00746231
15	4	DPP10-AS1	0.134594	-0.00389099
15	5	DPP10-AS1	0.13982	-0.00226285
15	6	DPP10-AS1	0.14526	-0.000420676
15	7	DPP10-AS1	0.149859	0.000579415
15	8	DPP10-AS1	0.154573	0.00169571
15	9	DPP10-AS1	0.159511	0.00303544
15	10	DPP10-AS1	0.163305	0.00323146
15	11	DPP10-AS1	0.165909	0.00223702
15	12	DPP10-AS1	0.169373	0.00210344
15	13	DPP10-AS1	0.173956	0.00308774
15	14	DPP10-AS1	0.177766	0.00330024
15	15	DPP10-AS1	0.180525	0.00246079
15	16	DPP10-AS1	0.18416	0.00249746
15	17	DPP10-AS1	0.18648	0.00121922
15	18	DPP10-AS1	0.190381	0.00152228
15	19	DPP10-AS1	0.192993	0.00053618
15	20	DPP10-AS1	0.193623	-0.00243163
15	21	DPP10-AS1	0.197041	-0.00261151
15	22	DPP10-AS1	0.200475	-0.00277635
15	23	DPP10-AS1	0.203538	-0.00331109
15	24	DPP10-AS1	0.208108	-0.00233899
15	25	DPP10-AS1	0.215719	0.00167328
15	26	DPP10-AS1	0.227889	0.0102458
15	27	DPP10-AS1	0.249397	0.0281553
15	28	DPP10-AS1	0.28515	0.0603101
15	29	DPP10-AS1	0.350442	0.122004
15	30	DPP10-AS1	0.464805	0.232769
15	31	DPP10-AS1	0.647234	0.4116
15	32	DPP10-AS1	0.900174	0.660941
15	33	DPP10-AS1	1.18339	0.940554
15	34	DPP10-AS1	1.43981	1.19338
15	35	DPP10-AS1	1.63558	1.38555
15	36	DPP10-AS1	1.76706	1.51344
15	37	DPP10-AS1	1.85254	1.59532
15	38	DPP10-AS1	1.91154	1.65072
15	39	DPP10-AS1	1.95532	1.6909
15	40	DPP10-AS1	1.982	1.71398
16	1	DPP10-AS1	0.0307197	0.000998996
16	2	DPP10-AS1	0.03056	-0.000913773
16	3	DPP10-AS1	0.0318456	-0.00138109
16	4	DPP10-AS1	0.0341817	-0.000797935
16	5	DPP10-AS1	0.036505	-0.000227675
16	6	DPP10-AS1	0.0386391	0.000153466
16	7	DPP10-AS1	0.0411412	0.00090257
16	8	DPP10-AS1	0.0420452	5.36433e-05
16	9	DPP10-AS1	0.0445585	0.000813915
16	10	DPP10-AS1	0.0466815	0.00118396
16	11	DPP10-AS1	0.0479022	0.000651693
16	12	DPP10-AS1	0.0492853	0.000281802
16	13	DPP10-AS1	0.0506025	-0.000153949
16	14	DPP10-AS1	0.0526564	0.000146931
16	15	DPP10-AS1	0.0544752	0.00021282
16	16	DPP10-AS1	0.0561433	0.000127928
16	17	DPP10-AS1	0.0567341	-0.00103426
16	18	DPP10-AS1	0.0584009	-0.00112045
16	19	DPP10-AS1	0.061461	0.000186635
16	20	DPP10-AS1	0.0682336	0.00520628
16	21	DPP10-AS1	0.0788562	0.0140759
16	22	DPP10-AS1	0.0964403	0.0299071
16	23	DPP10-AS1	0.132241	0.0639545
16	24	DPP10-AS1	0.197893	0.127854
16	25	DPP10-AS1	0.313658	0.241866
16	26	DPP10-AS1	0.500426	0.426881
16	27	DPP10-AS1	0.759632	0.684334
16	28	DPP10-AS1	1.0519	0.974844
16	29	DPP10-AS1	1.31487	1.23607
16	30	DPP10-AS1	1.5109	1.43034
16	31	DPP10-AS1	1.64023	1.55792
16	32	DPP10-AS1	1.72489	1.64083
16	33	DPP10-AS1	1.78038	1.69456
16	34	DPP10-AS1	1.81944	1.73187
16	35	DPP10-AS1	1.84869	1.75937
16	36	DPP10-AS1	1.87114	1.78007
16	37	DPP10-AS1	1.88416	1.79133
16	38	DPP10-AS1	1.89715	1.80257
16	39	DPP10-AS1	1.90756	1.81123
16	40	DPP10-AS1	1.91154	1.81346
17	1	DPP10-AS1	0.0503367	-0.0041385
17	2	DPP10-AS1	0.0526562	-0.00433766
17	3	DPP10-AS1	0.0572502	-0.00226234
17	4	DPP10-AS1	0.0601938	-0.00183746
17	5	DPP10-AS1	0.0641046	-0.000445337
17	6	DPP10-AS1	0.0667289	-0.000339732
17	7	DPP10-AS1	0.0692563	-0.000331021
17	8	DPP10-AS1	0.07276	0.000654028
17	9	DPP10-AS1	0.0757731	0.00114844
17	10	DPP10-AS1	0.0796239	0.00248058
17	11	DPP10-AS1	0.0812504	0.00158845
17	12	DPP10-AS1	0.083814	0.00163338
17	13	DPP10-AS1	0.0865632	0.00186384
17	14	DPP10-AS1	0.0881803	0.000962314
17	15	DPP10-AS1	0.0897762	3.95531e-05
17	16	DPP10-AS1	0.0918315	-0.00042388
17	17	DPP10-AS1	0.093744	-0.00103007
17	18	DPP10-AS1	0.0965559	-0.000736833
17	19	DPP10-AS1	0.0981401	-0.00167127
17	20	DPP10-AS1	0.100898	-0.00143187
17	21	DPP10-AS1	0.104988	0.000139223
17	22	DPP10-AS1	0.110569	0.00320206
17	23	DPP10-AS1	0.120749	0.0108631
17	24	DPP10-AS1	0.139542	0.0271369
17	25	DPP10-AS1	0.172373	0.0574493
17	26	DPP10-AS1	0.233172	0.11573
17	27	DPP10-AS1	0.339371	0.21941
17	28	DPP10-AS1	0.51287	0.390391
17	29	DPP10-AS1	0.754896	0.629898
17	30	DPP10-AS1	1.03371	0.906193
17	31	DPP10-AS1	1.28996	1.15993
17	32	DPP10-AS1	1.48282	1.35027
17	33	DPP10-AS1	1.61661	1.48154
17	34	DPP10-AS1	1.7033	1.56571
17	35	DPP10-AS1	1.76129	1.62118
17	36	DPP10-AS1	1.80052	1.65789
17	37	DPP10-AS1	1.82905	1.6839
17	38	DPP10-AS1	1.84959	1.70192
17	39	DPP10-AS1	1.86517	1.71498
17	40	DPP10-AS1	1.87598	1.72327
18	1	DPP10-AS1	0.0276227	-0.00656803
18	2	DPP10-AS1	0.0296377	-0.00611191
18	3	DPP10-AS1	0.0349347	-0.00237384
18	4	DPP10-AS1	0.0385432	-0.000324213
18	5	DPP10-AS1	0.0409384	0.000512114
18	6	DPP10-AS1	0.0425609	0.000575723
18	7	DPP10-AS1	0.0445425	0.000998409
18	8	DPP10-AS1	0.0449785	-0.000124417
18	9	DPP10-AS1	0.0455638	-0.00109807
18	10	DPP10-AS1	0.0495406	0.00131984
18	11	DPP10-AS1	0.0521132	0.00233364
18	12	DPP10-AS1	0.0525493	0.00121075
18	13	DPP10-AS1	0.0523663	-0.000531091
18	14	DPP10-AS1	0.0535152	-0.00094109
18	15	DPP10-AS1	0.056273	0.000257864
18	16	DPP10-AS1	0.0578649	0.00029087
18	17	DPP10-AS1	0.0584417	-0.000691244
18	18	DPP10-AS1	0.0589872	-0.0017046
18	19	DPP10-AS1	0.0611512	-0.00109952
18	20	DPP10-AS1	0.0651985	0.00138888
18	21	DPP10-AS1	0.0725084	0.00713988
18	22	DPP10-AS1	0.0861641	0.0192367
18	23	DPP10-AS1	0.111213	0.0427271
18	24	DPP10-AS1	0.158979	0.0889338
18	25	DPP10-AS1	0.245118	0.173514
18	26	DPP10-AS1	0.386619	0.313456
18	27	DPP10-AS1	0.594258	0.519536
18	28	DPP10-AS1	0.851057	0.774776
18	29	DPP10-AS1	1.10645	1.02861
18	30	DPP10-AS1	1.31328	1.23388
18	31	DPP10-AS1	1.45568	1.37472
18	32	DPP10-AS1	1.5475	1.46499
18	33	DPP10-AS1	1.61048	1.5264
18	34	DPP10-AS1	1.65762	1.57199
18	35	DPP10-AS1	1.68949	1.6023
18	36	DPP10-AS1	1.71163	1.62287
18	37	DPP10-AS1	1.72649	1.63618
18	38	DPP10-AS1	1.74182	1.64995
18	39	DPP10-AS1	1.75397	1.66054
18	40	DPP10-AS1	1.76148	1.66649
19	1	LINC00675	0.113798	-0.00680105
19	2	LINC00675	0.118233	-0.00612397
19	3	LINC00675	0.124969	-0.00314655
19	4	LINC00675	0.13053	-0.00134349
19	5	LINC00675	0.135486	-0.000145363
19	6	LINC00675	0.140252	0.00086148
19	7	LINC00675	0.145326	0.00217772
19	8	LINC00675	0.149361	0.0024544
19	9	LINC00675	0.152192	0.00152737
19	10	LINC00675	0.155579	0.00115569
19	11	LINC00675	0.158755	0.000574059
19	12	LINC00675	0.161301	-0.000638909
19	13	LINC00675	0.165306	-0.000391399
19	14	LINC00675	0.168542	-0.000914563
19	15	LINC00675	0.170848	-0.00236598
19	16	LINC00675	0.175374	-0.001599
19	17	LINC00675	0.182525	0.00179453
19	18	LINC00675	0.191944	0.00745459
19	19	LINC00675	0.207016	0.0187683
19	20	LINC00675	0.237531	0.0455251
19	21	LINC00675	0.289158	0.0933937
19	22	LINC00675	0.382178	0.182656
19	23	LINC00675	0.533759	0.330479
19	24	LINC00675	0.750812	0.543774
19	25	LINC00675	1.00351	0.792709
19	26	LINC00675	1.22733	1.01278
19	27	LINC00675	1.38423	1.16592
19	28	LINC00675	1.49319	1.27112
19	29	LINC00675	1.57723	1.3514
19	30	LINC00675	1.64295	1.41336
19	31	LINC00675	1.69078	1.45743
19	32	LINC00675	1.72562	1.48852
19	33	LINC00675	1.7569	1.51604
19	34	LINC00675	1.77886	1.53424
19	35	LINC00675	1.79595	1.54757
19	36	LINC00675	1.80886	1.55672
19	37	LINC00675	1.82187	1.56598
19	38	LINC00675	1.83351	1.57386
19	39	LINC00675	1.84221	1.5788
19	40	LINC00675	1.84446	1.57729
20	1	LINC00675	0.0305714	-0.00201526
20	2	LINC00675	0.0317271	-0.00298259
20	3	LINC00675	0.034206	-0.0026267
20	4	LINC00675	0.0385294	-0.000426258
20	5	LINC00675	0.0422117	0.00113297
20	6	LINC00675	0.0436802	0.000478538
20	7	LINC00675	0.0478637	0.00253904
20	8	LINC00675	0.0493469	0.00189914
20	9	LINC00675	0.050742	0.00117129
20	10	LINC00675	0.051288	-0.000405773
20	11	LINC00675	0.0526639	-0.00115285
20	12	LINC00675	0.0547381	-0.00120165
20	13	LINC00675	0.056141	-0.00192175
20	14	LINC00675	0.0593432	-0.000842568
20	15	LINC00675	0.061134	-0.00117479
20	16	LINC00675	0.0643645	-6.72591e-05
20	17	LINC00675	0.0691534	0.00259863
20	18	LINC00675	0.0769027	0.00822486
20	19	LINC00675	0.0928967	0.0220959
20	20	LINC00675	0.123351	0.0504276
20	21	LINC00675	0.17983	0.104783
20	22	LINC00675	0.277838	0.200668
20	23	LINC00675	0.441365	0.362072
20	24	LINC00675	0.669603	0.588187
20	25	LINC00675	0.927374	0.843835
20	26	LINC00675	1.14962	1.06396
20	27	LINC00675	1.30162	1.21383
20	28	LINC00675	1.40782	1.31791
20	29	LINC00675	1.49071	1.39867
20	30	LINC00675	1.55501	1.46085
20	31	LINC00675	1.60474	1.50846
20	32	LINC00675	1.63944	1.54104
20	33	LINC00675	1.66763	1.56711
20	34	LINC00675	1.68725	1.58461
20	35	LINC00675	1.70347	1.5987
20	36	LINC00675	1.71626	1.60937
20	37	LINC00675	1.72954	1.62052
20	38	LINC00675	1.74008	1.62894
20	39	LINC00675	1.74551	1.63225
20	40	LINC00675	1.75049	1.63511
21	1	LINC00675	0.0400851	-0.00787816
21	2	LINC00675	0.0439048	-0.00691339
21	3	LINC00675	0.0500561	-0.00361707
21	4	LINC00675	0.0542106	-0.00231754
21	5	LINC00675	0.0582362	-0.00114697
21	6	LINC00675	0.0633502	0.0011121
21	7	LINC00675	0.0673257	0.00223261
21	8	LINC00675	0.0702544	0.00230636
21	9	LINC00675	0.0726766	0.0018735
21	10	LINC00675	0.0755768	0.00191875
21	11	LINC00675	0.078303	0.00178997
21	12	LINC00675	0.0803915	0.00102353
21	13	LINC00675	0.0822962	7.32415e-05
21	14	LINC00675	0.0848734	-0.000204551
21	15	LINC00675	0.0866126	-0.00132036
21	16	LINC00675	0.0886764	-0.00211155
21	17	LINC00675	0.0920411	-0.00160175
21	18	LINC00675	0.0964876	-1.02903e-05
21	19	LINC00675	0.102918	0.00356511
21	20	LINC00675	0.114805	0.0125971
21	21	LINC00675	0.136809	0.0317463
21	22	LINC00675	0.174788	0.06687
21	23	LINC00675	0.242642	0.131869
21	24	LINC00675	0.362093	0.248465
21	25	LINC00675	0.549244	0.432761
21	26	LINC00675	0.793721	0.674383
21	27	LINC00675	1.04327	0.921078
21	28	LINC00675	1.23841	1.11337
21	29	LINC00675	1.3681	1.24019
21	30	LINC00675	1.46178	1.33102
21	31	LINC00675	1.53797	1.40436
21	32	LINC00675	1.5976	1.46113
21	33	LINC00675	1.63846	1.49913
21	34	LINC00675	1.66746	1.52528
21	35	LINC00675	1.69418	1.54914
21	36	LINC00675	1.71394	1.56605
21	37	LINC00675	1.73	1.57926
21	38	LINC00675	1.74437	1.59078
21	39	LINC00675	1.75599	1.59953
21	40	LINC00675	1.76624	1.60693
22	1	LINC00675	0.0349574	-0.00310626
22	2	LINC00675	0.0366354	-0.00343046
22	3	LINC00675	0.0407608	-0.00130731
22	4	LINC00675	0.0433888	-0.000681637
22	5	LINC00675	0.0464132	0.000340512
22	6	LINC00675	0.0488733	0.000798415
22	7	LINC00675	0.0511893	0.0011121
22	8	LINC00675	0.0519487	-0.000130675
22	9	LINC00675	0.0547369	0.000655258
22	10	LINC00675	0.0568928	0.000808849
22	11	LINC00675	0.0590624	0.00097622
22	12	LINC00675	0.0601946	0.000106171
22	13	LINC00675	0.0608112	-0.0012795
22	14	LINC00675	0.062337	-0.00175588
22	15	LINC00675	0.0646195	-0.0014757
22	16	LINC00675	0.0684922	0.000394848
22	17	LINC00675	0.071538	0.00143833
22	18	LINC00675	0.0776014	0.00549955
22	19	LINC00675	0.09169	0.0175859
22	20	LINC00675	0.11792	0.0418133
22	21	LINC00675	0.163677	0.0855679
22	22	LINC00675	0.24728	0.167169
22	23	LINC00675	0.388406	0.306293
22	24	LINC00675	0.600175	0.51606
22	25	LINC00675	0.863236	0.777119
22	26	LINC00675	1.11292	1.0248
22	27	LINC00675	1.29432	1.2042
22	28	LINC00675	1.41788	1.32575
22	29	LINC00675	1.51064	1.41651
22	30	LINC00675	1.58428	1.48815
22	31	LINC00675	1.63839	1.54026
22	32	LINC00675	1.68102	1.58088
22	33	LINC00675	1.71499	1.61286
22	34	LINC00675	1.73897	1.63483
22	35	LINC00675	1.75901	1.65287
22	36	LINC00675	1.77608	1.66794
22	37	LINC00675	1.79018	1.68004
22	38	LINC00675	1.80215	1.69
22	39	LINC00675	1.81079	1.69665
22	40	LINC00675	1.81752	1.70137
23	1
23	2
23	3
23	4
23	5
23	6
23	7
23	8
23	9
23	10
23	11
23	12
23	13
23	14
23	15
23	16
23	17
23	18
23	19
23	20
23	21
23	22
23	23
23	24
23	25
23	26
23	27
23	28
23	29
23	30
23	31
23	32
23	33
23	34
23	35
23	36
23	37
23	38
23	39
23	40
24	1
24	2
24	3
24	4
24	5
24	6
24	7
24	8
24	9
24	10
24	11
24	12
24	13
24	14
24	15
24	16
24	17
24	18
24	19
24	20
24	21
24	22
24	23
24	24
24	25
24	26
24	27
24	28
24	29
24	30
24	31
24	32
24	33
24	34
24	35
24	36
24	37
24	38
24	39
24	40
25	1
25	2
25	3
25	4
25	5
25	6
25	7
25	8
25	9
25	10
25	11
25	12
25	13
25	14
25	15
25	16
25	17
25	18
25	19
25	20
25	21
25	22
25	23
25	24
25	25
25	26
25	27
25	28
25	29
25	30
25	31
25	32
25	33
25	34
25	35
25	36
25	37
25	38
25	39
25	40
26	1	FAM-91AA-1	0.0307708	-0.00232235
26	2	FAM-91AA-1	0.0304896	-0.00343293
26	3	FAM-91AA-1	0.0317458	-0.00300612
26	4	FAM-91AA-1	0.0337273	-0.00185397
26	5	FAM-91AA-1	0.0347381	-0.0016726
26	6	FAM-91AA-1	0.0364948	-0.000745209
26	7	FAM-91AA-1	0.038174	0.000104578
26	8	FAM-91AA-1	0.0398371	0.00093829
26	9	FAM-91AA-1	0.0409333	0.00120505
26	10	FAM-91AA-1	0.0421829	0.00162533
26	11	FAM-91AA-1	0.0428848	0.00149786
26	12	FAM-91AA-1	0.0438243	0.00160797
26	13	FAM-91AA-1	0.0442389	0.00119318
26	14	FAM-91AA-1	0.045197	0.00132186
26	15	FAM-91AA-1	0.0459662	0.00126162
26	16	FAM-91AA-1	0.0463647	0.000830763
26	17	FAM-91AA-1	0.0471585	0.000795157
26	18	FAM-91AA-1	0.0473658	0.000173089
26	19	FAM-91AA-1	0.0485362	0.000514064
26	20	FAM-91AA-1	0.0493923	0.000540823
26	21	FAM-91AA-1	0.0493055	-0.000375335
26	22	FAM-91AA-1	0.0494638	-0.00104647
26	23	FAM-91AA-1	0.0503536	-0.000986022
26	24	FAM-91AA-1	0.0510203	-0.00114875
26	25	FAM-91AA-1	0.0517201	-0.00127831
26	26	FAM-91AA-1	0.0524121	-0.00141572
26	27	FAM-91AA-1	0.0529899	-0.00166727
26	28	FAM-91AA-1	0.0544715	-0.00101504
26	29	FAM-91AA-1	0.0562865	-2.94671e-05
26	30	FAM-91AA-1	0.059776	0.00263067
26	31	FAM-91AA-1	0.0656748	0.00770001
26	32	FAM-91AA-1	0.0757091	0.016905
26	33	FAM-91AA-1	0.0933102	0.0336767
26	34	FAM-91AA-1	0.124191	0.063728
26	35	FAM-91AA-1	0.174731	0.113438
26	36	FAM-91AA-1	0.251358	0.189236
26	37	FAM-91AA-1	0.356231	0.29328
26	38	FAM-91AA-1	0.47926	0.41548
26	39	FAM-91AA-1	0.603524	0.538914
26	40	FAM-91AA-1	0.699832	0.634393
27	1	DPP10-AS1	0.0650645	-0.00790055
27	2	DPP10-AS1	0.0673859	-0.00835917
27	3	DPP10-AS1	0.0724399	-0.00608528
27	4	DPP10-AS1	0.0778204	-0.00348492
27	5	DPP10-AS1	0.0835295	-0.000555923
27	6	DPP10-AS1	0.0871558	0.000290275
27	7	DPP10-AS1	0.090844	0.00119836
27	8	DPP10-AS1	0.0949816	0.0025558
27	9	DPP10-AS1	0.0976369	0.00243104
27	10	DPP10-AS1	0.100307	0.00232085
27	11	DPP10-AS1	0.104459	0.00369296
27	12	DPP10-AS1	0.106145	0.00259869
27	13	DPP10-AS1	0.108326	0.00199988
27	14	DPP10-AS1	0.111072	0.00196585
27	15	DPP10-AS1	0.111767	-0.000119165
27	16	DPP10-AS1	0.113829	-0.000837707
27	17	DPP10-AS1	0.115793	-0.00165338
27	18	DPP10-AS1	0.119081	-0.00114565
27	19	DPP10-AS1	0.120827	-0.00217964
27	20	DPP10-AS1	0.123638	-0.00214942
27	21	DPP10-AS1	0.127725	-0.000842615
27	22	DPP10-AS1	0.135927	0.0045795
27	23	DPP10-AS1	0.146944	0.0128162
27	24	DPP10-AS1	0.165454	0.0285464
27	25	DPP10-AS1	0.202298	0.0626099
27	26	DPP10-AS1	0.270919	0.128452
27	27	DPP10-AS1	0.389212	0.243964
27	28	DPP10-AS1	0.577739	0.429711
27	29	DPP10-AS1	0.835885	0.685077
27	30	DPP10-AS1	1.12293	0.96934
27	31	DPP10-AS1	1.3797	1.22333
27	32	DPP10-AS1	1.57169	1.41254
27	33	DPP10-AS1	1.70316	1.54123
27	34	DPP10-AS1	1.79076	1.62605
27	35	DPP10-AS1	1.84958	1.68209
27	36	DPP10-AS1	1.8907	1.72043
27	37	DPP10-AS1	1.9194	1.74636
27	38	DPP10-AS1	1.94232	1.76649
27	39	DPP10-AS1	1.96125	1.78264
27	40	DPP10-AS1	1.97422	1.79283
28	1	DPP10-AS1	0.0373756	-0.00431993
28	2	DPP10-AS1	0.0388617	-0.00505716
28	3	DPP10-AS1	0.043571	-0.00257113
28	4	DPP10-AS1	0.0466299	-0.00173554
28	5	DPP10-AS1	0.0494928	-0.00109602
28	6	DPP10-AS1	0.0534468	0.000634634
28	7	DPP10-AS1	0.0566384	0.00160295
28	8	DPP10-AS1	0.0582589	0.00100009
28	9	DPP10-AS1	0.0609468	0.00146463
28	10	DPP10-AS1	0.0631714	0.00146589
28	11	DPP10-AS1	0.0655428	0.00161401
28	12	DPP10-AS1	0.0673415	0.00118935
28	13	DPP10-AS1	0.068836	0.000460471
28	14	DPP10-AS1	0.0703497	-0.000249107
28	15	DPP10-AS1	0.0728046	-1.7543e-05
28	16	DPP10-AS1	0.0743093	-0.000736166
28	17	DPP10-AS1	0.0755876	-0.00168126
28	18	DPP10-AS1	0.0784151	-0.0010771
28	19	DPP10-AS1	0.0816004	-0.000115093
28	20	DPP10-AS1	0.0837858	-0.000153061
28	21	DPP10-AS1	0.0891204	0.00295821
28	22	DPP10-AS1	0.0996244	0.0112389
28	23	DPP10-AS1	0.119675	0.0290666
28	24	DPP10-AS1	0.155991	0.0631585
28	25	DPP10-AS1	0.222635	0.12758
28	26	DPP10-AS1	0.336672	0.239393
28	27	DPP10-AS1	0.519962	0.42046
28	28	DPP10-AS1	0.766914	0.665188
28	29	DPP10-AS1	1.03463	0.930676
28	30	DPP10-AS1	1.27332	1.16714
28	31	DPP10-AS1	1.45099	1.34259
28	32	DPP10-AS1	1.56993	1.45931
28	33	DPP10-AS1	1.64767	1.53483
28	34	DPP10-AS1	1.70057	1.58551
28	35	DPP10-AS1	1.73811	1.62082
28	36	DPP10-AS1	1.76634	1.64683
28	37	DPP10-AS1	1.78634	1.6646
28	38	DPP10-AS1	1.80439	1.68043
28	39	DPP10-AS1	1.81694	1.69076
28	40	DPP10-AS1	1.8211	1.6927
29	1	DPP10-AS1	0.04606	-0.00862005
29	2	DPP10-AS1	0.0485186	-0.00860144
29	3	DPP10-AS1	0.0538373	-0.00572283
29	4	DPP10-AS1	0.058023	-0.00397724
29	5	DPP10-AS1	0.0633629	-0.00107734
29	6	DPP10-AS1	0.0663369	-0.000543453
29	7	DPP10-AS1	0.070399	0.00107858
29	8	DPP10-AS1	0.0733484	0.0015879
29	9	DPP10-AS1	0.0753683	0.00116778
29	10	DPP10-AS1	0.0787202	0.00207961
29	11	DPP10-AS1	0.0814527	0.00237199
29	12	DPP10-AS1	0.0851398	0.00361906
29	13	DPP10-AS1	0.0881958	0.00423502
29	14	DPP10-AS1	0.0896098	0.0032089
29	15	DPP10-AS1	0.0907494	0.00190848
29	16	DPP10-AS1	0.091657	0.000376038
29	17	DPP10-AS1	0.0935457	-0.00017538
29	18	DPP10-AS1	0.0951382	-0.0010229
29	19	DPP10-AS1	0.0972418	-0.00135936
29	20	DPP10-AS1	0.0997394	-0.00130186
29	21	DPP10-AS1	0.100949	-0.00253219
29	22	DPP10-AS1	0.103246	-0.00267537
29	23	DPP10-AS1	0.107157	-0.00120444
29	24	DPP10-AS1	0.110761	-4.09987e-05
29	25	DPP10-AS1	0.116947	0.00370572
29	26	DPP10-AS1	0.130214	0.0145324
29	27	DPP10-AS1	0.152841	0.0347193
29	28	DPP10-AS1	0.194235	0.0736733
29	29	DPP10-AS1	0.270584	0.147582
29	30	DPP10-AS1	0.400503	0.275061
29	31	DPP10-AS1	0.598675	0.470793
29	32	DPP10-AS1	0.854956	0.724634
29	33	DPP10-AS1	1.12203	0.989267
29	34	DPP10-AS1	1.34639	1.21119
29	35	DPP10-AS1	1.50917	1.37152
29	36	DPP10-AS1	1.6182	1.47811
29	37	DPP10-AS1	1.68948	1.54696
29	38	DPP10-AS1	1.73886	1.59389
29	39	DPP10-AS1	1.77365	1.62625
29	40	DPP10-AS1	1.79245	1.64261
30	1	DPP10-AS1	0.00407517	-0.00217769
30	2	DPP10-AS1	0.00476071	-0.00298267
30	3	DPP10-AS1	0.00691289	-0.00232101
30	4	DPP10-AS1	0.0090048	-0.00171962
30	5	DPP10-AS1	0.0119037	-0.000311201
30	6	DPP10-AS1	0.014503	0.00079753
30	7	DPP10-AS1	0.0159476	0.000751641
30	8	DPP10-AS1	0.0177819	0.00109543
30	9	DPP10-AS1	0.0195879	0.00141086
30	10	DPP10-AS1	0.021678	0.00201043
30	11	DPP10-AS1	0.0224978	0.00133967
30	12	DPP10-AS1	0.0225584	-9.0208e-05
30	13	DPP10-AS1	0.0239481	-0.000191013
30	14	DPP10-AS1	0.0256403	1.06738e-05
30	15	DPP10-AS1	0.026799	-0.000321166
30	16	DPP10-AS1	0.0281948	-0.000415875
30	17	DPP10-AS1	0.0298662	-0.000234998
30	18	DPP10-AS1	0.030395	-0.00119675
30	19	DPP10-AS1	0.0313213	-0.00176099
30	20	DPP10-AS1	0.0357194	0.00114661
30	21	DPP10-AS1	0.0420396	0.00597629
30	22	DPP10-AS1	0.0513222	0.0137683
30	23	DPP10-AS1	0.0723425	0.0332982
30	24	DPP10-AS1	0.1111	0.0705647
30	25	DPP10-AS1	0.180923	0.138898
30	26	DPP10-AS1	0.304622	0.261106
30	27	DPP10-AS1	0.497228	0.452222
30	28	DPP10-AS1	0.751219	0.704722
30	29	DPP10-AS1	1.02558	0.977596
30	30	DPP10-AS1	1.26321	1.21373
30	31	DPP10-AS1	1.43572	1.38475
30	32	DPP10-AS1	1.55072	1.49826
30	33	DPP10-AS1	1.62478	1.57083
30	34	DPP10-AS1	1.67654	1.6211
30	35	DPP10-AS1	1.71285	1.65592
30	36	DPP10-AS1	1.7377	1.67928
30	37	DPP10-AS1	1.75783	1.69791
30	38	DPP10-AS1	1.77539	1.71398
30	39	DPP10-AS1	1.78674	1.72385
30	40	DPP10-AS1	1.79574	1.73136
31	1	LINC00675	0.0910642	-0.00365977
31	2	LINC00675	0.0935481	-0.00428506
31	3	LINC00675	0.0977072	-0.00323527
31	4	LINC00675	0.103091	-0.000960454
31	5	LINC00675	0.107354	0.000192813
31	6	LINC00675	0.111071	0.000800362
31	7	LINC00675	0.114937	0.00155723
31	8	LINC00675	0.117073	0.000584234
31	9	LINC00675	0.122089	0.00249057
31	10	LINC00675	0.124612	0.00190481
31	11	LINC00675	0.126299	0.000482546
31	12	LINC00675	0.129035	0.000108913
31	13	LINC00675	0.131448	-0.000587315
31	14	LINC00675	0.133418	-0.00172615
31	15	LINC00675	0.136827	-0.00142698
31	16	LINC00675	0.140878	-0.000484812
31	17	LINC00675	0.144772	0.00029951
31	18	LINC00675	0.152552	0.00497025
31	19	LINC00675	0.164855	0.0141643
31	20	LINC00675	0.186468	0.0326684
31	21	LINC00675	0.228229	0.07132
31	22	LINC00675	0.299264	0.139245
31	23	LINC00675	0.422897	0.259769
31	24	LINC00675	0.612622	0.446385
31	25	LINC00675	0.851083	0.681737
31	26	LINC00675	1.09198	0.919524
31	27	LINC00675	1.27718	1.10161
31	28	LINC00675	1.40501	1.22634
31	29	LINC00675	1.50114	1.31935
31	30	LINC00675	1.57414	1.38924
31	31	LINC00675	1.63048	1.44248
31	32	LINC00675	1.67471	1.4836
31	33	LINC00675	1.70366	1.50944
31	34	LINC00675	1.72728	1.52995
31	35	LINC00675	1.748	1.54756
31	36	LINC00675	1.76245	1.5589
31	37	LINC00675	1.77513	1.56848
31	38	LINC00675	1.78778	1.57802
31	39	LINC00675	1.79861	1.58574
31	40	LINC00675	1.80375	1.58776
32	1	LINC00675	0.0469438	-0.00290246
32	2	LINC00675	0.0480513	-0.00380434
32	3	LINC00675	0.0536573	-0.000207575
32	4	LINC00675	0.0561541	0.000279878
32	5	LINC00675	0.0578139	-6.96045e-05
32	6	LINC00675	0.0590093	-0.000883478
32	7	LINC00675	0.0622706	0.000368472
32	8	LINC00675	0.0648058	0.000894351
32	9	LINC00675	0.066487	0.000566222
32	10	LINC00675	0.0676754	-0.000254695
32	11	LINC00675	0.0713157	0.00137634
32	12	LINC00675	0.0724158	0.000467144
32	13	LINC00675	0.0727388	-0.00121917
32	14	LINC00675	0.0739095	-0.0020578
32	15	LINC00675	0.0757929	-0.00218374
32	16	LINC00675	0.08015	0.000164146
32	17	LINC00675	0.0847547	0.00275951
32	18	LINC00675	0.0930647	0.00906015
32	19	LINC00675	0.10678	0.0207665
32	20	LINC00675	0.131779	0.0437563
32	21	LINC00675	0.178973	0.0889406
32	22	LINC00675	0.263164	0.171122
32	23	LINC00675	0.400226	0.306175
32	24	LINC00675	0.595391	0.49933
32	25	LINC00675	0.817859	0.719789
32	26	LINC00675	1.01665	0.916571
32	27	LINC00675	1.15764	1.05555
32	28	LINC00675	1.25506	1.15096
32	29	LINC00675	1.33508	1.22897
32	30	LINC00675	1.39522	1.2871
32	31	LINC00675	1.43902	1.3289
32	32	LINC00675	1.47564	1.3635
32	33	LINC00675	1.5035	1.38935
32	34	LINC00675	1.51969	1.40354
32	35	LINC00675	1.53578	1.41761
32	36	LINC00675	1.55113	1.43095
32	37	LINC00675	1.55992	1.43774
32	38	LINC00675	1.56533	1.44113
32	39	LINC00675	1.57572	1.44952
32	40	LINC00675	1.58285	1.45464
33	1	LINC00675	0.0168859	-0.00499703
33	2	LINC00675	0.0198099	-0.00483785
33	3	LINC00675	0.0244528	-0.00295983
33	4	LINC00675	0.0286911	-0.00148637
33	5	LINC00675	0.0333407	0.000398371
33	6	LINC00675	0.0375568	0.00184952
33	7	LINC00675	0.0394061	0.000934034
33	8	LINC00675	0.0420174	0.000780437
33	9	LINC00675	0.0446222	0.000620335
33	10	LINC00675	0.0485476	0.00178089
33	11	LINC00675	0.0503116	0.000780016
33	12	LINC00675	0.0532255	0.000929109
33	13	LINC00675	0.0548197	-0.000241623
33	14	LINC00675	0.0572677	-0.000558466
33	15	LINC00675	0.0596612	-0.00092987
33	16	LINC00675	0.0617192	-0.00163668
33	17	LINC00675	0.0645158	-0.00160495
33	18	LINC00675	0.0702307	0.00134509
33	19	LINC00675	0.0775301	0.00587965
33	20	LINC00675	0.0908734	0.016458
33	21	LINC00675	0.114547	0.0373671
33	22	LINC00675	0.157553	0.0776075
33	23	LINC00675	0.236738	0.154028
33	24	LINC00675	0.369502	0.284028
33	25	LINC00675	0.567597	0.479357
33	26	LINC00675	0.816874	0.725869
33	27	LINC00675	1.05561	0.961844
33	28	LINC00675	1.23512	1.13859
33	29	LINC00675	1.35871	1.25941
33	30	LINC00675	1.45355	1.35149
33	31	LINC00675	1.52959	1.42477
33	32	LINC00675	1.58732	1.47973
33	33	LINC00675	1.6266	1.51624
33	34	LINC00675	1.65625	1.54312
33	35	LINC00675	1.68024	1.56435
33	36	LINC00675	1.70296	1.5843
33	37	LINC00675	1.71932	1.5979
33	38	LINC00675	1.73265	1.60847
33	39	LINC00675	1.7451	1.61815
33	40	LINC00675	1.75509	1.62538
34	1	LINC00675	0.0129903	-0.000888795
34	2	LINC00675	0.0147266	-0.000590519
34	3	LINC00675	0.0173154	0.000560182
34	4	LINC00675	0.0179198	-0.000273405
34	5	LINC00675	0.0196642	3.28626e-05
34	6	LINC00675	0.0215957	0.000526382
34	7	LINC00675	0.022535	2.75588e-05
34	8	LINC00675	0.0245579	0.000612404
34	9	LINC00675	0.0256775	0.000294021
34	10	LINC00675	0.0261752	-0.000646369
34	11	LINC00675	0.0276982	-0.000561411
34	12	LINC00675	0.0291933	-0.000504335
34	13	LINC00675	0.0296908	-0.00144492
34	14	LINC00675	0.0318824	-0.00069132
34	15	LINC00675	0.0336901	-0.000321744
34	16	LINC00675	0.0357495	0.00029962
34	17	LINC00675	0.0389784	0.00209047
34	18	LINC00675	0.0457885	0.00746251
34	19	LINC00675	0.0575625	0.0177985
34	20	LINC00675	0.07976	0.038558
34	21	LINC00675	0.1223	0.0796598
34	22	LINC00675	0.198732	0.154654
34	23	LINC00675	0.330513	0.284997
34	24	LINC00675	0.529815	0.482861
34	25	LINC00675	0.782501	0.734109
34	26	LINC00675	1.03174	0.981908
34	27	LINC00675	1.22044	1.16917
34	28	LINC00675	1.34708	1.29437
34	29	LINC00675	1.44082	1.38668
34	30	LINC00675	1.51336	1.45778
34	31	LINC00675	1.56567	1.50865
34	32	LINC00675	1.60774	1.54928
34	33	LINC00675	1.63927	1.57937
34	34	LINC00675	1.66303	1.6017
34	35	LINC00675	1.68171	1.61894
34	36	LINC00675	1.69881	1.6346
34	37	LINC00675	1.71075	1.6451
34	38	LINC00675	1.72006	1.65297
34	39	LINC00675	1.72848	1.65995
34	40	LINC00675	1.73444	1.66447
35	1
35	2
35	3
35	4
35	5
35	6
35	7
35	8
35	9
35	10
35	11
35	12
35	13
35	14
35	15
35	16
35	17
35	18
35	19
35	20
35	21
35	22
35	23
35	24
35	25
35	26
35	27
35	28
35	29
35	30
35	31
35	32
35	33
35	34
35	35
35	36
35	37
35	38
35	39
35	40
36	1
36	2
36	3
36	4
36	5
36	6
36	7
36	8
36	9
36	10
36	11
36	12
36	13
36	14
36	15
36	16
36	17
36	18
36	19
36	20
36	21
36	22
36	23
36	24
36	25
36	26
36	27
36	28
36	29
36	30
36	31
36	32
36	33
36	34
36	35
36	36
36	37
36	38
36	39
36	40
37	1
37	2
37	3
37	4
37	5
37	6
37	7
37	8
37	9
37	10
37	11
37	12
37	13
37	14
37	15
37	16
37	17
37	18
37	19
37	20
37	21
37	22
37	23
37	24
37	25
37	26
37	27
37	28
37	29
37	30
37	31
37	32
37	33
37	34
37	35
37	36
37	37
37	38
37	39
37	40
38	1	FAM-91AA-1	0.0887089	0.000565763
38	2	FAM-91AA-1	0.0882875	-0.00100211
38	3	FAM-91AA-1	0.0883798	-0.00205623
38	4	FAM-91AA-1	0.0890152	-0.00256724
38	5	FAM-91AA-1	0.0901957	-0.00253314
38	6	FAM-91AA-1	0.0920173	-0.00185795
38	7	FAM-91AA-1	0.0948381	-0.00018356
38	8	FAM-91AA-1	0.0964077	0.000239657
38	9	FAM-91AA-1	0.098045	0.00073057
38	10	FAM-91AA-1	0.0993542	0.000893285
38	11	FAM-91AA-1	0.101037	0.00142955
38	12	FAM-91AA-1	0.102015	0.00126096
38	13	FAM-91AA-1	0.103089	0.00118869
38	14	FAM-91AA-1	0.104609	0.0015625
38	15	FAM-91AA-1	0.106242	0.00204925
38	16	FAM-91AA-1	0.107611	0.00227164
38	17	FAM-91AA-1	0.108554	0.00206869
38	18	FAM-91AA-1	0.109666	0.00203355
38	19	FAM-91AA-1	0.109969	0.00119086
38	20	FAM-91AA-1	0.110667	0.000742027
38	21	FAM-91AA-1	0.111092	2.03729e-05
38	22	FAM-91AA-1	0.111938	-0.000280144
38	23	FAM-91AA-1	0.112557	-0.000807115
38	24	FAM-91AA-1	0.113807	-0.000703863
38	25	FAM-91AA-1	0.114523	-0.00113429
38	26	FAM-91AA-1	0.115137	-0.00166646
38	27	FAM-91AA-1	0.116414	-0.00153572
38	28	FAM-91AA-1	0.117468	-0.00162852
38	29	FAM-91AA-1	0.118879	-0.00136357
38	30	FAM-91AA-1	0.122025	0.000636202
38	31	FAM-91AA-1	0.127472	0.00493618
38	32	FAM-91AA-1	0.135395	0.0117131
38	33	FAM-91AA-1	0.148492	0.0236635
38	34	FAM-91AA-1	0.172731	0.0467561
38	35	FAM-91AA-1	0.214102	0.0869807
38	36	FAM-91AA-1	0.281438	0.153171
38	37	FAM-91AA-1	0.383633	0.254219
38	38	FAM-91AA-1	0.52204	0.39148
38	39	FAM-91AA-1	0.686168	0.554461
38	40	FAM-91AA-1	0.828519	0.695665
39	1	DPP10-AS1	0.0712979	-0.00667163
39	2	DPP10-AS1	0.0739291	-0.00690242
39	3	DPP10-AS1	0.0787556	-0.0049379
39	4	DPP10-AS1	0.0829177	-0.00363784
39	5	DPP10-AS1	0.088181	-0.00123663
39	6	DPP10-AS1	0.0926237	0.000344088
39	7	DPP10-AS1	0.0963534	0.00121174
39	8	DPP10-AS1	0.099826	0.00182232
39	9	DPP10-AS1	0.102695	0.00182948
39	10	DPP10-AS1	0.106505	0.00277713
39	11	DPP10-AS1	0.108578	0.00198867
39	12	DPP10-AS1	0.111466	0.00201409
39	13	DPP10-AS1	0.113724	0.0014102
39	14	DPP10-AS1	0.116849	0.00167334
39	15	DPP10-AS1	0.119649	0.00161075
39	16	DPP10-AS1	0.121325	0.000424902
39	17	DPP10-AS1	0.123798	3.62188e-05
39	18	DPP10-AS1	0.126389	-0.000234447
39	19	DPP10-AS1	0.128233	-0.00125323
39	20	DPP10-AS1	0.131179	-0.00116936
39	21	DPP10-AS1	0.133471	-0.00173872
39	22	DPP10-AS1	0.135833	-0.0022391
39	23	DPP10-AS1	0.140238	-0.000695688
39	24	DPP10-AS1	0.147764	0.00396773
39	25	DPP10-AS1	0.157637	0.0109788
39	26	DPP10-AS1	0.178826	0.0293055
39	27	DPP10-AS1	0.216999	0.0646167
39	28	DPP10-AS1	0.28501	0.129766
39	29	DPP10-AS1	0.402929	0.244822
39	30	DPP10-AS1	0.587065	0.426097
39	31	DPP10-AS1	0.831076	0.667246
39	32	DPP10-AS1	1.09508	0.928391
39	33	DPP10-AS1	1.32616	1.15661
39	34	DPP10-AS1	1.49825	1.32583
39	35	DPP10-AS1	1.61424	1.43896
39	36	DPP10-AS1	1.69041	1.51227
39	37	DPP10-AS1	1.74566	1.56465
39	38	DPP10-AS1	1.78377	1.59991
39	39	DPP10-AS1	1.81532	1.62859
39	40	DPP10-AS1	1.8348	1.64521
40	1	DPP10-AS1	0.01397	0.00102511
40	2	DPP10-AS1	0.0147418	0.000242267
40	3	DPP10-AS1	0.0159547	-9.9407e-05
40	4	DPP10-AS1	0.0168704	-0.000738304
40	5	DPP10-AS1	0.0184577	-0.000705627
40	6	DPP10-AS1	0.0202471	-0.000470841
40	7	DPP10-AS1	0.0222736	1.01203e-06
40	8	DPP10-AS1	0.0244883	0.000661107
40	9	DPP10-AS1	0.0258175	0.000435694
40	10	DPP10-AS1	0.0280503	0.00111381
40	11	DPP10-AS1	0.0297157	0.00122461
40	12	DPP10-AS1	0.0305479	0.000502157
40	13	DPP10-AS1	0.0318415	0.000241197
40	14	DPP10-AS1	0.0323956	-0.000759316
40	15	DPP10-AS1	0.0340398	-0.000669745
40	16	DPP10-AS1	0.0364331	0.000168926
40	17	DPP10-AS1	0.0374083	-0.000410476
40	18	DPP10-AS1	0.0389401	-0.000433319
40	19	DPP10-AS1	0.0403297	-0.000598379
40	20	DPP10-AS1	0.0430196	0.000536899
40	21	DPP10-AS1	0.0485566	0.00451929
40	22	DPP10-AS1	0.0585022	0.0129103
40	23	DPP10-AS1	0.0772757	0.0301292
40	24	DPP10-AS1	0.11229	0.0635891
40	25	DPP10-AS1	0.176615	0.12636
40	26	DPP10-AS1	0.28973	0.23792
40	27	DPP10-AS1	0.467984	0.414619
40	28	DPP10-AS1	0.710108	0.655189
40	29	DPP10-AS1	0.977159	0.920685
40	30	DPP10-AS1	1.21297	1.15494
40	31	DPP10-AS1	1.38576	1.32618
40	32	DPP10-AS1	1.50318	1.44204
40	33	DPP10-AS1	1.5821	1.51941
40	34	DPP10-AS1	1.63647	1.57222
40	35	DPP10-AS1	1.67514	1.60933
40	36	DPP10-AS1	1.702	1.63464
40	37	DPP10-AS1	1.72273	1.65382
40	38	DPP10-AS1	1.73921	1.66874
40	39	DPP10-AS1	1.75167	1.67965
40	40	DPP10-AS1	1.76039	1.68681
41	1	DPP10-AS1	0.0709809	-0.00299048
41	2	DPP10-AS1	0.071283	-0.00514267
41	3	DPP10-AS1	0.0749105	-0.00396946
41	4	DPP10-AS1	0.0786952	-0.00263907
41	5	DPP10-AS1	0.0832522	-0.000536359
41	6	DPP10-AS1	0.0865904	0.000347553
41	7	DPP10-AS1	0.0894179	0.000720795
41	8	DPP10-AS1	0.0924144	0.00126297
41	9	DPP10-AS1	0.0946237	0.00101803
41	10	DPP10-AS1	0.0977476	0.00168761
41	11	DPP10-AS1	0.100453	0.00193853
41	12	DPP10-AS1	0.102876	0.00190752
41	13	DPP10-AS1	0.104763	0.00134025
41	14	DPP10-AS1	0.107136	0.0012585
41	15	DPP10-AS1	0.109094	0.000762507
41	16	DPP10-AS1	0.112296	0.0015106
41	17	DPP10-AS1	0.11449	0.00124996
41	18	DPP10-AS1	0.115309	-0.000385507
41	19	DPP10-AS1	0.116068	-0.00208034
41	20	DPP10-AS1	0.117174	-0.00342878
41	21	DPP10-AS1	0.120614	-0.00244327
41	22	DPP10-AS1	0.124394	-0.00111745
41	23	DPP10-AS1	0.129561	0.0015954
41	24	DPP10-AS1	0.13881	0.00838991
41	25	DPP10-AS1	0.156223	0.0233484
41	26	DPP10-AS1	0.188047	0.052718
41	27	DPP10-AS1	0.245383	0.1076
41	28	DPP10-AS1	0.344662	0.204425
41	29	DPP10-AS1	0.505161	0.36247
41	30	DPP10-AS1	0.730588	0.585442
41	31	DPP10-AS1	0.985682	0.838082
41	32	DPP10-AS1	1.22017	1.07012
41	33	DPP10-AS1	1.40018	1.24767
41	34	DPP10-AS1	1.52089	1.36592
41	35	DPP10-AS1	1.60212	1.4447
41	36	DPP10-AS1	1.65783	1.49796
41	37	DPP10-AS1	1.69912	1.5368
41	38	DPP10-AS1	1.72897	1.56419
41	39	DPP10-AS1	1.75018	1.58295
41	40	DPP10-AS1	1.76382	1.59413
42	1	DPP10-AS1	0.019654	0.000239534
42	2	DPP10-AS1	0.0207482	-0.000458562
42	3	DPP10-AS1	0.021821	-0.00117807
42	4	DPP10-AS1	0.0253427	0.000551268
42	5	DPP10-AS1	0.0277178	0.00113407
42	6	DPP10-AS1	0.0291577	0.000781652
42	7	DPP10-AS1	0.031386	0.00121769
42	8	DPP10-AS1	0.032033	7.23198e-05
42	9	DPP10-AS1	0.0340123	0.000259334
42	10	DPP10-AS1	0.0360733	0.000528011
42	11	DPP10-AS1	0.0375154	0.000177801
42	12	DPP10-AS1	0.0385947	-0.000535274
42	13	DPP10-AS1	0.0396161	-0.00130618
42	14	DPP10-AS1	0.0400023	-0.00271229
42	15	DPP10-AS1	0.0427629	-0.00174401
42	16	DPP10-AS1	0.046476	0.000176779
42	17	DPP10-AS1	0.047215	-0.00087653
42	18	DPP10-AS1	0.0480047	-0.00187916
42	19	DPP10-AS1	0.052598	0.000921871
42	20	DPP10-AS1	0.0578792	0.00441071
42	21	DPP10-AS1	0.0662195	0.0109587
42	22	DPP10-AS1	0.0819497	0.0248966
42	23	DPP10-AS1	0.111184	0.0523388
42	24	DPP10-AS1	0.166261	0.105623
42	25	DPP10-AS1	0.261282	0.198852
42	26	DPP10-AS1	0.420871	0.356648
42	27	DPP10-AS1	0.642889	0.576875
42	28	DPP10-AS1	0.895395	0.827588
42	29	DPP10-AS1	1.12568	1.05608
42	30	DPP10-AS1	1.29893	1.22754
42	31	DPP10-AS1	1.41692	1.34373
42	32	DPP10-AS1	1.49678	1.4218
42	33	DPP10-AS1	1.54888	1.47211
42	34	DPP10-AS1	1.58654	1.50798
42	35	DPP10-AS1	1.61542	1.53507
42	36	DPP10-AS1	1.634	1.55185
42	37	DPP10-AS1	1.64676	1.56282
42	38	DPP10-AS1	1.65831	1.57258
42	39	DPP10-AS1	1.6695	1.58198
42	40	DPP10-AS1	1.67436	1.58504
43	1	LINC00675	0.0912369	-0.00224985
43	2	LINC00675	0.0926367	-0.00392246
43	3	LINC00675	0.0979801	-0.00165143
43	4	LINC00675	0.102304	-0.000399992
43	5	LINC00675	0.105928	0.000152153
43	6	LINC00675	0.109177	0.000328371
43	7	LINC00675	0.113985	0.00206385
43	8	LINC00675	0.116154	0.00116059
43	9	LINC00675	0.118551	0.000485159
43	10	LINC00675	0.122531	0.00139253
43	11	LINC00675	0.12435	0.000139215
43	12	LINC00675	0.126477	-0.000805775
43	13	LINC00675	0.128613	-0.00174201
43	14	LINC00675	0.131475	-0.00195272
43	15	LINC00675	0.135292	-0.00120803
43	16	LINC00675	0.139029	-0.000543229
43	17	LINC00675	0.142375	-0.000270385
43	18	LINC00675	0.148569	0.00285171
43	19	LINC00675	0.15883	0.0100404
43	20	LINC00675	0.176616	0.0247533
43	21	LINC00675	0.209366	0.0544311
43	22	LINC00675	0.272715	0.114708
43	23	LINC00675	0.381289	0.22021
43	24	LINC00675	0.550841	0.386689
43	25	LINC00675	0.779241	0.612017
43	26	LINC00675	1.02267	0.852377
43	27	LINC00675	1.22119	1.04782
43	28	LINC00675	1.35995	1.18351
43	29	LINC00675	1.46051	1.281
43	30	LINC00675	1.54107	1.35848
43	31	LINC00675	1.60066	1.41501
43	32	LINC00675	1.64747	1.45874
43	33	LINC00675	1.68253	1.49073
43	34	LINC00675	1.70777	1.5129
43	35	LINC00675	1.72615	1.5282
43	36	LINC00675	1.74492	1.5439
43	37	LINC00675	1.76168	1.55758
43	38	LINC00675	1.77428	1.56711
43	39	LINC00675	1.77938	1.56914
43	40	LINC00675	1.78262	1.56931
44	1	LINC00675	0.00964995	-0.00215565
44	2	LINC00675	0.0112786	-0.00217011
44	3	LINC00675	0.0145663	-0.000525535
44	4	LINC00675	0.0164817	-0.000253273
44	5	LINC00675	0.019169	0.0007908
44	6	LINC00675	0.0206878	0.000666486
44	7	LINC00675	0.0216451	-1.93614e-05
44	8	LINC00675	0.0236756	0.000367976
44	9	LINC00675	0.0246285	-0.0003222
44	10	LINC00675	0.0275762	0.000982368
44	11	LINC00675	0.0283819	0.000144841
44	12	LINC00675	0.028621	-0.00125912
44	13	LINC00675	0.0307431	-0.000780158
44	14	LINC00675	0.0316848	-0.00148162
44	15	LINC00675	0.0347565	-5.30244e-05
44	16	LINC00675	0.0359627	-0.000489991
44	17	LINC00675	0.0403277	0.00223181
44	18	LINC00675	0.0478962	0.0081572
44	19	LINC00675	0.0609355	0.0195533
44	20	LINC00675	0.0852258	0.0422006
44	21	LINC00675	0.132369	0.0877008
44	22	LINC00675	0.215039	0.168727
44	23	LINC00675	0.351118	0.303163
44	24	LINC00675	0.554808	0.50521
44	25	LINC00675	0.799239	0.747998
44	26	LINC00675	1.02221	0.969324
44	27	LINC00675	1.18523	1.1307
44	28	LINC00675	1.29724	1.24107
44	29	LINC00675	1.38027	1.32245
44	30	LINC00675	1.44516	1.3857
44	31	LINC00675	1.49487	1.43377
44	32	LINC00675	1.5295	1.46675
44	33	LINC00675	1.55819	1.4938
44	34	LINC00675	1.58239	1.51636
44	35	LINC00675	1.59958	1.53191
44	36	LINC00675	1.6114	1.54208
44	37	LINC00675	1.62367	1.55271
44	38	LINC00675	1.63519	1.56258
44	39	LINC00675	1.64371	1.56946
44	40	LINC00675	1.64983	1.57394
45	1	LINC00675	0.0529391	-0.0407387
45	2	LINC00675	0.0711228	-0.0275206
45	3	LINC00675	0.0917038	-0.0119052
45	4	LINC00675	0.103504	-0.0050705
45	5	LINC00675	0.114111	0.0005707
45	6	LINC00675	0.122051	0.00354474
45	7	LINC00675	0.127384	0.00391267
45	8	LINC00675	0.132466	0.00402845
45	9	LINC00675	0.137945	0.00454177
45	10	LINC00675	0.142468	0.00409971
45	11	LINC00675	0.146628	0.00329392
45	12	LINC00675	0.150846	0.00254599
45	13	LINC00675	0.155578	0.00231206
45	14	LINC00675	0.159742	0.00151094
45	15	LINC00675	0.161581	-0.00161589
45	16	LINC00675	0.165076	-0.00308666
45	17	LINC00675	0.169374	-0.00375414
45	18	LINC00675	0.174615	-0.00347918
45	19	LINC00675	0.18161	-0.00144938
45	20	LINC00675	0.194193	0.00616819
45	21	LINC00675	0.21661	0.0236199
45	22	LINC00675	0.255082	0.0571262
45	23	LINC00675	0.325272	0.12235
45	24	LINC00675	0.438863	0.230976
45	25	LINC00675	0.601441	0.388587
45	26	LINC00675	0.79254	0.574721
45	27	LINC00675	0.965047	0.742263
45	28	LINC00675	1.09035	0.862603
45	29	LINC00675	1.17825	0.945535
45	30	LINC00675	1.24761	1.00993
45	31	LINC00675	1.30622	1.06357
45	32	LINC00675	1.3534	1.10579
45	33	LINC00675	1.38966	1.13708
45	34	LINC00675	1.41832	1.16078
45	35	LINC00675	1.43798	1.17547
45	36	LINC00675	1.4566	1.18913
45	37	LINC00675	1.47279	1.20035
45	38	LINC00675	1.48729	1.20988
45	39	LINC00675	1.49943	1.21706
45	40	LINC00675	1.50754	1.22021
46	1	LINC00675	-0.00820231	-0.000717859
46	2	LINC00675	-0.00693608	-0.00158501
46	3	LINC00675	-0.00504911	-0.00183143
46	4	LINC00675	-0.00203378	-0.000949478
46	5	LINC00675	0.00148554	0.000436462
46	6	LINC00675	0.00397637	0.000793908
46	7	LINC00675	0.00670249	0.00138665
46	8	LINC00675	0.00852026	0.00107104
46	9	LINC00675	0.00958769	5.0826e-06
46	10	LINC00675	0.0122573	0.0005413
46	11	LINC00675	0.0141699	0.000320556
46	12	LINC00675	0.0155106	-0.000472146
46	13	LINC00675	0.0183186	0.000202512
46	14	LINC00675	0.0196127	-0.000636773
46	15	LINC00675	0.0214653	-0.000917626
46	16	LINC00675	0.0245662	4.99371e-05
46	17	LINC00675	0.0300831	0.00343348
46	18	LINC00675	0.0401993	0.0114163
46	19	LINC00675	0.0569418	0.0260254
46	20	LINC00675	0.0900107	0.0569609
46	21	LINC00675	0.148602	0.113418
46	22	LINC00675	0.250798	0.213481
46	23	LINC00675	0.41169	0.37224
46	24	LINC00675	0.630345	0.588761
46	25	LINC00675	0.857731	0.814015
46	26	LINC00675	1.03745	0.991596
46	27	LINC00675	1.15478	1.10679
46	28	LINC00675	1.24018	1.19007
46	29	LINC00675	1.30644	1.25419
46	30	LINC00675	1.35874	1.30436
46	31	LINC00675	1.3976	1.34109
46	32	LINC00675	1.42725	1.3686
46	33	LINC00675	1.44863	1.38785
46	34	LINC00675	1.46564	1.40272
46	35	LINC00675	1.47952	1.41447
46	36	LINC00675	1.4908	1.42361
46	37	LINC00675	1.49862	1.4293
46	38	LINC00675	1.5095	1.43805
46	39	LINC00675	1.51843	1.44485
46	40	LINC00675	1.52156	1.44584
47	1
47	2
47	3
47	4
47	5
47	6
47	7
47	8
47	9
47	10
47	11
47	12
47	13
47	14
47	15
47	16
47	17
47	18
47	19
47	20
47	21
47	22
47	23
47	24
47	25
47	26
47	27
47	28
47	29
47	30
47	31
47	32
47	33
47	34
47	35
47	36
47	37
47	38
47	39
47	40
48	1
48	2
48	3
48	4
48	5
48	6
48	7
48	8
48	9
48	10
48	11
48	12
48	13
48	14
48	15
48	16
48	17
48	18
48	19
48	20
48	21
48	22
48	23
48	24
48	25
48	26
48	27
48	28
48	29
48	30
48	31
48	32
48	33
48	34
48	35
48	36
48	37
48	38
48	39
48	40
49	1
49	2
49	3
49	4
49	5
49	6
49	7
49	8
49	9
49	10
49	11
49	12
49	13
49	14
49	15
49	16
49	17
49	18
49	19
49	20
49	21
49	22
49	23
49	24
49	25
49	26
49	27
49	28
49	29
49	30
49	31
49	32
49	33
49	34
49	35
49	36
49	37
49	38
49	39
49	40
50	1	FAM91AA-2	0.102678	-0.00026238
50	2	FAM91AA-2	0.10318	-0.00194161
[truncated: 1,878 more rows]

## Sheet: Results
Well	Well Position	Sample Name	Target Name	Task	Reporter	Quencher	CT	Ct Mean	dCT	ddCT	2^(-DDCT)	Automatic Ct Threshold	Ct Threshold	Automatic Baseline	Baseline Start	Baseline End	Efficiency	Tm1	Tm2	Tm3	Custom1	Custom2	Custom3	Custom4	Custom5	Custom6	NOAMP	EXPFAIL	MTP
2	A2	51CA	FAM-91AA-1	UNKNOWN	SYBR	None	31.093	31.2597				TRUE	0.107723	TRUE	3	26	1	88.8116									N	N	N
14	B2	51CA	FAM-91AA-1	UNKNOWN	SYBR	None	31.427	31.2597				TRUE	0.107723	TRUE	3	27	1	88.9092	77.0088								N	N	Y
26	C2	51N	FAM-91AA-1	UNKNOWN	SYBR	None	34.898	35.1261				TRUE	0.107723	TRUE	3	30	1	89.1043									N	N	N
38	D2	51N	FAM-91AA-1	UNKNOWN	SYBR	None	35.354	35.1261				TRUE	0.107723	TRUE	3	30	1	89.1043									N	N	N
62	F2	51CA	FAM91AA-2	UNKNOWN	SYBR	None	29.036	29.0636				TRUE	0.113377	TRUE	3	24	1	87.6411	77.1064								N	N	Y
50	E2	51CA	FAM91AA-2	UNKNOWN	SYBR	None	29.091	29.0636				TRUE	0.113377	TRUE	3	24	1	87.6411	76.9113								N	N	Y
74	G2	51N	FAM91AA-2	UNKNOWN	SYBR	None	31.794	31.52				TRUE	0.113377	TRUE	3	27	1	87.7386	77.4965								N	N	Y
86	H2	51N	FAM91AA-2	UNKNOWN	SYBR	None	31.246	31.52				TRUE	0.113377	TRUE	3	26	1	87.7386	77.4965								N	N	Y
3	A3	19CA	DPP10-AS1	UNKNOWN	SYBR	None	24.958	24.9578	7.83569	2.67172	0.156939	TRUE	0.165204	TRUE	3	20	1	83.2516									N	N	N
7	A7	19CA	LINC00675	UNKNOWN	SYBR	None	21.236	21.2357	4.1136	2.60549	0.164312	TRUE	0.112958	TRUE	3	17	1	86.6657									N	N	N
52	E4	19CA	GAPDH	UNKNOWN	SYBR	None		17.1221				TRUE	3	12	1	84.9096
4	A4	19N	DPP10-AS1	UNKNOWN	SYBR	None	24.751	24.7508	5.16397			TRUE	0.165204	TRUE	3	20	1	83.2516									N	N	N
8	A8	19N	LINC00675	UNKNOWN	SYBR	None	21.095	21.0949	1.5081			TRUE	0.112958	TRUE	3	17	1	86.6657									N	N	N
56	E8	19N	GAPDH	UNKNOWN	SYBR	None		19.5868				TRUE	3	14	1	84.9096
15	B3	30CA	DPP10-AS1	UNKNOWN	SYBR	None	29.438	29.4378	11.3854	8.11853	0.00359815	TRUE	0.165204	TRUE	3	24	1	83.2516									N	N	N
19	B7	30CA	LINC00675	UNKNOWN	SYBR	None	21.263	21.2632	3.21073	0.966593	0.511713	TRUE	0.112958	TRUE	3	17	1	86.5681									N	N	N
64	F4	30CA	GAPDH	UNKNOWN	SYBR	None		18.0524				TRUE	3	13	1	84.9096
16	B4	30N	DPP10-AS1	UNKNOWN	SYBR	None	24.374	24.3739	3.26685			TRUE	0.165204	TRUE	3	19	1	83.3492									N	N	N
20	B8	30N	LINC00675	UNKNOWN	SYBR	None	21.107	21.1071	2.24413			TRUE	0.112958	TRUE	3	17	1	86.5681									N	N	N
68	F8	30N	GAPDH	UNKNOWN	SYBR	None		18.8629				TRUE	3	14	1	84.9096
27	C3	35CA	DPP10-AS1	UNKNOWN	SYBR	None	26.362	26.3619	7.90095	3.86684	0.0685434	TRUE	0.165204	TRUE	3	21	1	83.3492									N	N	N
31	C7	35CA	LINC00675	UNKNOWN	SYBR	None	21.683	21.6832	3.22215	0.97401	0.509089	TRUE	0.112958	TRUE	3	17	1	86.6657									N	N	N
76	G4	35CA	GAPDH	UNKNOWN	SYBR	None		18.461				TRUE	3	13	1	84.812
28	C4	35N	DPP10-AS1	UNKNOWN	SYBR	None	25.377	25.3769	4.03411			TRUE	0.165204	TRUE	3	20	1	83.3492									N	N	N
32	C8	35N	LINC00675	UNKNOWN	SYBR	None	21.343	21.3428	2.24814			TRUE	0.112958	TRUE	3	17	1	86.5681									N	N	N
80	G8	35N	GAPDH	UNKNOWN	SYBR	None		19.0946				TRUE	3	14	1	84.812
39	D3	51CA	DPP10-AS1	UNKNOWN	SYBR	None	28.338	28.3383	10.3974	6.39195	0.0119078	TRUE	0.165204	TRUE	3	23	1	83.4467									N	N	N
43	D7	51CA	LINC00675	UNKNOWN	SYBR	None	21.977	21.9772	4.03636	2.20649	0.216661	TRUE	0.112958	TRUE	3	18	1	86.6657									N	N	N
88	H4	51CA	GAPDH	UNKNOWN	SYBR	None		17.9409				TRUE	3	13	1	84.812
40	D4	51N	DPP10-AS1	UNKNOWN	SYBR	None	25.388	25.3876	4.00548			TRUE	0.165204	TRUE	3	20	1	83.4467									N	N	N
44	D8	51N	LINC00675	UNKNOWN	SYBR	None	21.382	21.3822	1.82987			TRUE	0.112958	TRUE	3	17	1	86.6657									N	N	N
92	H8	51N	GAPDH	UNKNOWN	SYBR	None		19.5523				TRUE	3	14	1	84.9096
51	E3	52CA	DPP10-AS1	UNKNOWN	SYBR	None	28.774	28.7742	12.65	5.90396	0.0167006	TRUE	0.165204	TRUE	3	24	1	83.4467									N	N	N
55	E7	52CA	LINC00675	UNKNOWN	SYBR	None	22.022	22.0215	5.89739			TRUE	0.112958	TRUE	3	18	1	86.6657									N	N	N
6	A6	52CA	GAPDH	UNKNOWN	SYBR	None		16.1241				TRUE	3	11	1	84.814
52	E4	52N	DPP10-AS1	UNKNOWN	SYBR	None	24.097	24.097	6.74606			TRUE	0.165204	TRUE	3	19	1	83.4467									N	N	N
56	E8	52N	LINC00675	UNKNOWN	SYBR	None	Undetermined					TRUE	0.112958	TRUE	3	39	1	62.2797									Y	Y	N
10	A10	52N	GAPDH	UNKNOWN	SYBR	None		17.3509				TRUE	3	12	1	84.7161
63	F3	53CA	DPP10-AS1	UNKNOWN	SYBR	None	29.279	29.2789	11.8866	4.82278	0.0353345	TRUE	0.165204	TRUE	3	24	1	83.3492									N	N	N
67	F7	53CA	LINC00675	UNKNOWN	SYBR	None	21.789	21.7894	4.39707			TRUE	0.112958	TRUE	3	17	1	86.6657									N	N	N
18	B6	53CA	GAPDH	UNKNOWN	SYBR	None		17.3923				TRUE	3	12	1	84.814
64	F4	53N	DPP10-AS1	UNKNOWN	SYBR	None	25.453	25.4534	7.06382			TRUE	0.165204	TRUE	3	20	1	83.3492									N	N	N
68	F8	53N	LINC00675	UNKNOWN	SYBR	None	Undetermined					TRUE	0.112958	TRUE	3	39	1	60.6214									Y	Y	N
22	B10	53N	GAPDH	UNKNOWN	SYBR	None		18.3896				TRUE	3	13	1	84.814
75	G3	54CA	DPP10-AS1	UNKNOWN	SYBR	None	25.662	25.6622	8.42445	1.92404	0.263515	TRUE	0.165204	TRUE	3	21	1	83.3492									N	N	N
79	G7	54CA	LINC00675	UNKNOWN	SYBR	None	22.007	22.007	4.76926	0.373978	0.771652	TRUE	0.112958	TRUE	3	17	1	86.6657									N	N	N
30	C6	54CA	GAPDH	UNKNOWN	SYBR	None		17.2377				TRUE	3	12	1	84.814
76	G4	54N	DPP10-AS1	UNKNOWN	SYBR	None	24.329	24.3288	6.5004			TRUE	0.165204	TRUE	3	19	1	83.3492									N	N	N
80	G8	54N	LINC00675	UNKNOWN	SYBR	None	22.224	22.2236	4.39528			TRUE	0.112958	TRUE	3	18	1	86.6657									N	N	N
34	C10	54N	GAPDH	UNKNOWN	SYBR	None		17.8284				TRUE	3	13	1	84.814
87	H3	56CA	DPP10-AS1	UNKNOWN	SYBR	None	26.459	26.4585	9.04538	1.42965	0.371222	TRUE	0.165204	TRUE	3	21	1	83.2516									N	N	N
91	H7	56CA	LINC00675	UNKNOWN	SYBR	None	21.071	21.0709	3.65771	-2.0182	4.05079	TRUE	0.112958	TRUE	3	17	1	86.6657									N	N	N
42	D6	56CA	GAPDH	UNKNOWN	SYBR	None		17.4132				TRUE	3	12	1	84.912
88	H4	56N	DPP10-AS1	UNKNOWN	SYBR	None	25.127	25.1272	7.61573			TRUE	0.165204	TRUE	3	20	1	83.3492									N	N	N
92	H8	56N	LINC00675	UNKNOWN	SYBR	None	23.187	23.1874	5.67592			TRUE	0.112958	TRUE	3	19	1	86.5681									N	N	N
46	D10	56N	GAPDH	UNKNOWN	SYBR	None		17.5114				TRUE	3	12	1	84.912
5	A5	80CA	DPP10-AS1	UNKNOWN	SYBR	None	24.752	24.7522	6.49777	1.37858	0.384598	TRUE	0.165204	TRUE	3	20	1	83.3492									N	N	N
9	A9	80CA	LINC00675	UNKNOWN	SYBR	None	21.53	21.5298	3.27537	0.819384	0.566684	TRUE	0.112958	TRUE	3	17	1	86.5681									N	N	N
5	A5	80CA	GAPDH	UNKNOWN	SYBR	None		18.2544				TRUE	3	12	1	81.9951									N
6	A6	80N	DPP10-AS1	UNKNOWN	SYBR	None	23.524	23.5243	5.1192			TRUE	0.165204	TRUE	3	19	1	83.4467									N	N	N
10	A10	80N	LINC00675	UNKNOWN	SYBR	None	20.861	20.8611	2.45598			TRUE	0.112958	TRUE	3	16	1	86.5681									N	N	N
9	A9	80N	GAPDH	UNKNOWN	SYBR	None		18.4051				TRUE	3	12	1	81.9951									N
17	B5	81CA	DPP10-AS1	UNKNOWN	SYBR	None	26.528	26.5284	7.68806	2.25762	0.209117	TRUE	0.165204	TRUE	3	21	1	83.3492									N	N	N
21	B9	81CA	LINC00675	UNKNOWN	SYBR	None	22.767	22.7671	3.92682	2.00717	0.24876	TRUE	0.112958	TRUE	3	18	1	86.5681									N	N	N
17	B5	81CA	GAPDH	UNKNOWN	SYBR	None		18.8403				TRUE	3	13	1	82.0932									N
18	B6	81N	DPP10-AS1	UNKNOWN	SYBR	None	24.916	24.9162	5.43044			TRUE	0.165204	TRUE	3	20	1	83.3492									N	N	N
22	B10	81N	LINC00675	UNKNOWN	SYBR	None	21.405	21.4054	1.91965			TRUE	0.112958	TRUE	3	17	1	86.5681									N	N	N
21	B9	81N	GAPDH	UNKNOWN	SYBR	None		19.4858				TRUE	3	13	1	82.1912									N
29	C5	82CA	DPP10-AS1	UNKNOWN	SYBR	None	29.14	29.1402	10.8003	4.33113	0.049682	TRUE	0.165204	TRUE	3	24	1	83.3492									N	N	N
33	C9	82CA	LINC00675	UNKNOWN	SYBR	None	22.532	22.5318	4.19189	1.43295	0.370373	TRUE	0.112958	TRUE	3	18	1	86.6657									N	N	N
29	C5	82CA	GAPDH	UNKNOWN	SYBR	None		18.3399				TRUE	3	12	1	82.0932									N
30	C6	82N	DPP10-AS1	UNKNOWN	SYBR	None	25.231	25.2306	6.4692			TRUE	0.165204	TRUE	3	20	1	83.3492									N	N	N
34	C10	82N	LINC00675	UNKNOWN	SYBR	None	21.52	21.5204	2.75894			TRUE	0.112958	TRUE	3	17	1	86.5681									N	N	N
33	C9	82N	GAPDH	UNKNOWN	SYBR	None		18.7614				TRUE	3	12	1	82.2892									N
41	D5	83CA	DPP10-AS1	UNKNOWN	SYBR	None	27.642	27.6424	9.00404	3.76109	0.0737562	TRUE	0.165204	TRUE	3	23	1	83.3492									N	N	N
45	D9	83CA	LINC00675	UNKNOWN	SYBR	None	22.875	22.8751	4.23675	2.68252	0.155769	TRUE	0.112958	TRUE	3	19	1	86.6657									N	N	N
41	D5	83CA	GAPDH	UNKNOWN	SYBR	None		18.6384				TRUE	3	13	1	81.799									N
42	D6	83N	DPP10-AS1	UNKNOWN	SYBR	None	24.679	24.6792	5.24295			TRUE	0.165204	TRUE	3	20	1	83.3492									N	N	N
46	D10	83N	LINC00675	UNKNOWN	SYBR	None	20.991	20.9905	1.55422			TRUE	0.112958	TRUE	3	16	1	86.6657									N	N	N
45	D9	83N	GAPDH	UNKNOWN	SYBR	None		19.4363				TRUE	3	13	1	82.2892									N
53	E5	84CA	DPP10-AS1	UNKNOWN	SYBR	None	23.401	23.4008	5.37742	-1.25442	2.38571	TRUE	0.165204	TRUE	3	18	1	83.4467									N	N	N
57	E9	84CA	LINC00675	UNKNOWN	SYBR	None	23.732	23.7317	5.70832	2.69631	0.154288	TRUE	0.112958	TRUE	3	19	1	86.6657									N	N	N
53	E5	84CA	GAPDH	UNKNOWN	SYBR	None		18.0234				TRUE	3	11	1	82.0932									N
54	E6	84N	DPP10-AS1	UNKNOWN	SYBR	None	26.433	26.4332	6.63184			TRUE	0.165204	TRUE	3	22	1	83.4467									N	N	N
58	E10	84N	LINC00675	UNKNOWN	SYBR	None	22.813	22.8134	3.01201			TRUE	0.112958	TRUE	3	18	1	86.6657									N	N	N
57	E9	84N	GAPDH	UNKNOWN	SYBR	None		19.8013				TRUE	3	13	1	82.1912									N
65	F5	85CA	DPP10-AS1	UNKNOWN	SYBR	None	30.55	30.5501	11.7282	1.87647	0.27235	TRUE	0.165204	TRUE	3	25	1	83.3492									N	N	N
69	F9	85CA	LINC00675	UNKNOWN	SYBR	None	23.521	23.521	4.69907	-4.73931	26.71	TRUE	0.112958	TRUE	3	19	1	86.6657									N	N	N
65	F5	85CA	GAPDH	UNKNOWN	SYBR	None		18.8219				TRUE	3	12	1	82.0932									N
66	F6	85N	DPP10-AS1	UNKNOWN	SYBR	None	29.943	29.9431	9.8517			TRUE	0.165204	TRUE	3	25	1	83.4467									N	N	N
70	F10	85N	LINC00675	UNKNOWN	SYBR	None	29.53	29.5298	9.43838			TRUE	0.112958	TRUE	3	25	1	86.5681	80.813								N	N	Y
69	F9	85N	GAPDH	UNKNOWN	SYBR	None		20.0914				TRUE	3	13	1	82.2892									N
77	G5	86CA	DPP10-AS1	UNKNOWN	SYBR	None	27.897	27.8967	9.87482	2.07998	0.236518	TRUE	0.165204	TRUE	3	23	1	83.3492									N	N	N
81	G9	86CA	LINC00675	UNKNOWN	SYBR	None	23.629	23.6295	5.60764	2.29545	0.203705	TRUE	0.112958	TRUE	3	19	1	86.6657									N	N	N
77	G5	86CA	GAPDH	UNKNOWN	SYBR	None		18.0218				TRUE	3	12	1	82.0932									N
78	G6	86N	DPP10-AS1	UNKNOWN	SYBR	None	26.541	26.5411	7.79484			TRUE	0.165204	TRUE	3	21	1	83.4467									N	N	N
82	G10	86N	LINC00675	UNKNOWN	SYBR	None	22.058	22.0584	3.31219			TRUE	0.112958	TRUE	3	17	1	86.6657									N	N	N
81	G9	86N	GAPDH	UNKNOWN	SYBR	None		18.7462				TRUE	3	12	1	82.2892									N
89	H5	87CA	DPP10-AS1	UNKNOWN	SYBR	None	27.068	27.0682	9.70926	3.59826	0.0825686	TRUE	0.165204	TRUE	3	22	1	83.3492									N	N	N
93	H9	87CA	LINC00675	UNKNOWN	SYBR	None	21.203	21.2031	3.84416	2.40609	0.188666	TRUE	0.112958	TRUE	3	17	1	86.5681									N	N	N
89	H5	87CA	GAPDH	UNKNOWN	SYBR	None		17.3589				TRUE	3	12	1	82.0932									N
90	H6	87N	DPP10-AS1	UNKNOWN	SYBR	None	25.409	25.4093	6.111			TRUE	0.165204	TRUE	3	20	1	83.3492									N	N	N
94	H10	87N	LINC00675	UNKNOWN	SYBR	None	20.736	20.7364	1.43807			TRUE	0.112958	TRUE	3	16	1	86.5681									N	N	N
93	H9	87N	GAPDH	UNKNOWN	SYBR	None		19.2983				TRUE	3	13	1	82.0932									N
Analysis Type	Singleplex
Endogenous Control	DPP10-AS1
RQ Min/Max Confidence Level	95.0
Reference Sample	19CA
