# Supplementary material for: Transcriptome profiling and co-expression network analysis of lncRNAs and mRNAs in colorectal cancer by RNA sequencing
Source: BMC Cancer. 2022 Jul 16;22:780. doi: 10.1186/s12885-022-09878-6 (PMC9288709; doi:10.1186/s12885-022-09878-6)
Supplement: Supplementary file 1 — Additional file 1. RT-qPCR result s of lncRNAs and mRNAs. [file 12885_2022_9878_MOESM1_ESM.zip › íúsupplementary qPCR raw data/2016-12-03 111800-ViiA7-export.xls]

## Sheet: Sample Setup
Well	Well Position	Sample Name	Sample Color	Biogroup Name	Biogroup Color	Target Name	Target Color	Task	Reporter	Quencher	Quantity	Comments
1	A1	8CA	RGB(176,23,31)			LINC00261	RGB(176,23,31)	UNKNOWN	SYBR	None
2	A2	8CA	RGB(176,23,31)			LINC01133	RGB(0,0,255)	UNKNOWN	SYBR	None
3	A3	8CA	RGB(176,23,31)			DPP10-AS1	RGB(0,139,69)	UNKNOWN	SYBR	None
4	A4	8CA	RGB(176,23,31)			GAPDH	RGB(238,238,0)	UNKNOWN	SYBR	None
5	A5	8N	RGB(0,0,255)			LINC00261	RGB(176,23,31)	UNKNOWN	SYBR	None
6	A6	8N	RGB(0,0,255)			LINC01133	RGB(0,0,255)	UNKNOWN	SYBR	None
7	A7	8N	RGB(0,0,255)			DPP10-AS1	RGB(0,139,69)	UNKNOWN	SYBR	None
8	A8	8N	RGB(0,0,255)			GAPDH	RGB(238,238,0)	UNKNOWN	SYBR	None
9	A9	2CA	RGB(0,0,255)			BBOX1-AS1	RGB(139,137,112)	UNKNOWN	SYBR	None
10	A10	9CA	RGB(0,139,69)			BBOX1-AS1	RGB(139,137,112)	UNKNOWN	SYBR	None
11	A11	9CA	RGB(0,139,69)			MIR503-HG	RGB(238,121,66)	UNKNOWN	SYBR	None
12	A12
13	B1	9CA	RGB(0,139,69)			LINC00261	RGB(176,23,31)	UNKNOWN	SYBR	None
14	B2	9CA	RGB(0,139,69)			LINC01133	RGB(0,0,255)	UNKNOWN	SYBR	None
15	B3	9CA	RGB(0,139,69)			DPP10-AS1	RGB(0,139,69)	UNKNOWN	SYBR	None
16	B4	9CA	RGB(0,139,69)			GAPDH	RGB(238,238,0)	UNKNOWN	SYBR	None
17	B5	9N	RGB(238,238,0)			LINC00261	RGB(176,23,31)	UNKNOWN	SYBR	None
18	B6	9N	RGB(238,238,0)			LINC01133	RGB(0,0,255)	UNKNOWN	SYBR	None
19	B7	9N	RGB(238,238,0)			DPP10-AS1	RGB(0,139,69)	UNKNOWN	SYBR	None
20	B8	9N	RGB(238,238,0)			GAPDH	RGB(238,238,0)	UNKNOWN	SYBR	None
21	B9	2CA	RGB(0,0,255)			MIR503-HG	RGB(238,121,66)	UNKNOWN	SYBR	None
22	B10	18CA	RGB(238,18,137)			BBOX1-AS1	RGB(139,137,112)	UNKNOWN	SYBR	None
23	B11	18CA	RGB(238,18,137)			MIR503-HG	RGB(238,121,66)	UNKNOWN	SYBR	None
24	B12
25	C1	10CA	RGB(139,137,112)			LINC00261	RGB(176,23,31)	UNKNOWN	SYBR	None
26	C2	10CA	RGB(139,137,112)			LINC01133	RGB(0,0,255)	UNKNOWN	SYBR	None
27	C3	10CA	RGB(139,137,112)			DPP10-AS1	RGB(0,139,69)	UNKNOWN	SYBR	None
28	C4	10CA	RGB(139,137,112)			GAPDH	RGB(238,238,0)	UNKNOWN	SYBR	None
29	C5	10N	RGB(238,121,66)			LINC00261	RGB(176,23,31)	UNKNOWN	SYBR	None
30	C6	10N	RGB(238,121,66)			LINC01133	RGB(0,0,255)	UNKNOWN	SYBR	None
31	C7	10N	RGB(238,121,66)			DPP10-AS1	RGB(0,139,69)	UNKNOWN	SYBR	None
32	C8	10N	RGB(238,121,66)			GAPDH	RGB(238,238,0)	UNKNOWN	SYBR	None
33	C9	2CA	RGB(0,0,255)			DPP10-AS1	RGB(0,139,69)	UNKNOWN	SYBR	None
34	C10	21CA	RGB(238,238,0)			BBOX1-AS1	RGB(139,137,112)	UNKNOWN	SYBR	None
35	C11	21CA	RGB(238,238,0)			MIR503-HG	RGB(238,121,66)	UNKNOWN	SYBR	None
36	C12
37	D1	11CA	RGB(142,56,142)			LINC00261	RGB(176,23,31)	UNKNOWN	SYBR	None
38	D2	11CA	RGB(142,56,142)			LINC01133	RGB(0,0,255)	UNKNOWN	SYBR	None
39	D3	11CA	RGB(142,56,142)			DPP10-AS1	RGB(0,139,69)	UNKNOWN	SYBR	None
40	D4	11CA	RGB(142,56,142)			GAPDH	RGB(238,238,0)	UNKNOWN	SYBR	None
41	D5	11N	RGB(198,113,113)			LINC00261	RGB(176,23,31)	UNKNOWN	SYBR	None
42	D6	11N	RGB(198,113,113)			LINC01133	RGB(0,0,255)	UNKNOWN	SYBR	None
43	D7	11N	RGB(198,113,113)			DPP10-AS1	RGB(0,139,69)	UNKNOWN	SYBR	None
44	D8	11N	RGB(198,113,113)			GAPDH	RGB(238,238,0)	UNKNOWN	SYBR	None
45	D9	2N	RGB(0,139,69)			BBOX1-AS1	RGB(139,137,112)	UNKNOWN	SYBR	None
46	D10	9N	RGB(238,238,0)			BBOX1-AS1	RGB(139,137,112)	UNKNOWN	SYBR	None
47	D11	9N	RGB(238,238,0)			MIR503-HG	RGB(238,121,66)	UNKNOWN	SYBR	None
48	D12
49	E1	12CA	RGB(0,245,255)			LINC00261	RGB(176,23,31)	UNKNOWN	SYBR	None
50	E2	12CA	RGB(0,245,255)			LINC01133	RGB(0,0,255)	UNKNOWN	SYBR	None
51	E3	12CA	RGB(0,245,255)			DPP10-AS1	RGB(0,139,69)	UNKNOWN	SYBR	None
52	E4	12CA	RGB(0,245,255)			GAPDH	RGB(238,238,0)	UNKNOWN	SYBR	None
53	E5	12N	RGB(238,220,130)			LINC00261	RGB(176,23,31)	UNKNOWN	SYBR	None
54	E6	12N	RGB(238,220,130)			LINC01133	RGB(0,0,255)	UNKNOWN	SYBR	None
55	E7	12N	RGB(238,220,130)			DPP10-AS1	RGB(0,139,69)	UNKNOWN	SYBR	None
56	E8	12N	RGB(238,220,130)			GAPDH	RGB(238,238,0)	UNKNOWN	SYBR	None
57	E9	2N	RGB(0,139,69)			MIR503-HG	RGB(238,121,66)	UNKNOWN	SYBR	None
58	E10	18N	RGB(176,23,31)			BBOX1-AS1	RGB(139,137,112)	UNKNOWN	SYBR	None
59	E11	18N	RGB(176,23,31)			MIR503-HG	RGB(238,121,66)	UNKNOWN	SYBR	None
60	E12
61	F1	13CA	RGB(255,127,0)			LINC00261	RGB(176,23,31)	UNKNOWN	SYBR	None
62	F2	13CA	RGB(255,127,0)			LINC01133	RGB(0,0,255)	UNKNOWN	SYBR	None
63	F3	13CA	RGB(255,127,0)			DPP10-AS1	RGB(0,139,69)	UNKNOWN	SYBR	None
64	F4	13CA	RGB(255,127,0)			GAPDH	RGB(238,238,0)	UNKNOWN	SYBR	None
65	F5	13N	RGB(142,142,56)			LINC00261	RGB(176,23,31)	UNKNOWN	SYBR	None
66	F6	13N	RGB(142,142,56)			LINC01133	RGB(0,0,255)	UNKNOWN	SYBR	None
67	F7	13N	RGB(142,142,56)			DPP10-AS1	RGB(0,139,69)	UNKNOWN	SYBR	None
68	F8	13N	RGB(142,142,56)			GAPDH	RGB(238,238,0)	UNKNOWN	SYBR	None
69	F9	2N	RGB(0,139,69)			DPP10-AS1	RGB(0,139,69)	UNKNOWN	SYBR	None
70	F10	21N	RGB(139,137,112)			BBOX1-AS1	RGB(139,137,112)	UNKNOWN	SYBR	None
71	F11	21N	RGB(139,137,112)			MIR503-HG	RGB(238,121,66)	UNKNOWN	SYBR	None
72	F12
73	G1	14CA	RGB(238,44,44)			LINC00261	RGB(176,23,31)	UNKNOWN	SYBR	None
74	G2	14CA	RGB(238,44,44)			LINC01133	RGB(0,0,255)	UNKNOWN	SYBR	None
75	G3	14CA	RGB(238,44,44)			DPP10-AS1	RGB(0,139,69)	UNKNOWN	SYBR	None
76	G4	14CA	RGB(238,44,44)			GAPDH	RGB(238,238,0)	UNKNOWN	SYBR	None
77	G5	14N	RGB(51,161,201)			LINC00261	RGB(176,23,31)	UNKNOWN	SYBR	None
78	G6	14N	RGB(51,161,201)			LINC01133	RGB(0,0,255)	UNKNOWN	SYBR	None
79	G7	14N	RGB(51,161,201)			DPP10-AS1	RGB(0,139,69)	UNKNOWN	SYBR	None
80	G8	14N	RGB(51,161,201)			GAPDH	RGB(238,238,0)	UNKNOWN	SYBR	None
81	G9	2CA	RGB(0,0,255)			GAPDH	RGB(238,238,0)	UNKNOWN	SYBR	None
82	G10
83	G11
84	G12
85	H1	18CA	RGB(238,18,137)			LINC00261	RGB(176,23,31)	UNKNOWN	SYBR	None
86	H2	18CA	RGB(238,18,137)			LINC01133	RGB(0,0,255)	UNKNOWN	SYBR	None
87	H3	18CA	RGB(238,18,137)			DPP10-AS1	RGB(0,139,69)	UNKNOWN	SYBR	None
88	H4	18CA	RGB(238,18,137)			GAPDH	RGB(238,238,0)	UNKNOWN	SYBR	None
89	H5	18N	RGB(176,23,31)			LINC00261	RGB(176,23,31)	UNKNOWN	SYBR	None
90	H6	18N	RGB(176,23,31)			LINC01133	RGB(0,0,255)	UNKNOWN	SYBR	None
91	H7	18N	RGB(176,23,31)			DPP10-AS1	RGB(0,139,69)	UNKNOWN	SYBR	None
92	H8	18N	RGB(176,23,31)			GAPDH	RGB(238,238,0)	UNKNOWN	SYBR	None
93	H9	2N	RGB(0,139,69)			GAPDH	RGB(238,238,0)	UNKNOWN	SYBR	None
94	H10
95	H11
96	H12

## Sheet: Amplification Data
Block Type	96-Well Block (0.2mL)
Calibration is expired	No
Calibration performed on	2013-06-19 17:08:17 PM CST
Calibration Background is expired	Yes
Calibration Background performed on	2016-04-21 14:54:21 PM CST
Calibration CY5 is expired	Yes
Calibration CY5 performed on	2015-04-24 21:34:58 PM CST
Calibration FAM is expired	Yes
Calibration FAM performed on	2016-04-21 15:19:57 PM CST
Calibration MELTDOCTOR is expired	Yes
Calibration MELTDOCTOR performed on	2013-06-19 17:08:16 PM CST
Calibration NED is expired	Yes
Calibration NED performed on	2016-04-21 15:45:46 PM CST
Calibration ROI is expired	Yes
Calibration ROI performed on	2016-04-21 14:45:24 PM CST
Calibration ROX is expired	Yes
Calibration ROX performed on	2016-04-21 15:37:01 PM CST
Calibration SYBR is expired	Yes
Calibration SYBR performed on	2016-04-21 15:54:32 PM CST
Calibration TAMRA is expired	Yes
Calibration TAMRA performed on	2016-04-21 15:11:48 PM CST
Calibration Uniformity is expired	Yes
Calibration Uniformity performed on	2016-04-21 15:02:46 PM CST
Calibration VIC is expired	Yes
Calibration VIC performed on	2016-04-21 15:28:24 PM CST
Chemistry	SYBR_GREEN
Experiment File Name	D:\Documents and Settings\INSTR-ADMIN\Desktop\TOUJING\Gdd Lnc\2016-12-03 111800.eds
Experiment Name	2016-12-03 111800
Experiment Run End Time	2016-12-03 12:31:53 PM CST
Experiment Type	Comparative Cт (ΔΔCт)
Instrument Name	278990028
Instrument Serial Number	278990028
Instrument Type	ViiA 7
Passive Reference	ROX
Quantification Cycle Method	Ct
Signal Smoothing On	false
Stage/ Cycle where Analysis is performed	Stage 2, Step 2
Well	Cycle	Target Name	Rn	Delta Rn
1	1	LINC00261	0.134131	-0.0147473
1	2	LINC00261	0.141479	-0.0126824
1	3	LINC00261	0.154546	-0.00489878
1	4	LINC00261	0.16395	-0.000777676
1	5	LINC00261	0.17057	0.000559398
1	6	LINC00261	0.174659	-0.000634847
1	7	LINC00261	0.181438	0.000860329
1	8	LINC00261	0.187825	0.00196475
1	9	LINC00261	0.192304	0.00116056
1	10	LINC00261	0.199465	0.00303802
1	11	LINC00261	0.204312	0.00260256
1	12	LINC00261	0.207841	0.000848151
1	13	LINC00261	0.21257	0.000293702
1	14	LINC00261	0.218911	0.00135154
1	15	LINC00261	0.221894	-0.0009488
1	16	LINC00261	0.225897	-0.00222922
1	17	LINC00261	0.231209	-0.00220041
1	18	LINC00261	0.237881	-0.000810761
1	19	LINC00261	0.243797	-0.000178527
1	20	LINC00261	0.254837	0.0055788
1	21	LINC00261	0.269379	0.0148379
1	22	LINC00261	0.300152	0.040327
1	23	LINC00261	0.355293	0.090185
1	24	LINC00261	0.45155	0.181159
1	25	LINC00261	0.611697	0.336023
1	26	LINC00261	0.854837	0.573879
1	27	LINC00261	1.17245	0.886208
1	28	LINC00261	1.49997	1.20845
1	29	LINC00261	1.76982	1.47302
1	30	LINC00261	1.95954	1.65745
1	31	LINC00261	2.08086	1.77349
1	32	LINC00261	2.15598	1.84332
1	33	LINC00261	2.21074	1.8928
1	34	LINC00261	2.24411	1.92088
1	35	LINC00261	2.26703	1.93852
1	36	LINC00261	2.28995	1.95616
1	37	LINC00261	2.30125	1.96218
1	38	LINC00261	2.31005	1.96569
1	39	LINC00261	2.32075	1.97111
1	40	LINC00261	2.32585	1.97093
2	1	LINC01133	0.133417	-0.00993889
2	2	LINC01133	0.138528	-0.00986008
2	3	LINC01133	0.150138	-0.00328247
2	4	LINC01133	0.157846	-0.000606199
2	5	LINC01133	0.163955	0.000470316
2	6	LINC01133	0.170254	0.00173788
2	7	LINC01133	0.174895	0.00134666
2	8	LINC01133	0.179729	0.00114884
2	9	LINC01133	0.185381	0.0017684
2	10	LINC01133	0.189808	0.00116308
2	11	LINC01133	0.194649	0.000972637
2	12	LINC01133	0.19792	-0.000788626
2	13	LINC01133	0.202016	-0.00172517
2	14	LINC01133	0.206923	-0.00184963
2	15	LINC01133	0.212313	-0.00149135
2	16	LINC01133	0.217931	-0.000905767
2	17	LINC01133	0.223335	-0.000533437
2	18	LINC01133	0.231476	0.00257484
2	19	LINC01133	0.242484	0.0085512
2	20	LINC01133	0.261802	0.0228365
2	21	LINC01133	0.29575	0.0517524
2	22	LINC01133	0.354539	0.10551
2	23	LINC01133	0.459211	0.20515
2	24	LINC01133	0.628282	0.369188
2	25	LINC01133	0.870268	0.606143
2	26	LINC01133	1.15728	0.888125
2	27	LINC01133	1.43576	1.16157
2	28	LINC01133	1.65494	1.37572
2	29	LINC01133	1.80956	1.52531
2	30	LINC01133	1.91289	1.6236
2	31	LINC01133	1.98331	1.68899
2	32	LINC01133	2.02919	1.72984
2	33	LINC01133	2.06157	1.75719
2	34	LINC01133	2.08534	1.77593
2	35	LINC01133	2.09803	1.78358
2	36	LINC01133	2.10725	1.78777
2	37	LINC01133	2.11338	1.78887
2	38	LINC01133	2.11907	1.78952
2	39	LINC01133	2.11452	1.77995
2	40	LINC01133	2.11309	1.77349
3	1	DPP10-AS1	0.115968	-0.0175698
3	2	DPP10-AS1	0.121471	-0.0167789
3	3	DPP10-AS1	0.136484	-0.00647849
3	4	DPP10-AS1	0.144228	-0.00344708
3	5	DPP10-AS1	0.15	-0.00238716
3	6	DPP10-AS1	0.157383	0.000283741
3	7	DPP10-AS1	0.162035	0.000224108
3	8	DPP10-AS1	0.1676	0.00107695
3	9	DPP10-AS1	0.173626	0.00239108
3	10	DPP10-AS1	0.17913	0.00318289
3	11	DPP10-AS1	0.184315	0.00365562
3	12	DPP10-AS1	0.188695	0.0033229
3	13	DPP10-AS1	0.192764	0.00268032
3	14	DPP10-AS1	0.197718	0.00292192
3	15	DPP10-AS1	0.201299	0.00179065
3	16	DPP10-AS1	0.205339	0.00111932
3	17	DPP10-AS1	0.209822	0.000890033
3	18	DPP10-AS1	0.213331	-0.000313293
3	19	DPP10-AS1	0.217096	-0.00126074
3	20	DPP10-AS1	0.221106	-0.00196282
3	21	DPP10-AS1	0.224625	-0.00315603
3	22	DPP10-AS1	0.228899	-0.00359367
3	23	DPP10-AS1	0.236265	-0.000940264
3	24	DPP10-AS1	0.24509	0.00317271
3	25	DPP10-AS1	0.258796	0.0121665
3	26	DPP10-AS1	0.282673	0.0313315
3	27	DPP10-AS1	0.327452	0.0713984
3	28	DPP10-AS1	0.406543	0.145777
3	29	DPP10-AS1	0.543535	0.278057
3	30	DPP10-AS1	0.757677	0.487487
3	31	DPP10-AS1	1.04803	0.773131
3	32	DPP10-AS1	1.3677	1.08808
3	33	DPP10-AS1	1.64681	1.36249
3	34	DPP10-AS1	1.85246	1.56342
3	35	DPP10-AS1	1.98744	1.69368
3	36	DPP10-AS1	2.07448	1.77601
3	37	DPP10-AS1	2.13524	1.83207
3	38	DPP10-AS1	2.1754	1.86751
3	39	DPP10-AS1	2.20558	1.89299
3	40	DPP10-AS1	2.223	1.90569
4	1	GAPDH	0.19741	-0.00550488
4	2	GAPDH	0.204577	-0.00559124
4	3	GAPDH	0.214642	-0.00277978
4	4	GAPDH	0.223879	-0.000795991
4	5	GAPDH	0.231549	-0.000379384
4	6	GAPDH	0.241684	0.00250207
4	7	GAPDH	0.249168	0.00273196
4	8	GAPDH	0.254976	0.00128654
4	9	GAPDH	0.262096	0.00115356
4	10	GAPDH	0.267484	-0.000712007
4	11	GAPDH	0.273637	-0.00181338
4	12	GAPDH	0.28151	-0.00119358
4	13	GAPDH	0.292177	0.00221989
4	14	GAPDH	0.310196	0.012985
4	15	GAPDH	0.338421	0.0339572
4	16	GAPDH	0.386545	0.0748269
4	17	GAPDH	0.470178	0.151207
4	18	GAPDH	0.610129	0.283904
4	19	GAPDH	0.822821	0.489343
4	20	GAPDH	1.10119	0.760459
4	21	GAPDH	1.39927	1.05129
4	22	GAPDH	1.65436	1.29912
4	23	GAPDH	1.83943	1.47694
4	24	GAPDH	1.95914	1.58939
4	25	GAPDH	2.03494	1.65794
4	26	GAPDH	2.08245	1.6982
4	27	GAPDH	2.11259	1.72108
4	28	GAPDH	2.13527	1.73651
4	29	GAPDH	2.15166	1.74564
4	30	GAPDH	2.16173	1.74846
4	31	GAPDH	2.16723	1.74671
4	32	GAPDH	2.16736	1.73958
4	33	GAPDH	2.16809	1.73306
4	34	GAPDH	2.16776	1.72548
4	35	GAPDH	2.16803	1.71849
4	36	GAPDH	2.1672	1.71041
4	37	GAPDH	2.16192	1.69788
4	38	GAPDH	2.16369	1.69239
4	39	GAPDH	2.16496	1.68641
4	40	GAPDH	2.16236	1.67655
5	1	LINC00261	0.013169	-0.000259996
5	2	LINC00261	0.0137077	-0.00159857
5	3	LINC00261	0.0152059	-0.00197761
5	4	LINC00261	0.0171866	-0.00187421
5	5	LINC00261	0.0208258	-0.000112208
5	6	LINC00261	0.0231422	0.000326924
5	7	LINC00261	0.0254293	0.000736759
5	8	LINC00261	0.0272958	0.000726024
5	9	LINC00261	0.0308374	0.00239044
5	10	LINC00261	0.0323319	0.00200761
5	11	LINC00261	0.0324369	0.000235408
5	12	LINC00261	0.0339369	-0.000141826
5	13	LINC00261	0.0362277	0.000271741
5	14	LINC00261	0.0383766	0.00054337
5	15	LINC00261	0.0394957	-0.000214789
5	16	LINC00261	0.041156	-0.00043175
5	17	LINC00261	0.0417241	-0.00174094
5	18	LINC00261	0.0440162	-0.00132608
5	19	LINC00261	0.0478006	0.000581123
5	20	LINC00261	0.0536457	0.004549
5	21	LINC00261	0.063618	0.012644
5	22	LINC00261	0.0836599	0.0308087
5	23	LINC00261	0.120972	0.0662437
5	24	LINC00261	0.189753	0.133148
5	25	LINC00261	0.311016	0.252533
5	26	LINC00261	0.508357	0.447997
5	27	LINC00261	0.784082	0.721845
5	28	LINC00261	1.10402	1.0399
5	29	LINC00261	1.39811	1.33212
5	30	LINC00261	1.61542	1.54755
5	31	LINC00261	1.76001	1.69026
5	32	LINC00261	1.84966	1.77803
5	33	LINC00261	1.90672	1.83322
5	34	LINC00261	1.94902	1.87364
5	35	LINC00261	1.97842	1.90117
5	36	LINC00261	1.99876	1.91962
5	37	LINC00261	2.01525	1.93424
5	38	LINC00261	2.02553	1.94264
5	39	LINC00261	2.03626	1.95149
5	40	LINC00261	2.04358	1.95693
6	1	LINC01133	0.0192939	0.00208376
6	2	LINC01133	0.0194193	0.000199315
6	3	LINC01133	0.0208813	-0.000348591
6	4	LINC01133	0.0223065	-0.000933161
6	5	LINC01133	0.025015	-0.000234512
6	6	LINC01133	0.0280238	0.000764377
6	7	LINC01133	0.0302441	0.000974801
6	8	LINC01133	0.0309903	-0.000288861
6	9	LINC01133	0.033563	0.000273986
6	10	LINC01133	0.0355642	0.000265378
6	11	LINC01133	0.0378647	0.000556004
6	12	LINC01133	0.0394276	0.000109059
6	13	LINC01133	0.0401814	-0.00114693
6	14	LINC01133	0.0434412	0.000103007
6	15	LINC01133	0.0457334	0.000385288
6	16	LINC01133	0.0472043	-0.000153634
6	17	LINC01133	0.0490416	-0.000326211
6	18	LINC01133	0.0554314	0.0040538
6	19	LINC01133	0.0657675	0.01238
6	20	LINC01133	0.0854452	0.0300478
6	21	LINC01133	0.121445	0.0640376
6	22	LINC01133	0.186693	0.127276
6	23	LINC01133	0.302953	0.241526
6	24	LINC01133	0.489116	0.425679
6	25	LINC01133	0.742336	0.676889
6	26	LINC01133	1.02908	0.961626
6	27	LINC01133	1.29186	1.2224
6	28	LINC01133	1.49141	1.41993
6	29	LINC01133	1.62812	1.55464
6	30	LINC01133	1.71785	1.64236
6	31	LINC01133	1.77661	1.6991
6	32	LINC01133	1.81412	1.73461
6	33	LINC01133	1.84323	1.76171
6	34	LINC01133	1.86147	1.77793
6	35	LINC01133	1.87445	1.78891
6	36	LINC01133	1.88296	1.7954
6	37	LINC01133	1.88585	1.79628
6	38	LINC01133	1.8858	1.79422
6	39	LINC01133	1.88674	1.79315
6	40	LINC01133	1.88551	1.78992
7	1	DPP10-AS1	0.0310402	0.0121728
7	2	DPP10-AS1	0.0271895	0.00726304
7	3	DPP10-AS1	0.0239918	0.00300622
7	4	DPP10-AS1	0.0236061	0.00156142
7	5	DPP10-AS1	0.0238392	0.000735491
7	6	DPP10-AS1	0.0238891	-0.000273636
7	7	DPP10-AS1	0.024263	-0.000958799
7	8	DPP10-AS1	0.0251437	-0.00113722
7	9	DPP10-AS1	0.0258439	-0.00149605
7	10	DPP10-AS1	0.0283584	-4.05704e-05
7	11	DPP10-AS1	0.0295793	0.000121241
7	12	DPP10-AS1	0.0297408	-0.000776276
7	13	DPP10-AS1	0.0308157	-0.00076051
7	14	DPP10-AS1	0.0325941	-4.11661e-05
7	15	DPP10-AS1	0.0331044	-0.000589896
7	16	DPP10-AS1	0.0330082	-0.00174521
7	17	DPP10-AS1	0.0338363	-0.00197609
7	18	DPP10-AS1	0.0357747	-0.00109682
7	19	DPP10-AS1	0.037152	-0.000778581
7	20	DPP10-AS1	0.0391189	0.000129266
7	21	DPP10-AS1	0.0414868	0.00143809
7	22	DPP10-AS1	0.0457868	0.00467909
7	23	DPP10-AS1	0.0535776	0.0114108
7	24	DPP10-AS1	0.0681777	0.0249519
7	25	DPP10-AS1	0.0963355	0.0520506
7	26	DPP10-AS1	0.148223	0.102879
7	27	DPP10-AS1	0.243964	0.197561
7	28	DPP10-AS1	0.411387	0.363925
7	29	DPP10-AS1	0.674254	0.625733
7	30	DPP10-AS1	1.04195	0.992369
7	31	DPP10-AS1	1.48212	1.43148
7	32	DPP10-AS1	1.92494	1.87324
7	33	DPP10-AS1	2.31624	2.26349
7	34	DPP10-AS1	2.6392	2.58539
7	35	DPP10-AS1	2.88774	2.83286
7	36	DPP10-AS1	3.07746	3.02153
7	37	DPP10-AS1	3.22062	3.16362
7	38	DPP10-AS1	3.33571	3.27765
7	39	DPP10-AS1	3.42379	3.36468
7	40	DPP10-AS1	3.48225	3.42207
8	1	GAPDH	0.092207	-0.00940737
8	2	GAPDH	0.0984129	-0.00582859
8	3	GAPDH	0.105521	-0.00134728
8	4	GAPDH	0.108951	-0.000544479
8	5	GAPDH	0.113	0.00087713
8	6	GAPDH	0.114986	0.000236254
8	7	GAPDH	0.11816	0.000783143
8	8	GAPDH	0.121225	0.00122082
8	9	GAPDH	0.122788	0.00015682
8	10	GAPDH	0.125426	0.000167371
8	11	GAPDH	0.127769	-0.000116704
8	12	GAPDH	0.129171	-0.00134258
8	13	GAPDH	0.132396	-0.000744577
8	14	GAPDH	0.136422	0.000654077
8	15	GAPDH	0.141891	0.00349653
8	16	GAPDH	0.153175	0.012153
8	17	GAPDH	0.173691	0.0300418
8	18	GAPDH	0.209138	0.0628623
8	19	GAPDH	0.272143	0.123239
8	20	GAPDH	0.381908	0.230377
8	21	GAPDH	0.552816	0.398659
8	22	GAPDH	0.792107	0.635322
8	23	GAPDH	1.06724	0.907829
8	24	GAPDH	1.3213	1.15926
8	25	GAPDH	1.51395	1.34928
8	26	GAPDH	1.64565	1.47836
8	27	GAPDH	1.72784	1.55792
8	28	GAPDH	1.7804	1.60786
8	29	GAPDH	1.81433	1.63916
8	30	GAPDH	1.84082	1.66302
8	31	GAPDH	1.85419	1.67376
8	32	GAPDH	1.86345	1.68039
8	33	GAPDH	1.87003	1.68434
8	34	GAPDH	1.87125	1.68294
8	35	GAPDH	1.87303	1.68209
8	36	GAPDH	1.87431	1.68074
8	37	GAPDH	1.87348	1.67729
8	38	GAPDH	1.87114	1.67232
8	39	GAPDH	1.87113	1.66968
8	40	GAPDH	1.87142	1.66734
9	1	BBOX1-AS1	0.097072	-0.0157266
9	2	BBOX1-AS1	0.10479	-0.0123932
9	3	BBOX1-AS1	0.114608	-0.00696023
9	4	BBOX1-AS1	0.121055	-0.00489844
9	5	BBOX1-AS1	0.127754	-0.00258494
9	6	BBOX1-AS1	0.134484	-0.000239874
9	7	BBOX1-AS1	0.139901	0.000792575
9	8	BBOX1-AS1	0.145717	0.00222353
9	9	BBOX1-AS1	0.151087	0.00320786
9	10	BBOX1-AS1	0.156226	0.00396221
9	11	BBOX1-AS1	0.159974	0.00332503
9	12	BBOX1-AS1	0.164608	0.00357384
9	13	BBOX1-AS1	0.167862	0.00244301
9	14	BBOX1-AS1	0.172062	0.00225834
9	15	BBOX1-AS1	0.17659	0.00240126
9	16	BBOX1-AS1	0.180546	0.00197211
9	17	BBOX1-AS1	0.183532	0.000573483
9	18	BBOX1-AS1	0.18722	-0.000124242
9	19	BBOX1-AS1	0.190871	-0.000857356
9	20	BBOX1-AS1	0.193754	-0.00235998
9	21	BBOX1-AS1	0.197842	-0.00265719
9	22	BBOX1-AS1	0.201384	-0.00350034
9	23	BBOX1-AS1	0.206669	-0.00259993
9	24	BBOX1-AS1	0.213703	4.92825e-05
9	25	BBOX1-AS1	0.222329	0.00429034
9	26	BBOX1-AS1	0.239354	0.0169296
9	27	BBOX1-AS1	0.268909	0.0421001
9	28	BBOX1-AS1	0.320186	0.0889924
9	29	BBOX1-AS1	0.41082	0.175241
9	30	BBOX1-AS1	0.559645	0.319681
9	31	BBOX1-AS1	0.771174	0.526825
9	32	BBOX1-AS1	1.01849	0.76976
9	33	BBOX1-AS1	1.24861	0.995489
9	34	BBOX1-AS1	1.42799	1.17049
9	35	BBOX1-AS1	1.54659	1.2847
9	36	BBOX1-AS1	1.61766	1.35139
9	37	BBOX1-AS1	1.66494	1.39428
9	38	BBOX1-AS1	1.69807	1.42303
9	39	BBOX1-AS1	1.72131	1.44188
9	40	BBOX1-AS1	1.73289	1.44908
10	1	BBOX1-AS1	0.184534	-0.015452
10	2	BBOX1-AS1	0.193135	-0.0114669
10	3	BBOX1-AS1	0.204418	-0.00480026
10	4	BBOX1-AS1	0.21148	-0.00235456
10	5	BBOX1-AS1	0.218667	0.000216901
10	6	BBOX1-AS1	0.223481	0.000414529
10	7	BBOX1-AS1	0.228329	0.000646221
10	8	BBOX1-AS1	0.234016	0.00171728
10	9	BBOX1-AS1	0.238966	0.0020513
10	10	BBOX1-AS1	0.242503	0.000971792
10	11	BBOX1-AS1	0.248214	0.0020668
10	12	BBOX1-AS1	0.252483	0.0017195
10	13	BBOX1-AS1	0.258164	0.00278532
10	14	BBOX1-AS1	0.261342	0.00134687
10	15	BBOX1-AS1	0.26346	-0.00115125
10	16	BBOX1-AS1	0.268396	-0.000831748
10	17	BBOX1-AS1	0.273639	-0.000204714
10	18	BBOX1-AS1	0.277363	-0.00109617
10	19	BBOX1-AS1	0.282438	-0.000637754
10	20	BBOX1-AS1	0.286701	-0.00099062
10	21	BBOX1-AS1	0.290091	-0.00221705
10	22	BBOX1-AS1	0.297272	0.000347611
10	23	BBOX1-AS1	0.305884	0.00434439
10	24	BBOX1-AS1	0.32045	0.0142942
10	25	BBOX1-AS1	0.34925	0.0384782
10	26	BBOX1-AS1	0.398069	0.082681
10	27	BBOX1-AS1	0.48241	0.162405
10	28	BBOX1-AS1	0.623349	0.298729
10	29	BBOX1-AS1	0.839034	0.509797
10	30	BBOX1-AS1	1.11203	0.778177
10	31	BBOX1-AS1	1.38787	1.0494
10	32	BBOX1-AS1	1.6122	1.26911
10	33	BBOX1-AS1	1.76484	1.41714
10	34	BBOX1-AS1	1.8616	1.50928
10	35	BBOX1-AS1	1.92567	1.56874
10	36	BBOX1-AS1	1.9701	1.60855
10	37	BBOX1-AS1	2.00223	1.63606
10	38	BBOX1-AS1	2.02532	1.65454
10	39	BBOX1-AS1	2.0454	1.67
10	40	BBOX1-AS1	2.05652	1.67651
11	1	MIR503-HG	0.163141	-0.0125496
11	2	MIR503-HG	0.173325	-0.00723211
11	3	MIR503-HG	0.181972	-0.00345192
11	4	MIR503-HG	0.187976	-0.00231422
11	5	MIR503-HG	0.194224	-0.000933992
11	6	MIR503-HG	0.201209	0.00118432
11	7	MIR503-HG	0.204754	-0.000136896
11	8	MIR503-HG	0.210769	0.00101102
11	9	MIR503-HG	0.217474	0.00284896
11	10	MIR503-HG	0.221753	0.0022617
11	11	MIR503-HG	0.226664	0.00230553
11	12	MIR503-HG	0.230961	0.00173599
11	13	MIR503-HG	0.233931	-0.000161368
11	14	MIR503-HG	0.237937	-0.00102198
11	15	MIR503-HG	0.244927	0.00110142
11	16	MIR503-HG	0.249851	0.00115865
11	17	MIR503-HG	0.2541	0.000540528
11	18	MIR503-HG	0.256717	-0.0017096
11	19	MIR503-HG	0.260067	-0.0032262
11	20	MIR503-HG	0.266853	-0.00130692
11	21	MIR503-HG	0.271441	-0.00158541
11	22	MIR503-HG	0.277747	-0.000146996
11	23	MIR503-HG	0.284608	0.00184738
11	24	MIR503-HG	0.29643	0.0088032
11	25	MIR503-HG	0.316955	0.0244608
11	26	MIR503-HG	0.350702	0.0533408
11	27	MIR503-HG	0.411207	0.108979
11	28	MIR503-HG	0.513419	0.206325
11	29	MIR503-HG	0.676362	0.364401
11	30	MIR503-HG	0.901002	0.584174
11	31	MIR503-HG	1.17112	0.849425
11	32	MIR503-HG	1.43871	1.11215
11	33	MIR503-HG	1.65869	1.32726
11	34	MIR503-HG	1.82871	1.49242
11	35	MIR503-HG	1.95617	1.61501
11	36	MIR503-HG	2.04867	1.70264
11	37	MIR503-HG	2.11034	1.75945
11	38	MIR503-HG	2.16156	1.8058
11	39	MIR503-HG	2.20277	1.84214
11	40	MIR503-HG	2.23094	1.86545
12	1
12	2
12	3
12	4
12	5
12	6
12	7
12	8
12	9
12	10
12	11
12	12
12	13
12	14
12	15
12	16
12	17
12	18
12	19
12	20
12	21
12	22
12	23
12	24
12	25
12	26
12	27
12	28
12	29
12	30
12	31
12	32
12	33
12	34
12	35
12	36
12	37
12	38
12	39
12	40
13	1	LINC00261	0.158837	1.35229e-05
13	2	LINC00261	0.159613	-0.00493668
13	3	LINC00261	0.166166	-0.00411108
13	4	LINC00261	0.174853	-0.00115081
13	5	LINC00261	0.18282	0.00108967
13	6	LINC00261	0.18909	0.00163259
13	7	LINC00261	0.193778	0.000593751
13	8	LINC00261	0.201843	0.00293248
13	9	LINC00261	0.20706	0.00242311
13	10	LINC00261	0.211407	0.00104296
13	11	LINC00261	0.217193	0.00110187
13	12	LINC00261	0.221194	-0.000623812
13	13	LINC00261	0.226049	-0.00149525
13	14	LINC00261	0.2313	-0.00197054
13	15	LINC00261	0.237192	-0.00180616
13	16	LINC00261	0.242533	-0.00219185
13	17	LINC00261	0.249654	-0.000796729
13	18	LINC00261	0.259508	0.00332979
13	19	LINC00261	0.270902	0.00899716
13	20	LINC00261	0.290076	0.0224445
13	21	LINC00261	0.324219	0.0508605
13	22	LINC00261	0.384363	0.105278
13	23	LINC00261	0.490311	0.2055
13	24	LINC00261	0.664328	0.373789
13	25	LINC00261	0.918943	0.622678
13	26	LINC00261	1.22943	0.92744
13	27	LINC00261	1.53571	1.22799
13	28	LINC00261	1.77968	1.46624
13	29	LINC00261	1.94672	1.62755
13	30	LINC00261	2.0526	1.7277
13	31	LINC00261	2.12421	1.79359
13	32	LINC00261	2.17305	1.8367
13	33	LINC00261	2.2111	1.86902
13	34	LINC00261	2.23759	1.88979
13	35	LINC00261	2.25571	1.90218
13	36	LINC00261	2.27035	1.91109
13	37	LINC00261	2.28282	1.91783
13	38	LINC00261	2.29122	1.9205
13	39	LINC00261	2.29636	1.91992
13	40	LINC00261	2.29578	1.91362
14	1	LINC01133	0.264599	-0.0118198
14	2	LINC01133	0.274177	-0.0121476
14	3	LINC01133	0.289542	-0.00668815
14	4	LINC01133	0.304101	-0.00203463
14	5	LINC01133	0.315886	-0.000156217
14	6	LINC01133	0.32773	0.00178255
14	7	LINC01133	0.339256	0.00340281
14	8	LINC01133	0.348577	0.00281791
14	9	LINC01133	0.358679	0.00301354
14	10	LINC01133	0.369033	0.00346177
14	11	LINC01133	0.376347	0.000870308
14	12	LINC01133	0.384037	-0.0013449
14	13	LINC01133	0.395548	0.00026002
14	14	LINC01133	0.405713	0.000519243
14	15	LINC01133	0.41325	-0.00184944
14	16	LINC01133	0.42223	-0.00277543
14	17	LINC01133	0.433632	-0.00127938
14	18	LINC01133	0.446483	0.00166622
14	19	LINC01133	0.469367	0.0146443
14	20	LINC01133	0.503825	0.0391965
14	21	LINC01133	0.56424	0.089706
14	22	LINC01133	0.665222	0.180782
14	23	LINC01133	0.822346	0.328
14	24	LINC01133	1.03878	0.534524
14	25	LINC01133	1.29196	0.777805
14	26	LINC01133	1.52979	1.00572
14	27	LINC01133	1.71666	1.18269
14	28	LINC01133	1.84738	1.30351
14	29	LINC01133	1.93568	1.3819
14	30	LINC01133	1.9967	1.43302
14	31	LINC01133	2.04058	1.46699
14	32	LINC01133	2.06898	1.48548
14	33	LINC01133	2.0896	1.4962
14	34	LINC01133	2.10215	1.49884
14	35	LINC01133	2.11215	1.49894
14	36	LINC01133	2.11861	1.49549
14	37	LINC01133	2.12342	1.4904
14	38	LINC01133	2.12464	1.4817
14	39	LINC01133	2.12217	1.46933
14	40	LINC01133	2.12298	1.46023
15	1	DPP10-AS1	0.156132	-0.0156883
15	2	DPP10-AS1	0.164908	-0.0114288
15	3	DPP10-AS1	0.173928	-0.00692496
15	4	DPP10-AS1	0.179012	-0.00635741
15	5	DPP10-AS1	0.18535	-0.00453542
15	6	DPP10-AS1	0.192862	-0.00153944
15	7	DPP10-AS1	0.198977	5.91846e-05
15	8	DPP10-AS1	0.203943	0.000508793
15	9	DPP10-AS1	0.208624	0.000673357
15	10	DPP10-AS1	0.214582	0.00211508
15	11	DPP10-AS1	0.220858	0.00387553
15	12	DPP10-AS1	0.226425	0.00492543
15	13	DPP10-AS1	0.23012	0.00410463
15	14	DPP10-AS1	0.234685	0.00415378
15	15	DPP10-AS1	0.241154	0.00610643
15	16	DPP10-AS1	0.243517	0.00395324
15	17	DPP10-AS1	0.246588	0.00250813
15	18	DPP10-AS1	0.250637	0.00204068
15	19	DPP10-AS1	0.254338	0.00122487
15	20	DPP10-AS1	0.258018	0.000389561
15	21	DPP10-AS1	0.26205	-9.46413e-05
15	22	DPP10-AS1	0.265639	-0.00102269
15	23	DPP10-AS1	0.269672	-0.00150519
15	24	DPP10-AS1	0.272558	-0.00313598
15	25	DPP10-AS1	0.275683	-0.00452692
15	26	DPP10-AS1	0.280399	-0.00432722
15	27	DPP10-AS1	0.286574	-0.00266884
15	28	DPP10-AS1	0.294847	0.001088
15	29	DPP10-AS1	0.308343	0.0100679
15	30	DPP10-AS1	0.331726	0.0289352
15	31	DPP10-AS1	0.372394	0.0650864
15	32	DPP10-AS1	0.444089	0.132266
15	33	DPP10-AS1	0.56819	0.25185
15	34	DPP10-AS1	0.759542	0.438686
15	35	DPP10-AS1	1.01381	0.688439
15	36	DPP10-AS1	1.2921	0.962216
15	37	DPP10-AS1	1.5391	1.20469
15	38	DPP10-AS1	1.72435	1.38542
15	39	DPP10-AS1	1.8473	1.50386
15	40	DPP10-AS1	1.92466	1.57671
16	1	GAPDH	0.211666	-0.000910569
16	2	GAPDH	0.216548	-0.00205031
16	3	GAPDH	0.224921	0.000301421
16	4	GAPDH	0.231484	0.000843572
16	5	GAPDH	0.237217	0.000555609
16	6	GAPDH	0.241948	-0.000734517
16	7	GAPDH	0.247909	-0.000794179
16	8	GAPDH	0.253598	-0.00112711
16	9	GAPDH	0.259869	-0.000877323
16	10	GAPDH	0.267102	0.000335261
16	11	GAPDH	0.274285	0.00149727
16	12	GAPDH	0.284214	0.0054044
16	13	GAPDH	0.299114	0.0142839
16	14	GAPDH	0.32303	0.0321786
16	15	GAPDH	0.363719	0.0668465
16	16	GAPDH	0.43282	0.129926
16	17	GAPDH	0.551407	0.242492
16	18	GAPDH	0.737504	0.422568
16	19	GAPDH	0.991852	0.670895
16	20	GAPDH	1.27943	0.95245
16	21	GAPDH	1.54217	1.20917
16	22	GAPDH	1.74139	1.40237
16	23	GAPDH	1.87952	1.53448
16	24	GAPDH	1.96546	1.6144
16	25	GAPDH	2.01721	1.66013
16	26	GAPDH	2.05277	1.68966
16	27	GAPDH	2.07733	1.7082
16	28	GAPDH	2.09342	1.71827
16	29	GAPDH	2.104	1.72284
16	30	GAPDH	2.11108	1.72389
16	31	GAPDH	2.11234	1.71913
16	32	GAPDH	2.11208	1.71285
16	33	GAPDH	2.11358	1.70833
16	34	GAPDH	2.11325	1.70198
16	35	GAPDH	2.10929	1.692
16	36	GAPDH	2.10686	1.68355
16	37	GAPDH	2.10558	1.67624
16	38	GAPDH	2.10646	1.6711
16	39	GAPDH	2.10722	1.66584
16	40	GAPDH	2.10538	1.65798
17	1	LINC00261	0.0454639	-0.000811325
17	2	LINC00261	0.0476859	-0.000678329
17	3	LINC00261	0.051111	0.000657883
17	4	LINC00261	0.0524306	-0.000111431
17	5	LINC00261	0.0544103	-0.000220709
17	6	LINC00261	0.0570444	0.000324431
17	7	LINC00261	0.0587696	-3.93e-05
17	8	LINC00261	0.0608559	-4.1942e-05
17	9	LINC00261	0.0627668	-0.000219967
17	10	LINC00261	0.0651696	9.39254e-05
17	11	LINC00261	0.067664	0.000499333
17	12	LINC00261	0.0689676	-0.000286011
17	13	LINC00261	0.0708271	-0.000515489
17	14	LINC00261	0.0727797	-0.000651746
17	15	LINC00261	0.0752414	-0.000279039
17	16	LINC00261	0.0762845	-0.00132485
17	17	LINC00261	0.0793381	-0.00036017
17	18	LINC00261	0.0842623	0.00247508
17	19	LINC00261	0.0919029	0.00802669
17	20	LINC00261	0.106329	0.0203634
17	21	LINC00261	0.132339	0.044285
17	22	LINC00261	0.181314	0.0911709
17	23	LINC00261	0.26944	0.177208
17	24	LINC00261	0.420181	0.32586
17	25	LINC00261	0.646986	0.550576
17	26	LINC00261	0.93628	0.837781
17	27	LINC00261	1.22992	1.12933
17	28	LINC00261	1.47394	1.37127
17	29	LINC00261	1.64264	1.53788
17	30	LINC00261	1.74913	1.64228
17	31	LINC00261	1.81805	1.7091
17	32	LINC00261	1.86238	1.75135
17	33	LINC00261	1.89485	1.78173
17	34	LINC00261	1.91817	1.80296
17	35	LINC00261	1.93473	1.81743
17	36	LINC00261	1.94859	1.8292
17	37	LINC00261	1.96026	1.83878
17	38	LINC00261	1.96644	1.84287
17	39	LINC00261	1.97081	1.84515
17	40	LINC00261	1.97614	1.8484
18	1	LINC01133	0.0256232	-0.00170761
18	2	LINC01133	0.0280114	-0.00129144
18	3	LINC01133	0.0305185	-0.000756241
18	4	LINC01133	0.0328734	-0.000373403
18	5	LINC01133	0.0352855	6.68055e-05
18	6	LINC01133	0.0372509	6.02329e-05
18	7	LINC01133	0.0391947	3.20386e-05
18	8	LINC01133	0.0410088	-0.000125811
18	9	LINC01133	0.0437961	0.000689464
18	10	LINC01133	0.0463364	0.00125787
18	11	LINC01133	0.0484699	0.00141936
18	12	LINC01133	0.0488619	-0.000160655
18	13	LINC01133	0.0503152	-0.000679313
18	14	LINC01133	0.0520112	-0.000955232
18	15	LINC01133	0.0537521	-0.00118633
18	16	LINC01133	0.0576216	0.000711211
18	17	LINC01133	0.0633634	0.00448104
18	18	LINC01133	0.0740878	0.0132335
18	19	LINC01133	0.0916585	0.0288322
18	20	LINC01133	0.124396	0.0595973
18	21	LINC01133	0.18555	0.11878
18	22	LINC01133	0.294022	0.22528
18	23	LINC01133	0.468466	0.397752
18	24	LINC01133	0.704042	0.631356
18	25	LINC01133	0.968557	0.893899
18	26	LINC01133	1.20879	1.13216
18	27	LINC01133	1.38776	1.30915
18	28	LINC01133	1.51217	1.4316
18	29	LINC01133	1.59243	1.50988
18	30	LINC01133	1.64858	1.56407
18	31	LINC01133	1.68729	1.6008
18	32	LINC01133	1.71138	1.62292
18	33	LINC01133	1.73106	1.64062
18	34	LINC01133	1.74495	1.65254
18	35	LINC01133	1.75131	1.65694
18	36	LINC01133	1.75736	1.66101
18	37	LINC01133	1.75742	1.6591
18	38	LINC01133	1.7591	1.6588
18	39	LINC01133	1.76158	1.65931
18	40	LINC01133	1.76366	1.65942
19	1	DPP10-AS1	0.0299922	-0.00212131
19	2	DPP10-AS1	0.0325898	-0.00059861
19	3	DPP10-AS1	0.0338765	-0.000386879
19	4	DPP10-AS1	0.0352437	-9.46518e-05
19	5	DPP10-AS1	0.0358351	-0.000578153
19	6	DPP10-AS1	0.0377256	0.000237425
19	7	DPP10-AS1	0.0385318	-3.13873e-05
19	8	DPP10-AS1	0.0399417	0.000303625
19	9	DPP10-AS1	0.0408193	0.000106226
19	10	DPP10-AS1	0.0422129	0.000424899
19	11	DPP10-AS1	0.043373	0.000510101
19	12	DPP10-AS1	0.0455409	0.00160299
19	13	DPP10-AS1	0.0459129	0.00090005
19	14	DPP10-AS1	0.0454776	-0.000610137
19	15	DPP10-AS1	0.0457018	-0.00146095
19	16	DPP10-AS1	0.047405	-0.000832621
19	17	DPP10-AS1	0.0478929	-0.00141974
19	18	DPP10-AS1	0.0499658	-0.000421728
19	19	DPP10-AS1	0.0519328	0.000470308
19	20	DPP10-AS1	0.053818	0.00128062
19	21	DPP10-AS1	0.0579874	0.00437505
19	22	DPP10-AS1	0.0666226	0.0119353
19	23	DPP10-AS1	0.0794148	0.0236525
19	24	DPP10-AS1	0.101923	0.0450861
19	25	DPP10-AS1	0.146062	0.08815
19	26	DPP10-AS1	0.223734	0.164747
19	27	DPP10-AS1	0.358884	0.298822
19	28	DPP10-AS1	0.58244	0.521303
19	29	DPP10-AS1	0.902039	0.839827
19	30	DPP10-AS1	1.30131	1.23802
19	31	DPP10-AS1	1.73232	1.66796
19	32	DPP10-AS1	2.13826	2.07282
19	33	DPP10-AS1	2.48529	2.41877
19	34	DPP10-AS1	2.7726	2.70501
19	35	DPP10-AS1	2.99684	2.92818
19	36	DPP10-AS1	3.16882	3.09908
19	37	DPP10-AS1	3.30654	3.23573
19	38	DPP10-AS1	3.42061	3.34872
19	39	DPP10-AS1	3.51238	3.43942
19	40	DPP10-AS1	3.57665	3.50262
20	1	GAPDH	0.0771671	-0.00451681
20	2	GAPDH	0.0802565	-0.00419314
20	3	GAPDH	0.0857072	-0.0015083
20	4	GAPDH	0.0902501	0.00026882
20	5	GAPDH	0.0934722	0.000725081
20	6	GAPDH	0.0968105	0.00129758
20	7	GAPDH	0.0996708	0.00139209
20	8	GAPDH	0.100452	-0.000592284
20	9	GAPDH	0.103077	-0.000733462
20	10	GAPDH	0.105495	-0.00108153
20	11	GAPDH	0.108893	-0.000449328
20	12	GAPDH	0.111574	-0.000534105
20	13	GAPDH	0.116089	0.00121544
20	14	GAPDH	0.122987	0.00534748
20	15	GAPDH	0.134502	0.0140966
20	16	GAPDH	0.156182	0.0330112
20	17	GAPDH	0.196656	0.0707194
20	18	GAPDH	0.267147	0.138445
20	19	GAPDH	0.390111	0.258642
20	20	GAPDH	0.576659	0.442425
20	21	GAPDH	0.822757	0.685758
20	22	GAPDH	1.09327	0.953508
20	23	GAPDH	1.33289	1.19035
20	24	GAPDH	1.50881	1.36352
20	25	GAPDH	1.62627	1.47821
20	26	GAPDH	1.70033	1.5495
20	27	GAPDH	1.74508	1.59149
20	28	GAPDH	1.77438	1.61802
20	29	GAPDH	1.79714	1.63802
20	30	GAPDH	1.80911	1.64722
20	31	GAPDH	1.81541	1.65075
20	32	GAPDH	1.81928	1.65185
20	33	GAPDH	1.82282	1.65263
20	34	GAPDH	1.82321	1.65026
20	35	GAPDH	1.82224	1.64652
20	36	GAPDH	1.82288	1.6444
20	37	GAPDH	1.81972	1.63847
20	38	GAPDH	1.81951	1.63549
20	39	GAPDH	1.81832	1.63154
20	40	GAPDH	1.82188	1.63233
21	1	MIR503-HG	0.0950499	-0.00863646
21	2	MIR503-HG	0.100331	-0.00873021
21	3	MIR503-HG	0.110004	-0.00443178
21	4	MIR503-HG	0.117245	-0.00256567
21	5	MIR503-HG	0.124087	-0.00109805
21	6	MIR503-HG	0.131845	0.00128509
21	7	MIR503-HG	0.13825	0.00231544
21	8	MIR503-HG	0.142903	0.00159431
21	9	MIR503-HG	0.148773	0.0020888
21	10	MIR503-HG	0.154491	0.00243273
21	11	MIR503-HG	0.160236	0.00280281
21	12	MIR503-HG	0.164836	0.00202787
21	13	MIR503-HG	0.168438	0.000255017
21	14	MIR503-HG	0.17369	0.000132347
21	15	MIR503-HG	0.17778	-0.00115174
21	16	MIR503-HG	0.181501	-0.00280613
21	17	MIR503-HG	0.186733	-0.00294812
21	18	MIR503-HG	0.195123	6.70784e-05
21	19	MIR503-HG	0.204935	0.00450387
21	20	MIR503-HG	0.221971	0.0161653
21	21	MIR503-HG	0.253505	0.0423245
21	22	MIR503-HG	0.306752	0.090197
21	23	MIR503-HG	0.400138	0.178209
21	24	MIR503-HG	0.547843	0.320539
21	25	MIR503-HG	0.753804	0.521125
21	26	MIR503-HG	0.991179	0.753125
21	27	MIR503-HG	1.21144	0.968014
21	28	MIR503-HG	1.38216	1.13335
21	29	MIR503-HG	1.50318	1.249
21	30	MIR503-HG	1.5821	1.32254
21	31	MIR503-HG	1.63546	1.37053
21	32	MIR503-HG	1.67263	1.40233
21	33	MIR503-HG	1.69948	1.4238
21	34	MIR503-HG	1.71779	1.43674
21	35	MIR503-HG	1.73263	1.4462
21	36	MIR503-HG	1.74272	1.45092
21	37	MIR503-HG	1.74682	1.44965
21	38	MIR503-HG	1.74709	1.44454
21	39	MIR503-HG	1.74791	1.43999
21	40	MIR503-HG	1.74768	1.43438
22	1	BBOX1-AS1	0.0757247	-0.0119015
22	2	BBOX1-AS1	0.0798126	-0.00999409
22	3	BBOX1-AS1	0.0854211	-0.00656595
22	4	BBOX1-AS1	0.0890857	-0.00508179
22	5	BBOX1-AS1	0.092962	-0.00338591
22	6	BBOX1-AS1	0.0981209	-0.000407358
22	7	BBOX1-AS1	0.101652	0.000943082
22	8	BBOX1-AS1	0.104365	0.00147543
22	9	BBOX1-AS1	0.107406	0.00233614
22	10	BBOX1-AS1	0.109984	0.00273385
22	11	BBOX1-AS1	0.111998	0.002568
22	12	BBOX1-AS1	0.114721	0.00310974
22	13	BBOX1-AS1	0.117345	0.00355337
22	14	BBOX1-AS1	0.118696	0.00272396
22	15	BBOX1-AS1	0.120092	0.00194045
22	16	BBOX1-AS1	0.123557	0.00322413
22	17	BBOX1-AS1	0.125571	0.00305802
22	18	BBOX1-AS1	0.126035	0.00134186
22	19	BBOX1-AS1	0.126624	-0.000249856
22	20	BBOX1-AS1	0.128125	-0.0009292
22	21	BBOX1-AS1	0.129951	-0.00128389
22	22	BBOX1-AS1	0.131689	-0.00172623
22	23	BBOX1-AS1	0.132335	-0.00326053
22	24	BBOX1-AS1	0.134924	-0.00285219
22	25	BBOX1-AS1	0.137445	-0.0025116
22	26	BBOX1-AS1	0.141383	-0.000753543
22	27	BBOX1-AS1	0.147556	0.00323925
22	28	BBOX1-AS1	0.160055	0.0135573
22	29	BBOX1-AS1	0.180492	0.0318142
22	30	BBOX1-AS1	0.218938	0.0680795
22	31	BBOX1-AS1	0.292676	0.139638
22	32	BBOX1-AS1	0.423086	0.267867
22	33	BBOX1-AS1	0.626743	0.469344
22	34	BBOX1-AS1	0.90955	0.74997
22	35	BBOX1-AS1	1.22251	1.06075
22	36	BBOX1-AS1	1.50256	1.33862
22	37	BBOX1-AS1	1.70566	1.53954
22	38	BBOX1-AS1	1.8389	1.6706
22	39	BBOX1-AS1	1.92471	1.75423
22	40	BBOX1-AS1	1.97905	1.80638
23	1	MIR503-HG	0.0494369	-0.0106522
23	2	MIR503-HG	0.053065	-0.00897066
23	3	MIR503-HG	0.0583041	-0.00567805
23	4	MIR503-HG	0.0626476	-0.0032811
23	5	MIR503-HG	0.0664038	-0.00147147
23	6	MIR503-HG	0.0686429	-0.00117891
23	7	MIR503-HG	0.0727149	0.000946594
23	8	MIR503-HG	0.0755839	0.00186902
23	9	MIR503-HG	0.078199	0.00253758
23	10	MIR503-HG	0.0803456	0.00273762
23	11	MIR503-HG	0.0824864	0.00293192
23	12	MIR503-HG	0.0843032	0.00280216
23	13	MIR503-HG	0.0854478	0.00200017
23	14	MIR503-HG	0.0874226	0.00202847
23	15	MIR503-HG	0.0889019	0.00156123
23	16	MIR503-HG	0.0900644	0.000777174
23	17	MIR503-HG	0.0913196	8.58706e-05
23	18	MIR503-HG	0.0937656	0.000585319
23	19	MIR503-HG	0.0952126	8.57941e-05
23	20	MIR503-HG	0.0950618	-0.00201156
23	21	MIR503-HG	0.0954672	-0.00355271
23	22	MIR503-HG	0.0976103	-0.00335616
23	23	MIR503-HG	0.101144	-0.0017687
23	24	MIR503-HG	0.106209	0.00134974
23	25	MIR503-HG	0.114677	0.00787113
23	26	MIR503-HG	0.130466	0.0217135
23	27	MIR503-HG	0.157951	0.0472521
23	28	MIR503-HG	0.208976	0.0963307
23	29	MIR503-HG	0.296905	0.182313
23	30	MIR503-HG	0.429059	0.31252
23	31	MIR503-HG	0.605575	0.487089
23	32	MIR503-HG	0.797757	0.677325
23	33	MIR503-HG	0.966245	0.843867
23	34	MIR503-HG	1.09383	0.969501
23	35	MIR503-HG	1.18188	1.05561
23	36	MIR503-HG	1.24592	1.1177
23	37	MIR503-HG	1.28873	1.15856
23	38	MIR503-HG	1.31826	1.18615
23	39	MIR503-HG	1.34147	1.20742
23	40	MIR503-HG	1.35704	1.22104
24	1
24	2
24	3
24	4
24	5
24	6
24	7
24	8
24	9
24	10
24	11
24	12
24	13
24	14
24	15
24	16
24	17
24	18
24	19
24	20
24	21
24	22
24	23
24	24
24	25
24	26
24	27
24	28
24	29
24	30
24	31
24	32
24	33
24	34
24	35
24	36
24	37
24	38
24	39
24	40
25	1	LINC00261	0.0403707	-0.0076688
25	2	LINC00261	0.044102	-0.00883569
25	3	LINC00261	0.0521878	-0.00564808
25	4	LINC00261	0.0597531	-0.00298094
25	5	LINC00261	0.0672967	-0.000335639
25	6	LINC00261	0.0746383	0.00210777
25	7	LINC00261	0.0793664	0.00193771
25	8	LINC00261	0.085621	0.00329403
25	9	LINC00261	0.0906228	0.00339762
25	10	LINC00261	0.09465	0.00252668
25	11	LINC00261	0.0981699	0.00114834
25	12	LINC00261	0.102954	0.00103404
25	13	LINC00261	0.107269	0.000450631
25	14	LINC00261	0.110368	-0.00134769
25	15	LINC00261	0.115372	-0.00124278
25	16	LINC00261	0.119121	-0.00239172
25	17	LINC00261	0.124295	-0.00211601
25	18	LINC00261	0.131475	0.000166026
25	19	LINC00261	0.142358	0.00615097
25	20	LINC00261	0.160686	0.0195811
25	21	LINC00261	0.191814	0.0458099
25	22	LINC00261	0.251027	0.100125
25	23	LINC00261	0.354371	0.198571
25	24	LINC00261	0.524918	0.36422
25	25	LINC00261	0.776815	0.611218
25	26	LINC00261	1.08969	0.919196
25	27	LINC00261	1.39783	1.22244
25	28	LINC00261	1.64218	1.46189
25	29	LINC00261	1.8107	1.62551
25	30	LINC00261	1.91933	1.72924
25	31	LINC00261	1.98778	1.79279
25	32	LINC00261	2.03557	1.83569
25	33	LINC00261	2.06868	1.8639
25	34	LINC00261	2.09052	1.88084
25	35	LINC00261	2.10537	1.89079
25	36	LINC00261	2.12213	1.90265
25	37	LINC00261	2.13423	1.90985
25	38	LINC00261	2.13911	1.90983
25	39	LINC00261	2.14593	1.91176
25	40	LINC00261	2.1482	1.90913
26	1	LINC01133	-0.0215157	0.0057981
26	2	LINC01133	-0.0233177	0.00378954
26	3	LINC01133	-0.0247451	0.00215554
26	4	LINC01133	-0.0251529	0.00154109
26	5	LINC01133	-0.0255869	0.000900553
26	6	LINC01133	-0.0262056	7.52243e-05
26	7	LINC01133	-0.026415	-0.000340744
26	8	LINC01133	-0.026324	-0.000456386
26	9	LINC01133	-0.0258384	-0.00017734
26	10	LINC01133	-0.0254485	5.90875e-06
26	11	LINC01133	-0.0248078	0.000440061
26	12	LINC01133	-0.0250547	-1.34707e-05
26	13	LINC01133	-0.0263133	-0.00147859
26	14	LINC01133	-0.0263544	-0.0017263
26	15	LINC01133	-0.0252254	-0.000803885
26	16	LINC01133	-0.0242919	-7.70623e-05
26	17	LINC01133	-0.0234061	0.000602214
26	18	LINC01133	-0.023629	0.00017266
26	19	LINC01133	-0.0237896	-0.000194531
26	20	LINC01133	-0.0235296	-0.000141116
26	21	LINC01133	-0.0236116	-0.00042967
26	22	LINC01133	-0.0248595	-0.00188416
26	23	LINC01133	-0.0249314	-0.00216271
26	24	LINC01133	-0.0235958	-0.00103364
26	25	LINC01133	-0.0229853	-0.000629748
26	26	LINC01133	-0.0216714	0.000477505
26	27	LINC01133	-0.0211326	0.000809715
26	28	LINC01133	-0.0200598	0.00167594
26	29	LINC01133	-0.0215201	9.00395e-06
26	30	LINC01133	-0.0219931	-0.00067053
26	31	LINC01133	-0.021342	-0.000226042
26	32	LINC01133	-0.0206037	0.000305616
26	33	LINC01133	-0.0198029	0.000899847
26	34	LINC01133	-0.0193362	0.00115996
26	35	LINC01133	-0.0196258	0.000663812
26	36	LINC01133	-0.0198698	0.000213159
26	37	LINC01133	-0.0195224	0.000354016
26	38	LINC01133	-0.0189604	0.000709424
26	39	LINC01133	-0.0201885	-0.000725331
26	40	LINC01133	-0.0207408	-0.00148423
27	1	DPP10-AS1	0.0511482	-0.0138169
27	2	DPP10-AS1	0.055406	-0.0133455
27	3	DPP10-AS1	0.0645843	-0.00795353
27	4	DPP10-AS1	0.0720807	-0.00424352
27	5	DPP10-AS1	0.0773908	-0.00271989
27	6	DPP10-AS1	0.0830642	-0.000832829
27	7	DPP10-AS1	0.0893684	0.00168499
27	8	DPP10-AS1	0.0947995	0.00332962
27	9	DPP10-AS1	0.098276	0.00301972
27	10	DPP10-AS1	0.102094	0.00305135
27	11	DPP10-AS1	0.106168	0.00333899
27	12	DPP10-AS1	0.109972	0.0033563
27	13	DPP10-AS1	0.113847	0.00344502
27	14	DPP10-AS1	0.117167	0.0029787
27	15	DPP10-AS1	0.12014	0.00216481
27	16	DPP10-AS1	0.123597	0.00183619
27	17	DPP10-AS1	0.126066	0.000518189
27	18	DPP10-AS1	0.128412	-0.000922175
27	19	DPP10-AS1	0.131081	-0.00203951
27	20	DPP10-AS1	0.134777	-0.00212928
27	21	DPP10-AS1	0.137997	-0.00269641
27	22	DPP10-AS1	0.141468	-0.00301111
27	23	DPP10-AS1	0.14609	-0.00217562
27	24	DPP10-AS1	0.153918	0.00186554
27	25	DPP10-AS1	0.168309	0.0124699
27	26	DPP10-AS1	0.193314	0.0336888
27	27	DPP10-AS1	0.237839	0.0744271
27	28	DPP10-AS1	0.318458	0.15126
27	29	DPP10-AS1	0.457455	0.286471
27	30	DPP10-AS1	0.669551	0.494781
27	31	DPP10-AS1	0.946103	0.767546
27	32	DPP10-AS1	1.23989	1.05754
27	33	DPP10-AS1	1.4959	1.30977
27	34	DPP10-AS1	1.68151	1.49159
27	35	DPP10-AS1	1.80364	1.60994
27	36	DPP10-AS1	1.88385	1.68636
27	37	DPP10-AS1	1.93704	1.73576
27	38	DPP10-AS1	1.9769	1.77183
27	39	DPP10-AS1	2.00754	1.79869
27	40	DPP10-AS1	2.02574	1.81311
28	1	GAPDH	0.118767	-0.00220156
28	2	GAPDH	0.121205	-0.00321598
28	3	GAPDH	0.126267	-0.00160634
28	4	GAPDH	0.131961	0.000634519
28	5	GAPDH	0.136594	0.00181535
28	6	GAPDH	0.139437	0.00120594
28	7	GAPDH	0.14123	-0.000453704
28	8	GAPDH	0.144038	-0.00109779
28	9	GAPDH	0.148655	6.63226e-05
28	10	GAPDH	0.151437	-0.00060454
28	11	GAPDH	0.154447	-0.00104646
28	12	GAPDH	0.158187	-0.000759267
28	13	GAPDH	0.164245	0.00184597
28	14	GAPDH	0.172896	0.00704477
28	15	GAPDH	0.187552	0.0182488
28	16	GAPDH	0.21394	0.0411839
28	17	GAPDH	0.2607	0.0844918
28	18	GAPDH	0.342292	0.162631
28	19	GAPDH	0.47533	0.292217
28	20	GAPDH	0.666785	0.480219
28	21	GAPDH	0.905425	0.715407
28	22	GAPDH	1.14921	0.955741
28	23	GAPDH	1.34993	1.15301
28	24	GAPDH	1.48997	1.2896
28	25	GAPDH	1.58297	1.37914
28	26	GAPDH	1.64135	1.43407
28	27	GAPDH	1.67897	1.46824
28	28	GAPDH	1.70611	1.49192
28	29	GAPDH	1.7256	1.50796
28	30	GAPDH	1.73867	1.51758
28	31	GAPDH	1.75075	1.52621
28	32	GAPDH	1.75612	1.52813
28	33	GAPDH	1.75782	1.52637
28	34	GAPDH	1.75914	1.52424
28	35	GAPDH	1.76404	1.52568
28	36	GAPDH	1.76635	1.52454
28	37	GAPDH	1.76235	1.51709
28	38	GAPDH	1.76383	1.51512
28	39	GAPDH	1.76617	1.514
28	40	GAPDH	1.76552	1.5099
29	1	LINC00261	0.0224209	-0.00344329
29	2	LINC00261	0.024086	-0.00393811
29	3	LINC00261	0.0286449	-0.00153907
29	4	LINC00261	0.0318455	-0.000498313
29	5	LINC00261	0.0347948	0.000291101
29	6	LINC00261	0.0376687	0.00100523
29	7	LINC00261	0.0398182	0.000994859
29	8	LINC00261	0.0416996	0.000716333
29	9	LINC00261	0.0445662	0.0014231
29	10	LINC00261	0.0457887	0.000485724
29	11	LINC00261	0.0467434	-0.000719412
29	12	LINC00261	0.048929	-0.000693723
29	13	LINC00261	0.050311	-0.00147158
29	14	LINC00261	0.0527383	-0.00120407
29	15	LINC00261	0.0562125	0.000110199
29	16	LINC00261	0.0576192	-0.00064294
29	17	LINC00261	0.0621645	0.00174257
29	18	LINC00261	0.07007	0.00748819
29	19	LINC00261	0.0836043	0.0188626
29	20	LINC00261	0.109816	0.042914
29	21	LINC00261	0.15664	0.0875782
29	22	LINC00261	0.238984	0.167762
29	23	LINC00261	0.380826	0.307445
29	24	LINC00261	0.597493	0.521952
29	25	LINC00261	0.870498	0.792797
29	26	LINC00261	1.1503	1.07044
29	27	LINC00261	1.37766	1.29564
29	28	LINC00261	1.53532	1.45114
29	29	LINC00261	1.63286	1.54652
29	30	LINC00261	1.69435	1.60585
29	31	LINC00261	1.73826	1.6476
29	32	LINC00261	1.76899	1.67617
29	33	LINC00261	1.79276	1.69778
29	34	LINC00261	1.80868	1.71154
29	35	LINC00261	1.82136	1.72206
29	36	LINC00261	1.83233	1.73087
29	37	LINC00261	1.83948	1.73586
29	38	LINC00261	1.84433	1.73855
29	39	LINC00261	1.84712	1.73918
29	40	LINC00261	1.84888	1.73878
30	1	LINC01133	0.0385021	-0.000927873
30	2	LINC01133	0.0383931	-0.00332927
30	3	LINC01133	0.0407781	-0.00323675
30	4	LINC01133	0.0459228	-0.000384561
30	5	LINC01133	0.0509148	0.00231489
30	6	LINC01133	0.0524791	0.0015867
30	7	LINC01133	0.0537567	0.000571818
30	8	LINC01133	0.056656	0.00117872
30	9	LINC01133	0.0592791	0.00150933
30	10	LINC01133	0.0607729	0.000710604
30	11	LINC01133	0.0610535	-0.00130124
30	12	LINC01133	0.0628874	-0.00175985
30	13	LINC01133	0.0652287	-0.00171101
30	14	LINC01133	0.0679361	-0.00129614
30	15	LINC01133	0.0710659	-0.000458803
30	16	LINC01133	0.0737798	-3.74219e-05
30	17	LINC01133	0.0784234	0.00231371
30	18	LINC01133	0.0873697	0.00896753
30	19	LINC01133	0.10337	0.0226753
30	20	LINC01133	0.132411	0.0494239
30	21	LINC01133	0.188524	0.103245
30	22	LINC01133	0.285374	0.197801
30	23	LINC01133	0.442153	0.352288
30	24	LINC01133	0.663861	0.571704
30	25	LINC01133	0.923357	0.828907
30	26	LINC01133	1.16841	1.07167
30	27	LINC01133	1.3582	1.25917
30	28	LINC01133	1.48823	1.3869
30	29	LINC01133	1.57418	1.47056
30	30	LINC01133	1.63226	1.52635
30	31	LINC01133	1.67489	1.56669
30	32	LINC01133	1.70339	1.59289
30	33	LINC01133	1.72284	1.61005
30	34	LINC01133	1.73774	1.62266
30	35	LINC01133	1.7494	1.63203
30	36	LINC01133	1.7546	1.63494
30	37	LINC01133	1.75883	1.63687
30	38	LINC01133	1.76219	1.63794
30	39	LINC01133	1.7641	1.63755
30	40	LINC01133	1.76216	1.63332
31	1	DPP10-AS1	0.0374484	0.00105812
31	2	DPP10-AS1	0.0369251	-0.000476536
31	3	DPP10-AS1	0.0368859	-0.0015271
31	4	DPP10-AS1	0.0383752	-0.00104915
31	5	DPP10-AS1	0.0395258	-0.000909925
31	6	DPP10-AS1	0.0425066	0.00105951
31	7	DPP10-AS1	0.0445648	0.0021063
31	8	DPP10-AS1	0.0448439	0.00137403
31	9	DPP10-AS1	0.0454774	0.000996202
31	10	DPP10-AS1	0.0455618	6.92104e-05
31	11	DPP10-AS1	0.0464037	-0.000100276
31	12	DPP10-AS1	0.046667	-0.000848398
31	13	DPP10-AS1	0.0483432	-0.000183502
31	14	DPP10-AS1	0.0497791	0.000240961
31	15	DPP10-AS1	0.0504042	-0.000145241
31	16	DPP10-AS1	0.0509011	-0.000659753
31	17	DPP10-AS1	0.0518342	-0.000738053
31	18	DPP10-AS1	0.0524186	-0.00116503
31	19	DPP10-AS1	0.0560752	0.00148023
31	20	DPP10-AS1	0.0619325	0.00632612
31	21	DPP10-AS1	0.0700146	0.0133968
31	22	DPP10-AS1	0.0823213	0.0246922
31	23	DPP10-AS1	0.106546	0.0479058
31	24	DPP10-AS1	0.153836	0.0941839
31	25	DPP10-AS1	0.23899	0.178327
31	26	DPP10-AS1	0.385185	0.323511
31	27	DPP10-AS1	0.616268	0.553582
31	28	DPP10-AS1	0.939381	0.875684
31	29	DPP10-AS1	1.32306	1.25835
31	30	DPP10-AS1	1.72929	1.66357
31	31	DPP10-AS1	2.1157	2.04897
31	32	DPP10-AS1	2.4426	2.37485
31	33	DPP10-AS1	2.70544	2.63669
31	34	DPP10-AS1	2.91284	2.84308
31	35	DPP10-AS1	3.07803	3.00726
31	36	DPP10-AS1	3.20773	3.13594
31	37	DPP10-AS1	3.30946	3.23666
31	38	DPP10-AS1	3.39743	3.32362
31	39	DPP10-AS1	3.46878	3.39395
31	40	DPP10-AS1	3.5174	3.44156
32	1	GAPDH	0.085966	-0.00345191
32	2	GAPDH	0.0895079	-0.00288593
32	3	GAPDH	0.0952133	-0.000156512
32	4	GAPDH	0.0975198	-0.000825955
32	5	GAPDH	0.10211	0.000788197
32	6	GAPDH	0.104784	0.000486075
32	7	GAPDH	0.108049	0.00077491
32	8	GAPDH	0.110789	0.000539739
32	9	GAPDH	0.113055	-0.000170221
32	10	GAPDH	0.114659	-0.00154238
32	11	GAPDH	0.117778	-0.00139964
32	12	GAPDH	0.122203	4.97693e-05
32	13	GAPDH	0.126585	0.00145602
32	14	GAPDH	0.132988	0.00488271
32	15	GAPDH	0.148423	0.0173416
32	16	GAPDH	0.173559	0.0395013
32	17	GAPDH	0.21812	0.0810865
32	18	GAPDH	0.299683	0.159673
32	19	GAPDH	0.43638	0.293395
32	20	GAPDH	0.640747	0.494786
32	21	GAPDH	0.903901	0.754964
32	22	GAPDH	1.17624	1.02433
32	23	GAPDH	1.41179	1.2569
32	24	GAPDH	1.58148	1.42361
32	25	GAPDH	1.69442	1.53358
32	26	GAPDH	1.76712	1.6033
32	27	GAPDH	1.81424	1.64744
32	28	GAPDH	1.84677	1.677
32	29	GAPDH	1.86587	1.69313
32	30	GAPDH	1.87658	1.70086
32	31	GAPDH	1.88517	1.70647
32	32	GAPDH	1.89052	1.70884
32	33	GAPDH	1.89222	1.70757
32	34	GAPDH	1.89288	1.70525
32	35	GAPDH	1.89106	1.70046
32	36	GAPDH	1.89057	1.69699
32	37	GAPDH	1.89105	1.69449
32	38	GAPDH	1.8915	1.69197
32	39	GAPDH	1.88748	1.68497
32	40	GAPDH	1.88844	1.68296
33	1	DPP10-AS1	0.0645989	-0.0163389
33	2	DPP10-AS1	0.068781	-0.0162106
33	3	DPP10-AS1	0.0778882	-0.0111573
33	4	DPP10-AS1	0.0872323	-0.00586709
33	5	DPP10-AS1	0.0933045	-0.0038488
33	6	DPP10-AS1	0.0996851	-0.00152211
33	7	DPP10-AS1	0.105413	0.000152128
33	8	DPP10-AS1	0.110575	0.00125991
33	9	DPP10-AS1	0.117277	0.00390766
33	10	DPP10-AS1	0.121734	0.00431093
33	11	DPP10-AS1	0.125714	0.00423747
33	12	DPP10-AS1	0.129839	0.00430868
33	13	DPP10-AS1	0.133328	0.00374357
33	14	DPP10-AS1	0.137954	0.00431583
33	15	DPP10-AS1	0.141728	0.0040354
33	16	DPP10-AS1	0.145778	0.00403151
33	17	DPP10-AS1	0.149807	0.00400699
33	18	DPP10-AS1	0.152457	0.00260267
33	19	DPP10-AS1	0.154013	0.000105093
33	20	DPP10-AS1	0.157454	-0.00050774
33	21	DPP10-AS1	0.161049	-0.000966704
33	22	DPP10-AS1	0.164469	-0.00160074
33	23	DPP10-AS1	0.168223	-0.00190023
33	24	DPP10-AS1	0.17062	-0.0035577
33	25	DPP10-AS1	0.173041	-0.00519017
33	26	DPP10-AS1	0.178998	-0.0032876
33	27	DPP10-AS1	0.184727	-0.00161166
33	28	DPP10-AS1	0.191791	0.00139849
33	29	DPP10-AS1	0.203272	0.00882505
33	30	DPP10-AS1	0.223224	0.0247236
33	31	DPP10-AS1	0.260688	0.0581334
33	32	DPP10-AS1	0.326691	0.120082
33	33	DPP10-AS1	0.437603	0.226941
33	34	DPP10-AS1	0.610916	0.3962
33	35	DPP10-AS1	0.833376	0.614605
33	36	DPP10-AS1	1.07579	0.852968
33	37	DPP10-AS1	1.28708	1.0602
33	38	DPP10-AS1	1.44228	1.21135
33	39	DPP10-AS1	1.54848	1.3135
33	40	DPP10-AS1	1.61482	1.37578
34	1	BBOX1-AS1	0.0750635	-0.00752386
34	2	BBOX1-AS1	0.0781028	-0.00641164
34	3	BBOX1-AS1	0.083388	-0.00305342
34	4	BBOX1-AS1	0.087175	-0.00119346
34	5	BBOX1-AS1	0.0897161	-0.000579426
34	6	BBOX1-AS1	0.0924239	0.000201369
34	7	BBOX1-AS1	0.0946975	0.000547989
34	8	BBOX1-AS1	0.0964496	0.000372964
34	9	BBOX1-AS1	0.0997915	0.00178786
34	10	BBOX1-AS1	0.10113	0.00119978
34	11	BBOX1-AS1	0.10348	0.00162275
34	12	BBOX1-AS1	0.10585	0.0020656
34	13	BBOX1-AS1	0.106252	0.00054055
34	14	BBOX1-AS1	0.108026	0.00038734
34	15	BBOX1-AS1	0.110245	0.000679579
34	16	BBOX1-AS1	0.112138	0.000645116
34	17	BBOX1-AS1	0.113271	-0.000149238
34	18	BBOX1-AS1	0.114059	-0.00128836
34	19	BBOX1-AS1	0.116513	-0.00076049
34	20	BBOX1-AS1	0.116705	-0.00249606
34	21	BBOX1-AS1	0.11765	-0.00347753
34	22	BBOX1-AS1	0.1226	-0.000454951
34	23	BBOX1-AS1	0.128384	0.00340205
34	24	BBOX1-AS1	0.135018	0.00810896
34	25	BBOX1-AS1	0.150548	0.021712
34	26	BBOX1-AS1	0.181103	0.0503402
34	27	BBOX1-AS1	0.23521	0.10252
34	28	BBOX1-AS1	0.329394	0.194777
34	29	BBOX1-AS1	0.484871	0.348326
34	30	BBOX1-AS1	0.699519	0.561048
34	31	BBOX1-AS1	0.94103	0.800632
34	32	BBOX1-AS1	1.15957	1.01725
34	33	BBOX1-AS1	1.32285	1.1786
34	34	BBOX1-AS1	1.43309	1.28691
34	35	BBOX1-AS1	1.5083	1.36019
34	36	BBOX1-AS1	1.56042	1.41039
34	37	BBOX1-AS1	1.59254	1.44058
34	38	BBOX1-AS1	1.61622	1.46234
34	39	BBOX1-AS1	1.63677	1.48095
34	40	BBOX1-AS1	1.65263	1.49489
35	1	MIR503-HG	0.0475192	-0.0172273
35	2	MIR503-HG	0.0506737	-0.0161259
35	3	MIR503-HG	0.0587895	-0.0100632
35	4	MIR503-HG	0.0673572	-0.0035486
35	5	MIR503-HG	0.0729799	2.10386e-05
35	6	MIR503-HG	0.0764596	0.00144758
35	7	MIR503-HG	0.0799754	0.00291034
35	8	MIR503-HG	0.0821839	0.00306571
35	9	MIR503-HG	0.0847002	0.00352884
35	10	MIR503-HG	0.0868937	0.00366927
35	11	MIR503-HG	0.087783	0.00250549
35	12	MIR503-HG	0.0889325	0.00160181
35	13	MIR503-HG	0.0913142	0.0019304
35	14	MIR503-HG	0.0935783	0.00214144
35	15	MIR503-HG	0.0945645	0.00107455
35	16	MIR503-HG	0.0950347	-0.000508387
35	17	MIR503-HG	0.0960758	-0.00152035
35	18	MIR503-HG	0.0976803	-0.00196905
35	19	MIR503-HG	0.100121	-0.00158101
35	20	MIR503-HG	0.103275	-0.000480542
35	21	MIR503-HG	0.103518	-0.00229062
35	22	MIR503-HG	0.104473	-0.00338907
35	23	MIR503-HG	0.108817	-0.00109819
35	24	MIR503-HG	0.114521	0.00255255
35	25	MIR503-HG	0.122586	0.00856503
35	26	MIR503-HG	0.136551	0.0204764
35	27	MIR503-HG	0.164016	0.0458885
35	28	MIR503-HG	0.211835	0.0916548
35	29	MIR503-HG	0.294712	0.172478
35	30	MIR503-HG	0.429036	0.304749
35	31	MIR503-HG	0.62304	0.496701
35	32	MIR503-HG	0.858503	0.730111
35	33	MIR503-HG	1.09691	0.966462
35	34	MIR503-HG	1.30159	1.16909
35	35	MIR503-HG	1.4574	1.32285
35	36	MIR503-HG	1.57218	1.43557
35	37	MIR503-HG	1.65655	1.51789
35	38	MIR503-HG	1.71862	1.57791
35	39	MIR503-HG	1.76469	1.62193
35	40	MIR503-HG	1.79427	1.64945
36	1
36	2
36	3
36	4
36	5
36	6
36	7
36	8
36	9
36	10
36	11
36	12
36	13
36	14
36	15
36	16
36	17
36	18
36	19
36	20
36	21
36	22
36	23
36	24
36	25
36	26
36	27
36	28
36	29
36	30
36	31
36	32
36	33
36	34
36	35
36	36
36	37
36	38
36	39
36	40
37	1	LINC00261	-0.0110899	0.000143415
37	2	LINC00261	-0.0102165	-0.00119995
37	3	LINC00261	-0.00776172	-0.000962019
37	4	LINC00261	-0.00541609	-0.000833201
37	5	LINC00261	-0.00296304	-0.00059696
37	6	LINC00261	0.00053934	0.000688609
37	7	LINC00261	0.00307965	0.00101211
37	8	LINC00261	0.00473005	0.000445696
37	9	LINC00261	0.00771477	0.0012136
37	10	LINC00261	0.00994885	0.00123087
37	11	LINC00261	0.011387	0.000452216
37	12	LINC00261	0.0133018	0.000150181
37	13	LINC00261	0.0148992	-0.000469249
37	14	LINC00261	0.0167877	-0.000797492
37	15	LINC00261	0.0189334	-0.000868621
37	16	LINC00261	0.0207708	-0.00124804
37	17	LINC00261	0.0226975	-0.00153813
37	18	LINC00261	0.0259154	-0.000537105
37	19	LINC00261	0.0313268	0.00265754
37	20	LINC00261	0.0389102	0.00802408
37	21	LINC00261	0.0535967	0.0204937
37	22	LINC00261	0.0806725	0.0453528
37	23	LINC00261	0.131236	0.0936991
37	24	LINC00261	0.223154	0.183401
37	25	LINC00261	0.379905	0.337935
37	26	LINC00261	0.618798	0.574611
37	27	LINC00261	0.926036	0.879632
37	28	LINC00261	1.24277	1.19415
37	29	LINC00261	1.50634	1.45551
37	30	LINC00261	1.68886	1.6358
37	31	LINC00261	1.80162	1.74635
37	32	LINC00261	1.87485	1.81736
37	33	LINC00261	1.92565	1.86595
37	34	LINC00261	1.96219	1.90027
37	35	LINC00261	1.98751	1.92337
37	36	LINC00261	2.00767	1.94132
37	37	LINC00261	2.02299	1.95442
37	38	LINC00261	2.03324	1.96245
37	39	LINC00261	2.04007	1.96706
37	40	LINC00261	2.04117	1.96594
38	1	LINC01133	0.0524529	0.0152915
38	2	LINC01133	0.0487325	0.00806558
38	3	LINC01133	0.0467403	0.00256793
38	4	LINC01133	0.0477757	9.78469e-05
38	5	LINC01133	0.050546	-0.000637308
38	6	LINC01133	0.0534329	-0.00125582
38	7	LINC01133	0.0579065	-0.000287765
38	8	LINC01133	0.060828	-0.000871636
38	9	LINC01133	0.0652898	8.47034e-05
38	10	LINC01133	0.0680441	-0.000666556
38	11	LINC01133	0.0714105	-0.000805616
38	12	LINC01133	0.0762492	0.000527678
38	13	LINC01133	0.0795186	0.000291626
38	14	LINC01133	0.0823976	-0.000334866
38	15	LINC01133	0.0859309	-0.000306995
38	16	LINC01133	0.0913402	0.00159678
38	17	LINC01133	0.097712	0.0044632
38	18	LINC01133	0.109035	0.012281
38	19	LINC01133	0.128186	0.0279263
38	20	LINC01133	0.161688	0.0579231
38	21	LINC01133	0.225679	0.118408
38	22	LINC01133	0.336694	0.225918
38	23	LINC01133	0.515455	0.401174
38	24	LINC01133	0.765343	0.647556
38	25	LINC01133	1.05757	0.936274
38	26	LINC01133	1.33247	1.20767
38	27	LINC01133	1.54676	1.41846
38	28	LINC01133	1.69661	1.5648
38	29	LINC01133	1.794	1.65869
38	30	LINC01133	1.85845	1.71963
38	31	LINC01133	1.90199	1.75967
38	32	LINC01133	1.93229	1.78646
38	33	LINC01133	1.95705	1.80772
38	34	LINC01133	1.97197	1.81913
38	35	LINC01133	1.98137	1.82502
38	36	LINC01133	1.98487	1.82502
38	37	LINC01133	1.98797	1.82461
38	38	LINC01133	1.9889	1.82204
38	39	LINC01133	1.98882	1.81845
38	40	LINC01133	1.99253	1.81866
39	1	DPP10-AS1	0.0431137	-0.00839646
39	2	DPP10-AS1	0.0463092	-0.00839117
39	3	DPP10-AS1	0.0526266	-0.00526395
39	4	DPP10-AS1	0.058847	-0.00223371
39	5	DPP10-AS1	0.0635931	-0.000677784
39	6	DPP10-AS1	0.0681737	0.000712652
39	7	DPP10-AS1	0.0726935	0.00204235
39	8	DPP10-AS1	0.0758652	0.00202388
39	9	DPP10-AS1	0.0784042	0.00137268
39	10	DPP10-AS1	0.0817493	0.00152765
39	11	DPP10-AS1	0.0849485	0.00153661
39	12	DPP10-AS1	0.0888557	0.00225368
39	13	DPP10-AS1	0.0914241	0.00163195
39	14	DPP10-AS1	0.0946999	0.00171756
39	15	DPP10-AS1	0.0970535	0.00088103
39	16	DPP10-AS1	0.0984675	-0.000895143
39	17	DPP10-AS1	0.10118	-0.00137272
39	18	DPP10-AS1	0.103946	-0.00179712
39	19	DPP10-AS1	0.10689	-0.0020429
39	20	DPP10-AS1	0.110252	-0.00187085
39	21	DPP10-AS1	0.115768	0.00045414
39	22	DPP10-AS1	0.12539	0.0068862
39	23	DPP10-AS1	0.14252	0.0208261
39	24	DPP10-AS1	0.172771	0.0478867
39	25	DPP10-AS1	0.227339	0.0992652
39	26	DPP10-AS1	0.32658	0.195316
39	27	DPP10-AS1	0.490301	0.355846
39	28	DPP10-AS1	0.7257	0.588055
39	29	DPP10-AS1	1.01186	0.871025
39	30	DPP10-AS1	1.2886	1.14458
39	31	DPP10-AS1	1.50713	1.35991
39	32	DPP10-AS1	1.65999	1.50959
39	33	DPP10-AS1	1.7611	1.6075
39	34	DPP10-AS1	1.83199	1.6752
39	35	DPP10-AS1	1.88315	1.72318
39	36	DPP10-AS1	1.9193	1.75613
39	37	DPP10-AS1	1.94203	1.77568
39	38	DPP10-AS1	1.9618	1.79226
39	39	DPP10-AS1	1.97801	1.80528
39	40	DPP10-AS1	1.98955	1.81363
40	1	GAPDH	0.121704	-0.00318598
40	2	GAPDH	0.125495	-0.00371469
40	3	GAPDH	0.131681	-0.00184906
40	4	GAPDH	0.137808	-4.22077e-05
40	5	GAPDH	0.143091	0.000920913
40	6	GAPDH	0.147308	0.000818303
40	7	GAPDH	0.151457	0.000647103
40	8	GAPDH	0.15599	0.000859235
40	9	GAPDH	0.159763	0.00031257
40	10	GAPDH	0.163319	-0.000451488
40	11	GAPDH	0.167138	-0.000952406
40	12	GAPDH	0.172016	-0.000394731
40	13	GAPDH	0.176862	0.000131771
40	14	GAPDH	0.185361	0.00431001
40	15	GAPDH	0.198221	0.0128502
40	16	GAPDH	0.220295	0.0306036
40	17	GAPDH	0.26003	0.0660186
40	18	GAPDH	0.329772	0.131441
40	19	GAPDH	0.448656	0.246005
40	20	GAPDH	0.632753	0.425782
40	21	GAPDH	0.876437	0.665145
40	22	GAPDH	1.14535	0.929736
40	23	GAPDH	1.38486	1.16493
40	24	GAPDH	1.5634	1.33915
40	25	GAPDH	1.682	1.45343
40	26	GAPDH	1.75716	1.52427
40	27	GAPDH	1.80657	1.56936
40	28	GAPDH	1.83749	1.59596
40	29	GAPDH	1.86004	1.61419
40	30	GAPDH	1.87175	1.62158
40	31	GAPDH	1.87835	1.62386
40	32	GAPDH	1.88359	1.62478
40	33	GAPDH	1.8859	1.62277
40	34	GAPDH	1.88639	1.61894
40	35	GAPDH	1.88579	1.61402
40	36	GAPDH	1.88364	1.60755
40	37	GAPDH	1.88196	1.60155
40	38	GAPDH	1.88085	1.59611
40	39	GAPDH	1.88139	1.59233
40	40	GAPDH	1.88036	1.58699
41	1	LINC00261	0.0160414	0.00210829
41	2	LINC00261	0.0162472	2.73445e-05
41	3	LINC00261	0.0175566	-0.000949926
41	4	LINC00261	0.0204791	-0.000314106
41	5	LINC00261	0.0223962	-0.000683718
41	6	LINC00261	0.0247696	-0.00059699
41	7	LINC00261	0.0273957	-0.000257653
41	8	LINC00261	0.0300148	7.48233e-05
41	9	LINC00261	0.0334747	0.00124805
41	10	LINC00261	0.0356103	0.00109692
41	11	LINC00261	0.0391954	0.00239527
41	12	LINC00261	0.0413109	0.00222408
41	13	LINC00261	0.0414629	8.9419e-05
41	14	LINC00261	0.0426814	-0.000978735
41	15	LINC00261	0.0450466	-0.000900283
41	16	LINC00261	0.0470768	-0.00115673
41	17	LINC00261	0.0491164	-0.00140387
41	18	LINC00261	0.0514588	-0.00134818
41	19	LINC00261	0.0545683	-0.000525325
41	20	LINC00261	0.0593673	0.00198696
41	21	LINC00261	0.0676962	0.00802923
41	22	LINC00261	0.0816933	0.0197396
41	23	LINC00261	0.109742	0.0455016
41	24	LINC00261	0.159945	0.0934178
41	25	LINC00261	0.246918	0.178105
41	26	LINC00261	0.392869	0.321769
41	27	LINC00261	0.611777	0.53839
41	28	LINC00261	0.879313	0.80364
41	29	LINC00261	1.13996	1.062
41	30	LINC00261	1.3442	1.26395
41	31	LINC00261	1.48103	1.3985
41	32	LINC00261	1.56622	1.48139
41	33	LINC00261	1.62145	1.53434
41	34	LINC00261	1.6605	1.5711
41	35	LINC00261	1.68959	1.59791
41	36	LINC00261	1.70794	1.61398
41	37	LINC00261	1.72058	1.62432
41	38	LINC00261	1.7299	1.63136
41	39	LINC00261	1.73933	1.63851
41	40	LINC00261	1.74391	1.6408
42	1	LINC01133	0.0186138	-0.00563509
42	2	LINC01133	0.0215516	-0.00525189
42	3	LINC01133	0.0266006	-0.00275731
42	4	LINC01133	0.0315438	-0.000368727
42	5	LINC01133	0.0352563	0.000789252
42	6	LINC01133	0.0376025	0.00058098
42	7	LINC01133	0.0410932	0.00151715
42	8	LINC01133	0.0444299	0.00229932
42	9	LINC01133	0.0453467	0.000661669
42	10	LINC01133	0.0475627	0.000323109
42	11	LINC01133	0.0493473	-0.000446847
42	12	LINC01133	0.051828	-0.000520605
42	13	LINC01133	0.0538616	-0.00104154
42	14	LINC01133	0.0567598	-0.000697854
42	15	LINC01133	0.0583667	-0.00164548
42	16	LINC01133	0.0615151	-0.00105157
42	17	LINC01133	0.0674797	0.00235847
42	18	LINC01133	0.0767975	0.00912173
42	19	LINC01133	0.0934116	0.0231814
42	20	LINC01133	0.125673	0.0528882
42	21	LINC01133	0.182697	0.107358
42	22	LINC01133	0.282771	0.204877
42	23	LINC01133	0.443134	0.362686
42	24	LINC01133	0.666928	0.583925
42	25	LINC01133	0.919186	0.833629
42	26	LINC01133	1.15238	1.06427
42	27	LINC01133	1.33187	1.2412
42	28	LINC01133	1.45395	1.36073
42	29	LINC01133	1.53252	1.43674
42	30	LINC01133	1.58745	1.48912
42	31	LINC01133	1.62467	1.52379
42	32	LINC01133	1.65138	1.54794
42	33	LINC01133	1.67143	1.56543
42	34	LINC01133	1.68469	1.57614
42	35	LINC01133	1.69539	1.58428
42	36	LINC01133	1.69968	1.58602
42	37	LINC01133	1.7013	1.58509
42	38	LINC01133	1.70414	1.58538
42	39	LINC01133	1.70502	1.5837
42	40	LINC01133	1.705	1.58112
43	1	DPP10-AS1	0.0114328	-0.00565447
43	2	DPP10-AS1	0.0153224	-0.00303724
43	3	DPP10-AS1	0.0183402	-0.00129175
43	4	DPP10-AS1	0.0203395	-0.000564814
43	5	DPP10-AS1	0.0220449	-0.000131729
43	6	DPP10-AS1	0.0241125	0.000663531
43	7	DPP10-AS1	0.026261	0.0015397
43	8	DPP10-AS1	0.0260259	3.22733e-05
43	9	DPP10-AS1	0.0263184	-0.000947659
43	10	DPP10-AS1	0.0294068	0.000868394
43	11	DPP10-AS1	0.0300374	0.000226668
43	12	DPP10-AS1	0.0313281	0.000245038
43	13	DPP10-AS1	0.0330313	0.000675961
43	14	DPP10-AS1	0.0346888	0.00106111
43	15	DPP10-AS1	0.0348404	-5.96648e-05
43	16	DPP10-AS1	0.0347939	-0.00137854
43	17	DPP10-AS1	0.0366876	-0.000757151
43	18	DPP10-AS1	0.037856	-0.000861086
43	19	DPP10-AS1	0.0397171	-0.000272379
43	20	DPP10-AS1	0.0422139	0.000952098
43	21	DPP10-AS1	0.0473018	0.0047677
43	22	DPP10-AS1	0.0564401	0.0126337
43	23	DPP10-AS1	0.0727963	0.0277175
43	24	DPP10-AS1	0.0996062	0.053255
43	25	DPP10-AS1	0.150054	0.10243
43	26	DPP10-AS1	0.242687	0.193791
43	27	DPP10-AS1	0.401003	0.350835
43	28	DPP10-AS1	0.648076	0.596635
43	29	DPP10-AS1	0.981807	0.929094
43	30	DPP10-AS1	1.366	1.31202
43	31	DPP10-AS1	1.75206	1.6968
43	32	DPP10-AS1	2.0946	2.03807
43	33	DPP10-AS1	2.3685	2.3107
43	34	DPP10-AS1	2.58949	2.53041
43	35	DPP10-AS1	2.75888	2.69854
43	36	DPP10-AS1	2.89201	2.83039
43	37	DPP10-AS1	2.99094	2.92805
43	38	DPP10-AS1	3.07727	3.01311
43	39	DPP10-AS1	3.142	3.07656
43	40	DPP10-AS1	3.18535	3.11864
44	1	GAPDH	0.071358	-0.00376701
44	2	GAPDH	0.0740462	-0.00408149
44	3	GAPDH	0.0806343	-0.000495936
44	4	GAPDH	0.0850249	0.000892045
44	5	GAPDH	0.0868738	-0.000261732
44	6	GAPDH	0.0903684	0.000230228
44	7	GAPDH	0.0929648	-0.000175928
44	8	GAPDH	0.0959449	-0.000198505
44	9	GAPDH	0.0992856	0.000139652
44	10	GAPDH	0.102186	3.72641e-05
44	11	GAPDH	0.105023	-0.000128364
44	12	GAPDH	0.107201	-0.000952364
44	13	GAPDH	0.11207	0.00091364
44	14	GAPDH	0.119113	0.00495351
44	15	GAPDH	0.128677	0.0115148
44	16	GAPDH	0.146341	0.0261764
44	17	GAPDH	0.178939	0.0557718
44	18	GAPDH	0.236859	0.11069
44	19	GAPDH	0.335642	0.206469
44	20	GAPDH	0.492039	0.359864
44	21	GAPDH	0.711368	0.576191
44	22	GAPDH	0.961107	0.822927
44	23	GAPDH	1.19106	1.04988
44	24	GAPDH	1.36515	1.22097
44	25	GAPDH	1.4821	1.33492
44	26	GAPDH	1.55413	1.40394
44	27	GAPDH	1.6006	1.44741
44	28	GAPDH	1.63175	1.47555
44	29	GAPDH	1.65535	1.49615
44	30	GAPDH	1.67013	1.50793
44	31	GAPDH	1.68096	1.51576
44	32	GAPDH	1.68714	1.51893
44	33	GAPDH	1.68876	1.51755
44	34	GAPDH	1.68676	1.51255
44	35	GAPDH	1.68499	1.50777
44	36	GAPDH	1.68299	1.50277
44	37	GAPDH	1.68388	1.50066
44	38	GAPDH	1.68273	1.49651
44	39	GAPDH	1.67816	1.48893
44	40	GAPDH	1.67412	1.4819
45	1	BBOX1-AS1	-0.0183427	-0.00353874
45	2	BBOX1-AS1	-0.0178742	-0.00488568
45	3	BBOX1-AS1	-0.0130257	-0.00185252
45	4	BBOX1-AS1	-0.00978678	-0.000429047
45	5	BBOX1-AS1	-0.0086293	-0.00108698
45	6	BBOX1-AS1	-0.00503675	0.000690161
45	7	BBOX1-AS1	-0.00340329	0.000508217
45	8	BBOX1-AS1	-0.000929306	0.00116679
45	9	BBOX1-AS1	0.00174455	0.00202523
45	10	BBOX1-AS1	0.00311748	0.00158275
45	11	BBOX1-AS1	0.0033646	1.44615e-05
45	12	BBOX1-AS1	0.00527777	0.000112219
45	13	BBOX1-AS1	0.00757693	0.000595972
45	14	BBOX1-AS1	0.00962663	0.00083026
45	15	BBOX1-AS1	0.00957548	-0.0010363
45	16	BBOX1-AS1	0.00977341	-0.00265378
45	17	BBOX1-AS1	0.0120745	-0.00216811
45	18	BBOX1-AS1	0.0150183	-0.00103967
45	19	BBOX1-AS1	0.0183591	0.000485665
45	20	BBOX1-AS1	0.0219435	0.00225468
45	21	BBOX1-AS1	0.0281126	0.00660833
45	22	BBOX1-AS1	0.0397036	0.0163839
45	23	BBOX1-AS1	0.0627476	0.0376126
45	24	BBOX1-AS1	0.104769	0.0778185
45	25	BBOX1-AS1	0.178004	0.149238
45	26	BBOX1-AS1	0.303357	0.272776
45	27	BBOX1-AS1	0.491501	0.459105
45	28	BBOX1-AS1	0.727445	0.693233
45	29	BBOX1-AS1	0.970662	0.934635
45	30	BBOX1-AS1	1.16345	1.12561
45	31	BBOX1-AS1	1.29701	1.25735
45	32	BBOX1-AS1	1.38238	1.34091
45	33	BBOX1-AS1	1.43985	1.39656
45	34	BBOX1-AS1	1.48077	1.43566
45	35	BBOX1-AS1	1.50603	1.45911
45	36	BBOX1-AS1	1.52405	1.47532
45	37	BBOX1-AS1	1.54024	1.48969
45	38	BBOX1-AS1	1.55088	1.49851
45	39	BBOX1-AS1	1.55869	1.50451
45	40	BBOX1-AS1	1.56588	1.50988
46	1	BBOX1-AS1	0.00452448	-0.00511661
46	2	BBOX1-AS1	0.00625204	-0.00456699
46	3	BBOX1-AS1	0.00998959	-0.00200738
46	4	BBOX1-AS1	0.0117451	-0.00142979
46	5	BBOX1-AS1	0.0131773	-0.00117556
46	6	BBOX1-AS1	0.0146836	-0.000847179
46	7	BBOX1-AS1	0.015277	-0.00143175
46	8	BBOX1-AS1	0.0176874	-0.000199287
46	9	BBOX1-AS1	0.0193042	0.000239616
46	10	BBOX1-AS1	0.0209861	0.000743543
46	11	BBOX1-AS1	0.0236363	0.00221587
46	12	BBOX1-AS1	0.0241989	0.00160049
46	13	BBOX1-AS1	0.0251005	0.00132421
46	14	BBOX1-AS1	0.0271923	0.00223804
46	15	BBOX1-AS1	0.0273278	0.00119564
46	16	BBOX1-AS1	0.0278108	0.000500655
46	17	BBOX1-AS1	0.0296201	0.00113204
46	18	BBOX1-AS1	0.0307744	0.0011084
46	19	BBOX1-AS1	0.0315851	0.000741183
46	20	BBOX1-AS1	0.0321068	8.49336e-05
46	21	BBOX1-AS1	0.033342	0.000142159
46	22	BBOX1-AS1	0.034586	0.000208315
46	23	BBOX1-AS1	0.0348409	-0.000714732
46	24	BBOX1-AS1	0.0356454	-0.00108819
46	25	BBOX1-AS1	0.0364027	-0.00150884
46	26	BBOX1-AS1	0.0362376	-0.00285188
46	27	BBOX1-AS1	0.037771	-0.0024964
46	28	BBOX1-AS1	0.0415096	6.42714e-05
46	29	BBOX1-AS1	0.0448349	0.00221162
46	30	BBOX1-AS1	0.0521773	0.00837612
46	31	BBOX1-AS1	0.063869	0.0188898
46	32	BBOX1-AS1	0.0856501	0.0394931
46	33	BBOX1-AS1	0.129022	0.0816869
46	34	BBOX1-AS1	0.206739	0.158226
46	35	BBOX1-AS1	0.337848	0.288157
46	36	BBOX1-AS1	0.53676	0.485891
46	37	BBOX1-AS1	0.787891	0.735844
46	38	BBOX1-AS1	1.04205	0.988822
46	39	BBOX1-AS1	1.24506	1.19065
46	40	BBOX1-AS1	1.37252	1.31694
47	1	MIR503-HG	0.0299914	0.0013814
47	2	MIR503-HG	0.0299035	-0.000166341
47	3	MIR503-HG	0.0310044	-0.000525313
47	4	MIR503-HG	0.0317694	-0.00122016
47	5	MIR503-HG	0.0331919	-0.00125746
47	6	MIR503-HG	0.0361937	0.000284533
47	7	MIR503-HG	0.0374999	0.000130929
47	8	MIR503-HG	0.0392207	0.000391824
47	9	MIR503-HG	0.0426334	0.00234474
47	10	MIR503-HG	0.0434254	0.00167694
47	11	MIR503-HG	0.0438982	0.000689839
47	12	MIR503-HG	0.0451183	0.000450144
47	13	MIR503-HG	0.0472236	0.00109554
47	14	MIR503-HG	0.047875	0.000287183
47	15	MIR503-HG	0.0489758	-7.18852e-05
47	16	MIR503-HG	0.0505388	3.12505e-05
47	17	MIR503-HG	0.0508417	-0.00112559
47	18	MIR503-HG	0.0521095	-0.00131763
47	19	MIR503-HG	0.0528749	-0.00201213
47	20	MIR503-HG	0.0558774	-0.000469428
47	21	MIR503-HG	0.0572757	-0.000530961
47	22	MIR503-HG	0.057883	-0.00138346
47	23	MIR503-HG	0.0589629	-0.00176341
47	24	MIR503-HG	0.0618181	-0.000368077
47	25	MIR503-HG	0.064984	0.00133797
47	26	MIR503-HG	0.0684304	0.00332462
47	27	MIR503-HG	0.0772429	0.0106772
47	28	MIR503-HG	0.0932771	0.0252516
47	29	MIR503-HG	0.123118	0.053633
47	30	MIR503-HG	0.177647	0.106701
47	31	MIR503-HG	0.269963	0.197558
47	32	MIR503-HG	0.418621	0.344756
47	33	MIR503-HG	0.622116	0.546791
47	34	MIR503-HG	0.857597	0.780812
47	35	MIR503-HG	1.08537	1.00712
47	36	MIR503-HG	1.27146	1.19175
47	37	MIR503-HG	1.40699	1.32583
47	38	MIR503-HG	1.50173	1.41911
47	39	MIR503-HG	1.5705	1.48642
47	40	MIR503-HG	1.61777	1.53222
48	1
48	2
48	3
48	4
48	5
48	6
48	7
48	8
48	9
48	10
48	11
48	12
48	13
48	14
48	15
48	16
48	17
48	18
48	19
48	20
48	21
48	22
48	23
48	24
48	25
48	26
48	27
48	28
48	29
48	30
48	31
48	32
48	33
48	34
48	35
48	36
48	37
48	38
48	39
48	40
49	1	LINC00261	0.00296469	-6.66915e-05
49	2	LINC00261	0.00382046	-0.00198864
49	3	LINC00261	0.006165	-0.00242181
49	4	LINC00261	0.0101251	-0.00123947
49	5	LINC00261	0.0134069	-0.000735341
49	6	LINC00261	0.0167176	-0.000202322
49	7	LINC00261	0.0201072	0.000409531
49	8	LINC00261	0.0239491	0.00147367
49	9	LINC00261	0.0264846	0.0012315
49	10	LINC00261	0.029008	0.000977149
49	11	LINC00261	0.0322325	0.00142394
49	12	LINC00261	0.034873	0.00128681
49	13	LINC00261	0.0379607	0.00159671
49	14	LINC00261	0.0405626	0.00142098
49	15	LINC00261	0.0423736	0.000454214
49	16	LINC00261	0.0430297	-0.00166738
49	17	LINC00261	0.0455669	-0.00190787
49	18	LINC00261	0.0482009	-0.00205162
49	19	LINC00261	0.0529815	-4.87075e-05
49	20	LINC00261	0.0614624	0.00565447
49	21	LINC00261	0.075613	0.0170273
49	22	LINC00261	0.100981	0.0396171
49	23	LINC00261	0.14887	0.084729
49	24	LINC00261	0.235852	0.168933
49	25	LINC00261	0.385038	0.315341
49	26	LINC00261	0.61847	0.545996
49	27	LINC00261	0.931298	0.856046
49	28	LINC00261	1.26727	1.18925
49	29	LINC00261	1.55371	1.4729
49	30	LINC00261	1.7604	1.67682
49	31	LINC00261	1.89538	1.80902
49	32	LINC00261	1.98368	1.89454
49	33	LINC00261	2.04377	1.95185
49	34	LINC00261	2.08441	1.98971
49	35	LINC00261	2.11341	2.01594
49	36	LINC00261	2.1346	2.03435
49	37	LINC00261	2.15411	2.05109
49	38	LINC00261	2.16372	2.05791
49	39	LINC00261	2.17094	2.06236
49	40	LINC00261	2.17578	2.06442
50	1	LINC01133	0.0265185	0.00302094
50	2	LINC01133	0.0260764	0.000201677
[truncated: 1,878 more rows]

## Sheet: Results
Well	Well Position	Sample Name	Target Name	Task	Reporter	Quencher	RQ	CT	Ct Mean	Delta Ct Mean	ddCT	2^(-ddCT)	Automatic Ct Threshold	Ct Threshold	Automatic Baseline	Baseline Start	Baseline End	Efficiency	Tm1	Tm2	Tm3	Custom1	Custom2	Custom3	Custom4	Custom5	Custom6	NOAMP	EXPFAIL	MTP
1	A1	8CA	LINC00261	UNKNOWN	SYBR	None	0.275622	24.042	24.0416	6.89572	1.85924	0.275622	TRUE	0.189227	TRUE	3	19	1	83.933									N	N	N
2	A2	8CA	LINC01133	UNKNOWN	SYBR	None	0.162785	22.646	22.6455	5.4997	2.61896	0.162785	TRUE	0.16465	TRUE	3	18	1	83.5429									N	N	N
3	A3	8CA	DPP10-AS1	UNKNOWN	SYBR	None	0.0718366	27.871	27.8709	10.7251	3.79914	0.0718366	TRUE	0.1335	TRUE	3	23	1	83.2502									N	N	N
4	A4	8CA	GAPDH	UNKNOWN	SYBR	None		17.146	17.1458				TRUE	0.169711	TRUE	3	12	1	84.7134									N	N	N
5	A5	8N	LINC00261	UNKNOWN	SYBR	None	1	24.521	24.5208	5.03648			TRUE	0.189227	TRUE	3	19	1	84.0306									N	N	N
6	A6	8N	LINC01133	UNKNOWN	SYBR	None	1	22.365	22.365	2.88074			TRUE	0.16465	TRUE	3	17	1	83.6404									N	N	N
7	A7	8N	DPP10-AS1	UNKNOWN	SYBR	None	1	26.41	26.4102	6.92593			TRUE	0.1335	TRUE	3	22	1	83.4453									N	N	N
8	A8	8N	GAPDH	UNKNOWN	SYBR	None		19.484	19.4843				TRUE	0.169711	TRUE	3	14	1	84.8109									N	N	N
13	B1	9CA	LINC00261	UNKNOWN	SYBR	None	0.371175	22.863	22.8628	6.46631	1.68261	0.311519	TRUE	0.189227	TRUE	3	18	1	83.933									N	N	N
14	B2	9CA	LINC01133	UNKNOWN	SYBR	None	0.168715	21.845	21.8446	5.44808	2.25727	0.209168	TRUE	0.16465	TRUE	3	17	1	83.5429									N	N	N
15	B3	9CA	DPP10-AS1	UNKNOWN	SYBR	None	0.00246839	31.985	31.9846	15.5881	8.18532	0.00343537	TRUE	0.1335	TRUE	3	27	1	83.3478									N	N	N
16	B4	9CA	GAPDH	UNKNOWN	SYBR	None		16.396	16.3965				TRUE	0.169711	TRUE	3	11	1	84.8109									N	N	N
17	B5	9N	LINC00261	UNKNOWN	SYBR	None	1.1915	23.065	23.0651	4.7837			TRUE	0.189227	TRUE	3	18	1	84.0306									N	N	N
18	B6	9N	LINC01133	UNKNOWN	SYBR	None	0.806603	21.472	21.4722	3.19081			TRUE	0.16465	TRUE	3	16	1	83.6404									N	N	N
19	B7	9N	DPP10-AS1	UNKNOWN	SYBR	None	0.718524	25.684	25.6842	7.40283			TRUE	0.1335	TRUE	3	20	1	83.4453									N	N	N
20	B8	9N	GAPDH	UNKNOWN	SYBR	None		18.281	18.2814				TRUE	0.169711	TRUE	3	13	1	84.9085									N	N	N
25	C1	10CA	LINC00261	UNKNOWN	SYBR	None	1.10817	22.92	22.9195	4.88831	0.801966	0.573567	TRUE	0.189227	TRUE	3	18	1	83.933									N	N	N
26	C2	10CA	LINC01133	UNKNOWN	SYBR	None		Undetermined					TRUE	0.16465	TRUE	3	39	1	61.0102									Y	Y	N
27	C3	10CA	DPP10-AS1	UNKNOWN	SYBR	None	0.138278	27.811	27.8115	9.78029	3.287	0.10245	TRUE	0.1335	TRUE	3	23	1	83.3478									N	N	N
28	C4	10CA	GAPDH	UNKNOWN	SYBR	None		18.031	18.0312				TRUE	0.169711	TRUE	3	13	1	84.7134									N	N	N
29	C5	10N	LINC00261	UNKNOWN	SYBR	None	1.93206	22.149	22.1491	4.08634			TRUE	0.189227	TRUE	3	17	1	84.0306									N	N	N
30	C6	10N	LINC01133	UNKNOWN	SYBR	None	0.594004	21.695	21.6949	3.63219			TRUE	0.16465	TRUE	3	17	1	83.6404									N	N	N
31	C7	10N	DPP10-AS1	UNKNOWN	SYBR	None	1.34971	24.556	24.556	6.49329			TRUE	0.1335	TRUE	3	19	1	83.3478									N	N	N
32	C8	10N	GAPDH	UNKNOWN	SYBR	None		18.063	18.0627				TRUE	0.169711	TRUE	3	13	1	84.8109									N	N	N
37	D1	11CA	LINC00261	UNKNOWN	SYBR	None	0.654416	24.016	24.0158	5.6482	-0.742447	1.67301	TRUE	0.189227	TRUE	3	19	1	84.0306									N	N	N
38	D2	11CA	LINC01133	UNKNOWN	SYBR	None	0.849701	21.483	21.4833	3.11571	0.144978	0.904393	TRUE	0.16465	TRUE	3	16	1	83.7379									N	N	N
39	D3	11CA	DPP10-AS1	UNKNOWN	SYBR	None	0.920614	25.413	25.4128	7.04527	0.285439	0.820492	TRUE	0.1335	TRUE	3	21	1	83.4453									N	N	N
40	D4	11CA	GAPDH	UNKNOWN	SYBR	None		18.368	18.3676				TRUE	0.169711	TRUE	3	13	1	84.9085									N	N	N
41	D5	11N	LINC00261	UNKNOWN	SYBR	None	0.391161	25.054	25.0535	6.39065			TRUE	0.189227	TRUE	3	20	1	84.0306									N	N	N
42	D6	11N	LINC01133	UNKNOWN	SYBR	None	0.939526	21.634	21.6336	2.97073			TRUE	0.16465	TRUE	3	17	1	83.7379									N	N	N
43	D7	11N	DPP10-AS1	UNKNOWN	SYBR	None	1.12203	25.423	25.4227	6.75983			TRUE	0.1335	TRUE	3	20	1	83.4453									N	N	N
44	D8	11N	GAPDH	UNKNOWN	SYBR	None		18.663	18.6629				TRUE	0.169711	TRUE	3	13	1	84.9085									N	N	N
49	E1	12CA	LINC00261	UNKNOWN	SYBR	None	1.26736	24.152	24.1521	4.69466	-0.128239	1.09296	TRUE	0.189227	TRUE	3	19	1	84.0306									N	N	N
50	E2	12CA	LINC01133	UNKNOWN	SYBR	None	0.362773	23.801	23.801	4.3436	1.52454	0.347591	TRUE	0.16465	TRUE	3	19	1	83.7379									N	N	N
51	E3	12CA	DPP10-AS1	UNKNOWN	SYBR	None	0.549805	27.246	27.2463	7.78894	-0.425421	1.34296	TRUE	0.1335	TRUE	3	23	1	83.4453									N	N	N
52	E4	12CA	GAPDH	UNKNOWN	SYBR	None		19.457	19.4574				TRUE	0.169711	TRUE	3	14	1	84.8109									N	N	N
53	E5	12N	LINC00261	UNKNOWN	SYBR	None	1.15957	22.933	22.9331	4.8229			TRUE	0.189227	TRUE	3	18	1	84.0306									N	N	N
54	E6	12N	LINC01133	UNKNOWN	SYBR	None	1.04368	20.929	20.9293	2.81906			TRUE	0.16465	TRUE	3	16	1	83.7379									N	N	N
55	E7	12N	DPP10-AS1	UNKNOWN	SYBR	None	0.409397	26.325	26.3246	8.21436			TRUE	0.1335	TRUE	3	21	1	83.4453									N	N	N
56	E8	12N	GAPDH	UNKNOWN	SYBR	None		18.11	18.1102				TRUE	0.169711	TRUE	3	13	1	84.9085									N	N	N
61	F1	13CA	LINC00261	UNKNOWN	SYBR	None	2.56089	22.271	22.271	3.67984	-2.35357	5.11086	TRUE	0.189227	TRUE	3	17	1	84.0306									N	N	N
62	F2	13CA	LINC01133	UNKNOWN	SYBR	None	0.865581	21.68	21.6802	3.089	1.02868	0.49016	TRUE	0.16465	TRUE	3	16	1	83.7379									N	N	N
63	F3	13CA	DPP10-AS1	UNKNOWN	SYBR	None	0.0408123	30.132	30.132	11.5408	5.39129	0.0238265	TRUE	0.1335	TRUE	3	25	1	83.4453									N	N	N
64	F4	13CA	GAPDH	UNKNOWN	SYBR	None		18.591	18.5912				TRUE	0.169711	TRUE	3	13	1	84.8109									N	N	N
65	F5	13N	LINC00261	UNKNOWN	SYBR	None	0.501069	25.688	25.6882	6.0334			TRUE	0.189227	TRUE	3	20	1	84.0306									N	N	N
66	F6	13N	LINC01133	UNKNOWN	SYBR	None	1.76591	21.715	21.7151	2.06032			TRUE	0.16465	TRUE	3	17	1	83.6404									N	N	N
67	F7	13N	DPP10-AS1	UNKNOWN	SYBR	None	1.71289	25.804	25.8043	6.1495			TRUE	0.1335	TRUE	3	21	1	83.4453									N	N	N
68	F8	13N	GAPDH	UNKNOWN	SYBR	None		19.655	19.6548				TRUE	0.169711	TRUE	3	15	1	84.9085									N	N	N
73	G1	14CA	LINC00261	UNKNOWN	SYBR	None	0.123021	25.161	25.1613	8.05951	2.74503	0.149164	TRUE	0.189227	TRUE	3	20	1	83.933									N	N	N
74	G2	14CA	LINC01133	UNKNOWN	SYBR	None	0.264372	21.902	21.9019	4.8001	2.17374	0.221635	TRUE	0.16465	TRUE	3	17	1	83.6404									N	N	N
75	G3	14CA	DPP10-AS1	UNKNOWN	SYBR	None	0.0136442	30.223	30.2233	13.1215	6.52824	0.0108344	TRUE	0.1335	TRUE	3	25	1	83.3478									N	N	N
76	G4	14CA	GAPDH	UNKNOWN	SYBR	None		17.102	17.1018				TRUE	0.169711	TRUE	3	12	1	84.7134									N	N	N
77	G5	14N	LINC00261	UNKNOWN	SYBR	None	0.824736	24.383	24.3833	5.31448			TRUE	0.189227	TRUE	3	19	1	84.0306									N	N	N
78	G6	14N	LINC01133	UNKNOWN	SYBR	None	1.19283	21.695	21.6952	2.62635			TRUE	0.16465	TRUE	3	16	1	83.6404									N	N	N
79	G7	14N	DPP10-AS1	UNKNOWN	SYBR	None	1.25935	25.662	25.6621	6.59326			TRUE	0.1335	TRUE	3	21	1	83.3478									N	N	N
80	G8	14N	GAPDH	UNKNOWN	SYBR	None		19.069	19.0689				TRUE	0.169711	TRUE	3	14	1	84.8109									N	N	N
85	H1	18CA	LINC00261	UNKNOWN	SYBR	None	2.30002	22.503	22.5031	3.83484	-0.656616	1.57638	TRUE	0.189227	TRUE	3	17	1	83.933									N	N	N
86	H2	18CA	LINC01133	UNKNOWN	SYBR	None	0.546044	22.422	22.4219	3.75365	0.35755	0.780489	TRUE	0.16465	TRUE	3	18	1	83.5429									N	N	N
87	H3	18CA	DPP10-AS1	UNKNOWN	SYBR	None	2.17735	24.472	24.4716	5.80336	-0.118692	1.08575	TRUE	0.1335	TRUE	3	19	1	83.3478									N	N	N
88	H4	18CA	GAPDH	UNKNOWN	SYBR	None		18.668	18.6683				TRUE	0.169711	TRUE	3	14	1	84.7134									N	N	N
89	H5	18N	LINC00261	UNKNOWN	SYBR	None	1.45905	23.116	23.1159	4.49145			TRUE	0.189227	TRUE	3	18	1	84.0306									N	N	N
90	H6	18N	LINC01133	UNKNOWN	SYBR	None	0.699617	22.021	22.0206	3.3961			TRUE	0.16465	TRUE	3	17	1	83.6404									N	N	N
91	H7	18N	DPP10-AS1	UNKNOWN	SYBR	None	2.00538	24.547	24.5465	5.92206			TRUE	0.1335	TRUE	3	20	1	83.4453									N	N	N
92	H8	18N	GAPDH	UNKNOWN	SYBR	None		18.624	18.6245				TRUE	0.169711	TRUE	3	13	1	84.8109									N	N	N
9	A9	2CA	BBOX1-AS1	UNKNOWN	SYBR	None		28.66	28.6599	10.3302	4.65614	0.0396608	TRUE	0.141738	TRUE	3	24	1	84.0306									N	N	N
21	B9	2CA	MIR503-HG	UNKNOWN	SYBR	None		22.553	22.5532	4.22345	2.58361	0.166823	TRUE	0.134442	TRUE	3	18	1	83.6404									N	N	N
33	C9	2CA	DPP10-AS1	UNKNOWN	SYBR	None	0.00853084	32.129	32.1288	13.799	5.53359	0.0215886	TRUE	0.1335	TRUE	3	27	1	83.4453									N	N	N
81	G9	2CA	GAPDH	UNKNOWN	SYBR	None		18.33	18.3297				TRUE	0.169711	TRUE	3	13	1	84.8109									N	N	N
45	D9	2N	BBOX1-AS1	UNKNOWN	SYBR	None		24.909	24.9085	5.67406			TRUE	0.141738	TRUE	3	20	1	84.1281									N	N	N
57	E9	2N	MIR503-HG	UNKNOWN	SYBR	None		20.874	20.8743	1.63984			TRUE	0.134442	TRUE	3	16	1	83.7379									N	N	N
69	F9	2N	DPP10-AS1	UNKNOWN	SYBR	None	0.395155	27.5	27.4999	8.26544			TRUE	0.1335	TRUE	3	23	1	83.4453									N	N	N
93	H9	2N	GAPDH	UNKNOWN	SYBR	None		19.234	19.2345				TRUE	0.169711	TRUE	3	14	1	84.8109									N	N	N
22	B10	18CA	BBOX1-AS1	UNKNOWN	SYBR	None		31.003	31.0034	12.3351	-1.42136	2.67837	TRUE	0.141738	TRUE	3	26	1	81.0067									N	N	N
23	B11	18CA	MIR503-HG	UNKNOWN	SYBR	None		28.482	28.4821	9.81383	-1.14065	2.2048	TRUE	0.134442	TRUE	3	24	1	81.9821									N	N	N
88	H4	18CA	GAPDH	UNKNOWN	SYBR	None		18.668	18.6683				TRUE	0.169711	TRUE	3	14	1	84.7134									N	N	N
58	E10	18N	BBOX1-AS1	UNKNOWN	SYBR	None		32.381	32.3809	13.7565			TRUE	0.141738	TRUE	3	27	1	81.0067									N	N	N
59	E11	18N	MIR503-HG	UNKNOWN	SYBR	None		29.579	29.5789	10.9545			TRUE	0.134442	TRUE	3	25	1	82.2748	77.7878								N	N	Y
92	H8	18N	GAPDH	UNKNOWN	SYBR	None		18.624	18.6245				TRUE	0.169711	TRUE	3	13	1	84.8109									N	N	N
10	A10	9CA	BBOX1-AS1	UNKNOWN	SYBR	None		26.791	26.7913	10.3948	-5.1493	35.4889	TRUE	0.141738	TRUE	3	22	1	80.7141									N	N	N
11	A11	9CA	MIR503-HG	UNKNOWN	SYBR	None		27.303	27.3034	10.9069	-1.16125	2.23651	TRUE	0.134442	TRUE	3	23	1	82.0797									N	N	N
16	B4	9CA	GAPDH	UNKNOWN	SYBR	None		16.396	16.3965				TRUE	0.169711	TRUE	3	11	1	84.8109									N	N	N
46	D10	9N	BBOX1-AS1	UNKNOWN	SYBR	None		33.825	33.8255	15.5441			TRUE	0.141738	TRUE	3	29	1	80.9092									N	N	N
47	D11	9N	MIR503-HG	UNKNOWN	SYBR	None		30.35	30.3496	12.0682			TRUE	0.134442	TRUE	3	26	1	82.1772									N	N	N
20	B8	9N	GAPDH	UNKNOWN	SYBR	None		18.281	18.2814				TRUE	0.169711	TRUE	3	13	1	84.9085									N	N	N
34	C10	21CA	BBOX1-AS1	UNKNOWN	SYBR	None		27.474	27.4745	12.5149	-2.86406	7.28063	TRUE	0.141738	TRUE	3	23	1	80.9092									N	N	N
18	B6	21CA	GAPDH	UNKNOWN	SYBR	None		14.96	14.9596					TRUE	0.170324	TRUE	3	10	1	84.7568									N
70	F10	21N	BBOX1-AS1	UNKNOWN	SYBR	None		32.034	32.0342	15.3789			TRUE	0.141738	TRUE	3	27	1	81.0067									N	N	N
23	B11	21N	GAPDH	UNKNOWN	SYBR	None		16.655	16.6552					TRUE	0.170324	TRUE	3	11	1	84.7568									N
35	C11	21CA	MIR503-HG	UNKNOWN	SYBR	None		28.588	28.5882	13.6286	0.921569	0.527935	TRUE	0.134442	TRUE	3	24	1	82.1772									N	N	N
18	B6	21CA	GAPDH	UNKNOWN	SYBR	None		14.96	14.9596					TRUE	0.170324	TRUE	3	10	1	84.7568									N
71	F11	21N	MIR503-HG	UNKNOWN	SYBR	None		29.362	29.3622	12.707			TRUE	0.134442	TRUE	3	24	1	82.1772									N	N	N
23	B11	21N	GAPDH	UNKNOWN	SYBR	None		16.655	16.6552					TRUE	0.170324	TRUE	3	11	1	84.7568									N
