# Supplementary material for: Transcriptome profiling and co-expression network analysis of lncRNAs and mRNAs in colorectal cancer by RNA sequencing
Source: BMC Cancer. 2022 Jul 16;22:780. doi: 10.1186/s12885-022-09878-6 (PMC9288709; doi:10.1186/s12885-022-09878-6)
Supplement: Supplementary file 1 — Additional file 1. RT-qPCR result s of lncRNAs and mRNAs. [file 12885_2022_9878_MOESM1_ESM.zip › íúsupplementary qPCR raw data/2016-12-05 120305-ViiA7-export.xls]

## Sheet: Sample Setup
Block Type	96-Well Block (0.2mL)
Calibration is expired	No
Calibration performed on	2013-06-19 17:08:17 PM CST
Calibration Background is expired	Yes
Calibration Background performed on	2016-04-21 14:54:21 PM CST
Calibration CY5 is expired	Yes
Calibration CY5 performed on	2015-04-24 21:34:58 PM CST
Calibration FAM is expired	Yes
Calibration FAM performed on	2016-04-21 15:19:57 PM CST
Calibration MELTDOCTOR is expired	Yes
Calibration MELTDOCTOR performed on	2013-06-19 17:08:16 PM CST
Calibration NED is expired	Yes
Calibration NED performed on	2016-04-21 15:45:46 PM CST
Calibration ROI is expired	Yes
Calibration ROI performed on	2016-04-21 14:45:24 PM CST
Calibration ROX is expired	Yes
Calibration ROX performed on	2016-04-21 15:37:01 PM CST
Calibration SYBR is expired	Yes
Calibration SYBR performed on	2016-04-21 15:54:32 PM CST
Calibration TAMRA is expired	Yes
Calibration TAMRA performed on	2016-04-21 15:11:48 PM CST
Calibration Uniformity is expired	Yes
Calibration Uniformity performed on	2016-04-21 15:02:46 PM CST
Calibration VIC is expired	Yes
Calibration VIC performed on	2016-04-21 15:28:24 PM CST
Chemistry	SYBR_GREEN
Experiment File Name	D:\Documents and Settings\INSTR-ADMIN\Desktop\TOUJING\Gdd Lnc\2016-12-05 120305.eds
Experiment Name	2016-12-05 120305
Experiment Run End Time	2016-12-05 13:20:18 PM CST
Experiment Type	Comparative Cт (ΔΔCт)
Instrument Name	278990028
Instrument Serial Number	278990028
Instrument Type	ViiA 7
Passive Reference	ROX
Quantification Cycle Method	Ct
Signal Smoothing On	false
Stage/ Cycle where Analysis is performed	Stage 2, Step 2
Well	Well Position	Sample Name	Sample Color	Biogroup Name	Biogroup Color	Target Name	Target Color	Task	Reporter	Quencher	Quantity	Comments
1	A1	1CA	RGB(176,23,31)			LINC00261	RGB(176,23,31)	UNKNOWN	SYBR	None
2	A2	1CA	RGB(176,23,31)			LINC01133	RGB(0,0,255)	UNKNOWN	SYBR	None
3	A3	1CA	RGB(176,23,31)			DPP10-AS1	RGB(0,139,69)	UNKNOWN	SYBR	None
4	A4	1N	RGB(0,0,255)			LINC00261	RGB(176,23,31)	UNKNOWN	SYBR	None
5	A5	1N	RGB(0,0,255)			LINC01133	RGB(0,0,255)	UNKNOWN	SYBR	None
6	A6	1N	RGB(0,0,255)			DPP10-AS1	RGB(0,139,69)	UNKNOWN	SYBR	None
7	A7	79CA	RGB(0,0,255)			LINC00261	RGB(176,23,31)	UNKNOWN	SYBR	None
8	A8	79CA	RGB(0,0,255)			LINC01133	RGB(0,0,255)	UNKNOWN	SYBR	None
9	A9	79CA	RGB(0,0,255)			DPP10-AS1	RGB(0,139,69)	UNKNOWN	SYBR	None
10	A10	79N	RGB(0,139,69)			LINC00261	RGB(176,23,31)	UNKNOWN	SYBR	None
11	A11	79N	RGB(0,139,69)			LINC01133	RGB(0,0,255)	UNKNOWN	SYBR	None
12	A12	79N	RGB(0,139,69)			DPP10-AS1	RGB(0,139,69)	UNKNOWN	SYBR	None
13	B1	4CA	RGB(0,139,69)			LINC00261	RGB(176,23,31)	UNKNOWN	SYBR	None
14	B2	4CA	RGB(0,139,69)			LINC01133	RGB(0,0,255)	UNKNOWN	SYBR	None
15	B3	4CA	RGB(0,139,69)			DPP10-AS1	RGB(0,139,69)	UNKNOWN	SYBR	None
16	B4	4N	RGB(238,238,0)			LINC00261	RGB(176,23,31)	UNKNOWN	SYBR	None
17	B5	4N	RGB(238,238,0)			LINC01133	RGB(0,0,255)	UNKNOWN	SYBR	None
18	B6	4N	RGB(238,238,0)			DPP10-AS1	RGB(0,139,69)	UNKNOWN	SYBR	None
19	B7	2CA	RGB(238,238,0)			SATB2-AS1	RGB(238,238,0)	UNKNOWN	SYBR	None
20	B8	2CA	RGB(238,238,0)			SGK2	RGB(139,137,112)	UNKNOWN	SYBR	None
21	B9	2N	RGB(238,121,66)			SATB2-AS1	RGB(238,238,0)	UNKNOWN	SYBR	None
22	B10	2N	RGB(238,121,66)			SGK2	RGB(139,137,112)	UNKNOWN	SYBR	None
23	B11
24	B12
25	C1	7CA	RGB(139,137,112)			LINC00261	RGB(176,23,31)	UNKNOWN	SYBR	None
26	C2	7CA	RGB(139,137,112)			LINC01133	RGB(0,0,255)	UNKNOWN	SYBR	None
27	C3	7CA	RGB(139,137,112)			DPP10-AS1	RGB(0,139,69)	UNKNOWN	SYBR	None
28	C4	7N	RGB(238,121,66)			LINC00261	RGB(176,23,31)	UNKNOWN	SYBR	None
29	C5	7N	RGB(238,121,66)			LINC01133	RGB(0,0,255)	UNKNOWN	SYBR	None
30	C6	7N	RGB(238,121,66)			DPP10-AS1	RGB(0,139,69)	UNKNOWN	SYBR	None
31	C7	3CA	RGB(142,56,142)			SATB2-AS1	RGB(238,238,0)	UNKNOWN	SYBR	None
32	C8	3CA	RGB(142,56,142)			SGK2	RGB(139,137,112)	UNKNOWN	SYBR	None
33	C9	3N	RGB(198,113,113)			SATB2-AS1	RGB(238,238,0)	UNKNOWN	SYBR	None
34	C10	3N	RGB(198,113,113)			SGK2	RGB(139,137,112)	UNKNOWN	SYBR	None
35	C11
36	C12
37	D1	15CA	RGB(142,56,142)			LINC00261	RGB(176,23,31)	UNKNOWN	SYBR	None
38	D2	15CA	RGB(142,56,142)			LINC01133	RGB(0,0,255)	UNKNOWN	SYBR	None
39	D3	15CA	RGB(142,56,142)			DPP10-AS1	RGB(0,139,69)	UNKNOWN	SYBR	None
40	D4	15N	RGB(198,113,113)			LINC00261	RGB(176,23,31)	UNKNOWN	SYBR	None
41	D5	15N	RGB(198,113,113)			LINC01133	RGB(0,0,255)	UNKNOWN	SYBR	None
42	D6	15N	RGB(198,113,113)			DPP10-AS1	RGB(0,139,69)	UNKNOWN	SYBR	None
43	D7	9CA	RGB(0,245,255)			MAFG-AS1	RGB(238,121,66)	UNKNOWN	SYBR	None
44	D8	9CA	RGB(0,245,255)			MAFG-AS1	RGB(238,121,66)	UNKNOWN	SYBR	None
45	D9	9N	RGB(139,137,112)			SLCO4A1-AS1	RGB(255,127,0)	UNKNOWN	SYBR	None
46	D10	9N	RGB(139,137,112)			SLCO4A1-AS1	RGB(255,127,0)	UNKNOWN	SYBR	None
47	D11
48	D12
49	E1	16CA	RGB(0,245,255)			LINC00261	RGB(176,23,31)	UNKNOWN	SYBR	None
50	E2	16CA	RGB(0,245,255)			LINC01133	RGB(0,0,255)	UNKNOWN	SYBR	None
51	E3	16CA	RGB(0,245,255)			DPP10-AS1	RGB(0,139,69)	UNKNOWN	SYBR	None
52	E4	16N	RGB(238,220,130)			LINC00261	RGB(176,23,31)	UNKNOWN	SYBR	None
53	E5	16N	RGB(238,220,130)			LINC01133	RGB(0,0,255)	UNKNOWN	SYBR	None
54	E6	16N	RGB(238,220,130)			DPP10-AS1	RGB(0,139,69)	UNKNOWN	SYBR	None
55	E7	77CA	RGB(238,18,137)			COL4A1	RGB(142,56,142)	UNKNOWN	SYBR	None
56	E8	77N	RGB(176,23,31)			COL4A1	RGB(142,56,142)	UNKNOWN	SYBR	None
57	E9	77CA	RGB(238,18,137)			SEMA6A-AS1	RGB(142,142,56)	UNKNOWN	SYBR	None
58	E10	77N	RGB(176,23,31)			SEMA6A-AS1	RGB(142,142,56)	UNKNOWN	SYBR	None
59	E11
60	E12
61	F1	21CA	RGB(255,127,0)			LINC00261	RGB(176,23,31)	UNKNOWN	SYBR	None
62	F2	21CA	RGB(255,127,0)			LINC01133	RGB(0,0,255)	UNKNOWN	SYBR	None
63	F3	21CA	RGB(255,127,0)			DPP10-AS1	RGB(0,139,69)	UNKNOWN	SYBR	None
64	F4	21N	RGB(142,142,56)			LINC00261	RGB(176,23,31)	UNKNOWN	SYBR	None
65	F5	21N	RGB(142,142,56)			LINC01133	RGB(0,0,255)	UNKNOWN	SYBR	None
66	F6	21N	RGB(142,142,56)			DPP10-AS1	RGB(0,139,69)	UNKNOWN	SYBR	None
67	F7	77CA	RGB(238,18,137)			OSMR	RGB(198,113,113)	UNKNOWN	SYBR	None
68	F8	77N	RGB(176,23,31)			OSMR	RGB(198,113,113)	UNKNOWN	SYBR	None
69	F9
70	F10
71	F11
72	F12
73	G1	45CA	RGB(238,44,44)			LINC00261	RGB(176,23,31)	UNKNOWN	SYBR	None
74	G2	45CA	RGB(238,44,44)			LINC01133	RGB(0,0,255)	UNKNOWN	SYBR	None
75	G3	45CA	RGB(238,44,44)			DPP10-AS1	RGB(0,139,69)	UNKNOWN	SYBR	None
76	G4	45N	RGB(51,161,201)			LINC00261	RGB(176,23,31)	UNKNOWN	SYBR	None
77	G5	45N	RGB(51,161,201)			LINC01133	RGB(0,0,255)	UNKNOWN	SYBR	None
78	G6	45N	RGB(51,161,201)			DPP10-AS1	RGB(0,139,69)	UNKNOWN	SYBR	None
79	G7	77CA	RGB(238,18,137)			THBS2	RGB(0,245,255)	UNKNOWN	SYBR	None
80	G8	77N	RGB(176,23,31)			THBS2	RGB(0,245,255)	UNKNOWN	SYBR	None
81	G9
82	G10
83	G11
84	G12
85	H1	77CA	RGB(238,18,137)			LINC00261	RGB(176,23,31)	UNKNOWN	SYBR	None
86	H2	77CA	RGB(238,18,137)			LINC01133	RGB(0,0,255)	UNKNOWN	SYBR	None
87	H3	77CA	RGB(238,18,137)			DPP10-AS1	RGB(0,139,69)	UNKNOWN	SYBR	None
88	H4	77N	RGB(176,23,31)			LINC00261	RGB(176,23,31)	UNKNOWN	SYBR	None
89	H5	77N	RGB(176,23,31)			LINC01133	RGB(0,0,255)	UNKNOWN	SYBR	None
90	H6	77N	RGB(176,23,31)			DPP10-AS1	RGB(0,139,69)	UNKNOWN	SYBR	None
91	H7	77CA	RGB(238,18,137)			MIR4435-1HG	RGB(238,220,130)	UNKNOWN	SYBR	None
92	H8	77N	RGB(176,23,31)			MIR4435-1HG	RGB(238,220,130)	UNKNOWN	SYBR	None
93	H9
94	H10
95	H11
96	H12

## Sheet: Amplification Data
Block Type	96-Well Block (0.2mL)
Calibration is expired	No
Calibration performed on	2013-06-19 17:08:17 PM CST
Calibration Background is expired	Yes
Calibration Background performed on	2016-04-21 14:54:21 PM CST
Calibration CY5 is expired	Yes
Calibration CY5 performed on	2015-04-24 21:34:58 PM CST
Calibration FAM is expired	Yes
Calibration FAM performed on	2016-04-21 15:19:57 PM CST
Calibration MELTDOCTOR is expired	Yes
Calibration MELTDOCTOR performed on	2013-06-19 17:08:16 PM CST
Calibration NED is expired	Yes
Calibration NED performed on	2016-04-21 15:45:46 PM CST
Calibration ROI is expired	Yes
Calibration ROI performed on	2016-04-21 14:45:24 PM CST
Calibration ROX is expired	Yes
Calibration ROX performed on	2016-04-21 15:37:01 PM CST
Calibration SYBR is expired	Yes
Calibration SYBR performed on	2016-04-21 15:54:32 PM CST
Calibration TAMRA is expired	Yes
Calibration TAMRA performed on	2016-04-21 15:11:48 PM CST
Calibration Uniformity is expired	Yes
Calibration Uniformity performed on	2016-04-21 15:02:46 PM CST
Calibration VIC is expired	Yes
Calibration VIC performed on	2016-04-21 15:28:24 PM CST
Chemistry	SYBR_GREEN
Experiment File Name	D:\Documents and Settings\INSTR-ADMIN\Desktop\TOUJING\Gdd Lnc\2016-12-05 120305.eds
Experiment Name	2016-12-05 120305
Experiment Run End Time	2016-12-05 13:20:18 PM CST
Experiment Type	Comparative Cт (ΔΔCт)
Instrument Name	278990028
Instrument Serial Number	278990028
Instrument Type	ViiA 7
Passive Reference	ROX
Quantification Cycle Method	Ct
Signal Smoothing On	false
Stage/ Cycle where Analysis is performed	Stage 2, Step 2
Well	Cycle	Target Name	Rn	Delta Rn
1	1	LINC00261	0.126605	-0.0130355
1	2	LINC00261	0.135726	-0.00946251
1	3	LINC00261	0.147394	-0.00334301
1	4	LINC00261	0.154543	-0.00174243
1	5	LINC00261	0.162952	0.00111827
1	6	LINC00261	0.168043	0.000661325
1	7	LINC00261	0.173793	0.00086321
1	8	LINC00261	0.179586	0.00110737
1	9	LINC00261	0.186422	0.00239516
1	10	LINC00261	0.190964	0.00138862
1	11	LINC00261	0.196573	0.00144952
1	12	LINC00261	0.202268	0.00159632
1	13	LINC00261	0.205143	-0.00107727
1	14	LINC00261	0.209338	-0.00242966
1	15	LINC00261	0.215503	-0.00181325
1	16	LINC00261	0.222691	-0.000174165
1	17	LINC00261	0.231885	0.0034716
1	18	LINC00261	0.246075	0.0121142
1	19	LINC00261	0.268103	0.0285938
1	20	LINC00261	0.308545	0.0634872
1	21	LINC00261	0.380346	0.12974
1	22	LINC00261	0.505646	0.249491
1	23	LINC00261	0.713	0.451297
1	24	LINC00261	1.00755	0.740302
1	25	LINC00261	1.35772	1.08492
1	26	LINC00261	1.69091	1.41257
1	27	LINC00261	1.94561	1.66171
1	28	LINC00261	2.11276	1.82332
1	29	LINC00261	2.21783	1.92283
1	30	LINC00261	2.28684	1.9863
1	31	LINC00261	2.33407	2.02798
1	32	LINC00261	2.36488	2.05324
1	33	LINC00261	2.38837	2.07118
1	34	LINC00261	2.40882	2.08608
1	35	LINC00261	2.4231	2.09482
1	36	LINC00261	2.4304	2.09657
1	37	LINC00261	2.43655	2.09717
1	38	LINC00261	2.43738	2.09245
1	39	LINC00261	2.44103	2.09056
1	40	LINC00261	2.44851	2.09249
2	1	LINC01133	0.118611	-0.00508208
2	2	LINC01133	0.120605	-0.00753476
2	3	LINC01133	0.127653	-0.00493337
2	4	LINC01133	0.135093	-0.00194019
2	5	LINC01133	0.141559	7.87737e-05
2	6	LINC01133	0.146581	0.000653893
2	7	LINC01133	0.152869	0.002495
2	8	LINC01133	0.15768	0.00285921
2	9	LINC01133	0.161553	0.00228522
2	10	LINC01133	0.165628	0.00191276
2	11	LINC01133	0.170085	0.00192278
2	12	LINC01133	0.173525	0.000916621
2	13	LINC01133	0.177126	7.07208e-05
2	14	LINC01133	0.180914	-0.000588125
2	15	LINC01133	0.182877	-0.0030728
2	16	LINC01133	0.186993	-0.00340338
2	17	LINC01133	0.194294	-0.000548865
2	18	LINC01133	0.200582	0.00129175
2	19	LINC01133	0.210255	0.00651849
2	20	LINC01133	0.229308	0.0211238
2	21	LINC01133	0.263645	0.0510144
2	22	LINC01133	0.324643	0.107565
2	23	LINC01133	0.43559	0.214065
2	24	LINC01133	0.617965	0.391994
2	25	LINC01133	0.883155	0.652737
2	26	LINC01133	1.20797	0.973107
2	27	LINC01133	1.52866	1.28935
2	28	LINC01133	1.79262	1.54886
2	29	LINC01133	1.9861	1.7379
2	30	LINC01133	2.11138	1.85872
2	31	LINC01133	2.19778	1.94068
2	32	LINC01133	2.25903	1.99748
2	33	LINC01133	2.29921	2.03322
2	34	LINC01133	2.32722	2.05678
2	35	LINC01133	2.34618	2.07129
2	36	LINC01133	2.3582	2.07886
2	37	LINC01133	2.36308	2.0793
2	38	LINC01133	2.36515	2.07693
2	39	LINC01133	2.36392	2.07125
2	40	LINC01133	2.362	2.06488
3	1	DPP10-AS1	0.10847	-0.0242264
3	2	DPP10-AS1	0.111802	-0.0246587
3	3	DPP10-AS1	0.123579	-0.0166447
3	4	DPP10-AS1	0.134249	-0.00973893
3	5	DPP10-AS1	0.142674	-0.00507768
3	6	DPP10-AS1	0.149052	-0.00246418
3	7	DPP10-AS1	0.155268	-1.17995e-05
3	8	DPP10-AS1	0.161428	0.00238388
3	9	DPP10-AS1	0.16686	0.00405255
3	10	DPP10-AS1	0.172935	0.00636357
3	11	DPP10-AS1	0.177612	0.00727627
3	12	DPP10-AS1	0.181697	0.00759764
3	13	DPP10-AS1	0.185865	0.00800116
3	14	DPP10-AS1	0.188161	0.00653336
3	15	DPP10-AS1	0.190554	0.00516291
3	16	DPP10-AS1	0.194568	0.00541262
3	17	DPP10-AS1	0.197945	0.00502597
3	18	DPP10-AS1	0.199157	0.00247344
3	19	DPP10-AS1	0.20242	0.00197305
3	20	DPP10-AS1	0.205355	0.00114402
3	21	DPP10-AS1	0.2064	-0.00157549
3	22	DPP10-AS1	0.207582	-0.00415744
3	23	DPP10-AS1	0.20968	-0.00582302
3	24	DPP10-AS1	0.21382	-0.00544677
3	25	DPP10-AS1	0.218077	-0.00495388
3	26	DPP10-AS1	0.222175	-0.00462013
3	27	DPP10-AS1	0.227672	-0.0028864
3	28	DPP10-AS1	0.236858	0.00253498
3	29	DPP10-AS1	0.255799	0.0177124
3	30	DPP10-AS1	0.290389	0.0485387
3	31	DPP10-AS1	0.354384	0.108769
3	32	DPP10-AS1	0.467228	0.21785
3	33	DPP10-AS1	0.652008	0.398865
3	34	DPP10-AS1	0.921395	0.664489
3	35	DPP10-AS1	1.24983	0.989158
3	36	DPP10-AS1	1.56524	1.3008
3	37	DPP10-AS1	1.80694	1.53874
3	38	DPP10-AS1	1.96904	1.69707
3	39	DPP10-AS1	2.06989	1.79416
3	40	DPP10-AS1	2.13075	1.85126
4	1	LINC00261	0.0505003	-0.00652015
4	2	LINC00261	0.0525681	-0.00783806
4	3	LINC00261	0.0593138	-0.00447811
4	4	LINC00261	0.0648132	-0.00236436
4	5	LINC00261	0.0690942	-0.00146909
4	6	LINC00261	0.0742787	0.000329604
4	7	LINC00261	0.0788715	0.00153673
4	8	LINC00261	0.0836254	0.00290489
4	9	LINC00261	0.0864753	0.00236897
4	10	LINC00261	0.0891641	0.00167212
4	11	LINC00261	0.0920325	0.00115477
4	12	LINC00261	0.096223	0.00195946
4	13	LINC00261	0.0987834	0.00113413
4	14	LINC00261	0.102894	0.00185888
4	15	LINC00261	0.104647	0.000226121
4	16	LINC00261	0.107723	-8.30018e-05
4	17	LINC00261	0.109519	-0.00167284
4	18	LINC00261	0.111967	-0.00261068
4	19	LINC00261	0.116008	-0.00195607
4	20	LINC00261	0.120838	-0.000511524
4	21	LINC00261	0.129803	0.00506827
4	22	LINC00261	0.144788	0.0166669
4	23	LINC00261	0.172917	0.0414105
4	24	LINC00261	0.224052	0.0891592
4	25	LINC00261	0.316974	0.178696
4	26	LINC00261	0.475943	0.334279
4	27	LINC00261	0.71969	0.57464
4	28	LINC00261	1.038	0.889566
4	29	LINC00261	1.37197	1.22014
4	30	LINC00261	1.65638	1.50117
4	31	LINC00261	1.85616	1.69757
4	32	LINC00261	1.98492	1.82294
4	33	LINC00261	2.06672	1.90136
4	34	LINC00261	2.1203	1.95155
4	35	LINC00261	2.15677	1.98463
4	36	LINC00261	2.18347	2.00795
4	37	LINC00261	2.2046	2.02569
4	38	LINC00261	2.22179	2.0395
4	39	LINC00261	2.23403	2.04835
4	40	LINC00261	2.23938	2.05032
5	1	LINC01133	0.0548127	-0.00851221
5	2	LINC01133	0.0600503	-0.00693561
5	3	LINC01133	0.0671734	-0.0034736
5	4	LINC01133	0.0733376	-0.000970381
5	5	LINC01133	0.0788371	0.000868062
5	6	LINC01133	0.0835274	0.00189732
5	7	LINC01133	0.0869123	0.00162119
5	8	LINC01133	0.0907852	0.00183305
5	9	LINC01133	0.0940564	0.00144318
5	10	LINC01133	0.0977562	0.00148202
5	11	LINC01133	0.100399	0.00046368
5	12	LINC01133	0.103766	0.00016929
5	13	LINC01133	0.105512	-0.00174493
5	14	LINC01133	0.107866	-0.00305234
5	15	LINC01133	0.111125	-0.00345478
5	16	LINC01133	0.118984	0.000744055
5	17	LINC01133	0.12108	-0.000820935
5	18	LINC01133	0.125555	-7.05101e-06
5	19	LINC01133	0.132226	0.00300215
5	20	LINC01133	0.141946	0.00906121
5	21	LINC01133	0.160804	0.0242587
5	22	LINC01133	0.195905	0.0556988
5	23	LINC01133	0.2603	0.116432
5	24	LINC01133	0.374608	0.227079
5	25	LINC01133	0.561291	0.410102
5	26	LINC01133	0.821198	0.666347
5	27	LINC01133	1.12166	0.963152
5	28	LINC01133	1.40295	1.24078
5	29	LINC01133	1.62167	1.45584
5	30	LINC01133	1.77461	1.60511
5	31	LINC01133	1.87491	1.70175
5	32	LINC01133	1.94147	1.76465
5	33	LINC01133	1.98883	1.80835
5	34	LINC01133	2.01814	1.834
5	35	LINC01133	2.0425	1.8547
5	36	LINC01133	2.05919	1.86773
5	37	LINC01133	2.06662	1.87149
5	38	LINC01133	2.07371	1.87493
5	39	LINC01133	2.0775	1.87505
5	40	LINC01133	2.07613	1.87002
6	1	DPP10-AS1	0.0324153	-0.00143859
6	2	DPP10-AS1	0.0327262	-0.00382341
6	3	DPP10-AS1	0.0361331	-0.00311224
6	4	DPP10-AS1	0.038407	-0.00353402
6	5	DPP10-AS1	0.0427533	-0.00188338
6	6	DPP10-AS1	0.0471935	-0.000138894
6	7	DPP10-AS1	0.0512843	0.00125621
6	8	DPP10-AS1	0.0549999	0.00227614
6	9	DPP10-AS1	0.0585298	0.00311035
6	10	DPP10-AS1	0.0615176	0.00340246
6	11	DPP10-AS1	0.0635209	0.00271011
6	12	DPP10-AS1	0.0659283	0.00242177
6	13	DPP10-AS1	0.0671015	0.000899304
6	14	DPP10-AS1	0.0688786	-1.92661e-05
6	15	DPP10-AS1	0.0712011	-0.000392506
6	16	DPP10-AS1	0.0731143	-0.00117492
6	17	DPP10-AS1	0.0748406	-0.00214437
6	18	DPP10-AS1	0.0771193	-0.00256139
6	19	DPP10-AS1	0.0805287	-0.00184764
6	20	DPP10-AS1	0.08369	-0.00138202
6	21	DPP10-AS1	0.089882	0.00211429
6	22	DPP10-AS1	0.0977717	0.00730831
6	23	DPP10-AS1	0.113813	0.0206537
6	24	DPP10-AS1	0.14564	0.0497851
6	25	DPP10-AS1	0.203088	0.104538
6	26	DPP10-AS1	0.305532	0.204286
6	27	DPP10-AS1	0.475363	0.371421
6	28	DPP10-AS1	0.722491	0.615854
6	29	DPP10-AS1	1.0217	0.912369
6	30	DPP10-AS1	1.30914	1.19711
6	31	DPP10-AS1	1.5334	1.41867
6	32	DPP10-AS1	1.68618	1.56876
6	33	DPP10-AS1	1.78691	1.66679
6	34	DPP10-AS1	1.85254	1.72973
6	35	DPP10-AS1	1.89421	1.7687
6	36	DPP10-AS1	1.92479	1.79659
6	37	DPP10-AS1	1.94928	1.81838
6	38	DPP10-AS1	1.96475	1.83116
6	39	DPP10-AS1	1.98008	1.84379
6	40	DPP10-AS1	1.99051	1.85152
7	1	LINC00261	0.0696963	-0.00144771
7	2	LINC00261	0.0696105	-0.00528964
7	3	LINC00261	0.0757621	-0.00289422
7	4	LINC00261	0.0824072	-5.40176e-06
7	5	LINC00261	0.0865776	0.000408857
7	6	LINC00261	0.0895057	-0.000419268
7	7	LINC00261	0.0932027	-0.000478449
7	8	LINC00261	0.0981619	0.000724596
7	9	LINC00261	0.102078	0.000884172
7	10	LINC00261	0.10678	0.00183022
7	11	LINC00261	0.110222	0.00151578
7	12	LINC00261	0.114267	0.0018048
7	13	LINC00261	0.117079	0.000860297
7	14	LINC00261	0.120221	0.00024692
7	15	LINC00261	0.123027	-0.000703201
7	16	LINC00261	0.125937	-0.00155019
7	17	LINC00261	0.129365	-0.00187776
7	18	LINC00261	0.133634	-0.0013651
7	19	LINC00261	0.139773	0.00101796
7	20	LINC00261	0.148523	0.00601137
7	21	LINC00261	0.163732	0.0174645
7	22	LINC00261	0.191188	0.0411641
7	23	LINC00261	0.241619	0.0878389
7	24	LINC00261	0.331094	0.173558
7	25	LINC00261	0.482333	0.321041
7	26	LINC00261	0.712339	0.54729
7	27	LINC00261	1.00488	0.836072
7	28	LINC00261	1.3047	1.13214
7	29	LINC00261	1.55221	1.3759
7	30	LINC00261	1.72195	1.54188
7	31	LINC00261	1.83239	1.64856
7	32	LINC00261	1.90275	1.71517
7	33	LINC00261	1.94856	1.75722
7	34	LINC00261	1.97728	1.78218
7	35	LINC00261	2.00025	1.80139
7	36	LINC00261	2.01879	1.81618
7	37	LINC00261	2.03163	1.82526
7	38	LINC00261	2.04408	1.83395
7	39	LINC00261	2.05277	1.83889
7	40	LINC00261	2.05501	1.83737
8	1	LINC01133	0.0718115	-0.00338386
8	2	LINC01133	0.0723214	-0.00653148
8	3	LINC01133	0.0785989	-0.00391147
8	4	LINC01133	0.0842583	-0.00190961
8	5	LINC01133	0.088354	-0.00147148
8	6	LINC01133	0.0938712	0.000388214
8	7	LINC01133	0.0989444	0.00180397
8	8	LINC01133	0.102734	0.00193627
8	9	LINC01133	0.107295	0.00283917
8	10	LINC01133	0.109925	0.00181191
8	11	LINC01133	0.11294	0.00116997
8	12	LINC01133	0.117617	0.00218849
8	13	LINC01133	0.120431	0.00134561
8	14	LINC01133	0.123155	0.000412189
8	15	LINC01133	0.125916	-0.000485034
8	16	LINC01133	0.127426	-0.00263248
8	17	LINC01133	0.131603	-0.0021128
8	18	LINC01133	0.135759	-0.00161444
8	19	LINC01133	0.141272	0.000241524
8	20	LINC01133	0.149614	0.00492538
8	21	LINC01133	0.165441	0.0170949
8	22	LINC01133	0.193834	0.0418304
8	23	LINC01133	0.242913	0.0872521
8	24	LINC01133	0.33288	0.173562
8	25	LINC01133	0.479676	0.3167
8	26	LINC01133	0.689082	0.522449
8	27	LINC01133	0.935573	0.765282
8	28	LINC01133	1.17345	0.999499
8	29	LINC01133	1.3628	1.18519
8	30	LINC01133	1.49312	1.31185
8	31	LINC01133	1.57539	1.39047
8	32	LINC01133	1.63138	1.4428
8	33	LINC01133	1.67141	1.47918
8	34	LINC01133	1.69679	1.5009
8	35	LINC01133	1.71564	1.51609
8	36	LINC01133	1.73002	1.52681
8	37	LINC01133	1.73808	1.53121
8	38	LINC01133	1.74325	1.53273
8	39	LINC01133	1.74599	1.53181
8	40	LINC01133	1.74867	1.53083
9	1	DPP10-AS1	0.0679757	-0.00802653
9	2	DPP10-AS1	0.070275	-0.00879404
9	3	DPP10-AS1	0.0796027	-0.00253316
9	4	DPP10-AS1	0.0817168	-0.00348595
9	5	DPP10-AS1	0.0833314	-0.00493813
9	6	DPP10-AS1	0.0885141	-0.00282231
9	7	DPP10-AS1	0.0950033	0.000599987
9	8	DPP10-AS1	0.0993212	0.00185105
9	9	DPP10-AS1	0.103256	0.00271866
9	10	DPP10-AS1	0.107107	0.00350269
9	11	DPP10-AS1	0.1102	0.00352921
9	12	DPP10-AS1	0.112985	0.00324784
9	13	DPP10-AS1	0.115566	0.00276176
9	14	DPP10-AS1	0.11833	0.00245833
9	15	DPP10-AS1	0.121558	0.0026204
9	16	DPP10-AS1	0.123537	0.00153177
9	17	DPP10-AS1	0.125626	0.000554708
9	18	DPP10-AS1	0.127242	-0.00089684
9	19	DPP10-AS1	0.12909	-0.00211574
9	20	DPP10-AS1	0.132655	-0.00161763
9	21	DPP10-AS1	0.133896	-0.00344363
9	22	DPP10-AS1	0.136636	-0.00377041
9	23	DPP10-AS1	0.142145	-0.00132785
9	24	DPP10-AS1	0.148115	0.00157525
9	25	DPP10-AS1	0.157527	0.00792078
9	26	DPP10-AS1	0.178297	0.0256234
9	27	DPP10-AS1	0.214711	0.0589712
9	28	DPP10-AS1	0.279092	0.120285
9	29	DPP10-AS1	0.392019	0.230145
9	30	DPP10-AS1	0.572044	0.407103
9	31	DPP10-AS1	0.816683	0.648675
9	32	DPP10-AS1	1.09084	0.919767
9	33	DPP10-AS1	1.3416	1.16746
9	34	DPP10-AS1	1.53073	1.35352
9	35	DPP10-AS1	1.66152	1.48125
9	36	DPP10-AS1	1.75024	1.5669
9	37	DPP10-AS1	1.80836	1.62195
9	38	DPP10-AS1	1.85282	1.66334
9	39	DPP10-AS1	1.88719	1.69465
9	40	DPP10-AS1	1.9091	1.71349
10	1	LINC00261	0.0157706	-0.00435203
10	2	LINC00261	0.0185612	-0.00390519
10	3	LINC00261	0.0236198	-0.00119027
10	4	LINC00261	0.0258362	-0.0013177
10	5	LINC00261	0.0287971	-0.000700515
10	6	LINC00261	0.0324509	0.000609587
10	7	LINC00261	0.0347733	0.000588177
10	8	LINC00261	0.0381604	0.00163159
10	9	LINC00261	0.0408513	0.00197867
10	10	LINC00261	0.0420962	0.000879832
10	11	LINC00261	0.0442123	0.000652224
10	12	LINC00261	0.0460179	0.000114128
10	13	LINC00261	0.0466727	-0.00157489
10	14	LINC00261	0.0495863	-0.00100503
10	15	LINC00261	0.0518567	-0.00107833
10	16	LINC00261	0.0552066	-7.22209e-05
10	17	LINC00261	0.0581073	0.000484765
10	18	LINC00261	0.0634608	0.00349447
10	19	LINC00261	0.0747053	0.0123953
10	20	LINC00261	0.0922271	0.0275734
10	21	LINC00261	0.124726	0.0577287
10	22	LINC00261	0.182945	0.113603
10	23	LINC00261	0.291158	0.219473
10	24	LINC00261	0.471805	0.397776
10	25	LINC00261	0.730951	0.654579
10	26	LINC00261	1.04922	0.970505
10	27	LINC00261	1.35706	1.276
10	28	LINC00261	1.59787	1.51447
10	29	LINC00261	1.76136	1.67561
10	30	LINC00261	1.86065	1.77256
10	31	LINC00261	1.92668	1.83625
10	32	LINC00261	1.9708	1.87802
10	33	LINC00261	2.00276	1.90764
10	34	LINC00261	2.02407	1.9266
10	35	LINC00261	2.0409	1.94109
10	36	LINC00261	2.05651	1.95436
10	37	LINC00261	2.06565	1.96115
10	38	LINC00261	2.07135	1.96451
10	39	LINC00261	2.07608	1.96689
10	40	LINC00261	2.08141	1.96988
11	1	LINC01133	0.0322536	-0.000703089
11	2	LINC01133	0.0342421	-0.000947686
11	3	LINC01133	0.0373653	-5.75996e-05
11	4	LINC01133	0.0384805	-0.0011755
11	5	LINC01133	0.0411926	-0.00069653
11	6	LINC01133	0.044853	0.000730832
11	7	LINC01133	0.046853	0.00049765
11	8	LINC01133	0.0483344	-0.000253981
11	9	LINC01133	0.0516238	0.000802302
11	10	LINC01133	0.0547147	0.00166012
11	11	LINC01133	0.0557268	0.000439083
11	12	LINC01133	0.0578109	0.000290059
11	13	LINC01133	0.0588424	-0.000911553
11	14	LINC01133	0.0604886	-0.00149843
11	15	LINC01133	0.0637805	-0.00043967
11	16	LINC01133	0.0670665	0.000613215
11	17	LINC01133	0.0742726	0.00558625
11	18	LINC01133	0.0848217	0.0139023
11	19	LINC01133	0.103571	0.0304188
11	20	LINC01133	0.139091	0.0637054
11	21	LINC01133	0.202725	0.125106
11	22	LINC01133	0.316889	0.237037
11	23	LINC01133	0.497625	0.41554
11	24	LINC01133	0.75241	0.668092
11	25	LINC01133	1.04145	0.954901
11	26	LINC01133	1.30635	1.21757
11	27	LINC01133	1.51299	1.42197
11	28	LINC01133	1.65352	1.56026
11	29	LINC01133	1.74269	1.6472
11	30	LINC01133	1.80397	1.70625
11	31	LINC01133	1.84699	1.74704
11	32	LINC01133	1.8759	1.77372
11	33	LINC01133	1.89495	1.79053
11	34	LINC01133	1.90658	1.79993
11	35	LINC01133	1.91657	1.80769
11	36	LINC01133	1.92255	1.81144
11	37	LINC01133	1.92253	1.80919
11	38	LINC01133	1.92717	1.81159
11	39	LINC01133	1.92718	1.80937
11	40	LINC01133	1.92693	1.80688
12	1	DPP10-AS1	0.0350927	0.000683762
12	2	DPP10-AS1	0.0360219	-0.000292732
12	3	DPP10-AS1	0.0367484	-0.00147188
12	4	DPP10-AS1	0.0387764	-0.00134958
12	5	DPP10-AS1	0.0416999	-0.000331733
12	6	DPP10-AS1	0.0455577	0.00162039
12	7	DPP10-AS1	0.0468379	0.000994893
12	8	DPP10-AS1	0.0481787	0.000430018
12	9	DPP10-AS1	0.0507974	0.00114304
12	10	DPP10-AS1	0.0521692	0.000609236
12	11	DPP10-AS1	0.0542966	0.000830937
12	12	DPP10-AS1	0.0557108	0.000339456
12	13	DPP10-AS1	0.0572867	9.73939e-06
12	14	DPP10-AS1	0.0580183	-0.00116436
12	15	DPP10-AS1	0.0603018	-0.000786569
12	16	DPP10-AS1	0.0608587	-0.00213536
12	17	DPP10-AS1	0.0637204	-0.00117925
12	18	DPP10-AS1	0.0692464	0.00244101
12	19	DPP10-AS1	0.0748995	0.00618846
12	20	DPP10-AS1	0.084912	0.0142953
12	21	DPP10-AS1	0.0993792	0.0268568
12	22	DPP10-AS1	0.130647	0.0562195
12	23	DPP10-AS1	0.190378	0.114044
12	24	DPP10-AS1	0.294279	0.216039
12	25	DPP10-AS1	0.470984	0.390839
12	26	DPP10-AS1	0.731241	0.64919
12	27	DPP10-AS1	1.05397	0.97001
12	28	DPP10-AS1	1.37727	1.29141
12	29	DPP10-AS1	1.63819	1.55042
12	30	DPP10-AS1	1.82196	1.73229
12	31	DPP10-AS1	1.94933	1.85775
12	32	DPP10-AS1	2.02972	1.93623
12	33	DPP10-AS1	2.08499	1.9896
12	34	DPP10-AS1	2.13103	2.03373
12	35	DPP10-AS1	2.16449	2.06529
12	36	DPP10-AS1	2.18534	2.08423
12	37	DPP10-AS1	2.20168	2.09867
12	38	DPP10-AS1	2.2148	2.10988
12	39	DPP10-AS1	2.2275	2.12067
12	40	DPP10-AS1	2.2362	2.12747
13	1	LINC00261	0.0399215	0.0131688
13	2	LINC00261	0.0362596	0.00823984
13	3	LINC00261	0.0301259	0.000839077
13	4	LINC00261	0.0293462	-0.00120762
13	5	LINC00261	0.0318079	-1.29429e-05
13	6	LINC00261	0.032776	-0.000311921
13	7	LINC00261	0.0342039	-0.000151054
13	8	LINC00261	0.0347373	-0.000884695
13	9	LINC00261	0.0371322	0.00024318
13	10	LINC00261	0.039788	0.00163196
13	11	LINC00261	0.0399839	0.000560773
13	12	LINC00261	0.0398762	-0.000813906
13	13	LINC00261	0.0413275	-0.000629692
13	14	LINC00261	0.0440234	0.000799217
13	15	LINC00261	0.0454663	0.000975112
13	16	LINC00261	0.0458059	4.76138e-05
13	17	LINC00261	0.0470085	-1.67681e-05
13	18	LINC00261	0.0476449	-0.000647439
13	19	LINC00261	0.0503932	0.000833802
13	20	LINC00261	0.0513847	0.000558293
13	21	LINC00261	0.0514932	-0.000600251
13	22	LINC00261	0.051856	-0.00150447
13	23	LINC00261	0.0537925	-0.000835011
13	24	LINC00261	0.0551403	-0.000754211
13	25	LINC00261	0.0590426	0.00188096
13	26	LINC00261	0.0630456	0.00461697
13	27	LINC00261	0.0754625	0.0157669
13	28	LINC00261	0.0959347	0.034972
13	29	LINC00261	0.134391	0.0721617
13	30	LINC00261	0.204584	0.141088
13	31	LINC00261	0.331104	0.26634
13	32	LINC00261	0.542756	0.476725
13	33	LINC00261	0.850048	0.78275
13	34	LINC00261	1.21754	1.14897
13	35	LINC00261	1.56711	1.49728
13	36	LINC00261	1.82952	1.75842
13	37	LINC00261	2.00926	1.93689
13	38	LINC00261	2.12196	2.04833
13	39	LINC00261	2.19126	2.11636
13	40	LINC00261	2.23706	2.16089
14	1	LINC01133	0.0350579	-0.000436726
14	2	LINC01133	0.037347	0.000808001
14	3	LINC01133	0.0379309	0.000347649
14	4	LINC01133	0.0380058	-0.00062178
14	5	LINC01133	0.0400696	0.000397642
14	6	LINC01133	0.0412338	0.000517566
14	7	LINC01133	0.0424739	0.00071336
14	8	LINC01133	0.0437535	0.000948638
14	9	LINC01133	0.0445123	0.00066308
14	10	LINC01133	0.0454309	0.000537317
14	11	LINC01133	0.0455124	-0.000425421
14	12	LINC01133	0.0462016	-0.000780627
14	13	LINC01133	0.0478835	-0.000143036
14	14	LINC01133	0.0480472	-0.00102359
14	15	LINC01133	0.0484663	-0.00164881
14	16	LINC01133	0.0495989	-0.00156056
14	17	LINC01133	0.0516565	-0.000547305
14	18	LINC01133	0.0526495	-0.00059864
14	19	LINC01133	0.0531087	-0.0011837
14	20	LINC01133	0.0557535	0.000416733
14	21	LINC01133	0.0575933	0.00121225
14	22	LINC01133	0.0602046	0.00277923
14	23	LINC01133	0.0658899	0.00742019
14	24	LINC01133	0.0787543	0.0192402
14	25	LINC01133	0.10155	0.0409915
14	26	LINC01133	0.145682	0.0840796
14	27	LINC01133	0.227221	0.164574
14	28	LINC01133	0.369237	0.305545
14	29	LINC01133	0.591212	0.526476
14	30	LINC01133	0.888238	0.822458
14	31	LINC01133	1.21476	1.14793
14	32	LINC01133	1.49738	1.42951
14	33	LINC01133	1.70599	1.63708
14	34	LINC01133	1.84589	1.77593
14	35	LINC01133	1.93837	1.86737
14	36	LINC01133	2.00105	1.929
14	37	LINC01133	2.04098	1.96789
14	38	LINC01133	2.07164	1.9975
14	39	LINC01133	2.09359	2.01841
14	40	LINC01133	2.09963	2.02341
15	1	DPP10-AS1	0.028437	-0.0230926
15	2	DPP10-AS1	0.034595	-0.017801
15	3	DPP10-AS1	0.0466855	-0.00657701
15	4	DPP10-AS1	0.0538134	-0.000315565
15	5	DPP10-AS1	0.0568511	0.00185574
15	6	DPP10-AS1	0.0581037	0.00224187
15	7	DPP10-AS1	0.0591594	0.00243118
15	8	DPP10-AS1	0.0588442	0.00124954
15	9	DPP10-AS1	0.0591194	0.000658198
15	10	DPP10-AS1	0.0602576	0.000930044
15	11	DPP10-AS1	0.0609478	0.000753789
15	12	DPP10-AS1	0.0614742	0.000413662
15	13	DPP10-AS1	0.0618085	-0.000118463
15	14	DPP10-AS1	0.0628682	7.47641e-05
15	15	DPP10-AS1	0.0635001	-0.000159702
15	16	DPP10-AS1	0.063383	-0.00114328
15	17	DPP10-AS1	0.0645647	-0.00082808
15	18	DPP10-AS1	0.0656012	-0.000657935
15	19	DPP10-AS1	0.0657755	-0.00135014
15	20	DPP10-AS1	0.0676827	-0.00030936
15	21	DPP10-AS1	0.0681207	-0.000737772
15	22	DPP10-AS1	0.0690576	-0.000667406
15	23	DPP10-AS1	0.0728474	0.00225594
15	24	DPP10-AS1	0.077005	0.00554712
15	25	DPP10-AS1	0.0864718	0.0141474
15	26	DPP10-AS1	0.105485	0.0322939
15	27	DPP10-AS1	0.141025	0.0669681
15	28	DPP10-AS1	0.206949	0.132026
15	29	DPP10-AS1	0.325402	0.249612
15	30	DPP10-AS1	0.520121	0.443465
15	31	DPP10-AS1	0.796158	0.718635
15	32	DPP10-AS1	1.12484	1.04645
15	33	DPP10-AS1	1.43401	1.35476
15	34	DPP10-AS1	1.67081	1.59068
15	35	DPP10-AS1	1.83263	1.75164
15	36	DPP10-AS1	1.93998	1.85813
15	37	DPP10-AS1	2.01087	1.92815
15	38	DPP10-AS1	2.05786	1.97427
15	39	DPP10-AS1	2.0927	2.00824
15	40	DPP10-AS1	2.11432	2.029
16	1	LINC00261	0.0552589	-0.0010465
16	2	LINC00261	0.0562756	-0.0022041
16	3	LINC00261	0.0589884	-0.0016655
16	4	LINC00261	0.0625942	-0.00023398
16	5	LINC00261	0.0649581	-4.438e-05
16	6	LINC00261	0.0671469	-2.99055e-05
16	7	LINC00261	0.0698696	0.000518567
16	8	LINC00261	0.0719647	0.00043938
16	9	LINC00261	0.0740178	0.000318217
16	10	LINC00261	0.0776058	0.0017319
16	11	LINC00261	0.079933	0.00188488
16	12	LINC00261	0.0808032	0.000580777
16	13	LINC00261	0.0812496	-0.0011471
16	14	LINC00261	0.0833848	-0.0011862
16	15	LINC00261	0.0863738	-0.000371391
16	16	LINC00261	0.0879373	-0.000982162
16	17	LINC00261	0.0903506	-0.000743201
16	18	LINC00261	0.0941982	0.0009301
16	19	LINC00261	0.10073	0.00528777
16	20	LINC00261	0.11258	0.0149635
16	21	LINC00261	0.132182	0.0323913
16	22	LINC00261	0.169724	0.0677584
16	23	LINC00261	0.240995	0.136855
16	24	LINC00261	0.364665	0.258351
16	25	LINC00261	0.565209	0.456721
16	26	LINC00261	0.847812	0.73715
16	27	LINC00261	1.17571	1.06288
16	28	LINC00261	1.4787	1.36369
16	29	LINC00261	1.70383	1.58665
16	30	LINC00261	1.85129	1.73193
16	31	LINC00261	1.94398	1.82245
16	32	LINC00261	2.00459	1.88088
16	33	LINC00261	2.04541	1.91952
16	34	LINC00261	2.07347	1.94542
16	35	LINC00261	2.09506	1.96483
16	36	LINC00261	2.11098	1.97857
16	37	LINC00261	2.12454	1.98996
16	38	LINC00261	2.13587	1.99912
16	39	LINC00261	2.14243	2.0035
16	40	LINC00261	2.14244	2.00134
17	1	LINC01133	0.050948	-0.00673927
17	2	LINC01133	0.0541519	-0.00597061
17	3	LINC01133	0.0592304	-0.00332732
17	4	LINC01133	0.0641647	-0.0008283
17	5	LINC01133	0.0676743	0.000246115
17	6	LINC01133	0.0699898	0.000126305
17	7	LINC01133	0.073399	0.00110026
17	8	LINC01133	0.0769267	0.00219279
17	9	LINC01133	0.0788035	0.00163433
17	10	LINC01133	0.0815799	0.00197554
17	11	LINC01133	0.0835702	0.00153052
17	12	LINC01133	0.0844991	2.42219e-05
17	13	LINC01133	0.085279	-0.00163111
17	14	LINC01133	0.0878744	-0.00147095
17	15	LINC01133	0.090745	-0.00103555
17	16	LINC01133	0.0932864	-0.000929372
17	17	LINC01133	0.0970435	0.000392505
17	18	LINC01133	0.105729	0.00664299
17	19	LINC01133	0.119285	0.0177637
17	20	LINC01133	0.143983	0.0400258
17	21	LINC01133	0.191414	0.085022
17	22	LINC01133	0.274672	0.165845
17	23	LINC01133	0.417241	0.305978
17	24	LINC01133	0.63301	0.519312
17	25	LINC01133	0.909263	0.79313
17	26	LINC01133	1.19259	1.07403
17	27	LINC01133	1.43126	1.31025
17	28	LINC01133	1.6039	1.48046
17	29	LINC01133	1.72205	1.59618
17	30	LINC01133	1.80045	1.67214
17	31	LINC01133	1.85309	1.72235
17	32	LINC01133	1.8882	1.75502
17	33	LINC01133	1.91408	1.77847
17	34	LINC01133	1.93296	1.79491
17	35	LINC01133	1.94582	1.80533
17	36	LINC01133	1.95244	1.80952
17	37	LINC01133	1.95716	1.8118
17	38	LINC01133	1.96164	1.81385
17	39	LINC01133	1.96326	1.81303
17	40	LINC01133	1.96298	1.81031
18	1	DPP10-AS1	0.0338669	-0.00372246
18	2	DPP10-AS1	0.0366251	-0.00327948
18	3	DPP10-AS1	0.0406712	-0.00154858
18	4	DPP10-AS1	0.0437042	-0.000830763
18	5	DPP10-AS1	0.0466611	-0.000188976
18	6	DPP10-AS1	0.0491262	-3.91178e-05
18	7	DPP10-AS1	0.0506953	-0.000785225
18	8	DPP10-AS1	0.0548703	0.0010746
18	9	DPP10-AS1	0.058133	0.00202207
18	10	DPP10-AS1	0.0598101	0.00138403
18	11	DPP10-AS1	0.0619983	0.00125706
18	12	DPP10-AS1	0.0636668	0.000610282
18	13	DPP10-AS1	0.0658416	0.000469966
18	14	DPP10-AS1	0.0678721	0.000185236
18	15	DPP10-AS1	0.0698331	-0.000168986
18	16	DPP10-AS1	0.0705679	-0.00174933
18	17	DPP10-AS1	0.0731081	-0.0015243
18	18	DPP10-AS1	0.0753263	-0.00162128
18	19	DPP10-AS1	0.0785537	-0.000709111
18	20	DPP10-AS1	0.0837405	0.00216244
18	21	DPP10-AS1	0.0922148	0.00832155
18	22	DPP10-AS1	0.109524	0.0233155
18	23	DPP10-AS1	0.141944	0.05342
18	24	DPP10-AS1	0.199941	0.109102
18	25	DPP10-AS1	0.302981	0.209827
18	26	DPP10-AS1	0.470782	0.375313
18	27	DPP10-AS1	0.705565	0.607781
18	28	DPP10-AS1	0.975954	0.875854
18	29	DPP10-AS1	1.22239	1.11998
18	30	DPP10-AS1	1.40651	1.30178
18	31	DPP10-AS1	1.53067	1.42363
18	32	DPP10-AS1	1.61141	1.50205
18	33	DPP10-AS1	1.66642	1.55475
18	34	DPP10-AS1	1.70439	1.5904
18	35	DPP10-AS1	1.73357	1.61726
18	36	DPP10-AS1	1.7528	1.63418
18	37	DPP10-AS1	1.76686	1.64592
18	38	DPP10-AS1	1.78035	1.6571
18	39	DPP10-AS1	1.78851	1.66295
18	40	DPP10-AS1	1.7942	1.66632
19	1	SATB2-AS1	0.262697	-0.0148157
19	2	SATB2-AS1	0.267482	-0.0139659
19	3	SATB2-AS1	0.275774	-0.009609
19	4	SATB2-AS1	0.283825	-0.00549388
19	5	SATB2-AS1	0.288428	-0.0048265
19	6	SATB2-AS1	0.29517	-0.00201988
19	7	SATB2-AS1	0.300289	-0.000836319
19	8	SATB2-AS1	0.304727	-0.000333893
19	9	SATB2-AS1	0.311511	0.00251463
19	10	SATB2-AS1	0.316891	0.00395884
19	11	SATB2-AS1	0.321529	0.00466145
19	12	SATB2-AS1	0.324697	0.00389373
19	13	SATB2-AS1	0.330215	0.00547622
19	14	SATB2-AS1	0.334864	0.00618938
19	15	SATB2-AS1	0.337036	0.00442599
19	16	SATB2-AS1	0.340044	0.00349853
19	17	SATB2-AS1	0.344248	0.00376725
19	18	SATB2-AS1	0.346753	0.00233705
19	19	SATB2-AS1	0.34921	0.000858667
19	20	SATB2-AS1	0.352382	9.49412e-05
19	21	SATB2-AS1	0.355568	-0.000654629
19	22	SATB2-AS1	0.359934	-0.000224563
19	23	SATB2-AS1	0.36276	-0.00133429
19	24	SATB2-AS1	0.364575	-0.00345486
19	25	SATB2-AS1	0.367941	-0.00402392
19	26	SATB2-AS1	0.371786	-0.00411495
19	27	SATB2-AS1	0.37613	-0.00370616
19	28	SATB2-AS1	0.382728	-0.00104384
19	29	SATB2-AS1	0.393865	0.00615836
19	30	SATB2-AS1	0.411558	0.0199156
19	31	SATB2-AS1	0.444403	0.0488249
19	32	SATB2-AS1	0.502169	0.102655
19	33	SATB2-AS1	0.602428	0.198979
19	34	SATB2-AS1	0.757256	0.349871
19	35	SATB2-AS1	0.971733	0.560413
19	36	SATB2-AS1	1.21274	0.797488
19	37	SATB2-AS1	1.43529	1.0161
19	38	SATB2-AS1	1.60971	1.18658
19	39	SATB2-AS1	1.73483	1.30777
19	40	SATB2-AS1	1.80844	1.37744
20	1	SGK2	0.110005	-0.0103379
20	2	SGK2	0.114893	-0.0105057
20	3	SGK2	0.12449	-0.00596414
20	4	SGK2	0.131471	-0.00403901
20	5	SGK2	0.139295	-0.00127074
20	6	SGK2	0.145954	0.000332916
20	7	SGK2	0.152307	0.00163052
20	8	SGK2	0.157716	0.00198314
20	9	SGK2	0.1643	0.00351154
20	10	SGK2	0.168817	0.00297271
20	11	SGK2	0.173869	0.00296943
20	12	SGK2	0.178839	0.00288374
20	13	SGK2	0.18327	0.00225858
20	14	SGK2	0.18803	0.00196358
20	15	SGK2	0.192923	0.00180106
20	16	SGK2	0.194909	-0.00126873
20	17	SGK2	0.199423	-0.00181076
20	18	SGK2	0.203419	-0.00287071
20	19	SGK2	0.208268	-0.00307659
20	20	SGK2	0.214394	-0.00200654
20	21	SGK2	0.223382	0.00192518
20	22	SGK2	0.23654	0.0100281
20	23	SGK2	0.259877	0.028309
20	24	SGK2	0.300762	0.0641387
20	25	SGK2	0.37293	0.131251
20	26	SGK2	0.493541	0.246806
20	27	SGK2	0.674562	0.422771
20	28	SGK2	0.909245	0.652399
20	29	SGK2	1.16363	0.901724
20	30	SGK2	1.39033	1.12338
20	31	SGK2	1.57014	1.29813
20	32	SGK2	1.69874	1.42167
20	33	SGK2	1.79249	1.51037
20	34	SGK2	1.86319	1.57601
20	35	SGK2	1.91404	1.6218
20	36	SGK2	1.94893	1.65164
20	37	SGK2	1.97443	1.67208
20	38	SGK2	1.99327	1.68586
20	39	SGK2	2.00853	1.69607
20	40	SGK2	2.0169	1.69939
21	1	SATB2-AS1	0.161175	-0.0115806
21	2	SATB2-AS1	0.16368	-0.0102223
21	3	SATB2-AS1	0.168211	-0.00683749
21	4	SATB2-AS1	0.172169	-0.00402635
21	5	SATB2-AS1	0.17582	-0.00152297
21	6	SATB2-AS1	0.177795	-0.000694433
21	7	SATB2-AS1	0.178567	-0.0010687
21	8	SATB2-AS1	0.18277	0.00198693
21	9	SATB2-AS1	0.185019	0.00308935
21	10	SATB2-AS1	0.185207	0.00212996
21	11	SATB2-AS1	0.187138	0.00291451
21	12	SATB2-AS1	0.188411	0.00304107
21	13	SATB2-AS1	0.188527	0.0020103
21	14	SATB2-AS1	0.189929	0.00226493
21	15	SATB2-AS1	0.190946	0.00213574
21	16	SATB2-AS1	0.191598	0.00164052
21	17	SATB2-AS1	0.191793	0.000688916
21	18	SATB2-AS1	0.193463	0.00121176
21	19	SATB2-AS1	0.194281	0.000883023
21	20	SATB2-AS1	0.19563	0.00108531
21	21	SATB2-AS1	0.195681	-1.10409e-05
21	22	SATB2-AS1	0.195697	-0.00114187
21	23	SATB2-AS1	0.195674	-0.00231116
21	24	SATB2-AS1	0.19767	-0.00146223
21	25	SATB2-AS1	0.197741	-0.00253769
21	26	SATB2-AS1	0.19789	-0.00353582
21	27	SATB2-AS1	0.20129	-0.00128253
21	28	SATB2-AS1	0.205069	0.00134999
21	29	SATB2-AS1	0.211558	0.00669218
21	30	SATB2-AS1	0.223509	0.017496
21	31	SATB2-AS1	0.24444	0.0372798
21	32	SATB2-AS1	0.28389	0.0755832
21	33	SATB2-AS1	0.353099	0.143645
21	34	SATB2-AS1	0.466256	0.255656
21	35	SATB2-AS1	0.633269	0.421522
21	36	SATB2-AS1	0.838518	0.625624
21	37	SATB2-AS1	1.04673	0.832688
21	38	SATB2-AS1	1.21761	1.00242
21	39	SATB2-AS1	1.33895	1.12261
21	40	SATB2-AS1	1.41378	1.1963
22	1	SGK2	0.0449067	-0.00422654
22	2	SGK2	0.0468173	-0.00439045
22	3	SGK2	0.0504766	-0.00280566
22	4	SGK2	0.0536469	-0.00170997
22	5	SGK2	0.056866	-0.000565387
22	6	SGK2	0.05923	-0.000275911
22	7	SGK2	0.0628491	0.00126864
22	8	SGK2	0.0648463	0.00119134
22	9	SGK2	0.0672933	0.00156386
22	10	SGK2	0.069948	0.00214397
22	11	SGK2	0.0714532	0.00157468
22	12	SGK2	0.0728284	0.000875375
22	13	SGK2	0.0748479	0.000820333
22	14	SGK2	0.0763124	0.000210282
22	15	SGK2	0.0781224	-5.43005e-05
22	16	SGK2	0.0804149	0.000163743
22	17	SGK2	0.0806123	-0.00171342
22	18	SGK2	0.0820863	-0.00231397
22	19	SGK2	0.0856491	-0.000825679
22	20	SGK2	0.0890014	0.000452076
22	21	SGK2	0.0951398	0.004516
22	22	SGK2	0.10617	0.0134718
22	23	SGK2	0.12618	0.0314072
22	24	SGK2	0.163101	0.0662533
22	25	SGK2	0.230601	0.131679
22	26	SGK2	0.345816	0.24482
22	27	SGK2	0.524725	0.421654
22	28	SGK2	0.763106	0.65796
22	29	SGK2	1.02204	0.914821
22	30	SGK2	1.25748	1.14819
22	31	SGK2	1.43995	1.32858
22	32	SGK2	1.56877	1.45533
22	33	SGK2	1.66031	1.54479
22	34	SGK2	1.72391	1.60632
22	35	SGK2	1.76921	1.64954
22	36	SGK2	1.80213	1.68039
22	37	SGK2	1.8242	1.70038
22	38	SGK2	1.83823	1.71234
22	39	SGK2	1.85141	1.72345
22	40	SGK2	1.8613	1.73126
23	1
23	2
23	3
23	4
23	5
23	6
23	7
23	8
23	9
23	10
23	11
23	12
23	13
23	14
23	15
23	16
23	17
23	18
23	19
23	20
23	21
23	22
23	23
23	24
23	25
23	26
23	27
23	28
23	29
23	30
23	31
23	32
23	33
23	34
23	35
23	36
23	37
23	38
23	39
23	40
24	1
24	2
24	3
24	4
24	5
24	6
24	7
24	8
24	9
24	10
24	11
24	12
24	13
24	14
24	15
24	16
24	17
24	18
24	19
24	20
24	21
24	22
24	23
24	24
24	25
24	26
24	27
24	28
24	29
24	30
24	31
24	32
24	33
24	34
24	35
24	36
24	37
24	38
24	39
24	40
25	1	LINC00261	0.0737352	-0.00556224
25	2	LINC00261	0.0771109	-0.00752038
25	3	LINC00261	0.0846943	-0.00527076
25	4	LINC00261	0.092735	-0.00256393
25	5	LINC00261	0.101013	0.000380703
25	6	LINC00261	0.107959	0.00199277
25	7	LINC00261	0.113912	0.00261185
25	8	LINC00261	0.118929	0.00229514
25	9	LINC00261	0.12472	0.00275195
25	10	LINC00261	0.129546	0.00224442
25	11	LINC00261	0.133721	0.00108588
25	12	LINC00261	0.138333	0.000363848
25	13	LINC00261	0.14288	-0.000423209
25	14	LINC00261	0.147049	-0.00158788
25	15	LINC00261	0.152013	-0.00195736
25	16	LINC00261	0.157473	-0.00183181
25	17	LINC00261	0.164547	-9.16151e-05
25	18	LINC00261	0.174275	0.00430316
25	19	LINC00261	0.191385	0.016079
25	20	LINC00261	0.220728	0.0400879
25	21	LINC00261	0.273169	0.0871956
25	22	LINC00261	0.366397	0.175089
25	23	LINC00261	0.524215	0.327574
25	24	LINC00261	0.76421	0.562235
25	25	LINC00261	1.07124	0.863932
25	26	LINC00261	1.38781	1.17516
25	27	LINC00261	1.64966	1.43169
25	28	LINC00261	1.83341	1.6101
25	29	LINC00261	1.9544	1.72576
25	30	LINC00261	2.03368	1.7997
25	31	LINC00261	2.08659	1.84727
25	32	LINC00261	2.12443	1.87978
25	33	LINC00261	2.15353	1.90355
25	34	LINC00261	2.1732	1.91788
25	35	LINC00261	2.18849	1.92784
25	36	LINC00261	2.20348	1.9375
25	37	LINC00261	2.21245	1.94114
25	38	LINC00261	2.2181	1.94146
25	39	LINC00261	2.21919	1.93721
25	40	LINC00261	2.22134	1.93402
26	1	LINC01133	0.130572	0.0148343
26	2	LINC01133	0.128765	0.00840149
26	3	LINC01133	0.126205	0.00121407
26	4	LINC01133	0.127337	-0.00228043
26	5	LINC01133	0.133223	-0.00102023
26	6	LINC01133	0.138208	-0.00066221
26	7	LINC01133	0.14307	-0.00042684
26	8	LINC01133	0.148638	0.000514681
26	9	LINC01133	0.154483	0.00173318
26	10	LINC01133	0.15958	0.00220422
26	11	LINC01133	0.163553	0.00155087
26	12	LINC01133	0.16735	0.00072107
26	13	LINC01133	0.170316	-0.00093954
26	14	LINC01133	0.174565	-0.00131658
26	15	LINC01133	0.179585	-0.000923226
26	16	LINC01133	0.184296	-0.000839208
26	17	LINC01133	0.190232	0.000470178
26	18	LINC01133	0.198982	0.00459453
26	19	LINC01133	0.211856	0.0128421
26	20	LINC01133	0.23323	0.0295887
26	21	LINC01133	0.274975	0.0667075
26	22	LINC01133	0.349196	0.136302
26	23	LINC01133	0.473422	0.255902
26	24	LINC01133	0.668565	0.446418
26	25	LINC01133	0.93049	0.703716
26	26	LINC01133	1.21619	0.98479
26	27	LINC01133	1.47263	1.23661
26	28	LINC01133	1.66596	1.42531
26	29	LINC01133	1.80098	1.5557
26	30	LINC01133	1.89031	1.6404
26	31	LINC01133	1.95105	1.69651
26	32	LINC01133	1.99051	1.73135
26	33	LINC01133	2.0205	1.75672
26	34	LINC01133	2.04183	1.77342
26	35	LINC01133	2.05639	1.78335
26	36	LINC01133	2.06649	1.78882
26	37	LINC01133	2.07396	1.79167
26	38	LINC01133	2.07543	1.78851
26	39	LINC01133	2.0779	1.78636
26	40	LINC01133	2.0802	1.78403
27	1	DPP10-AS1	0.0676509	-0.00796721
27	2	DPP10-AS1	0.0709016	-0.00841466
27	3	DPP10-AS1	0.0776066	-0.00540782
27	4	DPP10-AS1	0.0838984	-0.0028142
27	5	DPP10-AS1	0.0900207	-0.000390082
27	6	DPP10-AS1	0.0940715	-3.74939e-05
27	7	DPP10-AS1	0.0984483	0.000641146
27	8	DPP10-AS1	0.103374	0.0018686
27	9	DPP10-AS1	0.108105	0.00290146
27	10	DPP10-AS1	0.111652	0.00275016
27	11	DPP10-AS1	0.115121	0.00252099
27	12	DPP10-AS1	0.118889	0.00259097
27	13	DPP10-AS1	0.121981	0.00198478
27	14	DPP10-AS1	0.125063	0.00136816
27	15	DPP10-AS1	0.126865	-0.000527976
27	16	DPP10-AS1	0.130509	-0.000581795
27	17	DPP10-AS1	0.133949	-0.000839864
27	18	DPP10-AS1	0.137135	-0.00135173
27	19	DPP10-AS1	0.13977	-0.00241577
27	20	DPP10-AS1	0.143871	-0.00201228
27	21	DPP10-AS1	0.149334	-0.00024726
27	22	DPP10-AS1	0.158343	0.00506268
27	23	DPP10-AS1	0.172679	0.0157014
27	24	DPP10-AS1	0.198262	0.0375859
27	25	DPP10-AS1	0.245178	0.0808037
27	26	DPP10-AS1	0.329087	0.161014
27	27	DPP10-AS1	0.473224	0.301454
27	28	DPP10-AS1	0.692724	0.517255
27	29	DPP10-AS1	0.976746	0.797579
27	30	DPP10-AS1	1.27189	1.08902
27	31	DPP10-AS1	1.52247	1.3359
27	32	DPP10-AS1	1.7021	1.51184
27	33	DPP10-AS1	1.82616	1.6322
27	34	DPP10-AS1	1.90892	1.71127
27	35	DPP10-AS1	1.96313	1.76177
27	36	DPP10-AS1	2.00319	1.79814
27	37	DPP10-AS1	2.0352	1.82645
27	38	DPP10-AS1	2.05726	1.84481
27	39	DPP10-AS1	2.07511	1.85896
27	40	DPP10-AS1	2.08469	1.86484
28	1	LINC00261	0.0414948	-0.000579505
28	2	LINC00261	0.0423066	-0.00270475
28	3	LINC00261	0.0462816	-0.00166675
28	4	LINC00261	0.0500256	-0.000859838
28	5	LINC00261	0.0529922	-0.000830296
28	6	LINC00261	0.0570873	0.000327763
28	7	LINC00261	0.0597095	1.30068e-05
28	8	LINC00261	0.0643098	0.00167625
28	9	LINC00261	0.0676525	0.0020819
28	10	LINC00261	0.0695697	0.00106205
28	11	LINC00261	0.0729137	0.00146904
28	12	LINC00261	0.0748327	0.000450971
28	13	LINC00261	0.0764034	-0.000915297
28	14	LINC00261	0.0793556	-0.000900206
28	15	LINC00261	0.0819588	-0.00123402
28	16	LINC00261	0.0854553	-0.000674578
28	17	LINC00261	0.0920454	0.0029785
28	18	LINC00261	0.103876	0.0118718
28	19	LINC00261	0.120915	0.0259737
28	20	LINC00261	0.15331	0.0554315
28	21	LINC00261	0.213872	0.113057
28	22	LINC00261	0.321781	0.218029
28	23	LINC00261	0.501581	0.394892
28	24	LINC00261	0.76278	0.653154
28	25	LINC00261	1.07184	0.959278
28	26	LINC00261	1.36879	1.25329
28	27	LINC00261	1.60054	1.4821
28	28	LINC00261	1.75626	1.63488
28	29	LINC00261	1.85344	1.72912
28	30	LINC00261	1.91885	1.7916
28	31	LINC00261	1.96364	1.83346
28	32	LINC00261	1.99681	1.86369
28	33	LINC00261	2.01956	1.8835
28	34	LINC00261	2.0354	1.8964
28	35	LINC00261	2.04974	1.90781
28	36	LINC00261	2.0595	1.91463
28	37	LINC00261	2.0656	1.9178
28	38	LINC00261	2.06735	1.91661
28	39	LINC00261	2.07037	1.91669
28	40	LINC00261	2.07295	1.91633
29	1	LINC01133	0.035849	-0.00189726
29	2	LINC01133	0.0379923	-0.0022742
29	3	LINC01133	0.0423634	-0.000423444
29	4	LINC01133	0.0452068	-0.000100335
29	5	LINC01133	0.0482841	0.000456699
29	6	LINC01133	0.0502976	-5.00676e-05
29	7	LINC01133	0.0534648	0.000596903
29	8	LINC01133	0.0555383	0.000150042
29	9	LINC01133	0.0575397	-0.000368809
29	10	LINC01133	0.0603	-0.00012879
29	11	LINC01133	0.0627233	-0.000225775
29	12	LINC01133	0.0654148	-5.45165e-05
29	13	LINC01133	0.0687151	0.000725469
29	14	LINC01133	0.0696522	-0.000857653
29	15	LINC01133	0.0728837	-0.000146444
29	16	LINC01133	0.0759772	0.000426721
29	17	LINC01133	0.0807273	0.00265654
29	18	LINC01133	0.09191	0.0113191
29	19	LINC01133	0.11114	0.0280292
29	20	LINC01133	0.146744	0.0611122
29	21	LINC01133	0.209811	0.121659
29	22	LINC01133	0.319166	0.228494
29	23	LINC01133	0.495651	0.402459
29	24	LINC01133	0.733152	0.637439
29	25	LINC01133	0.999519	0.901286
29	26	LINC01133	1.24168	1.14092
29	27	LINC01133	1.42391	1.32063
29	28	LINC01133	1.54629	1.4405
29	29	LINC01133	1.62815	1.51983
29	30	LINC01133	1.6853	1.57447
29	31	LINC01133	1.72295	1.60959
29	32	LINC01133	1.75114	1.63527
29	33	LINC01133	1.77216	1.65376
29	34	LINC01133	1.78467	1.66375
29	35	LINC01133	1.79486	1.67142
29	36	LINC01133	1.80194	1.67598
29	37	LINC01133	1.80505	1.67657
29	38	LINC01133	1.80625	1.67526
29	39	LINC01133	1.80818	1.67466
29	40	LINC01133	1.81011	1.67407
30	1	DPP10-AS1	0.0217504	-0.00287429
30	2	DPP10-AS1	0.0232305	-0.0037758
30	3	DPP10-AS1	0.0283378	-0.00105014
30	4	DPP10-AS1	0.0319681	0.000198607
30	5	DPP10-AS1	0.0338876	-0.000263508
30	6	DPP10-AS1	0.0369226	0.000389864
30	7	DPP10-AS1	0.0395522	0.000637906
30	8	DPP10-AS1	0.0420714	0.000775437
30	9	DPP10-AS1	0.0448261	0.00114855
30	10	DPP10-AS1	0.0466449	0.000585788
30	11	DPP10-AS1	0.0498138	0.00137311
30	12	DPP10-AS1	0.0507535	-6.88e-05
30	13	DPP10-AS1	0.052055	-0.00114893
30	14	DPP10-AS1	0.0535201	-0.00206542
30	15	DPP10-AS1	0.056085	-0.00188209
30	16	DPP10-AS1	0.0590707	-0.00127806
30	17	DPP10-AS1	0.0614789	-0.00125143
30	18	DPP10-AS1	0.0651965	8.45374e-05
30	19	DPP10-AS1	0.0713081	0.00381457
30	20	DPP10-AS1	0.0789598	0.00908468
30	21	DPP10-AS1	0.094977	0.0227203
30	22	DPP10-AS1	0.128876	0.0542376
30	23	DPP10-AS1	0.185791	0.108771
30	24	DPP10-AS1	0.288421	0.209019
30	25	DPP10-AS1	0.456887	0.375104
30	26	DPP10-AS1	0.694122	0.609957
30	27	DPP10-AS1	0.971274	0.884727
30	28	DPP10-AS1	1.22786	1.13893
30	29	DPP10-AS1	1.42795	1.33664
30	30	DPP10-AS1	1.56816	1.47446
30	31	DPP10-AS1	1.65837	1.5623
30	32	DPP10-AS1	1.71321	1.61476
30	33	DPP10-AS1	1.75204	1.65121
30	34	DPP10-AS1	1.7829	1.67969
30	35	DPP10-AS1	1.80778	1.70218
30	36	DPP10-AS1	1.82576	1.71778
30	37	DPP10-AS1	1.83935	1.72899
30	38	DPP10-AS1	1.84923	1.73649
30	39	DPP10-AS1	1.85817	1.74305
30	40	DPP10-AS1	1.86381	1.7463
31	1	SATB2-AS1	0.193941	-0.00490195
31	2	SATB2-AS1	0.194046	-0.00596581
31	3	SATB2-AS1	0.198168	-0.00301118
31	4	SATB2-AS1	0.201672	-0.000676205
31	5	SATB2-AS1	0.203399	-0.000116507
31	6	SATB2-AS1	0.2055	0.000816227
31	7	SATB2-AS1	0.206144	0.000292
31	8	SATB2-AS1	0.207529	0.000508912
31	9	SATB2-AS1	0.210317	0.0021289
31	10	SATB2-AS1	0.210192	0.000835223
31	11	SATB2-AS1	0.210901	0.000375712
31	12	SATB2-AS1	0.211994	0.000301514
31	13	SATB2-AS1	0.214123	0.00126167
31	14	SATB2-AS1	0.215383	0.00135408
31	15	SATB2-AS1	0.21566	0.000462389
31	16	SATB2-AS1	0.215295	-0.00107099
31	17	SATB2-AS1	0.215296	-0.00223807
31	18	SATB2-AS1	0.218112	-0.000589512
31	19	SATB2-AS1	0.218945	-0.000924554
31	20	SATB2-AS1	0.221511	0.000473051
31	21	SATB2-AS1	0.221847	-0.000359526
31	22	SATB2-AS1	0.222242	-0.00113207
31	23	SATB2-AS1	0.225852	0.00130893
31	24	SATB2-AS1	0.231488	0.00577737
31	25	SATB2-AS1	0.243006	0.0161276
31	26	SATB2-AS1	0.265703	0.0376563
31	27	SATB2-AS1	0.304152	0.0749367
31	28	SATB2-AS1	0.373292	0.142909
31	29	SATB2-AS1	0.490382	0.25883
31	30	SATB2-AS1	0.665371	0.432652
31	31	SATB2-AS1	0.894264	0.660376
31	32	SATB2-AS1	1.1306	0.895539
31	33	SATB2-AS1	1.33071	1.09448
31	34	SATB2-AS1	1.47545	1.23806
31	35	SATB2-AS1	1.57443	1.33587
31	36	SATB2-AS1	1.64051	1.40078
31	37	SATB2-AS1	1.68453	1.44363
31	38	SATB2-AS1	1.71089	1.46883
31	39	SATB2-AS1	1.73394	1.49071
31	40	SATB2-AS1	1.75145	1.50704
32	1	SGK2	0.0347031	-0.00117875
32	2	SGK2	0.0350079	-0.00233587
32	3	SGK2	0.037318	-0.00148754
32	4	SGK2	0.0397548	-0.000512571
32	5	SGK2	0.0410048	-0.000724411
32	6	SGK2	0.0434276	0.000236598
32	7	SGK2	0.0444186	-0.000234283
32	8	SGK2	0.0470983	0.000983611
32	9	SGK2	0.0492992	0.00172267
32	10	SGK2	0.0501663	0.00112795
32	11	SGK2	0.0511664	0.0006662
32	12	SGK2	0.0516695	-0.000292519
32	13	SGK2	0.0541954	0.000771554
32	14	SGK2	0.0549657	8.00015e-05
32	15	SGK2	0.0568583	0.000510745
32	16	SGK2	0.0575934	-0.000215944
32	17	SGK2	0.058144	-0.00112722
32	18	SGK2	0.0592523	-0.00148069
32	19	SGK2	0.0612724	-0.000922458
32	20	SGK2	0.0626506	-0.00100606
32	21	SGK2	0.0670229	0.00190437
32	22	SGK2	0.0730007	0.00642033
32	23	SGK2	0.085382	0.0173398
32	24	SGK2	0.107239	0.0377346
32	25	SGK2	0.148359	0.0773935
32	26	SGK2	0.22263	0.150203
32	27	SGK2	0.345453	0.271563
32	28	SGK2	0.532021	0.45667
32	29	SGK2	0.768469	0.691656
32	30	SGK2	1.01534	0.937069
32	31	SGK2	1.23072	1.15098
32	32	SGK2	1.39543	1.31424
32	33	SGK2	1.51239	1.42973
32	34	SGK2	1.59509	1.51097
32	35	SGK2	1.64845	1.56287
32	36	SGK2	1.68932	1.60228
32	37	SGK2	1.72083	1.63232
32	38	SGK2	1.74231	1.65234
32	39	SGK2	1.75424	1.66281
32	40	SGK2	1.76563	1.67274
33	1	SATB2-AS1	0.123103	-0.00951966
33	2	SATB2-AS1	0.125491	-0.00809561
33	3	SATB2-AS1	0.130314	-0.00423776
33	4	SATB2-AS1	0.132756	-0.00276105
33	5	SATB2-AS1	0.134414	-0.00206778
33	6	SATB2-AS1	0.137105	-0.000341182
33	7	SATB2-AS1	0.139359	0.000947558
33	8	SATB2-AS1	0.141128	0.00175135
33	9	SATB2-AS1	0.142098	0.00175654
33	10	SATB2-AS1	0.143291	0.00198517
33	11	SATB2-AS1	0.144092	0.00182112
33	12	SATB2-AS1	0.144762	0.00152601
33	13	SATB2-AS1	0.145156	0.000955311
33	14	SATB2-AS1	0.146308	0.00114221
33	15	SATB2-AS1	0.146451	0.000319892
33	16	SATB2-AS1	0.147873	0.000777147
33	17	SATB2-AS1	0.149569	0.00150841
33	18	SATB2-AS1	0.15085	0.00182473
33	19	SATB2-AS1	0.150848	0.000857668
33	20	SATB2-AS1	0.151404	0.000449225
33	21	SATB2-AS1	0.151249	-0.000670613
33	22	SATB2-AS1	0.151385	-0.0015001
33	23	SATB2-AS1	0.152427	-0.00142332
33	24	SATB2-AS1	0.152494	-0.00232058
33	25	SATB2-AS1	0.15269	-0.00309014
33	26	SATB2-AS1	0.155537	-0.00120712
33	27	SATB2-AS1	0.157396	-0.00031319
33	28	SATB2-AS1	0.160985	0.0023105
33	29	SATB2-AS1	0.166632	0.00699305
33	30	SATB2-AS1	0.177833	0.017229
33	31	SATB2-AS1	0.19905	0.0374806
33	32	SATB2-AS1	0.236718	0.0741841
33	33	SATB2-AS1	0.302956	0.139457
33	34	SATB2-AS1	0.413899	0.249436
33	35	SATB2-AS1	0.580762	0.415333
33	36	SATB2-AS1	0.795351	0.628958
33	37	SATB2-AS1	1.01893	0.851569
33	38	SATB2-AS1	1.21136	1.04304
33	39	SATB2-AS1	1.34865	1.17937
33	40	SATB2-AS1	1.43496	1.2647
34	1	SGK2	0.0152467	-0.00077956
34	2	SGK2	0.0160603	-0.000942218
34	3	SGK2	0.0168214	-0.00115745
34	4	SGK2	0.0194789	0.000523747
34	5	SGK2	0.0206808	0.000749334
34	6	SGK2	0.0217847	0.0008769
34	7	SGK2	0.0222179	0.00033372
34	8	SGK2	0.0225966	-0.000263864
34	9	SGK2	0.0247993	0.000962514
34	10	SGK2	0.0253274	0.000514329
34	11	SGK2	0.0261553	0.000365877
34	12	SGK2	0.0261477	-0.000618029
34	13	SGK2	0.0264732	-0.00126884
34	14	SGK2	0.0273114	-0.00140698
34	15	SGK2	0.0285855	-0.00110917
34	16	SGK2	0.0300617	-0.000609286
34	17	SGK2	0.0306454	-0.00100194
34	18	SGK2	0.0327592	0.000135571
34	19	SGK2	0.0341699	0.000569945
34	20	SGK2	0.0369799	0.00240362
34	21	SGK2	0.0411214	0.00556881
34	22	SGK2	0.0501769	0.0136479
34	23	SGK2	0.0661754	0.0286701
34	24	SGK2	0.0944068	0.0559253
34	25	SGK2	0.147946	0.108488
34	26	SGK2	0.242265	0.201831
34	27	SGK2	0.393232	0.351821
34	28	SGK2	0.608207	0.56582
34	29	SGK2	0.864478	0.821114
34	30	SGK2	1.12319	1.07885
34	31	SGK2	1.34542	1.30011
34	32	SGK2	1.51669	1.4704
34	33	SGK2	1.64397	1.59671
34	34	SGK2	1.73677	1.68853
34	35	SGK2	1.80473	1.7555
34	36	SGK2	1.85621	1.80601
34	37	SGK2	1.89497	1.8438
34	38	SGK2	1.92372	1.87157
34	39	SGK2	1.94383	1.89071
34	40	SGK2	1.95439	1.90029
35	1
35	2
35	3
35	4
35	5
35	6
35	7
35	8
35	9
35	10
35	11
35	12
35	13
35	14
35	15
35	16
35	17
35	18
35	19
35	20
35	21
35	22
35	23
35	24
35	25
35	26
35	27
35	28
35	29
35	30
35	31
35	32
35	33
35	34
35	35
35	36
35	37
35	38
35	39
35	40
36	1
36	2
36	3
36	4
36	5
36	6
36	7
36	8
36	9
36	10
36	11
36	12
36	13
36	14
36	15
36	16
36	17
36	18
36	19
36	20
36	21
36	22
36	23
36	24
36	25
36	26
36	27
36	28
36	29
36	30
36	31
36	32
36	33
36	34
36	35
36	36
36	37
36	38
36	39
36	40
37	1	LINC00261	0.0381598	-0.00332553
37	2	LINC00261	0.0392807	-0.00499558
37	3	LINC00261	0.0430297	-0.00403754
37	4	LINC00261	0.0473871	-0.00247116
37	5	LINC00261	0.0510608	-0.00158848
37	6	LINC00261	0.0546467	-0.000793491
37	7	LINC00261	0.0590836	0.00085236
37	8	LINC00261	0.0623534	0.00133118
37	9	LINC00261	0.0653975	0.00158435
37	10	LINC00261	0.0685676	0.00196347
37	11	LINC00261	0.0724844	0.00308931
37	12	LINC00261	0.075176	0.00298989
37	13	LINC00261	0.0775457	0.00256861
37	14	LINC00261	0.0797917	0.00202363
37	15	LINC00261	0.0812954	0.000736307
37	16	LINC00261	0.0836985	0.000348518
37	17	LINC00261	0.0855292	-0.000611817
37	18	LINC00261	0.0871179	-0.00181412
37	19	LINC00261	0.0891141	-0.00260883
37	20	LINC00261	0.0917987	-0.00271529
37	21	LINC00261	0.0957583	-0.00154664
37	22	LINC00261	0.100796	0.000699721
37	23	LINC00261	0.109111	0.00622459
37	24	LINC00261	0.1244	0.0187221
37	25	LINC00261	0.153093	0.0446241
37	26	LINC00261	0.205748	0.0944885
37	27	LINC00261	0.301374	0.187323
37	28	LINC00261	0.463988	0.347146
37	29	LINC00261	0.713085	0.593452
37	30	LINC00261	1.03511	0.912682
37	31	LINC00261	1.37294	1.24773
37	32	LINC00261	1.6555	1.5275
37	33	LINC00261	1.85312	1.72232
37	34	LINC00261	1.98044	1.84686
37	35	LINC00261	2.06406	1.92768
37	36	LINC00261	2.11806	1.97889
37	37	LINC00261	2.15589	2.01393
37	38	LINC00261	2.18487	2.04011
37	39	LINC00261	2.20446	2.05691
37	40	LINC00261	2.21776	2.06743
38	1	LINC01133	0.0852761	0.0166513
38	2	LINC01133	0.0815036	0.0100474
38	3	LINC01133	0.0770189	0.00273143
38	4	LINC01133	0.0764736	-0.000645202
38	5	LINC01133	0.0782399	-0.00171029
38	6	LINC01133	0.0816031	-0.00117838
38	7	LINC01133	0.0846984	-0.00091444
38	8	LINC01133	0.0881322	-0.000311982
38	9	LINC01133	0.0912366	-3.8981e-05
38	10	LINC01133	0.0946396	0.000532736
38	11	LINC01133	0.0979727	0.00103449
38	12	LINC01133	0.100998	0.00122807
38	13	LINC01133	0.103436	0.000835025
38	14	LINC01133	0.105574	0.000141738
38	15	LINC01133	0.107785	-0.000478258
38	16	LINC01133	0.110208	-0.000886464
38	17	LINC01133	0.11292	-0.00100676
38	18	LINC01133	0.115991	-0.000766964
38	19	LINC01133	0.121023	0.00143423
38	20	LINC01133	0.129763	0.00734265
38	21	LINC01133	0.143948	0.0186963
38	22	LINC01133	0.169624	0.0415409
38	23	LINC01133	0.217184	0.0862696
38	24	LINC01133	0.303942	0.170196
38	25	LINC01133	0.450572	0.313995
38	26	LINC01133	0.668587	0.529178
38	27	LINC01133	0.940978	0.798738
38	28	LINC01133	1.21578	1.07071
38	29	LINC01133	1.44323	1.29532
38	30	LINC01133	1.60736	1.45663
38	31	LINC01133	1.71915	1.56558
38	32	LINC01133	1.79316	1.63676
38	33	LINC01133	1.8419	1.68267
38	34	LINC01133	1.87532	1.71326
38	35	LINC01133	1.89837	1.73348
38	36	LINC01133	1.91621	1.74849
38	37	LINC01133	1.92937	1.75882
38	38	LINC01133	1.93694	1.76356
38	39	LINC01133	1.94063	1.76441
38	40	LINC01133	1.94279	1.76374
39	1	DPP10-AS1	0.0443017	-0.00985275
39	2	DPP10-AS1	0.0462388	-0.00988194
39	3	DPP10-AS1	0.0506158	-0.00747118
39	4	DPP10-AS1	0.0553824	-0.00467091
39	5	DPP10-AS1	0.0599108	-0.0021087
39	6	DPP10-AS1	0.0631543	-0.000831453
39	7	DPP10-AS1	0.0664555	0.000503488
39	8	DPP10-AS1	0.0687927	0.000874392
39	9	DPP10-AS1	0.0717132	0.00182865
39	10	DPP10-AS1	0.0738557	0.00200487
39	11	DPP10-AS1	0.0758794	0.00206226
39	12	DPP10-AS1	0.0790927	0.00330934
39	13	DPP10-AS1	0.0815292	0.0037796
39	14	DPP10-AS1	0.0824054	0.00268949
39	15	DPP10-AS1	0.0842881	0.00260596
39	16	DPP10-AS1	0.086308	0.00265955
39	17	DPP10-AS1	0.0884078	0.00279313
39	18	DPP10-AS1	0.089384	0.0018031
39	19	DPP10-AS1	0.0900674	0.000520175
39	20	DPP10-AS1	0.0919126	0.000399094
39	21	DPP10-AS1	0.0932022	-0.000277494
39	22	DPP10-AS1	0.0944984	-0.000947631
39	23	DPP10-AS1	0.0958874	-0.00152487
39	24	DPP10-AS1	0.097141	-0.00223755
39	25	DPP10-AS1	0.098982	-0.00236273
39	26	DPP10-AS1	0.100759	-0.00255251
39	27	DPP10-AS1	0.103609	-0.00166797
39	28	DPP10-AS1	0.106131	-0.00111239
39	29	DPP10-AS1	0.109142	-6.77051e-05
39	30	DPP10-AS1	0.113655	0.00247892
39	31	DPP10-AS1	0.125017	0.0118746
39	32	DPP10-AS1	0.14527	0.030161
39	33	DPP10-AS1	0.182776	0.0657007
39	34	DPP10-AS1	0.251037	0.131995
39	35	DPP10-AS1	0.370719	0.249712
39	36	DPP10-AS1	0.558677	0.435704
39	37	DPP10-AS1	0.813661	0.688721
39	38	DPP10-AS1	1.09429	0.967382
39	39	DPP10-AS1	1.34256	1.21368
39	40	DPP10-AS1	1.51208	1.38125
40	1	LINC00261	0.019102	0.00160683
40	2	LINC00261	0.0203305	0.00146516
40	3	LINC00261	0.0227796	0.00254404
40	4	LINC00261	0.023122	0.00151626
40	5	LINC00261	0.0232258	0.000249877
40	6	LINC00261	0.0245665	0.000220449
40	7	LINC00261	0.0250172	-0.000698985
40	8	LINC00261	0.0264048	-0.000681623
40	9	LINC00261	0.0267631	-0.0016935
40	10	LINC00261	0.0280155	-0.0018112
40	11	LINC00261	0.0298245	-0.00137238
40	12	LINC00261	0.0307787	-0.00178841
40	13	LINC00261	0.0321898	-0.00174747
40	14	LINC00261	0.0351227	-0.000184655
40	15	LINC00261	0.0374292	0.000751655
40	16	LINC00261	0.039864	0.00181625
40	17	LINC00261	0.0422976	0.00287968
40	18	LINC00261	0.0478646	0.00707655
40	19	LINC00261	0.0577017	0.0155434
40	20	LINC00261	0.0756343	0.0321059
40	21	LINC00261	0.10962	0.0647215
40	22	LINC00261	0.172478	0.12621
40	23	LINC00261	0.285388	0.237749
40	24	LINC00261	0.468555	0.419546
40	25	LINC00261	0.729564	0.679185
40	26	LINC00261	1.03162	0.979867
40	27	LINC00261	1.31569	1.26257
40	28	LINC00261	1.53005	1.47556
40	29	LINC00261	1.67239	1.61653
40	30	LINC00261	1.7632	1.70597
40	31	LINC00261	1.82082	1.76222
40	32	LINC00261	1.86279	1.80282
40	33	LINC00261	1.89097	1.82962
40	34	LINC00261	1.90993	1.84722
40	35	LINC00261	1.92922	1.86514
40	36	LINC00261	1.94288	1.87743
40	37	LINC00261	1.9522	1.88538
40	38	LINC00261	1.96055	1.89236
40	39	LINC00261	1.96263	1.89307
40	40	LINC00261	1.96448	1.89354
41	1	LINC01133	0.0310681	-0.00154108
41	2	LINC01133	0.0325497	-0.00134382
41	3	LINC01133	0.0348858	-0.000292037
41	4	LINC01133	0.0371546	0.000692454
41	5	LINC01133	0.0383264	0.000579963
41	6	LINC01133	0.0393595	0.000328694
41	7	LINC01133	0.0404185	0.00010339
41	8	LINC01133	0.0420333	0.000433877
41	9	LINC01133	0.0437098	0.000826111
41	10	LINC01133	0.0443781	0.000210036
41	11	LINC01133	0.0443448	-0.00110756
41	12	LINC01133	0.044471	-0.00226565
41	13	LINC01133	0.0467966	-0.00122436
41	14	LINC01133	0.0480926	-0.00121272
41	15	LINC01133	0.0493699	-0.00121975
41	16	LINC01133	0.0523162	0.000442217
41	17	LINC01133	0.0568636	0.00370534
41	18	LINC01133	0.06417	0.00972744
41	19	LINC01133	0.0768157	0.0210888
41	20	LINC01133	0.102248	0.0452371
41	21	LINC01133	0.149533	0.0912376
41	22	LINC01133	0.233717	0.174138
41	23	LINC01133	0.378147	0.317283
41	24	LINC01133	0.596716	0.534567
41	25	LINC01133	0.876213	0.81278
41	26	LINC01133	1.16954	1.10482
41	27	LINC01133	1.41783	1.35182
41	28	LINC01133	1.59773	1.53045
41	29	LINC01133	1.71843	1.64986
41	30	LINC01133	1.79975	1.7299
41	31	LINC01133	1.85231	1.78117
41	32	LINC01133	1.89114	1.81872
41	33	LINC01133	1.91944	1.84573
41	34	LINC01133	1.94031	1.86532
41	35	LINC01133	1.95304	1.87677
41	36	LINC01133	1.96001	1.88245
41	37	LINC01133	1.96352	1.88468
41	38	LINC01133	1.96819	1.88806
41	39	LINC01133	1.97186	1.89045
41	40	LINC01133	1.96892	1.88622
42	1	DPP10-AS1	-0.000273384	-0.00392617
42	2	DPP10-AS1	0.00283218	-0.00216661
42	3	DPP10-AS1	0.00614497	-0.00019982
42	4	DPP10-AS1	0.00689193	-0.00079886
42	5	DPP10-AS1	0.00732205	-0.00171474
42	6	DPP10-AS1	0.010104	-0.000278823
42	7	DPP10-AS1	0.0122536	0.000524771
42	8	DPP10-AS1	0.0145343	0.00145949
42	9	DPP10-AS1	0.0153609	0.000940123
42	10	DPP10-AS1	0.0163077	0.000540952
42	11	DPP10-AS1	0.0183646	0.00125182
42	12	DPP10-AS1	0.0194369	0.000978141
42	13	DPP10-AS1	0.0208568	0.00105204
42	14	DPP10-AS1	0.0210118	-0.000138936
42	15	DPP10-AS1	0.021438	-0.00105882
42	16	DPP10-AS1	0.0220817	-0.00176109
42	17	DPP10-AS1	0.0233268	-0.00186197
42	18	DPP10-AS1	0.0256579	-0.000876885
42	19	DPP10-AS1	0.0276533	-0.000227431
42	20	DPP10-AS1	0.0313968	0.00217004
42	21	DPP10-AS1	0.0396957	0.00912295
42	22	DPP10-AS1	0.0537268	0.021808
42	23	DPP10-AS1	0.0805891	0.0473244
42	24	DPP10-AS1	0.129937	0.0953258
42	25	DPP10-AS1	0.217207	0.18125
42	26	DPP10-AS1	0.361968	0.324665
42	27	DPP10-AS1	0.57276	0.534111
42	28	DPP10-AS1	0.828028	0.788033
42	29	DPP10-AS1	1.0762	1.03486
42	30	DPP10-AS1	1.27083	1.22814
42	31	DPP10-AS1	1.40238	1.35835
42	32	DPP10-AS1	1.48768	1.44231
42	33	DPP10-AS1	1.54423	1.49751
42	34	DPP10-AS1	1.58716	1.53909
42	35	DPP10-AS1	1.62044	1.57102
42	36	DPP10-AS1	1.64279	1.59203
42	37	DPP10-AS1	1.65424	1.60213
42	38	DPP10-AS1	1.66607	1.61261
42	39	DPP10-AS1	1.67876	1.62396
42	40	DPP10-AS1	1.68888	1.63273
43	1	MAFG-AS1	0.159873	-0.0109849
43	2	MAFG-AS1	0.161932	-0.0122988
43	3	MAFG-AS1	0.171003	-0.00660112
43	4	MAFG-AS1	0.176327	-0.00465006
43	5	MAFG-AS1	0.181425	-0.00292456
43	6	MAFG-AS1	0.185533	-0.00218991
43	7	MAFG-AS1	0.191257	0.000161099
43	8	MAFG-AS1	0.195555	0.00108563
43	9	MAFG-AS1	0.197788	-5.44609e-05
43	10	MAFG-AS1	0.203308	0.00209292
43	11	MAFG-AS1	0.207291	0.00270261
43	12	MAFG-AS1	0.210614	0.00265243
43	13	MAFG-AS1	0.214108	0.00277311
43	14	MAFG-AS1	0.217222	0.00251449
43	15	MAFG-AS1	0.220407	0.00232564
43	16	MAFG-AS1	0.225661	0.00420648
43	17	MAFG-AS1	0.229108	0.00428087
43	18	MAFG-AS1	0.229434	0.00123372
43	19	MAFG-AS1	0.232432	0.000858446
43	20	MAFG-AS1	0.237201	0.0022545
43	21	MAFG-AS1	0.239724	0.00140408
43	22	MAFG-AS1	0.241937	0.000244675
43	23	MAFG-AS1	0.243812	-0.001254
43	24	MAFG-AS1	0.246926	-0.00151259
43	25	MAFG-AS1	0.251015	-0.000797012
43	26	MAFG-AS1	0.252645	-0.00253992
43	27	MAFG-AS1	0.256582	-0.00197592
43	28	MAFG-AS1	0.2608	-0.00113145
43	29	MAFG-AS1	0.263794	-0.00151024
43	30	MAFG-AS1	0.265945	-0.00273208
43	31	MAFG-AS1	0.271133	-0.000917397
43	32	MAFG-AS1	0.280884	0.00546059
43	33	MAFG-AS1	0.291787	0.01299
43	34	MAFG-AS1	0.313024	0.030854
43	35	MAFG-AS1	0.346608	0.0610653
43	36	MAFG-AS1	0.408082	0.119167
43	37	MAFG-AS1	0.512651	0.220362
43	38	MAFG-AS1	0.672245	0.376583
43	39	MAFG-AS1	0.893367	0.594332
43	40	MAFG-AS1	1.11537	0.812962
44	1	MAFG-AS1	0.0265691	-0.00992607
44	2	MAFG-AS1	0.0292008	-0.00829193
44	3	MAFG-AS1	0.0327811	-0.00570925
44	4	MAFG-AS1	0.0335823	-0.00590557
44	5	MAFG-AS1	0.036508	-0.00397742
44	6	MAFG-AS1	0.0396088	-0.00187424
44	7	MAFG-AS1	0.0421752	-0.000305354
44	8	MAFG-AS1	0.0429173	-0.000560798
44	9	MAFG-AS1	0.0451529	0.000677248
44	10	MAFG-AS1	0.0462793	0.000806082
44	11	MAFG-AS1	0.0485577	0.00208692
44	12	MAFG-AS1	0.049171	0.0017026
44	13	MAFG-AS1	0.0509121	0.00244617
44	14	MAFG-AS1	0.0521078	0.0026443
44	15	MAFG-AS1	0.0525941	0.00213298
44	16	MAFG-AS1	0.0548812	0.00342256
44	17	MAFG-AS1	0.0556952	0.00323901
44	18	MAFG-AS1	0.055883	0.00242921
44	19	MAFG-AS1	0.0565527	0.00210134
44	20	MAFG-AS1	0.0572752	0.00182632
44	21	MAFG-AS1	0.057702	0.00125552
44	22	MAFG-AS1	0.0590139	0.00156984
44	23	MAFG-AS1	0.0590244	0.000582809
44	24	MAFG-AS1	0.0600691	0.000629907
44	25	MAFG-AS1	0.0621972	0.0017605
44	26	MAFG-AS1	0.0623384	0.000904122
44	27	MAFG-AS1	0.062818	0.000386201
44	28	MAFG-AS1	0.063405	-2.43907e-05
44	29	MAFG-AS1	0.0632432	-0.0011838
44	30	MAFG-AS1	0.0639516	-0.00147297
44	31	MAFG-AS1	0.0641745	-0.00224762
44	32	MAFG-AS1	0.066082	-0.00133768
44	33	MAFG-AS1	0.0664377	-0.00197947
44	34	MAFG-AS1	0.0680865	-0.00132827
44	35	MAFG-AS1	0.0696209	-0.000791398
44	36	MAFG-AS1	0.0710182	-0.000391716
44	37	MAFG-AS1	0.0711538	-0.00125369
44	38	MAFG-AS1	0.0721354	-0.00126961
44	39	MAFG-AS1	0.0734122	-0.000990401
44	40	MAFG-AS1	0.0732476	-0.00215253
45	1	SLCO4A1-AS1	0.00204939	-0.00491368
45	2	SLCO4A1-AS1	0.00360066	-0.00618109
45	3	SLCO4A1-AS1	0.00899218	-0.00360825
45	4	SLCO4A1-AS1	0.0120487	-0.00337035
45	5	SLCO4A1-AS1	0.0163244	-0.00191334
45	6	SLCO4A1-AS1	0.0206328	-0.000423623
45	7	SLCO4A1-AS1	0.0252184	0.0013433
45	8	SLCO4A1-AS1	0.0281667	0.00147295
45	9	SLCO4A1-AS1	0.0321486	0.00263612
45	10	SLCO4A1-AS1	0.0362285	0.00389734
45	11	SLCO4A1-AS1	0.0379615	0.00281165
45	12	SLCO4A1-AS1	0.0409019	0.00293341
45	13	SLCO4A1-AS1	0.0418994	0.00111225
45	14	SLCO4A1-AS1	0.0434555	-0.00015029
45	15	SLCO4A1-AS1	0.0462316	-0.000192951
45	16	SLCO4A1-AS1	0.049332	8.88416e-05
45	17	SLCO4A1-AS1	0.051358	-0.000703814
45	18	SLCO4A1-AS1	0.0525679	-0.0023126
45	19	SLCO4A1-AS1	0.0557408	-0.00195835
45	20	SLCO4A1-AS1	0.0592916	-0.00122631
45	21	SLCO4A1-AS1	0.0629006	-0.000435978
45	22	SLCO4A1-AS1	0.0699951	0.00383993
45	23	SLCO4A1-AS1	0.0852158	0.0162419
45	24	SLCO4A1-AS1	0.110105	0.0383128
45	25	SLCO4A1-AS1	0.156987	0.0823756
45	26	SLCO4A1-AS1	0.239671	0.162241
45	27	SLCO4A1-AS1	0.374098	0.293849
45	28	SLCO4A1-AS1	0.576712	0.493645
45	29	SLCO4A1-AS1	0.828469	0.742583
45	30	SLCO4A1-AS1	1.0798	0.991093
45	31	SLCO4A1-AS1	1.29043	1.19891
45	32	SLCO4A1-AS1	1.44458	1.35024
45	33	SLCO4A1-AS1	1.54435	1.44719
45	34	SLCO4A1-AS1	1.61242	1.51244
45	35	SLCO4A1-AS1	1.66122	1.55843
45	36	SLCO4A1-AS1	1.69316	1.58754
45	37	SLCO4A1-AS1	1.71576	1.60732
45	38	SLCO4A1-AS1	1.73273	1.62148
45	39	SLCO4A1-AS1	1.74518	1.63111
45	40	SLCO4A1-AS1	1.75344	1.63655
46	1	SLCO4A1-AS1	0.0166455	-0.00898808
46	2	SLCO4A1-AS1	0.020167	-0.0078468
46	3	SLCO4A1-AS1	0.0259142	-0.0044798
46	4	SLCO4A1-AS1	0.0290151	-0.00375909
46	5	SLCO4A1-AS1	0.0329688	-0.00218557
46	6	SLCO4A1-AS1	0.03831	0.000775431
46	7	SLCO4A1-AS1	0.0412494	0.00133461
46	8	SLCO4A1-AS1	0.0438642	0.00156913
46	9	SLCO4A1-AS1	0.0470314	0.0023561
46	10	SLCO4A1-AS1	0.049417	0.00236157
46	11	SLCO4A1-AS1	0.0523022	0.00286652
46	12	SLCO4A1-AS1	0.053466	0.00165014
46	13	SLCO4A1-AS1	0.0566281	0.00243203
46	14	SLCO4A1-AS1	0.05941	0.00283367
46	15	SLCO4A1-AS1	0.0600117	0.00105514
46	16	SLCO4A1-AS1	0.0607512	-0.000585516
46	17	SLCO4A1-AS1	0.0629563	-0.000760692
46	18	SLCO4A1-AS1	0.0646022	-0.00149496
46	19	SLCO4A1-AS1	0.0669683	-0.00150911
46	20	SLCO4A1-AS1	0.0690096	-0.00184795
46	21	SLCO4A1-AS1	0.071353	-0.0018848
46	22	SLCO4A1-AS1	0.0748911	-0.000726871
46	23	SLCO4A1-AS1	0.0810799	0.00308168
46	24	SLCO4A1-AS1	0.0917264	0.011348
46	25	SLCO4A1-AS1	0.111979	0.0292203
46	26	SLCO4A1-AS1	0.150317	0.0651786
46	27	SLCO4A1-AS1	0.21987	0.132351
46	28	SLCO4A1-AS1	0.333418	0.243519
46	29	SLCO4A1-AS1	0.506841	0.414562
46	30	SLCO4A1-AS1	0.728965	0.634305
46	31	SLCO4A1-AS1	0.961141	0.864101
46	32	SLCO4A1-AS1	1.15352	1.0541
46	33	SLCO4A1-AS1	1.28762	1.18582
46	34	SLCO4A1-AS1	1.37221	1.26803
46	35	SLCO4A1-AS1	1.42576	1.3192
46	36	SLCO4A1-AS1	1.4607	1.35176
46	37	SLCO4A1-AS1	1.48431	1.37299
46	38	SLCO4A1-AS1	1.50641	1.39271
46	39	SLCO4A1-AS1	1.51793	1.40185
46	40	SLCO4A1-AS1	1.52205	1.40359
47	1
47	2
47	3
47	4
47	5
47	6
47	7
47	8
47	9
47	10
47	11
47	12
47	13
47	14
47	15
47	16
47	17
47	18
47	19
47	20
47	21
47	22
47	23
47	24
47	25
47	26
47	27
47	28
47	29
47	30
47	31
47	32
47	33
47	34
47	35
47	36
47	37
47	38
47	39
47	40
48	1
48	2
48	3
48	4
48	5
48	6
48	7
48	8
48	9
48	10
48	11
48	12
48	13
48	14
48	15
48	16
48	17
48	18
48	19
48	20
48	21
48	22
48	23
48	24
48	25
48	26
48	27
48	28
48	29
48	30
48	31
48	32
48	33
48	34
48	35
48	36
48	37
48	38
48	39
48	40
49	1	LINC00261	0.0429897	0.00204118
49	2	LINC00261	0.0448473	0.00224964
49	3	LINC00261	0.0455143	0.0012674
49	4	LINC00261	0.0464877	0.000591721
49	5	LINC00261	0.0472225	-0.000322689
49	6	LINC00261	0.0488197	-0.000374642
49	7	LINC00261	0.0507977	-4.57737e-05
49	8	LINC00261	0.0529902	0.000497545
49	9	LINC00261	0.0539192	-0.00022258
49	10	LINC00261	0.0555385	-0.000252521
49	11	LINC00261	0.056363	-0.00107712
49	12	LINC00261	0.0580087	-0.00108063
49	13	LINC00261	0.060219	-0.000519495
49	14	LINC00261	0.0615638	-0.000823862
49	15	LINC00261	0.0634866	-0.000550199
49	16	LINC00261	0.0652873	-0.000398658
49	17	LINC00261	0.0706466	0.00331151
49	18	LINC00261	0.0778002	0.00881595
49	19	LINC00261	0.0903903	0.0197569
49	20	LINC00261	0.115403	0.0431204
49	21	LINC00261	0.161883	0.0879512
49	22	LINC00261	0.248247	0.172666
49	23	LINC00261	0.400003	0.322773
49	24	LINC00261	0.643891	0.565011
49	25	LINC00261	0.981333	0.900805
49	26	LINC00261	1.36243	1.28025
49	27	LINC00261	1.70583	1.622
49	28	LINC00261	1.96064	1.87516
49	29	LINC00261	2.13051	2.04339
49	30	LINC00261	2.23913	2.15036
49	31	LINC00261	2.31021	2.21979
49	32	LINC00261	2.35894	2.26687
49	33	LINC00261	2.3964	2.30268
49	34	LINC00261	2.42149	2.32612
49	35	LINC00261	2.44108	2.34406
49	36	LINC00261	2.45643	2.35776
49	37	LINC00261	2.46601	2.36569
49	38	LINC00261	2.47409	2.37212
49	39	LINC00261	2.47716	2.37355
49	40	LINC00261	2.48174	2.37647
50	1	LINC01133	0.0422422	0.0072038
50	2	LINC01133	0.0413385	0.0050752
[truncated: 1,878 more rows]

## Sheet: Results
Well	Well Position	Sample Name	Target Name	Task	Reporter	Quencher	CT	Ct Mean	dCT	ddCT	2^(-ddCT)	Automatic Ct Threshold	Ct Threshold	Automatic Baseline	Baseline Start	Baseline End	Efficiency	Tm1	Tm2	Tm3	Custom1	Custom2	Custom3	Custom4	Custom5	Custom6	HIGHSD	NOAMP	EXPFAIL	THOLDFAIL	MTP
1	A1	1CA	LINC00261	UNKNOWN	SYBR	None	21.637	21.6374	6.60838	-0.747949	1.6794	TRUE	0.199968	TRUE	3	16	1	83.8491									N	N	N	N	N
2	A2	1CA	LINC01133	UNKNOWN	SYBR	None	22.605	22.6055	7.57645	1.86339	0.274831	TRUE	0.165816	TRUE	3	18	1	83.5552									N	N	N	N	N
3	A3	1CA	DPP10-AS1	UNKNOWN	SYBR	None	31.06	31.0604	16.0314	8.69652	0.00241039	TRUE	0.113427	TRUE	3	27	1	83.2612									N	N	N	N	N
78	G6	1CA	GAPDH	UNKNOWN	SYBR	None		15.029							TRUE	0.163919	TRUE	3	10	1	84.7594									N
4	A4	1N	LINC00261	UNKNOWN	SYBR	None	25.14	25.1403	7.35633			TRUE	0.199968	TRUE	3	20	1	83.9471									N	N	N	N	N
5	A5	1N	LINC01133	UNKNOWN	SYBR	None	23.497	23.4971	5.71307			TRUE	0.165816	TRUE	3	19	1	83.6532									N	N	N	N	N
6	A6	1N	DPP10-AS1	UNKNOWN	SYBR	None	25.119	25.1189	7.33486			TRUE	0.113427	TRUE	3	21	1	83.4572									N	N	N	N	N
83	G11	1N	GAPDH	UNKNOWN	SYBR	None		17.784							TRUE	0.163919	TRUE	3	13	1	84.7594									N
13	B1	4CA	LINC00261	UNKNOWN	SYBR	None	30.531	30.5309	10.8349	7.50104	0.00552029	TRUE	0.199968	TRUE	3	25	1	83.9471									N	N	N	N	N
14	B2	4CA	LINC01133	UNKNOWN	SYBR	None	26.988	26.9884	7.29243	5.54044	0.0214863	TRUE	0.165816	TRUE	3	22	1	83.5552									N	N	N	N	N
15	B3	4CA	DPP10-AS1	UNKNOWN	SYBR	None	27.783	27.7827	8.08674	4.28006	0.0514724	TRUE	0.113427	TRUE	3	23	1	83.3592									N	N	N	N	N
4	A4	4CA	GAPDH	UNKNOWN	SYBR	None		19.696							TRUE	0.170483	TRUE	3	14	1	84.812
16	B4	4N	LINC00261	UNKNOWN	SYBR	None	23.573	23.5729	3.33387			TRUE	0.199968	TRUE	3	18	1	84.0451									N	N	N	N	N
17	B5	4N	LINC01133	UNKNOWN	SYBR	None	21.991	21.991	1.75199			TRUE	0.165816	TRUE	3	17	1	83.6532									N	N	N	N	N
18	B6	4N	DPP10-AS1	UNKNOWN	SYBR	None	24.046	24.0457	3.80668			TRUE	0.113427	TRUE	3	20	1	83.4572									N	N	N	N	N
8	A8	4N	GAPDH	UNKNOWN	SYBR	None		20.239							TRUE	0.170483	TRUE	3	15	1	84.9096
25	C1	7CA	LINC00261	UNKNOWN	SYBR	None	22.167	22.1668	5.09082	0.566923	0.675055	TRUE	0.199968	TRUE	3	17	1	83.9471									N	N	N	N	N
26	C2	7CA	LINC01133	UNKNOWN	SYBR	None	22.281	22.2812	5.20522	1.07842	0.473548	TRUE	0.165816	TRUE	3	17	1	83.6532									N	N	N	N	N
27	C3	7CA	DPP10-AS1	UNKNOWN	SYBR	None	25.487	25.4872	8.41123	2.68697	0.155289	TRUE	0.113427	TRUE	3	21	1	83.3592									N	N	N	N	N
89	H5	7CA	GAPDH	UNKNOWN	SYBR	None		17.076					TRUE	0.179908	TRUE	3	12	1	84.8104
28	C4	7N	LINC00261	UNKNOWN	SYBR	None	21.852	21.8519	4.52389			TRUE	0.199968	TRUE	3	16	1	84.0451									N	N	N	N	N
29	C5	7N	LINC01133	UNKNOWN	SYBR	None	21.455	21.4548	4.1268			TRUE	0.165816	TRUE	3	16	1	83.6532									N	N	N	N	N
30	C6	7N	DPP10-AS1	UNKNOWN	SYBR	None	23.052	23.0523	5.72427			TRUE	0.113427	TRUE	3	19	1	83.3592									N	N	N	N	N
93	H9	7N	GAPDH	UNKNOWN	SYBR	None		17.328					TRUE	0.179908	TRUE	3	12	1	84.8104
37	D1	15CA	LINC00261	UNKNOWN	SYBR	None	27.069	27.0694	9.04842	4.89387	0.0336355	TRUE	0.199968	TRUE	3	22	1	84.0451									N	N	N	N	N
38	D2	15CA	LINC01133	UNKNOWN	SYBR	None	23.951	23.9507	5.92969	2.56667	0.168794	TRUE	0.165816	TRUE	3	19	1	83.6532									N	N	N	N	N
39	D3	15CA	DPP10-AS1	UNKNOWN	SYBR	None	33.777	33.7773	15.7563	10.0449	0.000946651	TRUE	0.113427	TRUE	3	29	1	83.4572									N	N	N	N	N
16	B4	15CA	GAPDH	UNKNOWN	SYBR	None		18.021							TRUE	0.170483	TRUE	3	13	1	84.812
40	D4	15N	LINC00261	UNKNOWN	SYBR	None	22.706	22.7055	4.15455			TRUE	0.199968	TRUE	3	17	1	84.1431									N	N	N	N	N
41	D5	15N	LINC01133	UNKNOWN	SYBR	None	21.914	21.914	3.36302			TRUE	0.165816	TRUE	3	17	1	83.7511									N	N	N	N	N
42	D6	15N	DPP10-AS1	UNKNOWN	SYBR	None	24.262	24.2624	5.71138			TRUE	0.113427	TRUE	3	20	1	83.4572									N	N	N	N	N
20	B8	15N	GAPDH	UNKNOWN	SYBR	None		18.551							TRUE	0.170483	TRUE	3	14	1	84.9096
49	E1	16CA	LINC00261	UNKNOWN	SYBR	None	22.211	22.2107	3.95265	-1.30944	2.47845	TRUE	0.199968	TRUE	3	17	1	84.0451									N	N	N	N	N
50	E2	16CA	LINC01133	UNKNOWN	SYBR	None	21.74	21.7402	3.48225	0.602886	0.658435	TRUE	0.165816	TRUE	3	16	1	83.6532									N	N	N	N	N
51	E3	16CA	DPP10-AS1	UNKNOWN	SYBR	None	22.766	22.7655	4.50754	0.0757256	0.948865	TRUE	0.113427	TRUE	3	18	1	83.3592									N	N	N	N	N
28	C4	16CA	GAPDH	UNKNOWN	SYBR	None		18.258							TRUE	0.170483	TRUE	3	13	1	84.812
52	E4	16N	LINC00261	UNKNOWN	SYBR	None	23.714	23.7141	5.26209			TRUE	0.199968	TRUE	3	19	1	84.0451									N	N	N	N	N
53	E5	16N	LINC01133	UNKNOWN	SYBR	None	21.331	21.3314	2.87936			TRUE	0.165816	TRUE	3	16	1	83.7511									N	N	N	N	N
54	E6	16N	DPP10-AS1	UNKNOWN	SYBR	None	22.884	22.8838	4.43182			TRUE	0.113427	TRUE	3	18	1	83.4572									N	N	N	N	N
32	C8	16N	GAPDH	UNKNOWN	SYBR	None		18.452							TRUE	0.170483	TRUE	3	13	1	84.812
61	F1	21CA	LINC00261	UNKNOWN	SYBR	None	25.43	25.4305	10.4705	2.48883	0.17815	TRUE	0.199968	TRUE	3	20	1	83.9471									N	N	N	N	N
62	F2	21CA	LINC01133	UNKNOWN	SYBR	None	22.702	22.702	7.74204	3.36637	0.0969666	TRUE	0.165816	TRUE	3	17	1	83.6532									N	N	N	N	N
63	F3	21CA	DPP10-AS1	UNKNOWN	SYBR	None	32.748	32.7481	17.7881	8.44677	0.00286595	TRUE	0.113427	TRUE	3	28	1	83.4572									N	N	N	N	N
18	B6	21CA	GAPDH	UNKNOWN	SYBR	None		14.96								TRUE	0.170324	TRUE	3	10	1	84.7568									N
64	F4	21N	LINC00261	UNKNOWN	SYBR	None	24.637	24.6366	7.98163			TRUE	0.199968	TRUE	3	19	1	84.0451									N	N	N	N	N
65	F5	21N	LINC01133	UNKNOWN	SYBR	None	21.031	21.0307	4.37567			TRUE	0.165816	TRUE	3	16	1	83.6532									N	N	N	N	N
66	F6	21N	DPP10-AS1	UNKNOWN	SYBR	None	25.996	25.9963	9.34132			TRUE	0.113427	TRUE	3	21	1	83.4572									N	N	N	N	N
23	B11	21N	GAPDH	UNKNOWN	SYBR	None		16.655								TRUE	0.170324	TRUE	3	11	1	84.7568									N
73	G1	45CA	LINC00261	UNKNOWN	SYBR	None	23.541	23.5409	5.38193	-1.00402	2.00559	TRUE	0.199968	TRUE	3	18	1	83.9471									N	N	N	N	N
74	G2	45CA	LINC01133	UNKNOWN	SYBR	None	21.878	21.8775	3.71851	-1.43172	2.69769	TRUE	0.165816	TRUE	3	17	1	83.6532									N	N	N	N	N
75	G3	45CA	DPP10-AS1	UNKNOWN	SYBR	None	24.607	24.6069	6.4479	-1.926	3.80001	TRUE	0.113427	TRUE	3	20	1	83.3592									N	N	N	N	N
30	C6	45CA	GAPDH	UNKNOWN	SYBR	None		18.159							TRUE	0.163919	TRUE	3	13	1	84.8575									N
76	G4	45N	LINC00261	UNKNOWN	SYBR	None	24.283	24.2829	6.38595			TRUE	0.199968	TRUE	3	19	1	84.0451									N	N	N	N	N
77	G5	45N	LINC01133	UNKNOWN	SYBR	None	23.047	23.0472	5.15023			TRUE	0.165816	TRUE	3	18	1	83.6532									N	N	N	N	N
78	G6	45N	DPP10-AS1	UNKNOWN	SYBR	None	26.271	26.2709	8.37391			TRUE	0.113427	TRUE	3	22	1	83.4572									N	N	N	N	N
35	C11	45N	GAPDH	UNKNOWN	SYBR	None		17.897							TRUE	0.163919	TRUE	3	13	1	84.7594									N
85	H1	77CA	LINC00261	UNKNOWN	SYBR	None	23.187	23.1874	5.12235	-1.15054	2.21996	TRUE	0.199968	TRUE	3	18	1	83.9471									N	N	N	N	N
86	H2	77CA	LINC01133	UNKNOWN	SYBR	None	23.218	23.2182	5.15324	0.779722	0.582479	TRUE	0.165816	TRUE	3	18	1	83.5552									N	N	N	N	N
87	H3	77CA	DPP10-AS1	UNKNOWN	SYBR	None	26.312	26.3118	8.24675	1.90574	0.26688	TRUE	0.113427	TRUE	3	22	1	83.3592									N	N	N	N	N
78	G6	77CA	GAPDH	UNKNOWN	SYBR	None		18.065							TRUE	0.184251	TRUE	3	13	1	84.814
88	H4	77N	LINC00261	UNKNOWN	SYBR	None	23.256	23.2559	6.27289			TRUE	0.199968	TRUE	3	18	1	84.0451									N	N	N	N	N
89	H5	77N	LINC01133	UNKNOWN	SYBR	None	21.357	21.3565	4.37352			TRUE	0.165816	TRUE	3	16	1	83.6532									N	N	N	N	N
90	H6	77N	DPP10-AS1	UNKNOWN	SYBR	None	23.324	23.324	6.34101			TRUE	0.113427	TRUE	3	19	1	83.4572									N	N	N	N	N
82	G10	77N	GAPDH	UNKNOWN	SYBR	None		16.983							TRUE	0.184251	TRUE	3	12	1	84.814
7	A7	79CA	LINC00261	UNKNOWN	SYBR	None	24.185	24.1846	7.22156	1.11233	0.462548	TRUE	0.199968	TRUE	3	19	1	84.1431									N	N	N	N	N
8	A8	79CA	LINC01133	UNKNOWN	SYBR	None	23.917	23.9173	6.95433	2.27042	0.20727	TRUE	0.165816	TRUE	3	19	1	83.7511									N	N	N	N	N
9	A9	79CA	DPP10-AS1	UNKNOWN	SYBR	None	27.913	27.9132	10.9502	4.67133	0.0392454	TRUE	0.113427	TRUE	3	24	1	83.4572									N	N	N	N	N
90	H6	79CA	GAPDH	UNKNOWN	SYBR	None		16.963								TRUE	0.153184	TRUE	3	12	1	84.8545									N
10	A10	79N	LINC00261	UNKNOWN	SYBR	None	22.838	22.8382	6.10924			TRUE	0.199968	TRUE	3	17	1	84.0451									N	N	N	N	N
11	A11	79N	LINC01133	UNKNOWN	SYBR	None	21.413	21.4129	4.68391			TRUE	0.165816	TRUE	3	16	1	83.6532									N	N	N	N	N
12	A12	79N	DPP10-AS1	UNKNOWN	SYBR	None	23.008	23.0079	6.27886			TRUE	0.113427	TRUE	3	18	1	83.3592									N	N	N	N	N
95	H11	79N	GAPDH	UNKNOWN	SYBR	None		16.729								TRUE	0.153184	TRUE	3	12	1	84.7564									N
19	B7	2CA	SATB2-AS1	UNKNOWN	SYBR	None	31.288	31.2881	14.4831	0.152706	0.899562	TRUE	0.0600251	TRUE	3	28	1	82.8692									N	N	N	N	N
20	B8	2CA	SGK2	UNKNOWN	SYBR	None	25.429	25.4291	8.62411	0.533634	0.690812	TRUE	0.177132	TRUE	3	20	1	85.907									N	N	N	N	N
6	A6	2CA	GAPDH	UNKNOWN	SYBR	None		16.805								TRUE	0.170324	TRUE	3	12	1	84.8549									N
21	B9	2N	SATB2-AS1	UNKNOWN	SYBR	None	31.68	31.6804	14.3304			TRUE	0.0600251	TRUE	3	28	1	82.8692									N	N	N	N	N
22	B10	2N	SGK2	UNKNOWN	SYBR	None	25.44	25.4405	8.09048			TRUE	0.177132	TRUE	3	20	1	85.809									N	N	N	N	N
11	A11	2N	GAPDH	UNKNOWN	SYBR	None		17.35								TRUE	0.170324	TRUE	3	12	1	84.7568									N
31	C7	3CA	SATB2-AS1	UNKNOWN	SYBR	None	26.701	26.7006	9.36263	-4.73486	26.6278	TRUE	0.0600251	TRUE	3	23	1	82.8692									N	N	N	N	N
32	C8	3CA	SGK2	UNKNOWN	SYBR	None	26.236	26.2363	8.89833	0.735733	0.600513	TRUE	0.177132	TRUE	3	21	1	85.809									N	N	N	N	N
6	A6	3CA	GAPDH	UNKNOWN	SYBR	None		17.338							TRUE	0.159902	TRUE	3	12	1	84.8544
33	C9	3N	SATB2-AS1	UNKNOWN	SYBR	None	31.707	31.7075	14.0975			TRUE	0.0600251	TRUE	3	28	1	82.8692									N	N	N	N	N
34	C10	3N	SGK2	UNKNOWN	SYBR	None	25.773	25.7726	8.1626			TRUE	0.177132	TRUE	3	20	1	85.809									N	N	N	N	N
11	A11	3N	GAPDH	UNKNOWN	SYBR	None		17.61							TRUE	0.159902	TRUE	3	12	1	84.7563
43	D7	9CA	MAFG-AS1	UNKNOWN	SYBR	None	34.444					TRUE	0.04	TRUE	3	31	1	88.0629	78.8515								N	N	N	Y	Y
44	D8	9N	MAFG-AS1	UNKNOWN	SYBR	None	Undetermined					TRUE	0.04	TRUE	3	39	1	62.6825									N	Y	Y	Y	N
55	E7	77CA	COL4A1	UNKNOWN	SYBR	None	30.128		12.063	-0.945	1.92519	TRUE	0.201682	TRUE	3	24	1	87.0829									N	N	N	N	N
57	E9	77CA	SEMA6A-AS1	UNKNOWN	SYBR	None	27.987		9.922	0.549999	0.68302	TRUE	0.190182	TRUE	3	23	1	80.7133									N	N	N	N	N
67	F7	77CA	OSMR	UNKNOWN	SYBR	None	25.177		7.112	-1.363	2.5722	TRUE	0.191755	TRUE	3	20	1	80.8113									N	N	N	N	N
79	G7	77CA	THBS2	UNKNOWN	SYBR	None	25.915		7.85	-3.442	10.8679	TRUE	0.18427	TRUE	3	20	1	84.1431									N	N	N	N	N
91	H7	77CA	MIR4435-1HG	UNKNOWN	SYBR	None	26.633		8.568	-1.25	2.37842	TRUE	0.166501	TRUE	3	22	1	83.3592									N	N	N	N	N
45	D9	77CA	SLCO4A1-AS1	UNKNOWN	SYBR	None	26.06		7.995	-2.407	5.30371	TRUE	0.171794	TRUE	3	21	1	82.1832									Y	N	N	N	N
78	G6	77CA	GAPDH	UNKNOWN	SYBR	None	18.065								TRUE	0.184251	TRUE	3	13	1	84.814
56	E8	77N	COL4A1	UNKNOWN	SYBR	None	29.991		13.008			TRUE	0.201682	TRUE	3	24	1	87.0829									N	N	N	N	N
58	E10	77N	SEMA6A-AS1	UNKNOWN	SYBR	None	26.355		9.372			TRUE	0.190182	TRUE	3	21	1	80.7133									N	N	N	N	N
68	F8	77N	OSMR	UNKNOWN	SYBR	None	25.458		8.475			TRUE	0.191755	TRUE	3	20	1	80.8113									N	N	N	N	N
80	G8	77N	THBS2	UNKNOWN	SYBR	None	28.275		11.292			TRUE	0.18427	TRUE	3	23	1	84.1431									N	N	N	N	N
92	H8	77N	MIR4435-1HG	UNKNOWN	SYBR	None	26.801		9.818			TRUE	0.166501	TRUE	3	21	1	83.2612									N	N	N	N	N
46	D10	77N	SLCO4A1-AS1	UNKNOWN	SYBR	None	27.385		10.402			TRUE	0.171794	TRUE	3	22	1	82.1832									Y	N	N	N	N
82	G10	77N	GAPDH	UNKNOWN	SYBR	None	16.983								TRUE	0.184251	TRUE	3	12	1	84.814
