# Supplementary material for: Transcriptome profiling and co-expression network analysis of lncRNAs and mRNAs in colorectal cancer by RNA sequencing
Source: BMC Cancer. 2022 Jul 16;22:780. doi: 10.1186/s12885-022-09878-6 (PMC9288709; doi:10.1186/s12885-022-09878-6)
Supplement: Supplementary file 1 — Additional file 1. RT-qPCR result s of lncRNAs and mRNAs. [file 12885_2022_9878_MOESM1_ESM.zip › íúsupplementary qPCR raw data/2016-12-09 121428-ViiA7-export.xls]

## Sheet: Sample Setup
Block Type	96-Well Block (0.2mL)
Calibration is expired	No
Calibration performed on	2013-06-19 17:08:17 PM CST
Calibration Background is expired	Yes
Calibration Background performed on	2016-04-21 14:54:21 PM CST
Calibration CY5 is expired	Yes
Calibration CY5 performed on	2015-04-24 21:34:58 PM CST
Calibration FAM is expired	Yes
Calibration FAM performed on	2016-04-21 15:19:57 PM CST
Calibration MELTDOCTOR is expired	Yes
Calibration MELTDOCTOR performed on	2013-06-19 17:08:16 PM CST
Calibration NED is expired	Yes
Calibration NED performed on	2016-04-21 15:45:46 PM CST
Calibration ROI is expired	Yes
Calibration ROI performed on	2016-04-21 14:45:24 PM CST
Calibration ROX is expired	Yes
Calibration ROX performed on	2016-04-21 15:37:01 PM CST
Calibration SYBR is expired	Yes
Calibration SYBR performed on	2016-04-21 15:54:32 PM CST
Calibration TAMRA is expired	Yes
Calibration TAMRA performed on	2016-04-21 15:11:48 PM CST
Calibration Uniformity is expired	Yes
Calibration Uniformity performed on	2016-04-21 15:02:46 PM CST
Calibration VIC is expired	Yes
Calibration VIC performed on	2016-04-21 15:28:24 PM CST
Chemistry	SYBR_GREEN
Experiment File Name	D:\Documents and Settings\INSTR-ADMIN\Desktop\TOUJING\Gdd Lnc\2016-12-09 121428.eds
Experiment Name	2016-12-09 121428
Experiment Run End Time	2016-12-09 13:33:43 PM CST
Experiment Type	Comparative Cт (ΔΔCт)
Instrument Name	278990028
Instrument Serial Number	278990028
Instrument Type	ViiA 7
Passive Reference	ROX
Quantification Cycle Method	Ct
Signal Smoothing On	false
Stage/ Cycle where Analysis is performed	Stage 2, Step 2
Well	Well Position	Sample Name	Sample Color	Biogroup Name	Biogroup Color	Target Name	Target Color	Task	Reporter	Quencher	Quantity	Comments
1	A1
2	A2
3	A3	3CA	RGB(176,23,31)			DPP10-AS1	RGB(176,23,31)	UNKNOWN	SYBR	None
4	A4	3N	RGB(0,0,255)			DPP10-AS1	RGB(176,23,31)	UNKNOWN	SYBR	None
5	A5	85CA	RGB(238,18,137)			LINC00261	RGB(0,0,255)	UNKNOWN	SYBR	None
6	A6	85N	RGB(176,23,31)			LINC00261	RGB(0,0,255)	UNKNOWN	SYBR	None
7	A7	88CA	RGB(255,127,0)			COL4A1	RGB(139,137,112)	UNKNOWN	SYBR	None
8	A8	88N	RGB(142,142,56)			COL4A1	RGB(139,137,112)	UNKNOWN	SYBR	None
9	A9	88CA	RGB(255,127,0)			SLCO4A1-AS1	RGB(142,142,56)	UNKNOWN	SYBR	None
10	A10	88N	RGB(142,142,56)			SLCO4A1-AS1	RGB(142,142,56)	UNKNOWN	SYBR	None
11	A11
12	A12
13	B1
14	B2
15	B3	5CA	RGB(0,139,69)			DPP10-AS1	RGB(176,23,31)	UNKNOWN	SYBR	None
16	B4	5N	RGB(238,238,0)			DPP10-AS1	RGB(176,23,31)	UNKNOWN	SYBR	None
17	B5	88CA	RGB(255,127,0)			LINC00261	RGB(0,0,255)	UNKNOWN	SYBR	None
18	B6	88N	RGB(142,142,56)			LINC00261	RGB(0,0,255)	UNKNOWN	SYBR	None
19	B7	88CA	RGB(255,127,0)			OSMR	RGB(238,121,66)	UNKNOWN	SYBR	None
20	B8	88N	RGB(142,142,56)			OSMR	RGB(238,121,66)	UNKNOWN	SYBR	None
21	B9	88CA	RGB(255,127,0)			BBOX1-AS1	RGB(238,44,44)	UNKNOWN	SYBR	None
22	B10	88N	RGB(142,142,56)			BBOX1-AS1	RGB(238,44,44)	UNKNOWN	SYBR	None
23	B11
24	B12
25	C1
26	C2
27	C3	6CA	RGB(139,137,112)			DPP10-AS1	RGB(176,23,31)	UNKNOWN	SYBR	None
28	C4	6N	RGB(238,121,66)			DPP10-AS1	RGB(176,23,31)	UNKNOWN	SYBR	None
29	C5	89CA	RGB(238,44,44)			LINC00261	RGB(0,0,255)	UNKNOWN	SYBR	None
30	C6	89N	RGB(51,161,201)			LINC00261	RGB(0,0,255)	UNKNOWN	SYBR	None
31	C7	88CA	RGB(255,127,0)			THBS2	RGB(142,56,142)	UNKNOWN	SYBR	None
32	C8	88N	RGB(142,142,56)			THBS2	RGB(142,56,142)	UNKNOWN	SYBR	None
33	C9	88CA	RGB(255,127,0)			MIR503HG-1	RGB(51,161,201)	UNKNOWN	SYBR	None
34	C10	88N	RGB(142,142,56)			MIR503HG-1	RGB(51,161,201)	UNKNOWN	SYBR	None
35	C11
36	C12
37	D1
38	D2
39	D3	17CA	RGB(142,56,142)			DPP10-AS1	RGB(176,23,31)	UNKNOWN	SYBR	None
40	D4	17N	RGB(198,113,113)			DPP10-AS1	RGB(176,23,31)	UNKNOWN	SYBR	None
41	D5	10CA	RGB(0,0,255)			LINC01133	RGB(0,139,69)	UNKNOWN	SYBR	None
42	D6	10N	RGB(0,139,69)			LINC01133	RGB(0,139,69)	UNKNOWN	SYBR	None
43	D7	88CA	RGB(255,127,0)			4435	RGB(198,113,113)	UNKNOWN	SYBR	None
44	D8	88N	RGB(142,142,56)			4435	RGB(198,113,113)	UNKNOWN	SYBR	None
45	D9	88CA	RGB(255,127,0)			MAFG-AS1	RGB(238,238,0)	UNKNOWN	SYBR	None
46	D10	88N	RGB(142,142,56)			MAFG-AS1	RGB(238,238,0)	UNKNOWN	SYBR	None
47	D11
48	D12
49	E1
50	E2
51	E3	20CA	RGB(0,245,255)			DPP10-AS1	RGB(176,23,31)	UNKNOWN	SYBR	None
52	E4	20N	RGB(238,220,130)			DPP10-AS1	RGB(176,23,31)	UNKNOWN	SYBR	None
53	E5	88CA	RGB(255,127,0)			LINC01133	RGB(0,139,69)	UNKNOWN	SYBR	None
54	E6	88N	RGB(142,142,56)			LINC01133	RGB(0,139,69)	UNKNOWN	SYBR	None
55	E7	88CA	RGB(255,127,0)			SATB2-AS1	RGB(0,245,255)	UNKNOWN	SYBR	None
56	E8	88N	RGB(142,142,56)			SATB2-AS1	RGB(0,245,255)	UNKNOWN	SYBR	None
57	E9	89CA	RGB(238,44,44)			SLCO4A1-AS1	RGB(142,142,56)	UNKNOWN	SYBR	None
58	E10	89N	RGB(51,161,201)			SLCO4A1-AS1	RGB(142,142,56)	UNKNOWN	SYBR	None
59	E11
60	E12
61	F1
62	F2
63	F3	88CA	RGB(255,127,0)			DPP10-AS1	RGB(176,23,31)	UNKNOWN	SYBR	None
64	F4	88N	RGB(142,142,56)			DPP10-AS1	RGB(176,23,31)	UNKNOWN	SYBR	None
65	F5	89CA	RGB(238,44,44)			LINC01133	RGB(0,139,69)	UNKNOWN	SYBR	None
66	F6	89N	RGB(51,161,201)			LINC01133	RGB(0,139,69)	UNKNOWN	SYBR	None
67	F7	88CA	RGB(255,127,0)			SGK2	RGB(238,220,130)	UNKNOWN	SYBR	None
68	F8	88N	RGB(142,142,56)			SGK2	RGB(238,220,130)	UNKNOWN	SYBR	None
69	F9	89CA	RGB(238,44,44)			BBOX1-AS1	RGB(238,44,44)	UNKNOWN	SYBR	None
70	F10	89N	RGB(51,161,201)			BBOX1-AS1	RGB(238,44,44)	UNKNOWN	SYBR	None
71	F11
72	F12
73	G1
74	G2
75	G3	89CA	RGB(238,44,44)			DPP10-AS1	RGB(176,23,31)	UNKNOWN	SYBR	None
76	G4	89N	RGB(51,161,201)			DPP10-AS1	RGB(176,23,31)	UNKNOWN	SYBR	None
77	G5	83CA	RGB(238,238,0)			MAFG-AS1	RGB(238,238,0)	UNKNOWN	SYBR	None
78	G6	83N	RGB(139,137,112)			MAFG-AS1	RGB(238,238,0)	UNKNOWN	SYBR	None
79	G7	88CA	RGB(255,127,0)			SEMA6A-AS1	RGB(255,127,0)	UNKNOWN	SYBR	None
80	G8	88N	RGB(142,142,56)			SEMA6A-AS1	RGB(255,127,0)	UNKNOWN	SYBR	None
81	G9	89CA	RGB(238,44,44)			MIR503HG-1	RGB(51,161,201)	UNKNOWN	SYBR	None
82	G10	89N	RGB(51,161,201)			MIR503HG-1	RGB(51,161,201)	UNKNOWN	SYBR	None
83	G11
84	G12
85	H1
86	H2
87	H3
88	H4
89	H5	480	RGB(238,121,66)			MAFG-AS1	RGB(238,238,0)	UNKNOWN	SYBR	None
90	H6	620	RGB(142,56,142)			MAFG-AS1	RGB(238,238,0)	UNKNOWN	SYBR	None
91	H7	2CA	RGB(198,113,113)			COL4A1	RGB(139,137,112)	UNKNOWN	SYBR	None
92	H8	3N-4	RGB(0,245,255)			COL4A1	RGB(139,137,112)	UNKNOWN	SYBR	None
93	H9	89CA	RGB(238,44,44)			MAFG-AS1	RGB(238,238,0)	UNKNOWN	SYBR	None
94	H10	89N	RGB(51,161,201)			MAFG-AS1	RGB(238,238,0)	UNKNOWN	SYBR	None
95	H11
96	H12

## Sheet: Amplification Data
Block Type	96-Well Block (0.2mL)
Calibration is expired	No
Calibration performed on	2013-06-19 17:08:17 PM CST
Calibration Background is expired	Yes
Calibration Background performed on	2016-04-21 14:54:21 PM CST
Calibration CY5 is expired	Yes
Calibration CY5 performed on	2015-04-24 21:34:58 PM CST
Calibration FAM is expired	Yes
Calibration FAM performed on	2016-04-21 15:19:57 PM CST
Calibration MELTDOCTOR is expired	Yes
Calibration MELTDOCTOR performed on	2013-06-19 17:08:16 PM CST
Calibration NED is expired	Yes
Calibration NED performed on	2016-04-21 15:45:46 PM CST
Calibration ROI is expired	Yes
Calibration ROI performed on	2016-04-21 14:45:24 PM CST
Calibration ROX is expired	Yes
Calibration ROX performed on	2016-04-21 15:37:01 PM CST
Calibration SYBR is expired	Yes
Calibration SYBR performed on	2016-04-21 15:54:32 PM CST
Calibration TAMRA is expired	Yes
Calibration TAMRA performed on	2016-04-21 15:11:48 PM CST
Calibration Uniformity is expired	Yes
Calibration Uniformity performed on	2016-04-21 15:02:46 PM CST
Calibration VIC is expired	Yes
Calibration VIC performed on	2016-04-21 15:28:24 PM CST
Chemistry	SYBR_GREEN
Experiment File Name	D:\Documents and Settings\INSTR-ADMIN\Desktop\TOUJING\Gdd Lnc\2016-12-09 121428.eds
Experiment Name	2016-12-09 121428
Experiment Run End Time	2016-12-09 13:33:43 PM CST
Experiment Type	Comparative Cт (ΔΔCт)
Instrument Name	278990028
Instrument Serial Number	278990028
Instrument Type	ViiA 7
Passive Reference	ROX
Quantification Cycle Method	Ct
Signal Smoothing On	false
Stage/ Cycle where Analysis is performed	Stage 2, Step 2
Well	Cycle	Target Name	Rn	Delta Rn
1	1
1	2
1	3
1	4
1	5
1	6
1	7
1	8
1	9
1	10
1	11
1	12
1	13
1	14
1	15
1	16
1	17
1	18
1	19
1	20
1	21
1	22
1	23
1	24
1	25
1	26
1	27
1	28
1	29
1	30
1	31
1	32
1	33
1	34
1	35
1	36
1	37
1	38
1	39
1	40
2	1
2	2
2	3
2	4
2	5
2	6
2	7
2	8
2	9
2	10
2	11
2	12
2	13
2	14
2	15
2	16
2	17
2	18
2	19
2	20
2	21
2	22
2	23
2	24
2	25
2	26
2	27
2	28
2	29
2	30
2	31
2	32
2	33
2	34
2	35
2	36
2	37
2	38
2	39
2	40
3	1	DPP10-AS1	0.0212299	-0.0012574
3	2	DPP10-AS1	0.0214121	-0.00220586
3	3	DPP10-AS1	0.0223534	-0.00239527
3	4	DPP10-AS1	0.0250452	-0.000834206
3	5	DPP10-AS1	0.0269413	-6.88749e-05
3	6	DPP10-AS1	0.0277218	-0.000419031
3	7	DPP10-AS1	0.029848	0.000576458
3	8	DPP10-AS1	0.0312231	0.000820898
3	9	DPP10-AS1	0.032757	0.0012241
3	10	DPP10-AS1	0.0335364	0.000872746
3	11	DPP10-AS1	0.0350218	0.00122739
3	12	DPP10-AS1	0.0359385	0.00101347
3	13	DPP10-AS1	0.0373232	0.00126743
3	14	DPP10-AS1	0.0384378	0.00125136
3	15	DPP10-AS1	0.0385557	0.000238566
3	16	DPP10-AS1	0.0384618	-0.000986109
3	17	DPP10-AS1	0.0395852	-0.000993442
3	18	DPP10-AS1	0.0400741	-0.0016352
3	19	DPP10-AS1	0.0411858	-0.0016542
3	20	DPP10-AS1	0.0430289	-0.0009418
3	21	DPP10-AS1	0.0445243	-0.000577148
3	22	DPP10-AS1	0.048245	0.00201287
3	23	DPP10-AS1	0.0540906	0.00672776
3	24	DPP10-AS1	0.0647647	0.0162712
3	25	DPP10-AS1	0.0845976	0.0349734
3	26	DPP10-AS1	0.123274	0.072519
3	27	DPP10-AS1	0.195111	0.143226
3	28	DPP10-AS1	0.32511	0.272093
3	29	DPP10-AS1	0.535343	0.481196
3	30	DPP10-AS1	0.828023	0.772745
3	31	DPP10-AS1	1.1627	1.10629
3	32	DPP10-AS1	1.46623	1.40869
3	33	DPP10-AS1	1.69319	1.63452
3	34	DPP10-AS1	1.84032	1.78052
3	35	DPP10-AS1	1.92915	1.86822
3	36	DPP10-AS1	1.98726	1.9252
3	37	DPP10-AS1	2.02608	1.96289
3	38	DPP10-AS1	2.05384	1.98951
3	39	DPP10-AS1	2.07449	2.00904
3	40	DPP10-AS1	2.08784	2.02126
4	1	DPP10-AS1	0.027477	-0.00276919
4	2	DPP10-AS1	0.0287026	-0.00280575
4	3	DPP10-AS1	0.031531	-0.00123952
4	4	DPP10-AS1	0.0328018	-0.00123095
4	5	DPP10-AS1	0.0349235	-0.000371426
4	6	DPP10-AS1	0.0375528	0.000995741
4	7	DPP10-AS1	0.0391125	0.00129322
4	8	DPP10-AS1	0.040046	0.000964535
4	9	DPP10-AS1	0.0410005	0.000656867
4	10	DPP10-AS1	0.0422218	0.000615993
4	11	DPP10-AS1	0.0434136	0.000545664
4	12	DPP10-AS1	0.0444326	0.000302417
4	13	DPP10-AS1	0.0457719	0.000379527
4	14	DPP10-AS1	0.0459483	-0.000706216
4	15	DPP10-AS1	0.0473846	-0.00053204
4	16	DPP10-AS1	0.0494427	0.000263813
4	17	DPP10-AS1	0.0496549	-0.000786093
4	18	DPP10-AS1	0.0502363	-0.00146695
4	19	DPP10-AS1	0.0511904	-0.00177502
4	20	DPP10-AS1	0.0529924	-0.00123519
4	21	DPP10-AS1	0.0556897	0.000199959
4	22	DPP10-AS1	0.0598776	0.00312567
4	23	DPP10-AS1	0.0669296	0.0089155
4	24	DPP10-AS1	0.0803864	0.0211101
4	25	DPP10-AS1	0.104304	0.0437658
4	26	DPP10-AS1	0.150541	0.0887404
4	27	DPP10-AS1	0.235723	0.17266
4	28	DPP10-AS1	0.384136	0.319811
4	29	DPP10-AS1	0.616438	0.55085
4	30	DPP10-AS1	0.926635	0.859786
4	31	DPP10-AS1	1.26111	1.193
4	32	DPP10-AS1	1.5517	1.48233
4	33	DPP10-AS1	1.76541	1.69477
4	34	DPP10-AS1	1.90608	1.83418
4	35	DPP10-AS1	1.99828	1.92512
4	36	DPP10-AS1	2.05927	1.98484
4	37	DPP10-AS1	2.09966	2.02398
4	38	DPP10-AS1	2.13025	2.0533
4	39	DPP10-AS1	2.15167	2.07346
4	40	DPP10-AS1	2.16509	2.08562
5	1	LINC00261	0.0348629	-0.00185003
5	2	LINC00261	0.0363497	-0.00300813
5	3	LINC00261	0.0400724	-0.00193037
5	4	LINC00261	0.0435175	-0.00113016
5	5	LINC00261	0.0464286	-0.000863914
5	6	LINC00261	0.0504203	0.00048281
5	7	LINC00261	0.0535909	0.00100856
5	8	LINC00261	0.0557761	0.000548908
5	9	LINC00261	0.0588821	0.00100999
5	10	LINC00261	0.0622425	0.00172544
5	11	LINC00261	0.064496	0.00133411
5	12	LINC00261	0.066467	0.000660204
5	13	LINC00261	0.0684925	4.07873e-05
5	14	LINC00261	0.0717732	0.000676607
5	15	LINC00261	0.0733487	-0.000392758
5	16	LINC00261	0.075219	-0.00116736
5	17	LINC00261	0.0779269	-0.00110438
5	18	LINC00261	0.079923	-0.00175318
5	19	LINC00261	0.0851758	0.000854707
5	20	LINC00261	0.0919663	0.00500032
5	21	LINC00261	0.10358	0.0139696
5	22	LINC00261	0.125816	0.0335599
5	23	LINC00261	0.164418	0.0695178
5	24	LINC00261	0.236707	0.139161
5	25	LINC00261	0.359854	0.259663
5	26	LINC00261	0.55592	0.453085
5	27	LINC00261	0.819859	0.714379
5	28	LINC00261	1.11197	1.00384
5	29	LINC00261	1.37166	1.26089
5	30	LINC00261	1.55773	1.44431
5	31	LINC00261	1.67876	1.5627
5	32	LINC00261	1.75646	1.63775
5	33	LINC00261	1.80642	1.68507
5	34	LINC00261	1.84259	1.71859
5	35	LINC00261	1.86593	1.73929
5	36	LINC00261	1.8853	1.75602
5	37	LINC00261	1.90032	1.76839
5	38	LINC00261	1.90929	1.77472
5	39	LINC00261	1.9176	1.78038
5	40	LINC00261	1.92118	1.78131
6	1	LINC00261	0.000431158	-0.00429987
6	2	LINC00261	0.00119955	-0.00457121
6	3	LINC00261	0.00428623	-0.00252426
6	4	LINC00261	0.00705369	-0.000796528
6	5	LINC00261	0.00833734	-0.000552612
6	6	LINC00261	0.0090614	-0.00086828
6	7	LINC00261	0.010818	-0.000151385
6	8	LINC00261	0.0126315	0.000622334
6	9	LINC00261	0.0140264	0.000977555
6	10	LINC00261	0.0149336	0.000844997
6	11	LINC00261	0.0168091	0.00168075
6	12	LINC00261	0.0173534	0.00118537
6	13	LINC00261	0.0180382	0.000830405
6	14	LINC00261	0.0199579	0.00171033
6	15	LINC00261	0.0205312	0.00124396
6	16	LINC00261	0.0205573	0.000230344
6	17	LINC00261	0.0217541	0.000387433
6	18	LINC00261	0.0221781	-0.000228325
6	19	LINC00261	0.0231335	-0.000312706
6	20	LINC00261	0.0240585	-0.000427378
6	21	LINC00261	0.0241952	-0.00133046
6	22	LINC00261	0.0254471	-0.00111822
6	23	LINC00261	0.0267323	-0.000872833
6	24	LINC00261	0.0277184	-0.000926413
6	25	LINC00261	0.0279626	-0.00172199
6	26	LINC00261	0.0302289	-0.00049539
6	27	LINC00261	0.0343773	0.0026133
6	28	LINC00261	0.0411799	0.00837614
6	29	LINC00261	0.0537381	0.0198946
6	30	LINC00261	0.0770701	0.0421869
6	31	LINC00261	0.120724	0.0848012
6	32	LINC00261	0.201062	0.164099
6	33	LINC00261	0.337725	0.299723
6	34	LINC00261	0.548021	0.508978
6	35	LINC00261	0.822216	0.782134
6	36	LINC00261	1.11191	1.07079
6	37	LINC00261	1.35224	1.31008
6	38	LINC00261	1.52035	1.47715
6	39	LINC00261	1.6274	1.58316
6	40	LINC00261	1.6875	1.64222
7	1	COL4A1	0.134505	-0.00188998
7	2	COL4A1	0.136662	-0.00337299
7	3	COL4A1	0.142247	-0.00142772
7	4	COL4A1	0.147653	0.000338243
7	5	COL4A1	0.151079	0.000123514
7	6	COL4A1	0.155283	0.00068761
7	7	COL4A1	0.159319	0.00108413
7	8	COL4A1	0.161916	4.08188e-05
7	9	COL4A1	0.165485	-3.02031e-05
7	10	COL4A1	0.168942	-0.000213565
7	11	COL4A1	0.172827	3.175e-05
7	12	COL4A1	0.176197	-0.000237725
7	13	COL4A1	0.180156	8.05157e-05
7	14	COL4A1	0.183644	-7.11513e-05
7	15	COL4A1	0.187568	0.000212981
7	16	COL4A1	0.19115	0.000154312
7	17	COL4A1	0.194012	-0.000623427
7	18	COL4A1	0.196553	-0.00172235
7	19	COL4A1	0.202292	0.000376703
7	20	COL4A1	0.206751	0.00119556
7	21	COL4A1	0.213903	0.00470709
7	22	COL4A1	0.225344	0.0125088
7	23	COL4A1	0.245926	0.0294505
7	24	COL4A1	0.276326	0.0562107
7	25	COL4A1	0.32678	0.103025
7	26	COL4A1	0.40559	0.178195
7	27	COL4A1	0.527055	0.296019
7	28	COL4A1	0.696919	0.462244
7	29	COL4A1	0.911693	0.673377
7	30	COL4A1	1.14037	0.898412
7	31	COL4A1	1.35032	1.10473
7	32	COL4A1	1.5218	1.27256
7	33	COL4A1	1.64935	1.39647
7	34	COL4A1	1.73867	1.48216
7	35	COL4A1	1.80119	1.54103
7	36	COL4A1	1.84834	1.58454
7	37	COL4A1	1.88423	1.61679
7	38	COL4A1	1.91335	1.64227
7	39	COL4A1	1.9329	1.65819
7	40	COL4A1	1.9452	1.66685
8	1	COL4A1	0.0526958	-0.000834196
8	2	COL4A1	0.0533231	-0.00112846
8	3	COL4A1	0.0551855	-0.000187812
8	4	COL4A1	0.0560221	-0.000272782
8	5	COL4A1	0.0572811	6.44768e-05
8	6	COL4A1	0.0584561	0.000317849
8	7	COL4A1	0.0587417	-0.00031821
8	8	COL4A1	0.0598999	-8.16722e-05
8	9	COL4A1	0.0611552	0.00025201
8	10	COL4A1	0.0621649	0.000339991
8	11	COL4A1	0.064466	0.00171951
8	12	COL4A1	0.0644836	0.000815384
8	13	COL4A1	0.0642022	-0.000387676
8	14	COL4A1	0.0648572	-0.000654294
8	15	COL4A1	0.066219	-0.000214129
8	16	COL4A1	0.0669249	-0.000429919
8	17	COL4A1	0.0671104	-0.00116611
8	18	COL4A1	0.0678952	-0.00130298
8	19	COL4A1	0.069465	-0.000654843
8	20	COL4A1	0.0706702	-0.000371311
8	21	COL4A1	0.0723035	0.000340384
8	22	COL4A1	0.0750769	0.00219214
8	23	COL4A1	0.0800896	0.00628318
8	24	COL4A1	0.08747	0.0127419
8	25	COL4A1	0.100681	0.0250316
8	26	COL4A1	0.124353	0.0477815
8	27	COL4A1	0.164068	0.0865748
8	28	COL4A1	0.228974	0.150559
8	29	COL4A1	0.334846	0.255509
8	30	COL4A1	0.491766	0.411508
8	31	COL4A1	0.697684	0.616504
8	32	COL4A1	0.935768	0.853666
8	33	COL4A1	1.17172	1.0887
8	34	COL4A1	1.37181	1.28786
8	35	COL4A1	1.52398	1.43912
8	36	COL4A1	1.63254	1.54675
8	37	COL4A1	1.70683	1.62012
8	38	COL4A1	1.758	1.67037
8	39	COL4A1	1.79557	1.70702
8	40	COL4A1	1.82229	1.73282
9	1	SLCO4A1-AS1	0.0480256	-0.00168057
9	2	SLCO4A1-AS1	0.0503635	-0.0017101
9	3	SLCO4A1-AS1	0.0535255	-0.000915612
9	4	SLCO4A1-AS1	0.055807	-0.00100158
9	5	SLCO4A1-AS1	0.0596399	0.000463896
9	6	SLCO4A1-AS1	0.0629459	0.00140236
9	7	SLCO4A1-AS1	0.0649971	0.00108615
9	8	SLCO4A1-AS1	0.0657453	-0.000533184
9	9	SLCO4A1-AS1	0.0691817	0.000535746
9	10	SLCO4A1-AS1	0.0715905	0.00057715
9	11	SLCO4A1-AS1	0.0736505	0.000269637
9	12	SLCO4A1-AS1	0.0757301	-1.817e-05
9	13	SLCO4A1-AS1	0.078049	-6.6746e-05
9	14	SLCO4A1-AS1	0.0794403	-0.00104295
9	15	SLCO4A1-AS1	0.0809961	-0.00185461
9	16	SLCO4A1-AS1	0.0839293	-0.00128881
9	17	SLCO4A1-AS1	0.0872967	-0.000288885
9	18	SLCO4A1-AS1	0.0926287	0.00267561
9	19	SLCO4A1-AS1	0.102507	0.0101869
9	20	SLCO4A1-AS1	0.117683	0.0229947
9	21	SLCO4A1-AS1	0.145624	0.0485685
9	22	SLCO4A1-AS1	0.198642	0.0992191
9	23	SLCO4A1-AS1	0.292408	0.190618
9	24	SLCO4A1-AS1	0.446328	0.34217
9	25	SLCO4A1-AS1	0.666486	0.55996
9	26	SLCO4A1-AS1	0.927584	0.818691
9	27	SLCO4A1-AS1	1.17954	1.06828
9	28	SLCO4A1-AS1	1.37915	1.26553
9	29	SLCO4A1-AS1	1.52193	1.40594
9	30	SLCO4A1-AS1	1.61765	1.49929
9	31	SLCO4A1-AS1	1.68243	1.5617
9	32	SLCO4A1-AS1	1.72643	1.60333
9	33	SLCO4A1-AS1	1.76129	1.63583
9	34	SLCO4A1-AS1	1.78492	1.65709
9	35	SLCO4A1-AS1	1.80402	1.67382
9	36	SLCO4A1-AS1	1.82001	1.68744
9	37	SLCO4A1-AS1	1.83086	1.69593
9	38	SLCO4A1-AS1	1.83595	1.69864
9	39	SLCO4A1-AS1	1.84046	1.70079
9	40	SLCO4A1-AS1	1.84261	1.70057
10	1	SLCO4A1-AS1	0.0109058	-0.000123398
10	2	SLCO4A1-AS1	0.0114469	-0.000233838
10	3	SLCO4A1-AS1	0.0121215	-0.000210781
10	4	SLCO4A1-AS1	0.0128408	-0.000143051
10	5	SLCO4A1-AS1	0.0140245	0.00038905
10	6	SLCO4A1-AS1	0.0153288	0.0010418
10	7	SLCO4A1-AS1	0.015966	0.00102738
10	8	SLCO4A1-AS1	0.0159437	0.00035353
10	9	SLCO4A1-AS1	0.0163926	0.000150837
10	10	SLCO4A1-AS1	0.0174791	0.000585733
10	11	SLCO4A1-AS1	0.0178646	0.000319667
10	12	SLCO4A1-AS1	0.0179643	-0.000232178
10	13	SLCO4A1-AS1	0.0189501	0.000102047
10	14	SLCO4A1-AS1	0.0192691	-0.000230524
10	15	SLCO4A1-AS1	0.020305	0.000153827
10	16	SLCO4A1-AS1	0.020263	-0.000539792
10	17	SLCO4A1-AS1	0.020169	-0.00128533
10	18	SLCO4A1-AS1	0.0211821	-0.000923801
10	19	SLCO4A1-AS1	0.0216552	-0.00110227
10	20	SLCO4A1-AS1	0.0217934	-0.00161567
10	21	SLCO4A1-AS1	0.0221181	-0.00194251
10	22	SLCO4A1-AS1	0.0236118	-0.00110039
10	23	SLCO4A1-AS1	0.0238093	-0.00155445
10	24	SLCO4A1-AS1	0.0249303	-0.00108499
10	25	SLCO4A1-AS1	0.0287528	0.00208586
10	26	SLCO4A1-AS1	0.0330745	0.00575599
10	27	SLCO4A1-AS1	0.0401201	0.01215
10	28	SLCO4A1-AS1	0.055357	0.0267354
10	29	SLCO4A1-AS1	0.0855179	0.0562448
10	30	SLCO4A1-AS1	0.140188	0.110263
10	31	SLCO4A1-AS1	0.241336	0.21076
10	32	SLCO4A1-AS1	0.403947	0.372719
10	33	SLCO4A1-AS1	0.637032	0.605153
10	34	SLCO4A1-AS1	0.908788	0.876257
10	35	SLCO4A1-AS1	1.16367	1.13049
10	36	SLCO4A1-AS1	1.36096	1.32712
10	37	SLCO4A1-AS1	1.49266	1.45818
10	38	SLCO4A1-AS1	1.57809	1.54295
10	39	SLCO4A1-AS1	1.63627	1.60048
10	40	SLCO4A1-AS1	1.67011	1.63367
11	1
11	2
11	3
11	4
11	5
11	6
11	7
11	8
11	9
11	10
11	11
11	12
11	13
11	14
11	15
11	16
11	17
11	18
11	19
11	20
11	21
11	22
11	23
11	24
11	25
11	26
11	27
11	28
11	29
11	30
11	31
11	32
11	33
11	34
11	35
11	36
11	37
11	38
11	39
11	40
12	1
12	2
12	3
12	4
12	5
12	6
12	7
12	8
12	9
12	10
12	11
12	12
12	13
12	14
12	15
12	16
12	17
12	18
12	19
12	20
12	21
12	22
12	23
12	24
12	25
12	26
12	27
12	28
12	29
12	30
12	31
12	32
12	33
12	34
12	35
12	36
12	37
12	38
12	39
12	40
13	1
13	2
13	3
13	4
13	5
13	6
13	7
13	8
13	9
13	10
13	11
13	12
13	13
13	14
13	15
13	16
13	17
13	18
13	19
13	20
13	21
13	22
13	23
13	24
13	25
13	26
13	27
13	28
13	29
13	30
13	31
13	32
13	33
13	34
13	35
13	36
13	37
13	38
13	39
13	40
14	1
14	2
14	3
14	4
14	5
14	6
14	7
14	8
14	9
14	10
14	11
14	12
14	13
14	14
14	15
14	16
14	17
14	18
14	19
14	20
14	21
14	22
14	23
14	24
14	25
14	26
14	27
14	28
14	29
14	30
14	31
14	32
14	33
14	34
14	35
14	36
14	37
14	38
14	39
14	40
15	1	DPP10-AS1	0.054011	-0.00570918
15	2	DPP10-AS1	0.056322	-0.00565838
15	3	DPP10-AS1	0.0599022	-0.00433836
15	4	DPP10-AS1	0.0644814	-0.00201934
15	5	DPP10-AS1	0.0682159	-0.000545079
15	6	DPP10-AS1	0.0718259	0.000804728
15	7	DPP10-AS1	0.075136	0.00185461
15	8	DPP10-AS1	0.0771042	0.00156265
15	9	DPP10-AS1	0.0796076	0.00180586
15	10	DPP10-AS1	0.0815697	0.00150782
15	11	DPP10-AS1	0.0847221	0.00240003
15	12	DPP10-AS1	0.0862882	0.00170591
15	13	DPP10-AS1	0.0878773	0.0010348
15	14	DPP10-AS1	0.0888135	-0.000289195
15	15	DPP10-AS1	0.0908114	-0.000551477
15	16	DPP10-AS1	0.0934528	-0.000170268
15	17	DPP10-AS1	0.0943071	-0.00157621
15	18	DPP10-AS1	0.0961964	-0.00194711
15	19	DPP10-AS1	0.0985767	-0.00182696
15	20	DPP10-AS1	0.101551	-0.00111288
15	21	DPP10-AS1	0.106625	0.00170048
15	22	DPP10-AS1	0.115108	0.00792423
15	23	DPP10-AS1	0.131645	0.0222009
15	24	DPP10-AS1	0.162545	0.0508399
15	25	DPP10-AS1	0.219526	0.105562
15	26	DPP10-AS1	0.319973	0.203748
15	27	DPP10-AS1	0.485501	0.367016
15	28	DPP10-AS1	0.720391	0.599646
15	29	DPP10-AS1	0.99951	0.876505
15	30	DPP10-AS1	1.25991	1.13464
15	31	DPP10-AS1	1.45956	1.33203
15	32	DPP10-AS1	1.59382	1.46404
15	33	DPP10-AS1	1.68025	1.54821
15	34	DPP10-AS1	1.73838	1.60407
15	35	DPP10-AS1	1.77564	1.63907
15	36	DPP10-AS1	1.80016	1.66134
15	37	DPP10-AS1	1.82151	1.68042
15	38	DPP10-AS1	1.83685	1.6935
15	39	DPP10-AS1	1.8477	1.70209
15	40	DPP10-AS1	1.85472	1.70686
16	1	DPP10-AS1	0.033654	-0.00515344
16	2	DPP10-AS1	0.0361514	-0.00471664
16	3	DPP10-AS1	0.0398102	-0.00311853
16	4	DPP10-AS1	0.0442116	-0.000777797
16	5	DPP10-AS1	0.0471333	8.32558e-05
16	6	DPP10-AS1	0.0491938	8.30405e-05
16	7	DPP10-AS1	0.0520878	0.000916437
16	8	DPP10-AS1	0.05413	0.000898005
16	9	DPP10-AS1	0.0564688	0.00117605
16	10	DPP10-AS1	0.0589078	0.00155441
16	11	DPP10-AS1	0.0609162	0.0015022
16	12	DPP10-AS1	0.0628017	0.00132705
16	13	DPP10-AS1	0.0642112	0.000675806
16	14	DPP10-AS1	0.0657717	0.000175668
16	15	DPP10-AS1	0.0668802	-0.000776475
16	16	DPP10-AS1	0.06814	-0.00157738
16	17	DPP10-AS1	0.07018	-0.001598
16	18	DPP10-AS1	0.0728063	-0.0010324
16	19	DPP10-AS1	0.0749072	-0.000992144
16	20	DPP10-AS1	0.0794408	0.0014808
16	21	DPP10-AS1	0.0879804	0.0079597
16	22	DPP10-AS1	0.10507	0.0229888
16	23	DPP10-AS1	0.134877	0.050735
16	24	DPP10-AS1	0.191181	0.104979
16	25	DPP10-AS1	0.292594	0.204331
16	26	DPP10-AS1	0.460192	0.369868
16	27	DPP10-AS1	0.702272	0.609887
16	28	DPP10-AS1	0.988236	0.89379
16	29	DPP10-AS1	1.26476	1.16825
16	30	DPP10-AS1	1.48198	1.38341
16	31	DPP10-AS1	1.63188	1.53126
16	32	DPP10-AS1	1.73193	1.62924
16	33	DPP10-AS1	1.79878	1.69403
16	34	DPP10-AS1	1.84543	1.73862
16	35	DPP10-AS1	1.87685	1.76798
16	36	DPP10-AS1	1.90293	1.792
16	37	DPP10-AS1	1.92196	1.80897
16	38	DPP10-AS1	1.93306	1.81801
16	39	DPP10-AS1	1.94288	1.82576
16	40	DPP10-AS1	1.94868	1.8295
17	1	LINC00261	0.0350806	-0.00288691
17	2	LINC00261	0.0368682	-0.00347285
17	3	LINC00261	0.0410373	-0.00167731
17	4	LINC00261	0.0445047	-0.00058345
17	5	LINC00261	0.046776	-0.000685683
17	6	LINC00261	0.0500854	0.000250237
17	7	LINC00261	0.0530544	0.000845685
17	8	LINC00261	0.0560574	0.00147516
17	9	LINC00261	0.0576939	0.000738084
17	10	LINC00261	0.0604653	0.00113592
17	11	LINC00261	0.0627995	0.00109664
17	12	LINC00261	0.0637131	-0.000363333
17	13	LINC00261	0.0661754	-0.000274537
17	14	LINC00261	0.0685504	-0.000273091
17	15	LINC00261	0.0705553	-0.000641767
17	16	LINC00261	0.0732616	-0.000308964
17	17	LINC00261	0.0749106	-0.0010335
17	18	LINC00261	0.0786176	0.000299906
17	19	LINC00261	0.0843496	0.0036584
17	20	LINC00261	0.0939283	0.0108636
17	21	LINC00261	0.112245	0.0268064
17	22	LINC00261	0.144419	0.0566068
17	23	LINC00261	0.202862	0.112677
17	24	LINC00261	0.307063	0.214505
17	25	LINC00261	0.473475	0.378542
17	26	LINC00261	0.705789	0.608483
17	27	LINC00261	0.969194	0.869515
17	28	LINC00261	1.20714	1.10509
17	29	LINC00261	1.38471	1.28029
17	30	LINC00261	1.50096	1.39416
17	31	LINC00261	1.57571	1.46654
17	32	LINC00261	1.6245	1.51295
17	33	LINC00261	1.65735	1.54343
17	34	LINC00261	1.68289	1.56659
17	35	LINC00261	1.69853	1.57986
17	36	LINC00261	1.71064	1.5896
17	37	LINC00261	1.7201	1.59668
17	38	LINC00261	1.72711	1.60132
17	39	LINC00261	1.73139	1.60323
17	40	LINC00261	1.7352	1.60466
18	1	LINC00261	-0.0105752	-0.00204211
18	2	LINC00261	-0.0102932	-0.0022142
18	3	LINC00261	-0.00818077	-0.000555904
18	4	LINC00261	-0.00707154	9.92057e-05
18	5	LINC00261	-0.00674998	-3.33618e-05
18	6	LINC00261	-0.00558696	0.00067553
18	7	LINC00261	-0.00528974	0.00051862
18	8	LINC00261	-0.00497999	0.000374248
18	9	LINC00261	-0.00433244	0.000567664
18	10	LINC00261	-0.00405247	0.000393513
18	11	LINC00261	-0.00378381	0.000208048
18	12	LINC00261	-0.00370635	-0.000168627
18	13	LINC00261	-0.00299574	8.78597e-05
18	14	LINC00261	-0.00290921	-0.000279735
18	15	LINC00261	-0.00262552	-0.000450172
18	16	LINC00261	-0.00248811	-0.000766896
18	17	LINC00261	-0.00144286	-0.000175767
18	18	LINC00261	-0.0010344	-0.000221434
18	19	LINC00261	-0.00147366	-0.00111482
18	20	LINC00261	-0.00147578	-0.00157107
18	21	LINC00261	-1.21936e-05	-0.00056161
18	22	LINC00261	0.000926352	-7.71919e-05
18	23	LINC00261	0.00111622	-0.000341448
18	24	LINC00261	0.00257519	0.000663391
18	25	LINC00261	0.00509588	0.00272995
18	26	LINC00261	0.00970494	0.00688489
18	27	LINC00261	0.0184271	0.0151529
18	28	LINC00261	0.0335012	0.0297729
18	29	LINC00261	0.0621366	0.0579542
18	30	LINC00261	0.117185	0.112548
18	31	LINC00261	0.214875	0.209784
18	32	LINC00261	0.37547	0.369925
18	33	LINC00261	0.603976	0.597978
18	34	LINC00261	0.868909	0.862456
18	35	LINC00261	1.11715	1.11025
18	36	LINC00261	1.30118	1.29382
18	37	LINC00261	1.42175	1.41394
18	38	LINC00261	1.49849	1.49022
18	39	LINC00261	1.5459	1.53718
18	40	LINC00261	1.57571	1.56653
19	1	OSMR	0.0662446	-0.0023995
19	2	OSMR	0.0676562	-0.0032676
19	3	OSMR	0.0706059	-0.00259759
19	4	OSMR	0.074356	-0.00112722
19	5	OSMR	0.0771586	-0.000604272
19	6	OSMR	0.0803459	0.000303264
19	7	OSMR	0.0836837	0.00136136
19	8	OSMR	0.0857084	0.00110641
19	9	OSMR	0.0885413	0.00165962
19	10	OSMR	0.0908161	0.00165475
19	11	OSMR	0.0929596	0.00151846
19	12	OSMR	0.0946591	0.000938322
19	13	OSMR	0.0957056	-0.000294857
19	14	OSMR	0.0978072	-0.000472967
19	15	OSMR	0.0994967	-0.00106319
19	16	OSMR	0.101709	-0.00113035
19	17	OSMR	0.103963	-0.00115635
19	18	OSMR	0.106794	-0.000605134
19	19	OSMR	0.109159	-0.000519471
19	20	OSMR	0.112988	0.00102919
19	21	OSMR	0.119599	0.00536051
19	22	OSMR	0.133304	0.0167863
19	23	OSMR	0.158731	0.0399339
19	24	OSMR	0.202714	0.0816372
19	25	OSMR	0.281867	0.15851
19	26	OSMR	0.419848	0.294212
19	27	OSMR	0.631237	0.503321
19	28	OSMR	0.904744	0.774548
19	29	OSMR	1.19215	1.05968
19	30	OSMR	1.43693	1.30218
19	31	OSMR	1.60971	1.47267
19	32	OSMR	1.72172	1.58241
19	33	OSMR	1.79365	1.65205
19	34	OSMR	1.84086	1.69698
19	35	OSMR	1.87462	1.72847
19	36	OSMR	1.89443	1.74599
19	37	OSMR	1.90718	1.75646
19	38	OSMR	1.91757	1.76458
19	39	OSMR	1.92383	1.76856
19	40	OSMR	1.92518	1.76763
20	1	OSMR	0.0210948	-0.00268932
20	2	OSMR	0.0221258	-0.00249265
20	3	OSMR	0.0249589	-0.000493879
20	4	OSMR	0.0263609	7.38849e-05
20	5	OSMR	0.0272989	0.000177571
20	6	OSMR	0.027843	-0.000112679
20	7	OSMR	0.0289499	0.000159943
20	8	OSMR	0.0303371	0.000712847
20	9	OSMR	0.0308711	0.000412592
20	10	OSMR	0.0326436	0.00135077
20	11	OSMR	0.0326555	0.000528309
20	12	OSMR	0.0323505	-0.000610923
20	13	OSMR	0.0326925	-0.00110327
20	14	OSMR	0.0336246	-0.0010055
20	15	OSMR	0.0351242	-0.000340204
20	16	OSMR	0.0354388	-0.000859821
20	17	OSMR	0.0365096	-0.00062333
20	18	OSMR	0.0372447	-0.000722577
20	19	OSMR	0.0385936	-0.000208005
20	20	OSMR	0.0423001	0.00266427
20	21	OSMR	0.0477259	0.00725568
20	22	OSMR	0.0599674	0.0186629
20	23	OSMR	0.0831018	0.040963
20	24	OSMR	0.125531	0.0825578
20	25	OSMR	0.202631	0.158823
20	26	OSMR	0.332124	0.287482
20	27	OSMR	0.526358	0.480882
20	28	OSMR	0.767753	0.721443
20	29	OSMR	1.00714	0.959994
20	30	OSMR	1.19479	1.14681
20	31	OSMR	1.31804	1.26923
20	32	OSMR	1.3903	1.34065
20	33	OSMR	1.4314	1.38092
20	34	OSMR	1.4605	1.40918
20	35	OSMR	1.48229	1.43014
20	36	OSMR	1.49638	1.44339
20	37	OSMR	1.50549	1.45168
20	38	OSMR	1.51136	1.4567
20	39	OSMR	1.51628	1.46079
20	40	OSMR	1.51785	1.46153
21	1	BBOX1-AS1	0.047261	-0.00457723
21	2	BBOX1-AS1	0.0486609	-0.00484499
21	3	BBOX1-AS1	0.0521665	-0.00300713
21	4	BBOX1-AS1	0.0554475	-0.0013938
21	5	BBOX1-AS1	0.0581581	-0.000350892
21	6	BBOX1-AS1	0.0608666	0.000689943
21	7	BBOX1-AS1	0.0628371	0.000992735
21	8	BBOX1-AS1	0.064032	0.00051993
21	9	BBOX1-AS1	0.0661169	0.000937096
21	10	BBOX1-AS1	0.0680466	0.00119913
21	11	BBOX1-AS1	0.0694139	0.000898778
21	12	BBOX1-AS1	0.0714801	0.00129726
21	13	BBOX1-AS1	0.0729966	0.00114606
21	14	BBOX1-AS1	0.0743623	0.000844085
21	15	BBOX1-AS1	0.0757177	0.000531713
21	16	BBOX1-AS1	0.0759564	-0.000897263
21	17	BBOX1-AS1	0.0778996	-0.000621755
21	18	BBOX1-AS1	0.0796856	-0.000503395
21	19	BBOX1-AS1	0.0812909	-0.000565763
21	20	BBOX1-AS1	0.0827452	-0.000779162
21	21	BBOX1-AS1	0.0837134	-0.00147868
21	22	BBOX1-AS1	0.0874009	0.000541112
21	23	BBOX1-AS1	0.093117	0.00458953
21	24	BBOX1-AS1	0.102275	0.01208
21	25	BBOX1-AS1	0.119455	0.0275925
21	26	BBOX1-AS1	0.151502	0.0579712
21	27	BBOX1-AS1	0.209405	0.114207
21	28	BBOX1-AS1	0.310365	0.213499
21	29	BBOX1-AS1	0.469028	0.370494
21	30	BBOX1-AS1	0.67963	0.579429
21	31	BBOX1-AS1	0.905838	0.803969
21	32	BBOX1-AS1	1.09844	0.9949
21	33	BBOX1-AS1	1.23605	1.13085
21	34	BBOX1-AS1	1.32604	1.21916
21	35	BBOX1-AS1	1.38541	1.27687
21	36	BBOX1-AS1	1.42661	1.31641
21	37	BBOX1-AS1	1.45518	1.34331
21	38	BBOX1-AS1	1.47484	1.36129
21	39	BBOX1-AS1	1.48976	1.37455
21	40	BBOX1-AS1	1.49928	1.3824
22	1	BBOX1-AS1	0.0284654	-0.00264783
22	2	BBOX1-AS1	0.0286353	-0.00304832
22	3	BBOX1-AS1	0.0310626	-0.00119132
22	4	BBOX1-AS1	0.0324191	-0.000405122
22	5	BBOX1-AS1	0.032859	-0.00053555
22	6	BBOX1-AS1	0.0345375	0.000572659
22	7	BBOX1-AS1	0.0355059	0.000970739
22	8	BBOX1-AS1	0.0359442	0.000838735
22	9	BBOX1-AS1	0.0367836	0.0011078
22	10	BBOX1-AS1	0.0368508	0.000604691
22	11	BBOX1-AS1	0.0372508	0.000434448
22	12	BBOX1-AS1	0.0381217	0.000735025
22	13	BBOX1-AS1	0.0382076	0.000250591
22	14	BBOX1-AS1	0.0375816	-0.000945746
22	15	BBOX1-AS1	0.0375587	-0.00153892
22	16	BBOX1-AS1	0.0388694	-0.000798544
22	17	BBOX1-AS1	0.0396121	-0.000626128
22	18	BBOX1-AS1	0.0400296	-0.000779011
22	19	BBOX1-AS1	0.0406297	-0.000749177
22	20	BBOX1-AS1	0.0414268	-0.000522439
22	21	BBOX1-AS1	0.0427119	0.00019235
22	22	BBOX1-AS1	0.0454748	0.00238492
22	23	BBOX1-AS1	0.0499597	0.00629959
22	24	BBOX1-AS1	0.0582123	0.0139818
22	25	BBOX1-AS1	0.0736666	0.0288658
22	26	BBOX1-AS1	0.104616	0.0592445
22	27	BBOX1-AS1	0.162117	0.116176
22	28	BBOX1-AS1	0.263094	0.216582
22	29	BBOX1-AS1	0.423877	0.376795
22	30	BBOX1-AS1	0.639263	0.591611
22	31	BBOX1-AS1	0.872243	0.82402
22	32	BBOX1-AS1	1.07158	1.02279
22	33	BBOX1-AS1	1.20998	1.16062
22	34	BBOX1-AS1	1.30348	1.25354
22	35	BBOX1-AS1	1.36509	1.31459
22	36	BBOX1-AS1	1.40461	1.35354
22	37	BBOX1-AS1	1.43157	1.37992
22	38	BBOX1-AS1	1.45258	1.40036
22	39	BBOX1-AS1	1.4656	1.41282
22	40	BBOX1-AS1	1.47771	1.42436
23	1
23	2
23	3
23	4
23	5
23	6
23	7
23	8
23	9
23	10
23	11
23	12
23	13
23	14
23	15
23	16
23	17
23	18
23	19
23	20
23	21
23	22
23	23
23	24
23	25
23	26
23	27
23	28
23	29
23	30
23	31
23	32
23	33
23	34
23	35
23	36
23	37
23	38
23	39
23	40
24	1
24	2
24	3
24	4
24	5
24	6
24	7
24	8
24	9
24	10
24	11
24	12
24	13
24	14
24	15
24	16
24	17
24	18
24	19
24	20
24	21
24	22
24	23
24	24
24	25
24	26
24	27
24	28
24	29
24	30
24	31
24	32
24	33
24	34
24	35
24	36
24	37
24	38
24	39
24	40
25	1
25	2
25	3
25	4
25	5
25	6
25	7
25	8
25	9
25	10
25	11
25	12
25	13
25	14
25	15
25	16
25	17
25	18
25	19
25	20
25	21
25	22
25	23
25	24
25	25
25	26
25	27
25	28
25	29
25	30
25	31
25	32
25	33
25	34
25	35
25	36
25	37
25	38
25	39
25	40
26	1
26	2
26	3
26	4
26	5
26	6
26	7
26	8
26	9
26	10
26	11
26	12
26	13
26	14
26	15
26	16
26	17
26	18
26	19
26	20
26	21
26	22
26	23
26	24
26	25
26	26
26	27
26	28
26	29
26	30
26	31
26	32
26	33
26	34
26	35
26	36
26	37
26	38
26	39
26	40
27	1	DPP10-AS1	0.0237884	-0.00696873
27	2	DPP10-AS1	0.0259429	-0.00666519
27	3	DPP10-AS1	0.0302878	-0.00417136
27	4	DPP10-AS1	0.0340531	-0.00225698
27	5	DPP10-AS1	0.0368356	-0.00132552
27	6	DPP10-AS1	0.0403549	0.000342736
27	7	DPP10-AS1	0.042595	0.000731876
27	8	DPP10-AS1	0.0447273	0.00101318
27	9	DPP10-AS1	0.0474244	0.00185925
27	10	DPP10-AS1	0.049693	0.00227687
27	11	DPP10-AS1	0.0512776	0.00201047
27	12	DPP10-AS1	0.0527589	0.00164078
27	13	DPP10-AS1	0.05478	0.00181092
27	14	DPP10-AS1	0.0560893	0.0012692
27	15	DPP10-AS1	0.0569611	0.000290036
27	16	DPP10-AS1	0.0587867	0.00026458
27	17	DPP10-AS1	0.0605882	0.000215134
27	18	DPP10-AS1	0.0619518	-0.000272254
27	19	DPP10-AS1	0.0626755	-0.00139954
27	20	DPP10-AS1	0.0645171	-0.00140894
27	21	DPP10-AS1	0.0663531	-0.00142394
27	22	DPP10-AS1	0.068299	-0.0013291
27	23	DPP10-AS1	0.0713417	-0.000137395
27	24	DPP10-AS1	0.0770042	0.00367413
27	25	DPP10-AS1	0.0863097	0.0111287
27	26	DPP10-AS1	0.105649	0.0286168
27	27	DPP10-AS1	0.141321	0.062438
27	28	DPP10-AS1	0.20648	0.125746
27	29	DPP10-AS1	0.321012	0.238427
27	30	DPP10-AS1	0.506151	0.421715
27	31	DPP10-AS1	0.765307	0.67902
27	32	DPP10-AS1	1.06625	0.97811
27	33	DPP10-AS1	1.3462	1.25621
27	34	DPP10-AS1	1.56531	1.47347
27	35	DPP10-AS1	1.71996	1.62627
27	36	DPP10-AS1	1.82164	1.7261
27	37	DPP10-AS1	1.8912	1.79381
27	38	DPP10-AS1	1.94162	1.84238
27	39	DPP10-AS1	1.97823	1.87714
27	40	DPP10-AS1	2.00103	1.89808
28	1	DPP10-AS1	0.0867847	0.00365837
28	2	DPP10-AS1	0.0862012	0.00209811
28	3	DPP10-AS1	0.0885374	0.00345753
28	4	DPP10-AS1	0.0902592	0.00420264
28	5	DPP10-AS1	0.0878486	0.000815247
28	6	DPP10-AS1	0.0867223	-0.00128771
28	7	DPP10-AS1	0.0868352	-0.00215159
28	8	DPP10-AS1	0.0883755	-0.001588
28	9	DPP10-AS1	0.088693	-0.00224728
28	10	DPP10-AS1	0.0893497	-0.00256736
28	11	DPP10-AS1	0.0913337	-0.00156002
28	12	DPP10-AS1	0.0932659	-0.000604625
28	13	DPP10-AS1	0.0941021	-0.000745142
28	14	DPP10-AS1	0.0950226	-0.000801326
28	15	DPP10-AS1	0.0965892	-0.00021156
28	16	DPP10-AS1	0.0979562	0.000178762
28	17	DPP10-AS1	0.0988441	8.99153e-05
28	18	DPP10-AS1	0.100884	0.00115288
28	19	DPP10-AS1	0.104575	0.00386763
28	20	DPP10-AS1	0.109848	0.0081639
28	21	DPP10-AS1	0.119332	0.0166704
28	22	DPP10-AS1	0.140099	0.0364615
28	23	DPP10-AS1	0.177946	0.0733311
28	24	DPP10-AS1	0.248066	0.142475
28	25	DPP10-AS1	0.368213	0.261645
28	26	DPP10-AS1	0.553764	0.446219
28	27	DPP10-AS1	0.798027	0.689505
28	28	DPP10-AS1	1.05559	0.94609
28	29	DPP10-AS1	1.27653	1.16605
28	30	DPP10-AS1	1.43725	1.32579
28	31	DPP10-AS1	1.54555	1.43313
28	32	DPP10-AS1	1.61484	1.50143
28	33	DPP10-AS1	1.66226	1.54788
28	34	DPP10-AS1	1.69537	1.58001
28	35	DPP10-AS1	1.72165	1.60531
28	36	DPP10-AS1	1.74164	1.62433
28	37	DPP10-AS1	1.75547	1.63718
28	38	DPP10-AS1	1.76533	1.64607
28	39	DPP10-AS1	1.7724	1.65216
28	40	DPP10-AS1	1.7777	1.65649
29	1	LINC00261	0.010584	-0.00353563
29	2	LINC00261	0.012385	-0.00353512
29	3	LINC00261	0.0146474	-0.00307325
29	4	LINC00261	0.0164785	-0.00304265
29	5	LINC00261	0.0200388	-0.00128282
29	6	LINC00261	0.0233149	0.000192709
29	7	LINC00261	0.0255053	0.000582663
29	8	LINC00261	0.0277809	0.00105776
29	9	LINC00261	0.0304972	0.00197354
29	10	LINC00261	0.0319336	0.0016094
29	11	LINC00261	0.0333715	0.00124686
29	12	LINC00261	0.0352657	0.0013405
29	13	LINC00261	0.0381671	0.00244147
29	14	LINC00261	0.0391765	0.00165036
29	15	LINC00261	0.0405035	0.00117685
29	16	LINC00261	0.0410026	-0.000124606
29	17	LINC00261	0.0432041	0.000276462
29	18	LINC00261	0.0449682	0.000240058
29	19	LINC00261	0.0463153	-0.000213396
29	20	LINC00261	0.0464473	-0.00188188
29	21	LINC00261	0.0477248	-0.00240485
29	22	LINC00261	0.049719	-0.00221116
29	23	LINC00261	0.0526685	-0.00106215
29	24	LINC00261	0.0570393	0.00150812
29	25	LINC00261	0.06481	0.00747837
29	26	LINC00261	0.0807339	0.0216017
29	27	LINC00261	0.109113	0.0481805
29	28	LINC00261	0.161165	0.0984316
29	29	LINC00261	0.254604	0.19007
29	30	LINC00261	0.406186	0.339852
29	31	LINC00261	0.622308	0.554173
29	32	LINC00261	0.875895	0.80596
29	33	LINC00261	1.11344	1.04171
29	34	LINC00261	1.29545	1.22191
29	35	LINC00261	1.41799	1.34265
29	36	LINC00261	1.4976	1.42046
29	37	LINC00261	1.55069	1.47175
29	38	LINC00261	1.58397	1.50323
29	39	LINC00261	1.607	1.52446
29	40	LINC00261	1.62308	1.53874
30	1	LINC00261	-0.00291294	-0.00139728
30	2	LINC00261	-0.00198069	-0.00180816
30	3	LINC00261	-2.05928e-05	-0.00119118
30	4	LINC00261	0.00265425	0.000140541
30	5	LINC00261	0.0039579	0.000101073
30	6	LINC00261	0.00567215	0.000472195
30	7	LINC00261	0.00725515	0.000712074
30	8	LINC00261	0.0080542	0.000168004
30	9	LINC00261	0.0103508	0.00112147
30	10	LINC00261	0.0110153	0.000442848
30	11	LINC00261	0.0111241	-0.000791408
30	12	LINC00261	0.0124211	-0.000837626
30	13	LINC00261	0.0143478	-0.000254002
30	14	LINC00261	0.0161572	0.000212288
30	15	LINC00261	0.0168715	-0.000416542
30	16	LINC00261	0.0177122	-0.000919005
30	17	LINC00261	0.0198194	-0.000154878
30	18	LINC00261	0.0225116	0.00119415
30	19	LINC00261	0.0274133	0.00475278
30	20	LINC00261	0.0377156	0.0137119
30	21	LINC00261	0.0553623	0.0300155
30	22	LINC00261	0.0878891	0.0611992
30	23	LINC00261	0.148961	0.120928
30	24	LINC00261	0.254112	0.224736
30	25	LINC00261	0.419398	0.388678
30	26	LINC00261	0.639689	0.607627
30	27	LINC00261	0.875963	0.842558
30	28	LINC00261	1.08148	1.04674
30	29	LINC00261	1.22624	1.19015
30	30	LINC00261	1.32187	1.28444
30	31	LINC00261	1.38456	1.34578
30	32	LINC00261	1.42699	1.38686
30	33	LINC00261	1.45506	1.41359
30	34	LINC00261	1.47604	1.43323
30	35	LINC00261	1.49263	1.44848
30	36	LINC00261	1.50556	1.46006
30	37	LINC00261	1.51379	1.46695
30	38	LINC00261	1.51939	1.47121
30	39	LINC00261	1.5259	1.47638
30	40	LINC00261	1.52932	1.47846
31	1	THBS2	0.0927018	-0.00614929
31	2	THBS2	0.0960385	-0.00553179
31	3	THBS2	0.10213	-0.00215915
31	4	THBS2	0.105246	-0.0017624
31	5	THBS2	0.108975	-0.000752485
31	6	THBS2	0.112708	0.000261488
31	7	THBS2	0.116562	0.00139638
31	8	THBS2	0.120225	0.00233998
31	9	THBS2	0.121985	0.0013813
31	10	THBS2	0.123644	0.000320747
31	11	THBS2	0.126822	0.00077942
31	12	THBS2	0.129257	0.00049542
31	13	THBS2	0.132448	0.000967758
31	14	THBS2	0.13457	0.000370074
31	15	THBS2	0.136711	-0.000207509
31	16	THBS2	0.139785	0.000147259
31	17	THBS2	0.140533	-0.00182398
31	18	THBS2	0.1425	-0.00257648
31	19	THBS2	0.146792	-0.00100361
31	20	THBS2	0.15234	0.00182579
31	21	THBS2	0.158634	0.00539982
31	22	THBS2	0.173936	0.0179833
31	23	THBS2	0.199906	0.0412337
31	24	THBS2	0.244905	0.0835137
31	25	THBS2	0.322925	0.158815
31	26	THBS2	0.455277	0.288448
31	27	THBS2	0.651001	0.481453
31	28	THBS2	0.899105	0.726837
31	29	THBS2	1.16151	0.986522
31	30	THBS2	1.39714	1.21943
31	31	THBS2	1.58015	1.39972
31	32	THBS2	1.70901	1.52586
31	33	THBS2	1.8007	1.61484
31	34	THBS2	1.8657	1.67712
31	35	THBS2	1.91301	1.72171
31	36	THBS2	1.9443	1.75028
31	37	THBS2	1.96681	1.77007
31	38	THBS2	1.9851	1.78564
31	39	THBS2	1.99979	1.79761
31	40	THBS2	2.00363	1.79873
32	1	THBS2	0.0235601	-0.000872724
32	2	THBS2	0.0233861	-0.00163836
32	3	THBS2	0.0252334	-0.000382747
32	4	THBS2	0.0265399	0.000332102
32	5	THBS2	0.0266965	-0.000102932
32	6	THBS2	0.027605	0.000214004
32	7	THBS2	0.0279951	1.24666e-05
32	8	THBS2	0.0287851	0.000210825
32	9	THBS2	0.0300308	0.00086487
32	10	THBS2	0.0296174	-0.000140157
32	11	THBS2	0.029431	-0.000918214
32	12	THBS2	0.0305026	-0.000438207
32	13	THBS2	0.0313617	-0.000170756
32	14	THBS2	0.0316037	-0.000520452
32	15	THBS2	0.0329396	0.00022381
32	16	THBS2	0.0341331	0.000825707
32	17	THBS2	0.0342865	0.000387495
32	18	THBS2	0.0343288	-0.000161925
32	19	THBS2	0.0348464	-0.000235889
32	20	THBS2	0.0390455	0.00337157
32	21	THBS2	0.0465913	0.0103257
32	22	THBS2	0.0591431	0.0222858
32	23	THBS2	0.0808959	0.043447
32	24	THBS2	0.121723	0.083682
32	25	THBS2	0.19407	0.155438
32	26	THBS2	0.314916	0.275693
32	27	THBS2	0.499805	0.45999
32	28	THBS2	0.743639	0.703232
32	29	THBS2	1.00551	0.964511
32	30	THBS2	1.24053	1.19893
32	31	THBS2	1.42544	1.38326
32	32	THBS2	1.55976	1.51699
32	33	THBS2	1.65565	1.61229
32	34	THBS2	1.72142	1.67746
32	35	THBS2	1.76463	1.72008
32	36	THBS2	1.79818	1.75304
32	37	THBS2	1.8198	1.77407
32	38	THBS2	1.83776	1.79144
32	39	THBS2	1.84749	1.80057
32	40	THBS2	1.85511	1.8076
33	1	MIR503HG-1	0.000771507	-0.00347629
33	2	MIR503HG-1	0.00309855	-0.00319726
33	3	MIR503HG-1	0.00741266	-0.000931169
33	4	MIR503HG-1	0.00974222	-0.000649616
33	5	MIR503HG-1	0.0124098	-3.01013e-05
33	6	MIR503HG-1	0.0148034	0.0003155
33	7	MIR503HG-1	0.0165791	4.32265e-05
33	8	MIR503HG-1	0.0189389	0.000354973
33	9	MIR503HG-1	0.0218759	0.00124402
33	10	MIR503HG-1	0.0244873	0.00180743
33	11	MIR503HG-1	0.0250585	0.000330532
33	12	MIR503HG-1	0.0269413	0.000165363
33	13	MIR503HG-1	0.0282761	-0.000547874
33	14	MIR503HG-1	0.0300304	-0.000841568
33	15	MIR503HG-1	0.0318954	-0.00102459
33	16	MIR503HG-1	0.0342197	-0.000748281
33	17	MIR503HG-1	0.0360414	-0.000974601
33	18	MIR503HG-1	0.0388821	-0.00018196
33	19	MIR503HG-1	0.0427807	0.00166871
33	20	MIR503HG-1	0.0503523	0.00719226
33	21	MIR503HG-1	0.0649917	0.0197836
33	22	MIR503HG-1	0.0901071	0.0428511
33	23	MIR503HG-1	0.137119	0.0878148
33	24	MIR503HG-1	0.217762	0.16641
33	25	MIR503HG-1	0.34418	0.29078
33	26	MIR503HG-1	0.516979	0.461531
33	27	MIR503HG-1	0.710602	0.653106
33	28	MIR503HG-1	0.886962	0.827418
33	29	MIR503HG-1	1.0279	0.96631
33	30	MIR503HG-1	1.12706	1.06342
33	31	MIR503HG-1	1.19568	1.13
33	32	MIR503HG-1	1.24749	1.17975
33	33	MIR503HG-1	1.28641	1.21663
33	34	MIR503HG-1	1.31307	1.24124
33	35	MIR503HG-1	1.33396	1.26008
33	36	MIR503HG-1	1.34793	1.272
33	37	MIR503HG-1	1.35714	1.27916
33	38	MIR503HG-1	1.36334	1.28332
33	39	MIR503HG-1	1.36814	1.28607
33	40	MIR503HG-1	1.37055	1.28643
34	1	MIR503HG-1	0.00151765	-0.000527921
34	2	MIR503HG-1	0.00156352	-0.00149544
34	3	MIR503HG-1	0.00246087	-0.00161147
34	4	MIR503HG-1	0.00417888	-0.000906852
34	5	MIR503HG-1	0.00743592	0.00133681
34	6	MIR503HG-1	0.00851348	0.00140098
34	7	MIR503HG-1	0.00905896	0.000933072
34	8	MIR503HG-1	0.0105148	0.00137555
34	9	MIR503HG-1	0.0107565	0.00060385
34	10	MIR503HG-1	0.0107679	-0.000398171
34	11	MIR503HG-1	0.011897	-0.00028242
34	12	MIR503HG-1	0.0130793	-0.000113552
34	13	MIR503HG-1	0.0133104	-0.000895787
34	14	MIR503HG-1	0.0140537	-0.00116592
34	15	MIR503HG-1	0.0154692	-0.000763747
34	16	MIR503HG-1	0.0155159	-0.00173044
34	17	MIR503HG-1	0.0161789	-0.00208078
34	18	MIR503HG-1	0.0196149	0.000341786
34	19	MIR503HG-1	0.0242436	0.00395709
34	20	MIR503HG-1	0.0315575	0.0102577
34	21	MIR503HG-1	0.04843	0.0261167
34	22	MIR503HG-1	0.080729	0.0574024
34	23	MIR503HG-1	0.138811	0.114471
34	24	MIR503HG-1	0.236937	0.211583
34	25	MIR503HG-1	0.389748	0.363382
34	26	MIR503HG-1	0.59288	0.565499
34	27	MIR503HG-1	0.810279	0.781885
34	28	MIR503HG-1	0.999783	0.970376
34	29	MIR503HG-1	1.14271	1.11229
34	30	MIR503HG-1	1.24565	1.21422
34	31	MIR503HG-1	1.3174	1.28495
34	32	MIR503HG-1	1.36786	1.3344
34	33	MIR503HG-1	1.406	1.37152
34	34	MIR503HG-1	1.43331	1.39782
34	35	MIR503HG-1	1.45329	1.41679
34	36	MIR503HG-1	1.47028	1.43276
34	37	MIR503HG-1	1.47783	1.43931
34	38	MIR503HG-1	1.4863	1.44676
34	39	MIR503HG-1	1.49212	1.45157
34	40	MIR503HG-1	1.49653	1.45496
35	1
35	2
35	3
35	4
35	5
35	6
35	7
35	8
35	9
35	10
35	11
35	12
35	13
35	14
35	15
35	16
35	17
35	18
35	19
35	20
35	21
35	22
35	23
35	24
35	25
35	26
35	27
35	28
35	29
35	30
35	31
35	32
35	33
35	34
35	35
35	36
35	37
35	38
35	39
35	40
36	1
36	2
36	3
36	4
36	5
36	6
36	7
36	8
36	9
36	10
36	11
36	12
36	13
36	14
36	15
36	16
36	17
36	18
36	19
36	20
36	21
36	22
36	23
36	24
36	25
36	26
36	27
36	28
36	29
36	30
36	31
36	32
36	33
36	34
36	35
36	36
36	37
36	38
36	39
36	40
37	1
37	2
37	3
37	4
37	5
37	6
37	7
37	8
37	9
37	10
37	11
37	12
37	13
37	14
37	15
37	16
37	17
37	18
37	19
37	20
37	21
37	22
37	23
37	24
37	25
37	26
37	27
37	28
37	29
37	30
37	31
37	32
37	33
37	34
37	35
37	36
37	37
37	38
37	39
37	40
38	1
38	2
38	3
38	4
38	5
38	6
38	7
38	8
38	9
38	10
38	11
38	12
38	13
38	14
38	15
38	16
38	17
38	18
38	19
38	20
38	21
38	22
38	23
38	24
38	25
38	26
38	27
38	28
38	29
38	30
38	31
38	32
38	33
38	34
38	35
38	36
38	37
38	38
38	39
38	40
39	1	DPP10-AS1	0.0460614	-0.00655459
39	2	DPP10-AS1	0.0483205	-0.00659163
39	3	DPP10-AS1	0.0533126	-0.00389578
39	4	DPP10-AS1	0.0572615	-0.00224306
39	5	DPP10-AS1	0.0608955	-0.00090528
39	6	DPP10-AS1	0.0652671	0.00117017
39	7	DPP10-AS1	0.068303	0.00190987
39	8	DPP10-AS1	0.0701214	0.00143207
39	9	DPP10-AS1	0.0728476	0.00186213
39	10	DPP10-AS1	0.0750305	0.00174882
39	11	DPP10-AS1	0.0764352	0.000857351
39	12	DPP10-AS1	0.0794674	0.0015934
39	13	DPP10-AS1	0.0812344	0.00106424
39	14	DPP10-AS1	0.0830827	0.000616318
39	15	DPP10-AS1	0.0850843	0.000321725
39	16	DPP10-AS1	0.0864462	-0.000612567
39	17	DPP10-AS1	0.0883163	-0.00103861
39	18	DPP10-AS1	0.0895214	-0.00212972
39	19	DPP10-AS1	0.0915573	-0.00238997
39	20	DPP10-AS1	0.0952075	-0.00103599
39	21	DPP10-AS1	0.100215	0.00167488
39	22	DPP10-AS1	0.107664	0.00682835
39	23	DPP10-AS1	0.122158	0.0190261
39	24	DPP10-AS1	0.148029	0.042601
39	25	DPP10-AS1	0.196358	0.0886336
39	26	DPP10-AS1	0.282834	0.172813
39	27	DPP10-AS1	0.423949	0.311632
39	28	DPP10-AS1	0.629316	0.514703
39	29	DPP10-AS1	0.875422	0.758513
39	30	DPP10-AS1	1.11216	0.992956
39	31	DPP10-AS1	1.29924	1.17774
39	32	DPP10-AS1	1.4286	1.3048
39	33	DPP10-AS1	1.50995	1.38386
39	34	DPP10-AS1	1.56472	1.43633
39	35	DPP10-AS1	1.60221	1.47152
39	36	DPP10-AS1	1.6281	1.49512
39	37	DPP10-AS1	1.6488	1.51353
39	38	DPP10-AS1	1.66205	1.52447
39	39	DPP10-AS1	1.67078	1.53091
39	40	DPP10-AS1	1.67934	1.53717
40	1	DPP10-AS1	0.00715816	-0.00112616
40	2	DPP10-AS1	0.00807807	-0.00187493
40	3	DPP10-AS1	0.0102742	-0.00134745
40	4	DPP10-AS1	0.0117776	-0.00151273
40	5	DPP10-AS1	0.0140757	-0.000883324
40	6	DPP10-AS1	0.0164773	-0.000150462
40	7	DPP10-AS1	0.0189724	0.000676023
40	8	DPP10-AS1	0.0217218	0.00175669
40	9	DPP10-AS1	0.0231179	0.00148417
40	10	DPP10-AS1	0.0246038	0.0013014
40	11	DPP10-AS1	0.0265978	0.00162669
40	12	DPP10-AS1	0.0275532	0.000913393
40	13	DPP10-AS1	0.0278402	-0.000468298
40	14	DPP10-AS1	0.029799	-0.000178131
40	15	DPP10-AS1	0.0310627	-0.000583177
40	16	DPP10-AS1	0.0322989	-0.00101564
40	17	DPP10-AS1	0.0332235	-0.00175966
40	18	DPP10-AS1	0.0357391	-0.000912822
40	19	DPP10-AS1	0.0380614	-0.000259149
40	20	DPP10-AS1	0.0413017	0.00131248
40	21	DPP10-AS1	0.0479523	0.00629439
40	22	DPP10-AS1	0.0605206	0.017194
40	23	DPP10-AS1	0.0845536	0.0395584
40	24	DPP10-AS1	0.128612	0.0819485
40	25	DPP10-AS1	0.208994	0.160661
40	26	DPP10-AS1	0.343882	0.29388
40	27	DPP10-AS1	0.5422	0.49053
40	28	DPP10-AS1	0.787067	0.733729
40	29	DPP10-AS1	1.02896	0.973953
40	30	DPP10-AS1	1.22263	1.16596
40	31	DPP10-AS1	1.35759	1.29925
40	32	DPP10-AS1	1.445	1.38499
40	33	DPP10-AS1	1.49927	1.43759
40	34	DPP10-AS1	1.54013	1.47678
40	35	DPP10-AS1	1.56856	1.50354
40	36	DPP10-AS1	1.58947	1.52278
40	37	DPP10-AS1	1.60529	1.53693
40	38	DPP10-AS1	1.6149	1.54487
40	39	DPP10-AS1	1.62253	1.55083
40	40	DPP10-AS1	1.62728	1.55392
41	1	LINC01133	0.0394957	-0.0051083
41	2	LINC01133	0.0414777	-0.00587513
41	3	LINC01133	0.0471742	-0.0029274
41	4	LINC01133	0.0518311	-0.00101928
41	5	LINC01133	0.0560937	0.000494426
41	6	LINC01133	0.0588471	0.000499026
41	7	LINC01133	0.0620149	0.000918064
41	8	LINC01133	0.0653426	0.0014969
41	9	LINC01133	0.0683102	0.00171565
41	10	LINC01133	0.0710214	0.00167803
41	11	LINC01133	0.0731741	0.00108196
41	12	LINC01133	0.0754294	0.000588399
41	13	LINC01133	0.076507	-0.00108283
41	14	LINC01133	0.0792678	-0.0010708
41	15	LINC01133	0.0821544	-0.000933014
41	16	LINC01133	0.0841815	-0.00165478
41	17	LINC01133	0.0870073	-0.00157772
41	18	LINC01133	0.0912391	-9.47381e-05
41	19	LINC01133	0.0959708	0.00188812
41	20	LINC01133	0.104392	0.0075601
41	21	LINC01133	0.119564	0.0199841
41	22	LINC01133	0.146869	0.04454
41	23	LINC01133	0.198334	0.0932558
41	24	LINC01133	0.286961	0.179134
41	25	LINC01133	0.428481	0.317906
41	26	LINC01133	0.623084	0.50976
41	27	LINC01133	0.843648	0.727575
41	28	LINC01133	1.04613	0.927307
41	29	LINC01133	1.20196	1.08039
41	30	LINC01133	1.30981	1.18549
41	31	LINC01133	1.3833	1.25623
41	32	LINC01133	1.43362	1.3038
41	33	LINC01133	1.46993	1.33736
41	34	LINC01133	1.49437	1.35905
41	35	LINC01133	1.51417	1.37611
41	36	LINC01133	1.52882	1.388
41	37	LINC01133	1.53667	1.39311
41	38	LINC01133	1.5419	1.39559
41	39	LINC01133	1.54389	1.39483
41	40	LINC01133	1.54236	1.39056
42	1	LINC01133	0.0183872	-0.00400261
42	2	LINC01133	0.0212204	-0.0028738
42	3	LINC01133	0.0241013	-0.00169735
42	4	LINC01133	0.02716	-0.000342995
42	5	LINC01133	0.0299682	0.000760801
42	6	LINC01133	0.0321728	0.00126104
42	7	LINC01133	0.0328737	0.000257455
42	8	LINC01133	0.0345518	0.000231249
42	9	LINC01133	0.0363275	0.000302553
42	10	LINC01133	0.0384365	0.000707121
42	11	LINC01133	0.0400682	0.000634471
42	12	LINC01133	0.0409922	-0.000145957
42	13	LINC01133	0.0413933	-0.00144927
42	14	LINC01133	0.0437414	-0.000805509
42	15	LINC01133	0.0456697	-0.000581663
42	16	LINC01133	0.0474503	-0.000505405
42	17	LINC01133	0.0510336	0.00137346
42	18	LINC01133	0.0559364	0.00457184
42	19	LINC01133	0.068243	0.0151741
42	20	LINC01133	0.0874715	0.0326982
42	21	LINC01133	0.123384	0.0669064
42	22	LINC01133	0.189721	0.131538
42	23	LINC01133	0.298624	0.238737
42	24	LINC01133	0.45846	0.396869
42	25	LINC01133	0.655832	0.592537
42	26	LINC01133	0.849151	0.784151
42	27	LINC01133	1.00643	0.939724
42	28	LINC01133	1.11869	1.05028
42	29	LINC01133	1.19137	1.12125
42	30	LINC01133	1.24094	1.16912
42	31	LINC01133	1.27634	1.20282
42	32	LINC01133	1.30202	1.2268
42	33	LINC01133	1.31796	1.24103
42	34	LINC01133	1.33016	1.25153
42	35	LINC01133	1.33871	1.25837
42	36	LINC01133	1.3445	1.26245
42	37	LINC01133	1.34724	1.26349
42	38	LINC01133	1.34758	1.26212
42	39	LINC01133	1.3501	1.26295
42	40	LINC01133	1.35029	1.26143
43	1	4435	0.0491815	-0.0042643
43	2	4435	0.050386	-0.00502833
43	3	4435	0.053654	-0.00372889
43	4	4435	0.0576741	-0.00167728
43	5	4435	0.0621229	0.000802929
43	6	4435	0.0645965	0.00130799
43	7	4435	0.0660341	0.000777098
43	8	4435	0.0686622	0.00143666
43	9	4435	0.0702949	0.00110083
43	10	4435	0.0732844	0.00212172
43	11	4435	0.0742482	0.001117
43	12	4435	0.0762707	0.00117096
43	13	4435	0.0767711	-0.000297213
43	14	4435	0.0783556	-0.000681227
43	15	4435	0.0800177	-0.000987688
43	16	4435	0.0818256	-0.00114833
43	17	4435	0.0840752	-0.0008673
43	18	4435	0.0866201	-0.00029086
43	19	4435	0.0875455	-0.00133406
43	20	4435	0.0920258	0.00117767
43	21	4435	0.0995407	0.00672406
43	22	4435	0.111595	0.0168102
43	23	4435	0.136048	0.0392944
43	24	4435	0.177816	0.0790941
43	25	4435	0.25438	0.153689
43	26	4435	0.381297	0.278638
43	27	4435	0.568209	0.463581
43	28	4435	0.791816	0.68522
43	29	4435	0.995507	0.886942
43	30	4435	1.12818	1.01764
43	31	4435	1.21609	1.10359
43	32	4435	1.29281	1.17834
43	33	4435	1.35664	1.2402
43	34	4435	1.40531	1.2869
43	35	4435	1.44181	1.32143
43	36	4435	1.4673	1.34495
43	37	4435	1.48886	1.36454
43	38	4435	1.50762	1.38134
43	39	4435	1.52269	1.39444
43	40	4435	1.53482	1.4046
44	1	4435	0.00240097	0.000881339
44	2	4435	0.00246501	0.000355372
44	3	4435	0.0032993	0.000599649
44	4	4435	0.00400749	0.000717829
44	5	4435	0.0043262	0.000446528
44	6	4435	0.00546772	0.000998029
44	7	4435	0.00580925	0.000749553
44	8	4435	0.00585042	0.000200709
44	9	4435	0.00657657	0.000336847
44	10	4435	0.00717533	0.000345591
44	11	4435	0.00694814	-0.000471605
44	12	4435	0.00677151	-0.00123825
44	13	4435	0.0071588	-0.00144097
44	14	4435	0.0078304	-0.00135939
44	15	4435	0.00794826	-0.00183154
44	16	4435	0.0082294	-0.00214042
44	17	4435	0.0101427	-0.000817172
44	18	4435	0.0113383	-0.000211552
44	19	4435	0.0123772	0.000237355
44	20	4435	0.0126577	-7.21485e-05
44	21	4435	0.0143085	0.000988612
44	22	4435	0.0178722	0.00396235
44	23	4435	0.0243474	0.00984751
44	24	4435	0.0365056	0.0214157
44	25	4435	0.0593575	0.0436776
44	26	4435	0.105262	0.0889918
44	27	4435	0.18556	0.1687
44	28	4435	0.315942	0.298492
44	29	4435	0.507573	0.489533
44	30	4435	0.728797	0.710167
44	31	4435	0.92099	0.90177
44	32	4435	1.04578	1.02597
44	33	4435	1.13115	1.11075
44	34	4435	1.20472	1.18373
44	35	4435	1.26384	1.24226
44	36	4435	1.30947	1.2873
44	37	4435	1.34032	1.31756
44	38	4435	1.36608	1.34273
44	39	4435	1.38715	1.36321
44	40	4435	1.40061	1.37608
45	1	MAFG-AS1	0.0175407	-0.00936785
45	2	MAFG-AS1	0.0206963	-0.00832008
45	3	MAFG-AS1	0.0268486	-0.00427561
45	4	MAFG-AS1	0.0312352	-0.00199676
45	5	MAFG-AS1	0.0337775	-0.00156234
45	6	MAFG-AS1	0.0371626	-0.000285025
45	7	MAFG-AS1	0.0402068	0.000651285
45	8	MAFG-AS1	0.0430696	0.00140629
45	9	MAFG-AS1	0.045723	0.00195184
45	10	MAFG-AS1	0.0482365	0.00235758
45	11	MAFG-AS1	0.0507688	0.00278199
45	12	MAFG-AS1	0.0523285	0.0022339
45	13	MAFG-AS1	0.053444	0.00124157
45	14	MAFG-AS1	0.0555755	0.00126528
45	15	MAFG-AS1	0.0566904	0.000272315
45	16	MAFG-AS1	0.0599269	0.00140104
45	17	MAFG-AS1	0.0604475	-0.000186263
45	18	MAFG-AS1	0.061018	-0.00172353
45	19	MAFG-AS1	0.0627308	-0.0021186
45	20	MAFG-AS1	0.0656522	-0.00130502
45	21	MAFG-AS1	0.0674539	-0.00161116
45	22	MAFG-AS1	0.0697031	-0.00146978
45	23	MAFG-AS1	0.0742517	0.000970997
45	24	MAFG-AS1	0.0807192	0.00533072
45	25	MAFG-AS1	0.0910135	0.0135172
45	26	MAFG-AS1	0.107849	0.0282447
45	27	MAFG-AS1	0.139705	0.057993
45	28	MAFG-AS1	0.196257	0.112437
45	29	MAFG-AS1	0.29046	0.204532
45	30	MAFG-AS1	0.43777	0.349734
45	31	MAFG-AS1	0.646741	0.556598
45	32	MAFG-AS1	0.893889	0.801638
45	33	MAFG-AS1	1.13645	1.04209
45	34	MAFG-AS1	1.3386	1.24213
45	35	MAFG-AS1	1.48364	1.38507
45	36	MAFG-AS1	1.5802	1.47951
45	37	MAFG-AS1	1.64534	1.54255
45	38	MAFG-AS1	1.69257	1.58767
45	39	MAFG-AS1	1.72197	1.61496
45	40	MAFG-AS1	1.73909	1.62997
46	1	MAFG-AS1	-0.0351723	-0.00208159
46	2	MAFG-AS1	-0.0347694	-0.00211535
46	3	MAFG-AS1	-0.0334107	-0.00119341
46	4	MAFG-AS1	-0.0317807	-6.15977e-08
46	5	MAFG-AS1	-0.030668	0.000675892
46	6	MAFG-AS1	-0.0303516	0.000555578
46	7	MAFG-AS1	-0.0304167	5.3727e-05
46	8	MAFG-AS1	-0.0302856	-0.000251816
46	9	MAFG-AS1	-0.0291202	0.000476845
46	10	MAFG-AS1	-0.0290146	0.000145709
46	11	MAFG-AS1	-0.028708	1.56924e-05
46	12	MAFG-AS1	-0.0272987	0.0009882
46	13	MAFG-AS1	-0.0270135	0.000836772
46	14	MAFG-AS1	-0.0270214	0.000392164
46	15	MAFG-AS1	-0.0268585	0.000118321
46	16	MAFG-AS1	-0.0271918	-0.000651676
46	17	MAFG-AS1	-0.0272701	-0.00116672
46	18	MAFG-AS1	-0.0263868	-0.000720068
46	19	MAFG-AS1	-0.0256032	-0.000373186
46	20	MAFG-AS1	-0.0247584	3.48452e-05
46	21	MAFG-AS1	-0.0247456	-0.000389035
46	22	MAFG-AS1	-0.0248218	-0.000901881
46	23	MAFG-AS1	-0.0247126	-0.00122944
46	24	MAFG-AS1	-0.0239551	-0.00090869
46	25	MAFG-AS1	-0.0221074	0.000502401
46	26	MAFG-AS1	-0.0191832	0.00298984
46	27	MAFG-AS1	-0.0139139	0.00782248
46	28	MAFG-AS1	-0.00457149	0.0167281
46	29	MAFG-AS1	0.0126632	0.0335261
46	30	MAFG-AS1	0.0434124	0.0638386
46	31	MAFG-AS1	0.0979498	0.117939
46	32	MAFG-AS1	0.194189	0.213742
46	33	MAFG-AS1	0.346561	0.365677
46	34	MAFG-AS1	0.556583	0.575262
46	35	MAFG-AS1	0.79967	0.817913
46	36	MAFG-AS1	1.02873	1.04654
46	37	MAFG-AS1	1.21091	1.22828
46	38	MAFG-AS1	1.33785	1.35479
46	39	MAFG-AS1	1.41932	1.43581
46	40	MAFG-AS1	1.46892	1.48498
47	1
47	2
47	3
47	4
47	5
47	6
47	7
47	8
47	9
47	10
47	11
47	12
47	13
47	14
47	15
47	16
47	17
47	18
47	19
47	20
47	21
47	22
47	23
47	24
47	25
47	26
47	27
47	28
47	29
47	30
47	31
47	32
47	33
47	34
47	35
47	36
47	37
47	38
47	39
47	40
48	1
48	2
48	3
48	4
48	5
48	6
48	7
48	8
48	9
48	10
48	11
48	12
48	13
48	14
48	15
48	16
48	17
48	18
48	19
48	20
48	21
48	22
48	23
48	24
48	25
48	26
48	27
48	28
48	29
48	30
48	31
48	32
48	33
48	34
48	35
48	36
48	37
48	38
48	39
48	40
49	1
49	2
49	3
49	4
49	5
49	6
49	7
49	8
49	9
49	10
49	11
49	12
49	13
49	14
49	15
49	16
49	17
49	18
49	19
49	20
49	21
49	22
49	23
49	24
49	25
49	26
49	27
49	28
49	29
49	30
49	31
49	32
49	33
49	34
49	35
49	36
49	37
49	38
49	39
49	40
50	1
50	2
[truncated: 1,878 more rows]

## Sheet: Results
Well	Well Position	Sample Name	Target Name	Task	Reporter	Quencher	CT	Ct Mean	dCT	ddCT	2^(-ddCT)	Automatic Ct Threshold	Ct Threshold	Automatic Baseline	Baseline Start	Baseline End	Efficiency	Tm1	Tm2	Tm3	Custom1	Custom2	Custom3	Custom4	Custom5	Custom6	MTP
3	A3	3CA	DPP10-AS1	UNKNOWN	SYBR	None	27.305	27.3046	9.96659	0.557993	0.679246	TRUE	0.177477	TRUE	3	22	1	83.1865									N
6	A6	3CA	GAPDH	UNKNOWN	SYBR	None		17.338					TRUE	0.159902	TRUE	3	12	1	84.8544
4	A4	3N	DPP10-AS1	UNKNOWN	SYBR	None	27.019	27.0186	9.40859			TRUE	0.177477	TRUE	3	22	1	83.2846									N
11	A11	3N	GAPDH	UNKNOWN	SYBR	None		17.61					TRUE	0.159902	TRUE	3	12	1	84.7563
15	B3	5CA	DPP10-AS1	UNKNOWN	SYBR	None	25.767	25.7668	8.1838	0.466274	0.723831	TRUE	0.177477	TRUE	3	21	1	83.2846									N
18	B6	5CA	GAPDH	UNKNOWN	SYBR	None		17.583					TRUE	0.159902	TRUE	3	13	1	84.7563
16	B4	5N	DPP10-AS1	UNKNOWN	SYBR	None	24.769	24.7685	7.71752			TRUE	0.177477	TRUE	3	20	1	83.2846									N
23	B11	5N	GAPDH	UNKNOWN	SYBR	None		17.051					TRUE	0.159902	TRUE	3	12	1	84.7563
27	C3	6CA	DPP10-AS1	UNKNOWN	SYBR	None	28.511	28.5107	11.9107	5.31791	0.0250696	TRUE	0.177477	TRUE	3	23	1	83.2846									N
30	C6	6CA	GAPDH	UNKNOWN	SYBR	None		16.6					TRUE	0.159902	TRUE	3	12	1	84.7563
28	C4	6N	DPP10-AS1	UNKNOWN	SYBR	None	24.322	24.3218	6.59275			TRUE	0.177477	TRUE	3	19	1	83.2846									N
35	C11	6N	GAPDH	UNKNOWN	SYBR	None		17.729					TRUE	0.159902	TRUE	3	13	1	84.7563
39	D3	17CA	DPP10-AS1	UNKNOWN	SYBR	None	26	25.9995	9.15253	2.4622	0.18147	TRUE	0.177477	TRUE	3	21	1	83.3827									N
42	D6	17CA	GAPDH	UNKNOWN	SYBR	None		16.847					TRUE	0.159902	TRUE	3	12	1	84.8544
40	D4	17N	DPP10-AS1	UNKNOWN	SYBR	None	25.113	25.1133	6.69033			TRUE	0.177477	TRUE	3	20	1	83.3827									N
47	D11	17N	GAPDH	UNKNOWN	SYBR	None		18.423					TRUE	0.159902	TRUE	3	13	1	84.8544
51	E3	20CA	DPP10-AS1	UNKNOWN	SYBR	None	27.909	27.9085	12.1055	5.07075	0.0297545	TRUE	0.177477	TRUE	3	23	1	83.3827									N
54	E6	20CA	GAPDH	UNKNOWN	SYBR	None		15.803					TRUE	0.159902	TRUE	3	11	1	84.8544
52	E4	20N	DPP10-AS1	UNKNOWN	SYBR	None	25.09	25.0898	7.03476			TRUE	0.177477	TRUE	3	20	1	83.3827									N
59	E11	20N	GAPDH	UNKNOWN	SYBR	None		18.055					TRUE	0.159902	TRUE	3	13	1	84.8544
41	D5	10CA	LINC01133	UNKNOWN	SYBR	None	23.679	23.6789	6.49493	1.26564	0.415915	TRUE	0.148108	TRUE	3	19	1	83.677									N
30	C6	10CA	GAPDH	UNKNOWN	SYBR	None		17.184					TRUE	0.162041	TRUE	3	12	1	84.8504			N
42	D6	10N	LINC01133	UNKNOWN	SYBR	None	22.151	22.1513	5.22929			TRUE	0.148108	TRUE	3	17	1	83.7751									N
35	C11	10N	GAPDH	UNKNOWN	SYBR	None		16.922					TRUE	0.162041	TRUE	3	12	1	84.7523			N
5	A5	85CA	LINC00261	UNKNOWN	SYBR	None	24.17	24.1695	6.19052	-6.92917	121.867	TRUE	0.157284	TRUE	3	19	1	83.9713									N
66	F6	85CA	GAPDH	UNKNOWN	SYBR	None		17.979					TRUE	0.181907	TRUE	3	13	1	84.8533
6	A6	85N	LINC00261	UNKNOWN	SYBR	None	31.931	31.9307	13.1197			TRUE	0.157284	TRUE	3	27	1	84.1675									N
71	F11	85N	GAPDH	UNKNOWN	SYBR	None		18.811					TRUE	0.181907	TRUE	3	13	1	84.8533
77	G5	83CA	MAFG-AS1	UNKNOWN	SYBR	None	27.081	27.081	9.64105	-2.12493	4.36181	TRUE	0.134864	TRUE	3	22	1	89.2687									N
42	D6	83CA	GAPDH	UNKNOWN	SYBR	None		17.44					TRUE	0.181907	TRUE	3	12	1	84.8533
78	G6	83N	MAFG-AS1	UNKNOWN	SYBR	None	29.845	29.845	11.766			TRUE	0.134864	TRUE	3	25	1	89.2687									N
47	D11	83N	GAPDH	UNKNOWN	SYBR	None		18.079					TRUE	0.181907	TRUE	3	13	1	84.8533
7	A7	88CA	COL4A1	UNKNOWN	SYBR	None	26.277	26.2766	8.84656	-0.46331	1.3787	TRUE	0.20862	TRUE	3	20	1	87.0124									N
19	B7	88CA	OSMR	UNKNOWN	SYBR	None	25.194	25.1938	7.76384	1.84383	0.278582	TRUE	0.184006	TRUE	3	20	1	80.734									N
31	C7	88CA	THBS2	UNKNOWN	SYBR	None	25.255	25.2552	7.82521	1.7802	0.291143	TRUE	0.190621	TRUE	3	20	1	84.1675									N
43	D7	88CA	4435	UNKNOWN	SYBR	None	24.914	24.9145	7.48447	-0.00398636	1.00277	TRUE	0.146392	TRUE	3	20	1	83.3827									N
33	C9	88CA	MIR503HG-1	UNKNOWN	SYBR	None	23.56	23.5596	6.12964	2.25225	0.209897	TRUE	0.128205	TRUE	3	19	1	82.2055	77.791								Y
9	A9	88CA	SLCO4A1-AS1	UNKNOWN	SYBR	None	22.786	22.7863	5.35633	-5.99131	63.6155	TRUE	0.167951	TRUE	3	18	1	82.1074									N
17	B5	88CA	LINC00261	UNKNOWN	SYBR	None	23.488	23.4875	6.05753	-5.18079	36.2721	TRUE	0.157284	TRUE	3	18	1	84.0694									N
21	B9	88CA	BBOX1-AS1	UNKNOWN	SYBR	None	27.284	27.2841	9.85413	1.86949	0.273671	TRUE	0.139833	TRUE	3	22	1	80.8321									N
63	F3	88CA	DPP10-AS1	UNKNOWN	SYBR	None	22.828	22.8278	5.39783	-2.82073	7.06518	TRUE	0.177477	TRUE	3	18	1	83.3827									N
45	D9	88CA	MAFG-AS1	UNKNOWN	SYBR	None	28.292	28.2923	10.8623	-1.05943	2.08411	TRUE	0.134864	TRUE	3	23	1	89.3668									N
53	E5	88CA	LINC01133	UNKNOWN	SYBR	None	23.769	23.7693	6.3393	-0.363316	1.28638	TRUE	0.148108	TRUE	3	19	1	83.677									N
55	E7	88CA	SATB2-AS1	UNKNOWN	SYBR	None	26.3	26.2996	8.86956	-4.04295	16.4835	TRUE	0.050774	TRUE	3	23	1	82.9903									N
67	F7	88CA	SGK2	UNKNOWN	SYBR	None	23.528	23.5277	6.09768	-7.24961	152.178	TRUE	0.153872	TRUE	3	19	1	85.8352									N
79	G7	88CA	SEMA6A-AS1	UNKNOWN	SYBR	None	27.047	27.0467	9.61666	-0.111443	1.08031	TRUE	0.181585	TRUE	3	22	1	80.6359									N
46	D10	88CA	GAPDH	UNKNOWN	SYBR	None		17.43					TRUE	0.541926	TRUE	3	12	1	82.5834									N
8	A8	88N	COL4A1	UNKNOWN	SYBR	None	28.588	28.5879	9.30987			TRUE	0.20862	TRUE	3	22	1	86.9143									N
20	B8	88N	OSMR	UNKNOWN	SYBR	None	25.198	25.198	5.92002			TRUE	0.184006	TRUE	3	20	1	80.734									N
32	C8	88N	THBS2	UNKNOWN	SYBR	None	25.323	25.323	6.04501			TRUE	0.190621	TRUE	3	19	1	84.1675									N
44	D8	88N	4435	UNKNOWN	SYBR	None	26.766	26.7665	7.48845			TRUE	0.146392	TRUE	3	22	1	83.3827									N
34	C10	88N	MIR503HG-1	UNKNOWN	SYBR	None	23.155	23.1554	3.87739			TRUE	0.128205	TRUE	3	19	1	82.2055	77.8891								Y
10	A10	88N	SLCO4A1-AS1	UNKNOWN	SYBR	None	30.626	30.6256	11.3476			TRUE	0.167951	TRUE	3	26	1	82.0093									N
18	B6	88N	LINC00261	UNKNOWN	SYBR	None	30.516	30.5163	11.2383			TRUE	0.157284	TRUE	3	25	1	84.0694									N
22	B10	88N	BBOX1-AS1	UNKNOWN	SYBR	None	27.263	27.2626	7.98464			TRUE	0.139833	TRUE	3	22	1	80.8321									N
64	F4	88N	DPP10-AS1	UNKNOWN	SYBR	None	27.497	27.4966	8.21855			TRUE	0.177477	TRUE	3	22	1	83.3827									N
46	D10	88N	MAFG-AS1	UNKNOWN	SYBR	None	31.2	31.1997	11.9217			TRUE	0.134864	TRUE	3	26	1	89.3668									N
54	E6	88N	LINC01133	UNKNOWN	SYBR	None	25.981	25.9806	6.70261			TRUE	0.148108	TRUE	3	21	1	83.7751									N
56	E8	88N	SATB2-AS1	UNKNOWN	SYBR	None	32.191	32.1905	12.9125			TRUE	0.050774	TRUE	3	29	1	82.9903									N
68	F8	88N	SGK2	UNKNOWN	SYBR	None	32.625	32.6253	13.3473			TRUE	0.153872	TRUE	3	27	1	85.7371									N
80	G8	88N	SEMA6A-AS1	UNKNOWN	SYBR	None	29.006	29.0061	9.7281			TRUE	0.181585	TRUE	3	24	1	80.6359									N
47	D11	88N	GAPDH	UNKNOWN	SYBR	None		19.278					TRUE	0.541926	TRUE	3	13	1	82.0932									N
81	G9	89CA	MIR503HG-1	UNKNOWN	SYBR	None	23.401	23.4009	5.29193	0.862047	0.550171	TRUE	0.128205	TRUE	3	19	1	82.1074	77.791								Y
69	F9	89CA	BBOX1-AS1	UNKNOWN	SYBR	None	24.964	24.9637	6.85472	-1.43414	2.70222	TRUE	0.139833	TRUE	3	20	1	80.9302									N
75	G3	89CA	DPP10-AS1	UNKNOWN	SYBR	None	28.076	28.0756	9.96665	5.1787	0.0276093	TRUE	0.177477	TRUE	3	23	1	83.2846									N
57	E9	89CA	SLCO4A1-AS1	UNKNOWN	SYBR	None	27.794	27.7936	9.68458	1.41258	0.375639	TRUE	0.167951	TRUE	3	23	1	82.1074									N
65	F5	89CA	LINC01133	UNKNOWN	SYBR	None	24.195	24.1946	6.08558	3.30545	0.101149	TRUE	0.148108	TRUE	3	19	1	83.677									N
29	C5	89CA	LINC00261	UNKNOWN	SYBR	None	28.688	28.6885	10.5795	6.13075	0.0142712	TRUE	0.157284	TRUE	3	24	1	84.0694									N
93	H9	89CA	MAFG-AS1	UNKNOWN	SYBR	None	27.337	27.3368	9.22779	-1.81566	3.5202	TRUE	0.134864	TRUE	3	23	1	89.2687									N
40	D4	89CA	GAPDH	UNKNOWN	SYBR	None		18.109					TRUE	0.170483	TRUE	3	13	1	84.9096
82	G10	89N	MIR503HG-1	UNKNOWN	SYBR	None	23.368	23.3679	4.42988			TRUE	0.128205	TRUE	3	19	1	82.1074	77.8891								Y
70	F10	89N	BBOX1-AS1	UNKNOWN	SYBR	None	27.227	27.2269	8.28887			TRUE	0.139833	TRUE	3	22	1	80.8321									N
76	G4	89N	DPP10-AS1	UNKNOWN	SYBR	None	23.726	23.7259	4.78794			TRUE	0.177477	TRUE	3	19	1	83.3827									N
58	E10	89N	SLCO4A1-AS1	UNKNOWN	SYBR	None	27.21	27.21	8.272			TRUE	0.167951	TRUE	3	22	1	82.2055									N
66	F6	89N	LINC01133	UNKNOWN	SYBR	None	21.718	21.7181	2.78013			TRUE	0.148108	TRUE	3	17	1	83.677									N
30	C6	89N	LINC00261	UNKNOWN	SYBR	None	23.387	23.3867	4.44874			TRUE	0.157284	TRUE	3	18	1	84.0694									N
94	H10	89N	MAFG-AS1	UNKNOWN	SYBR	None	29.981	29.9814	11.0434			TRUE	0.134864	TRUE	3	25	1	89.2687									N
44	D8	89N	GAPDH	UNKNOWN	SYBR	None		18.938					TRUE	0.170483	TRUE	3	14	1	84.9096
89	H5	480	MAFG-AS1	UNKNOWN	SYBR	None	24.107	24.1069				TRUE	0.134864	TRUE	3	19	1	89.3668									N
90	H6	620	MAFG-AS1	UNKNOWN	SYBR	None	25.355	25.3554				TRUE	0.134864	TRUE	3	21	1	89.3668									N
91	H7	2CA	COL4A1	UNKNOWN	SYBR	None	28.389	28.3894				TRUE	0.20862	TRUE	3	22	1	87.1105									N
92	H8	3N-4	COL4A1	UNKNOWN	SYBR	None	31.144	31.1444				TRUE	0.20862	TRUE	3	25	1	87.0124									N
