# Supplementary material for: Transcriptome profiling and co-expression network analysis of lncRNAs and mRNAs in colorectal cancer by RNA sequencing
Source: BMC Cancer. 2022 Jul 16;22:780. doi: 10.1186/s12885-022-09878-6 (PMC9288709; doi:10.1186/s12885-022-09878-6)
Supplement: Supplementary file 1 — Additional file 1. RT-qPCR result s of lncRNAs and mRNAs. [file 12885_2022_9878_MOESM1_ESM.zip › íúsupplementary qPCR raw data/BBOX-AS1/BBOX-AS1-7.2.xls]

## Sheet: Sample Setup
Well	Well Position	Sample Name	Sample Color	Biogroup Name	Biogroup Color	Target Name	Target Color	Task	Reporter	Quencher	Quantity	Comments
1	A1
2	A2	22CA	RGB(176,23,31)			BB-AS1	RGB(176,23,31)	UNKNOWN	SYBR	None
3	A3	22CA	RGB(176,23,31)			GAPDH	RGB(0,0,255)	UNKNOWN	SYBR	None
4	A4	22N	RGB(0,245,255)			BB-AS1	RGB(176,23,31)	UNKNOWN	SYBR	None
5	A5	22N	RGB(0,245,255)			GAPDH	RGB(0,0,255)	UNKNOWN	SYBR	None
6	A6	2CA	RGB(0,0,255)			LOC	RGB(0,139,69)	UNKNOWN	SYBR	None
7	A7	2N	RGB(0,139,69)			LOC	RGB(0,139,69)	UNKNOWN	SYBR	None
8	A8
9	A9
10	A10
11	A11
12	A12
13	B1
14	B2	25CA	RGB(0,0,255)			BB-AS1	RGB(176,23,31)	UNKNOWN	SYBR	None
15	B3	25CA	RGB(0,0,255)			GAPDH	RGB(0,0,255)	UNKNOWN	SYBR	None
16	B4	25N	RGB(238,220,130)			BB-AS1	RGB(176,23,31)	UNKNOWN	SYBR	None
17	B5	25N	RGB(238,220,130)			GAPDH	RGB(0,0,255)	UNKNOWN	SYBR	None
18	B6
19	B7
20	B8
21	B9
22	B10
23	B11
24	B12
25	C1
26	C2	26CA	RGB(0,139,69)			BB-AS1	RGB(176,23,31)	UNKNOWN	SYBR	None
27	C3	26CA	RGB(0,139,69)			GAPDH	RGB(0,0,255)	UNKNOWN	SYBR	None
28	C4	26N	RGB(255,127,0)			BB-AS1	RGB(176,23,31)	UNKNOWN	SYBR	None
29	C5	26N	RGB(255,127,0)			GAPDH	RGB(0,0,255)	UNKNOWN	SYBR	None
30	C6	2CA	RGB(0,0,255)			LOC	RGB(0,139,69)	UNKNOWN	SYBR	None
31	C7	2N	RGB(0,139,69)			LOC	RGB(0,139,69)	UNKNOWN	SYBR	None
32	C8
33	C9
34	C10
35	C11
36	C12
37	D1
38	D2	28CA	RGB(238,238,0)			BB-AS1	RGB(176,23,31)	UNKNOWN	SYBR	None
39	D3	28CA	RGB(238,238,0)			GAPDH	RGB(0,0,255)	UNKNOWN	SYBR	None
40	D4	28N	RGB(142,142,56)			BB-AS1	RGB(176,23,31)	UNKNOWN	SYBR	None
41	D5	28N	RGB(142,142,56)			GAPDH	RGB(0,0,255)	UNKNOWN	SYBR	None
42	D6	2CA	RGB(0,0,255)			LOC	RGB(0,139,69)	UNKNOWN	SYBR	None
43	D7	2N	RGB(0,139,69)			LOC	RGB(0,139,69)	UNKNOWN	SYBR	None
44	D8
45	D9
46	D10
47	D11
48	D12
49	E1
50	E2	31CA	RGB(139,137,112)			BB-AS1	RGB(176,23,31)	UNKNOWN	SYBR	None
51	E3	31CA	RGB(139,137,112)			GAPDH	RGB(0,0,255)	UNKNOWN	SYBR	None
52	E4	31N	RGB(238,44,44)			BB-AS1	RGB(176,23,31)	UNKNOWN	SYBR	None
53	E5	31N	RGB(238,44,44)			GAPDH	RGB(0,0,255)	UNKNOWN	SYBR	None
54	E6	2CA	RGB(0,0,255)			LOC	RGB(0,139,69)	UNKNOWN	SYBR	None
55	E7	2N	RGB(0,139,69)			LOC	RGB(0,139,69)	UNKNOWN	SYBR	None
56	E8
57	E9
58	E10
59	E11
60	E12
61	F1
62	F2	33CA	RGB(238,121,66)			BB-AS1	RGB(176,23,31)	UNKNOWN	SYBR	None
63	F3	33CA	RGB(238,121,66)			GAPDH	RGB(0,0,255)	UNKNOWN	SYBR	None
64	F4	33N	RGB(51,161,201)			BB-AS1	RGB(176,23,31)	UNKNOWN	SYBR	None
65	F5	33N	RGB(51,161,201)			GAPDH	RGB(0,0,255)	UNKNOWN	SYBR	None
66	F6	2CA	RGB(0,0,255)			EL-AS	RGB(238,238,0)	UNKNOWN	SYBR	None
67	F7	2N	RGB(0,139,69)			EL-AS	RGB(238,238,0)	UNKNOWN	SYBR	None
68	F8
69	F9
70	F10
71	F11
72	F12
73	G1
74	G2	37CA	RGB(142,56,142)			BB-AS1	RGB(176,23,31)	UNKNOWN	SYBR	None
75	G3	37CA	RGB(142,56,142)			GAPDH	RGB(0,0,255)	UNKNOWN	SYBR	None
76	G4	37N	RGB(238,18,137)			BB-AS1	RGB(176,23,31)	UNKNOWN	SYBR	None
77	G5	37N	RGB(238,18,137)			GAPDH	RGB(0,0,255)	UNKNOWN	SYBR	None
78	G6	2CA	RGB(0,0,255)			MI503HG	RGB(139,137,112)	UNKNOWN	SYBR	None
79	G7	2N	RGB(0,139,69)			MI503HG	RGB(139,137,112)	UNKNOWN	SYBR	None
80	G8
81	G9
82	G10
83	G11
84	G12
85	H1
86	H2	38CA	RGB(198,113,113)			BB-AS1	RGB(176,23,31)	UNKNOWN	SYBR	None
87	H3	38CA	RGB(198,113,113)			GAPDH	RGB(0,0,255)	UNKNOWN	SYBR	None
88	H4	38N	RGB(176,23,31)			BB-AS1	RGB(176,23,31)	UNKNOWN	SYBR	None
89	H5	38N	RGB(176,23,31)			GAPDH	RGB(0,0,255)	UNKNOWN	SYBR	None
90	H6	2CA	RGB(0,0,255)			MI503HG	RGB(139,137,112)	UNKNOWN	SYBR	None
91	H7	2N	RGB(0,139,69)			MI503HG	RGB(139,137,112)	UNKNOWN	SYBR	None
92	H8
93	H9
94	H10
95	H11
96	H12

## Sheet: Amplification Data
Block Type	96-Well Block (0.2mL)
Calibration is expired	No
Calibration performed on	2013-06-19 17:08:17 PM CST
Calibration Background is expired	No
Calibration Background performed on	2016-04-21 14:54:21 PM CST
Calibration CY5 is expired	Yes
Calibration CY5 performed on	2015-04-24 21:34:58 PM CST
Calibration FAM is expired	No
Calibration FAM performed on	2016-04-21 15:19:57 PM CST
Calibration MELTDOCTOR is expired	Yes
Calibration MELTDOCTOR performed on	2013-06-19 17:08:16 PM CST
Calibration NED is expired	No
Calibration NED performed on	2016-04-21 15:45:46 PM CST
Calibration ROI is expired	No
Calibration ROI performed on	2016-04-21 14:45:24 PM CST
Calibration ROX is expired	No
Calibration ROX performed on	2016-04-21 15:37:01 PM CST
Calibration SYBR is expired	No
Calibration SYBR performed on	2016-04-21 15:54:32 PM CST
Calibration TAMRA is expired	No
Calibration TAMRA performed on	2016-04-21 15:11:48 PM CST
Calibration Uniformity is expired	No
Calibration Uniformity performed on	2016-04-21 15:02:46 PM CST
Calibration VIC is expired	No
Calibration VIC performed on	2016-04-21 15:28:24 PM CST
Chemistry	SYBR_GREEN
Experiment File Name	D:\Documents and Settings\INSTR-ADMIN\Desktop\TOUJING\Guodandan Lnc\2016-07-02 BB-ASeds.eds
Experiment Name	2016-07-02 174425
Experiment Run End Time	2016-07-02 19:02:52 PM CST
Experiment Type	Comparative Cт (ΔΔCт)
Instrument Name	278990028
Instrument Serial Number	278990028
Instrument Type	ViiA 7
Passive Reference	ROX
Quantification Cycle Method	Ct
Signal Smoothing On	false
Stage/ Cycle where Analysis is performed	Stage 2, Step 2
Well	Cycle	Target Name	Rn	Delta Rn
1	1
1	2
1	3
1	4
1	5
1	6
1	7
1	8
1	9
1	10
1	11
1	12
1	13
1	14
1	15
1	16
1	17
1	18
1	19
1	20
1	21
1	22
1	23
1	24
1	25
1	26
1	27
1	28
1	29
1	30
1	31
1	32
1	33
1	34
1	35
1	36
1	37
1	38
1	39
1	40
2	1	BB-AS1	0.188706	-0.00908416
2	2	BB-AS1	0.191604	-0.00929395
2	3	BB-AS1	0.197468	-0.00653815
2	4	BB-AS1	0.202604	-0.00451125
2	5	BB-AS1	0.20817	-0.00205304
2	6	BB-AS1	0.212395	-0.000936706
2	7	BB-AS1	0.216354	-8.56083e-05
2	8	BB-AS1	0.220749	0.00120148
2	9	BB-AS1	0.224266	0.00160991
2	10	BB-AS1	0.229108	0.00334407
2	11	BB-AS1	0.231933	0.00305997
2	12	BB-AS1	0.233976	0.00199547
2	13	BB-AS1	0.238262	0.00317277
2	14	BB-AS1	0.242061	0.00386388
2	15	BB-AS1	0.244776	0.00347065
2	16	BB-AS1	0.246564	0.00214973
2	17	BB-AS1	0.249426	0.00190439
2	18	BB-AS1	0.252454	0.00182373
2	19	BB-AS1	0.254231	0.000492537
2	20	BB-AS1	0.25611	-0.00073691
2	21	BB-AS1	0.258057	-0.00189769
2	22	BB-AS1	0.260473	-0.00259043
2	23	BB-AS1	0.261687	-0.00448438
2	24	BB-AS1	0.265558	-0.00372178
2	25	BB-AS1	0.271855	-0.000532643
2	26	BB-AS1	0.27934	0.00384417
2	27	BB-AS1	0.292102	0.0134973
2	28	BB-AS1	0.317119	0.0354066
2	29	BB-AS1	0.364587	0.0797663
2	30	BB-AS1	0.449221	0.161292
2	31	BB-AS1	0.596624	0.305587
2	32	BB-AS1	0.822036	0.52789
2	33	BB-AS1	1.11852	0.821268
2	34	BB-AS1	1.43249	1.13213
2	35	BB-AS1	1.70285	1.39938
2	36	BB-AS1	1.8975	1.59092
2	37	BB-AS1	2.02823	1.71854
2	38	BB-AS1	2.11605	1.80325
2	39	BB-AS1	2.17865	1.86275
2	40	BB-AS1	2.2156	1.89658
3	1	GAPDH	0.169982	0.00029709
3	2	GAPDH	0.172875	-0.00113852
3	3	GAPDH	0.178194	-0.000148141
3	4	GAPDH	0.182867	0.000196031
3	5	GAPDH	0.187091	9.1634e-05
3	6	GAPDH	0.192252	0.00092449
3	7	GAPDH	0.195578	-7.81642e-05
3	8	GAPDH	0.199735	-0.000249944
3	9	GAPDH	0.203274	-0.00103939
3	10	GAPDH	0.207938	-0.000703818
3	11	GAPDH	0.212464	-0.000506944
3	12	GAPDH	0.218814	0.00151425
3	13	GAPDH	0.229246	0.00761784
3	14	GAPDH	0.244797	0.0188404
3	15	GAPDH	0.276323	0.0460379
3	16	GAPDH	0.3337	0.0990859
3	17	GAPDH	0.430641	0.191698
3	18	GAPDH	0.586505	0.343234
3	19	GAPDH	0.809549	0.561949
3	20	GAPDH	1.07274	0.820813
3	21	GAPDH	1.32931	1.07305
3	22	GAPDH	1.53959	1.279
3	23	GAPDH	1.69625	1.43134
3	24	GAPDH	1.80568	1.53644
3	25	GAPDH	1.88246	1.60889
3	26	GAPDH	1.93727	1.65937
3	27	GAPDH	1.97937	1.69714
3	28	GAPDH	2.00987	1.72331
3	29	GAPDH	2.03237	1.74149
3	30	GAPDH	2.04965	1.75443
3	31	GAPDH	2.06165	1.7621
3	32	GAPDH	2.06962	1.76574
3	33	GAPDH	2.07572	1.76752
3	34	GAPDH	2.07947	1.76694
3	35	GAPDH	2.08035	1.7635
3	36	GAPDH	2.0804	1.75921
3	37	GAPDH	2.07844	1.75293
3	38	GAPDH	2.07493	1.74508
3	39	GAPDH	2.07247	1.7383
3	40	GAPDH	2.07129	1.73279
4	1	BB-AS1	0.200689	-0.0105178
4	2	BB-AS1	0.203894	-0.0107405
4	3	BB-AS1	0.212047	-0.0060148
4	4	BB-AS1	0.217949	-0.00354103
4	5	BB-AS1	0.222463	-0.00245426
4	6	BB-AS1	0.226405	-0.0019404
4	7	BB-AS1	0.231568	-0.000204658
4	8	BB-AS1	0.236673	0.00147234
4	9	BB-AS1	0.240059	0.00143012
4	10	BB-AS1	0.242501	0.000444486
4	11	BB-AS1	0.247807	0.00232314
4	12	BB-AS1	0.2519	0.00298811
4	13	BB-AS1	0.255276	0.00293626
4	14	BB-AS1	0.258365	0.00259807
4	15	BB-AS1	0.262665	0.00346968
4	16	BB-AS1	0.26586	0.00323675
4	17	BB-AS1	0.268012	0.00196104
4	18	BB-AS1	0.271096	0.0016182
4	19	BB-AS1	0.274892	0.00198588
4	20	BB-AS1	0.27728	0.000945963
4	21	BB-AS1	0.279797	3.50615e-05
4	22	BB-AS1	0.282007	-0.00118179
4	23	BB-AS1	0.28493	-0.00168723
4	24	BB-AS1	0.288128	-0.00191712
4	25	BB-AS1	0.290642	-0.00282996
4	26	BB-AS1	0.293571	-0.00332938
4	27	BB-AS1	0.297735	-0.00259319
4	28	BB-AS1	0.304004	0.000248702
4	29	BB-AS1	0.314204	0.00702024
4	30	BB-AS1	0.330783	0.0201717
4	31	BB-AS1	0.360378	0.0463394
4	32	BB-AS1	0.412856	0.0953894
4	33	BB-AS1	0.506808	0.185913
4	34	BB-AS1	0.659729	0.335407
4	35	BB-AS1	0.874988	0.547239
4	36	BB-AS1	1.1252	0.794019
4	37	BB-AS1	1.36035	1.02574
4	38	BB-AS1	1.53816	1.20012
4	39	BB-AS1	1.66052	1.31906
4	40	BB-AS1	1.73602	1.39114
5	1	GAPDH	0.206957	0.000182924
5	2	GAPDH	0.209909	-0.00122489
5	3	GAPDH	0.215761	0.000267963
5	4	GAPDH	0.22043	0.00057836
5	5	GAPDH	0.224798	0.000586264
5	6	GAPDH	0.229115	0.00054486
5	7	GAPDH	0.232069	-0.000861311
5	8	GAPDH	0.235982	-0.00130751
5	9	GAPDH	0.240618	-0.00103077
5	10	GAPDH	0.2452	-0.000807737
5	11	GAPDH	0.2502	-0.000167205
5	12	GAPDH	0.256923	0.00219708
5	13	GAPDH	0.266953	0.00786734
5	14	GAPDH	0.283407	0.0199626
5	15	GAPDH	0.310755	0.0429514
5	16	GAPDH	0.359052	0.0868888
5	17	GAPDH	0.443649	0.167127
5	18	GAPDH	0.581534	0.300653
5	19	GAPDH	0.774297	0.489056
5	20	GAPDH	1.00144	0.711841
5	21	GAPDH	1.22256	0.928597
5	22	GAPDH	1.40288	1.10457
5	23	GAPDH	1.53501	1.23233
5	24	GAPDH	1.62551	1.31847
5	25	GAPDH	1.69145	1.38005
5	26	GAPDH	1.73699	1.42123
5	27	GAPDH	1.7709	1.45079
5	28	GAPDH	1.79656	1.47209
5	29	GAPDH	1.81571	1.48688
5	30	GAPDH	1.82999	1.4968
5	31	GAPDH	1.84182	1.50427
5	32	GAPDH	1.8483	1.50639
5	33	GAPDH	1.85298	1.50671
5	34	GAPDH	1.85627	1.50564
5	35	GAPDH	1.85563	1.50065
5	36	GAPDH	1.85397	1.49462
5	37	GAPDH	1.85423	1.49052
5	38	GAPDH	1.85466	1.48659
5	39	GAPDH	1.85302	1.4806
5	40	GAPDH	1.8499	1.47312
6	1	LOC	0.125903	-0.0176439
6	2	LOC	0.13009	-0.018045
6	3	LOC	0.138353	-0.0143693
6	4	LOC	0.146054	-0.0112566
6	5	LOC	0.153515	-0.00838295
6	6	LOC	0.161253	-0.00523285
6	7	LOC	0.167936	-0.00313789
6	8	LOC	0.174562	-0.00109974
6	9	LOC	0.180522	0.000272915
6	10	LOC	0.186362	0.00152497
6	11	LOC	0.193287	0.00386249
6	12	LOC	0.199137	0.0051248
6	13	LOC	0.204546	0.0059457
6	14	LOC	0.209446	0.00625742
6	15	LOC	0.214558	0.00678255
6	16	LOC	0.219881	0.0075168
6	17	LOC	0.223557	0.00660563
6	18	LOC	0.227867	0.00632802
6	19	LOC	0.232563	0.00643551
6	20	LOC	0.237077	0.00636193
6	21	LOC	0.240988	0.00568579
6	22	LOC	0.24399	0.0040996
6	23	LOC	0.248473	0.00399507
6	24	LOC	0.252924	0.00385813
6	25	LOC	0.255744	0.00209016
6	26	LOC	0.258588	0.000346979
6	27	LOC	0.261631	-0.00119852
6	28	LOC	0.264829	-0.00258783
6	29	LOC	0.268477	-0.00352801
6	30	LOC	0.272065	-0.00452753
6	31	LOC	0.27542	-0.00576088
6	32	LOC	0.278328	-0.0074402
6	33	LOC	0.282721	-0.00763538
6	34	LOC	0.288007	-0.0069368
6	35	LOC	0.296705	-0.00282623
6	36	LOC	0.30951	0.00539103
6	37	LOC	0.330595	0.021888
6	38	LOC	0.369235	0.0559404
6	39	LOC	0.436897	0.119014
6	40	LOC	0.522087	0.199616
7	1	LOC	0.0978118	-0.00860938
7	2	LOC	0.0993285	-0.00834505
7	3	LOC	0.103217	-0.00570882
7	4	LOC	0.105536	-0.00464216
7	5	LOC	0.107423	-0.00400809
7	6	LOC	0.110508	-0.00217534
7	7	LOC	0.11236	-0.00157534
7	8	LOC	0.114146	-0.00104178
7	9	LOC	0.115904	-0.000536536
7	10	LOC	0.118064	0.000370857
7	11	LOC	0.120562	0.00161722
7	12	LOC	0.122468	0.00227068
7	13	LOC	0.123377	0.00192676
7	14	LOC	0.12482	0.00211712
7	15	LOC	0.127147	0.00319209
7	16	LOC	0.128487	0.00328013
7	17	LOC	0.12997	0.00350999
7	18	LOC	0.13128	0.00356815
7	19	LOC	0.131894	0.00292923
7	20	LOC	0.133494	0.0032774
7	21	LOC	0.134425	0.00295619
7	22	LOC	0.134624	0.00190283
7	23	LOC	0.135481	0.0015071
7	24	LOC	0.135906	0.000679675
7	25	LOC	0.136746	0.00026728
7	26	LOC	0.138191	0.000459574
7	27	LOC	0.139189	0.000205414
7	28	LOC	0.140166	-6.9637e-05
7	29	LOC	0.140643	-0.000845382
7	30	LOC	0.14123	-0.00151134
7	31	LOC	0.141887	-0.00210582
7	32	LOC	0.14295	-0.00229553
7	33	LOC	0.143741	-0.00275731
7	34	LOC	0.144468	-0.00328237
7	35	LOC	0.145521	-0.00348223
7	36	LOC	0.147465	-0.00279017
7	37	LOC	0.150431	-0.00107694
7	38	LOC	0.15608	0.00331965
7	39	LOC	0.165664	0.0116514
7	40	LOC	0.178536	0.0232712
8	1
8	2
8	3
8	4
8	5
8	6
8	7
8	8
8	9
8	10
8	11
8	12
8	13
8	14
8	15
8	16
8	17
8	18
8	19
8	20
8	21
8	22
8	23
8	24
8	25
8	26
8	27
8	28
8	29
8	30
8	31
8	32
8	33
8	34
8	35
8	36
8	37
8	38
8	39
8	40
9	1
9	2
9	3
9	4
9	5
9	6
9	7
9	8
9	9
9	10
9	11
9	12
9	13
9	14
9	15
9	16
9	17
9	18
9	19
9	20
9	21
9	22
9	23
9	24
9	25
9	26
9	27
9	28
9	29
9	30
9	31
9	32
9	33
9	34
9	35
9	36
9	37
9	38
9	39
9	40
10	1
10	2
10	3
10	4
10	5
10	6
10	7
10	8
10	9
10	10
10	11
10	12
10	13
10	14
10	15
10	16
10	17
10	18
10	19
10	20
10	21
10	22
10	23
10	24
10	25
10	26
10	27
10	28
10	29
10	30
10	31
10	32
10	33
10	34
10	35
10	36
10	37
10	38
10	39
10	40
11	1
11	2
11	3
11	4
11	5
11	6
11	7
11	8
11	9
11	10
11	11
11	12
11	13
11	14
11	15
11	16
11	17
11	18
11	19
11	20
11	21
11	22
11	23
11	24
11	25
11	26
11	27
11	28
11	29
11	30
11	31
11	32
11	33
11	34
11	35
11	36
11	37
11	38
11	39
11	40
12	1
12	2
12	3
12	4
12	5
12	6
12	7
12	8
12	9
12	10
12	11
12	12
12	13
12	14
12	15
12	16
12	17
12	18
12	19
12	20
12	21
12	22
12	23
12	24
12	25
12	26
12	27
12	28
12	29
12	30
12	31
12	32
12	33
12	34
12	35
12	36
12	37
12	38
12	39
12	40
13	1
13	2
13	3
13	4
13	5
13	6
13	7
13	8
13	9
13	10
13	11
13	12
13	13
13	14
13	15
13	16
13	17
13	18
13	19
13	20
13	21
13	22
13	23
13	24
13	25
13	26
13	27
13	28
13	29
13	30
13	31
13	32
13	33
13	34
13	35
13	36
13	37
13	38
13	39
13	40
14	1	BB-AS1	0.234247	-0.0098784
14	2	BB-AS1	0.239504	-0.00973786
14	3	BB-AS1	0.248689	-0.0056703
14	4	BB-AS1	0.256189	-0.00328714
14	5	BB-AS1	0.263091	-0.00150282
14	6	BB-AS1	0.268973	-0.000737686
14	7	BB-AS1	0.276102	0.00127444
14	8	BB-AS1	0.282384	0.00243971
14	9	BB-AS1	0.287437	0.0023753
14	10	BB-AS1	0.293276	0.00309705
14	11	BB-AS1	0.298712	0.00341616
14	12	BB-AS1	0.303695	0.00328222
14	13	BB-AS1	0.306785	0.00125506
14	14	BB-AS1	0.312791	0.00214412
14	15	BB-AS1	0.31772	0.00195633
14	16	BB-AS1	0.321311	0.000429582
14	17	BB-AS1	0.324728	-0.00127065
14	18	BB-AS1	0.328454	-0.00266153
14	19	BB-AS1	0.33334	-0.00289223
14	20	BB-AS1	0.338492	-0.00285752
14	21	BB-AS1	0.345676	-0.000790107
14	22	BB-AS1	0.354718	0.00313467
14	23	BB-AS1	0.371999	0.0152984
14	24	BB-AS1	0.39978	0.0379623
14	25	BB-AS1	0.449696	0.0827617
14	26	BB-AS1	0.537902	0.16585
14	27	BB-AS1	0.682127	0.304958
14	28	BB-AS1	0.892953	0.510667
14	29	BB-AS1	1.14736	0.759961
14	30	BB-AS1	1.39183	0.999308
14	31	BB-AS1	1.58571	1.18807
14	32	BB-AS1	1.721	1.31825
14	33	BB-AS1	1.8134	1.40553
14	34	BB-AS1	1.87645	1.46347
14	35	BB-AS1	1.92107	1.50297
14	36	BB-AS1	1.95234	1.52912
14	37	BB-AS1	1.97616	1.54782
14	38	BB-AS1	1.9949	1.56144
14	39	BB-AS1	2.00739	1.56882
14	40	BB-AS1	2.01617	1.57248
15	1	GAPDH	0.208324	-0.00201544
15	2	GAPDH	0.213695	-0.00284765
15	3	GAPDH	0.221413	-0.00133385
15	4	GAPDH	0.22925	0.000299559
15	5	GAPDH	0.236893	0.00173859
15	6	GAPDH	0.241874	0.000515473
15	7	GAPDH	0.247103	-0.000458901
15	8	GAPDH	0.253162	-0.000603876
15	9	GAPDH	0.259339	-0.000630834
15	10	GAPDH	0.266647	0.000473832
15	11	GAPDH	0.278131	0.00575386
15	12	GAPDH	0.294629	0.0160476
15	13	GAPDH	0.32401	0.0392254
15	14	GAPDH	0.374855	0.0838667
15	15	GAPDH	0.461769	0.164576
15	16	GAPDH	0.599312	0.295916
15	17	GAPDH	0.796232	0.486632
15	18	GAPDH	1.02853	0.712727
15	19	GAPDH	1.25765	0.935645
15	20	GAPDH	1.44731	1.1191
15	21	GAPDH	1.58705	1.25263
15	22	GAPDH	1.68704	1.34642
15	23	GAPDH	1.75742	1.4106
15	24	GAPDH	1.80669	1.45367
15	25	GAPDH	1.84438	1.48515
15	26	GAPDH	1.87307	1.50763
15	27	GAPDH	1.8968	1.52516
15	28	GAPDH	1.91203	1.53419
15	29	GAPDH	1.91968	1.53564
15	30	GAPDH	1.92671	1.53646
15	31	GAPDH	1.93276	1.5363
15	32	GAPDH	1.93618	1.53352
15	33	GAPDH	1.93702	1.52816
15	34	GAPDH	1.9356	1.52053
15	35	GAPDH	1.93554	1.51427
15	36	GAPDH	1.9356	1.50813
15	37	GAPDH	1.93488	1.50121
15	38	GAPDH	1.93246	1.49258
15	39	GAPDH	1.93187	1.48579
15	40	GAPDH	1.93012	1.47784
16	1	BB-AS1	0.170175	-0.00689879
16	2	BB-AS1	0.172614	-0.00723383
16	3	BB-AS1	0.178815	-0.00380647
16	4	BB-AS1	0.182824	-0.00257222
16	5	BB-AS1	0.186507	-0.00166334
16	6	BB-AS1	0.190734	-0.00020996
16	7	BB-AS1	0.193954	0.000235851
16	8	BB-AS1	0.196841	0.000348473
16	9	BB-AS1	0.200865	0.00159847
16	10	BB-AS1	0.204305	0.00226476
16	11	BB-AS1	0.206958	0.00214388
16	12	BB-AS1	0.209154	0.00156568
16	13	BB-AS1	0.212143	0.00178065
16	14	BB-AS1	0.214416	0.00127967
16	15	BB-AS1	0.216778	0.000866904
16	16	BB-AS1	0.219943	0.00125836
16	17	BB-AS1	0.222774	0.00131455
16	18	BB-AS1	0.22538	0.00114658
16	19	BB-AS1	0.227264	0.0002568
16	20	BB-AS1	0.228662	-0.00111909
16	21	BB-AS1	0.231119	-0.00143614
16	22	BB-AS1	0.233589	-0.00174067
16	23	BB-AS1	0.236555	-0.00154905
16	24	BB-AS1	0.239947	-0.00093077
16	25	BB-AS1	0.242619	-0.0010329
16	26	BB-AS1	0.247919	0.00149304
16	27	BB-AS1	0.259175	0.00997458
16	28	BB-AS1	0.279389	0.0274154
16	29	BB-AS1	0.312672	0.0579235
16	30	BB-AS1	0.375454	0.117932
16	31	BB-AS1	0.485647	0.225351
16	32	BB-AS1	0.657803	0.394732
16	33	BB-AS1	0.88806	0.622215
16	34	BB-AS1	1.13947	0.870855
16	35	BB-AS1	1.35681	1.08542
16	36	BB-AS1	1.51427	1.2401
16	37	BB-AS1	1.62055	1.34361
16	38	BB-AS1	1.69291	1.41319
16	39	BB-AS1	1.74148	1.45899
16	40	BB-AS1	1.77091	1.48564
17	1	GAPDH	0.180817	0.000440353
17	2	GAPDH	0.182575	-0.00182654
17	3	GAPDH	0.188286	-0.000139596
17	4	GAPDH	0.192415	-3.59856e-05
17	5	GAPDH	0.196599	0.000123817
17	6	GAPDH	0.200548	4.74507e-05
17	7	GAPDH	0.204586	6.15496e-05
17	8	GAPDH	0.209293	0.000743876
17	9	GAPDH	0.212627	5.21814e-05
17	10	GAPDH	0.215335	-0.00126444
17	11	GAPDH	0.220106	-0.000518096
17	12	GAPDH	0.225578	0.000929241
17	13	GAPDH	0.233392	0.00471865
17	14	GAPDH	0.245131	0.012433
17	15	GAPDH	0.266193	0.0294703
17	16	GAPDH	0.304611	0.0638632
17	17	GAPDH	0.371303	0.126531
17	18	GAPDH	0.484594	0.235797
17	19	GAPDH	0.656039	0.403217
17	20	GAPDH	0.879885	0.623038
17	21	GAPDH	1.11987	0.858997
17	22	GAPDH	1.33331	1.06842
17	23	GAPDH	1.49562	1.2267
17	24	GAPDH	1.61161	1.33866
17	25	GAPDH	1.69326	1.41629
17	26	GAPDH	1.75254	1.47154
17	27	GAPDH	1.79562	1.5106
17	28	GAPDH	1.82576	1.53672
17	29	GAPDH	1.84662	1.55355
17	30	GAPDH	1.85879	1.5617
17	31	GAPDH	1.87178	1.57066
17	32	GAPDH	1.87958	1.57444
17	33	GAPDH	1.8829	1.57374
17	34	GAPDH	1.88174	1.56855
17	35	GAPDH	1.88222	1.565
17	36	GAPDH	1.88162	1.56038
17	37	GAPDH	1.87903	1.55376
17	38	GAPDH	1.87754	1.54824
17	39	GAPDH	1.87476	1.54145
17	40	GAPDH	1.87222	1.53487
18	1
18	2
18	3
18	4
18	5
18	6
18	7
18	8
18	9
18	10
18	11
18	12
18	13
18	14
18	15
18	16
18	17
18	18
18	19
18	20
18	21
18	22
18	23
18	24
18	25
18	26
18	27
18	28
18	29
18	30
18	31
18	32
18	33
18	34
18	35
18	36
18	37
18	38
18	39
18	40
19	1
19	2
19	3
19	4
19	5
19	6
19	7
19	8
19	9
19	10
19	11
19	12
19	13
19	14
19	15
19	16
19	17
19	18
19	19
19	20
19	21
19	22
19	23
19	24
19	25
19	26
19	27
19	28
19	29
19	30
19	31
19	32
19	33
19	34
19	35
19	36
19	37
19	38
19	39
19	40
20	1
20	2
20	3
20	4
20	5
20	6
20	7
20	8
20	9
20	10
20	11
20	12
20	13
20	14
20	15
20	16
20	17
20	18
20	19
20	20
20	21
20	22
20	23
20	24
20	25
20	26
20	27
20	28
20	29
20	30
20	31
20	32
20	33
20	34
20	35
20	36
20	37
20	38
20	39
20	40
21	1
21	2
21	3
21	4
21	5
21	6
21	7
21	8
21	9
21	10
21	11
21	12
21	13
21	14
21	15
21	16
21	17
21	18
21	19
21	20
21	21
21	22
21	23
21	24
21	25
21	26
21	27
21	28
21	29
21	30
21	31
21	32
21	33
21	34
21	35
21	36
21	37
21	38
21	39
21	40
22	1
22	2
22	3
22	4
22	5
22	6
22	7
22	8
22	9
22	10
22	11
22	12
22	13
22	14
22	15
22	16
22	17
22	18
22	19
22	20
22	21
22	22
22	23
22	24
22	25
22	26
22	27
22	28
22	29
22	30
22	31
22	32
22	33
22	34
22	35
22	36
22	37
22	38
22	39
22	40
23	1
23	2
23	3
23	4
23	5
23	6
23	7
23	8
23	9
23	10
23	11
23	12
23	13
23	14
23	15
23	16
23	17
23	18
23	19
23	20
23	21
23	22
23	23
23	24
23	25
23	26
23	27
23	28
23	29
23	30
23	31
23	32
23	33
23	34
23	35
23	36
23	37
23	38
23	39
23	40
24	1
24	2
24	3
24	4
24	5
24	6
24	7
24	8
24	9
24	10
24	11
24	12
24	13
24	14
24	15
24	16
24	17
24	18
24	19
24	20
24	21
24	22
24	23
24	24
24	25
24	26
24	27
24	28
24	29
24	30
24	31
24	32
24	33
24	34
24	35
24	36
24	37
24	38
24	39
24	40
25	1
25	2
25	3
25	4
25	5
25	6
25	7
25	8
25	9
25	10
25	11
25	12
25	13
25	14
25	15
25	16
25	17
25	18
25	19
25	20
25	21
25	22
25	23
25	24
25	25
25	26
25	27
25	28
25	29
25	30
25	31
25	32
25	33
25	34
25	35
25	36
25	37
25	38
25	39
25	40
26	1	BB-AS1	0.228506	-0.0122131
26	2	BB-AS1	0.235031	-0.0150966
26	3	BB-AS1	0.248782	-0.0107534
26	4	BB-AS1	0.262523	-0.00641988
26	5	BB-AS1	0.27604	-0.00231148
26	6	BB-AS1	0.287803	4.44802e-05
26	7	BB-AS1	0.298846	0.0016794
26	8	BB-AS1	0.309655	0.00308047
26	9	BB-AS1	0.320485	0.00450198
26	10	BB-AS1	0.329993	0.00460262
26	11	BB-AS1	0.339979	0.00518069
26	12	BB-AS1	0.349368	0.0051617
26	13	BB-AS1	0.35827	0.00465572
26	14	BB-AS1	0.366953	0.00393074
26	15	BB-AS1	0.374771	0.00234117
26	16	BB-AS1	0.383002	0.00116374
26	17	BB-AS1	0.391426	0.000179783
26	18	BB-AS1	0.399006	-0.00164817
26	19	BB-AS1	0.407221	-0.00284105
26	20	BB-AS1	0.414531	-0.00493907
26	21	BB-AS1	0.424032	-0.0048455
26	22	BB-AS1	0.435522	-0.0027639
26	23	BB-AS1	0.451148	0.00345421
26	24	BB-AS1	0.476237	0.0191352
26	25	BB-AS1	0.517191	0.0506819
26	26	BB-AS1	0.587867	0.11195
26	27	BB-AS1	0.707827	0.222502
26	28	BB-AS1	0.890591	0.395858
26	29	BB-AS1	1.12244	0.6183
26	30	BB-AS1	1.36664	0.853091
26	31	BB-AS1	1.57592	1.05297
26	32	BB-AS1	1.72821	1.19585
26	33	BB-AS1	1.83105	1.28928
26	34	BB-AS1	1.90135	1.35017
26	35	BB-AS1	1.94853	1.38794
26	36	BB-AS1	1.98462	1.41463
26	37	BB-AS1	2.00926	1.42986
26	38	BB-AS1	2.02859	1.43978
26	39	BB-AS1	2.04103	1.44281
26	40	BB-AS1	2.05197	1.44435
27	1	GAPDH	0.204754	0.000669328
27	2	GAPDH	0.210472	-0.00364866
27	3	GAPDH	0.222825	-0.00133169
27	4	GAPDH	0.233625	-0.000568159
27	5	GAPDH	0.244168	-6.12733e-05
27	6	GAPDH	0.254627	0.000361749
27	7	GAPDH	0.26578	0.00147805
27	8	GAPDH	0.275951	0.00161293
27	9	GAPDH	0.285085	0.000710624
27	10	GAPDH	0.29361	-0.000800599
27	11	GAPDH	0.304402	-4.42822e-05
27	12	GAPDH	0.313859	-0.00062305
27	13	GAPDH	0.323511	-0.00100804
27	14	GAPDH	0.334829	0.000273748
27	15	GAPDH	0.350417	0.00582597
27	16	GAPDH	0.371779	0.0171515
27	17	GAPDH	0.407767	0.0431036
27	18	GAPDH	0.46668	0.0919807
27	19	GAPDH	0.560969	0.176234
27	20	GAPDH	0.70726	0.312488
27	21	GAPDH	0.899864	0.495056
27	22	GAPDH	1.10866	0.693817
27	23	GAPDH	1.29911	0.874233
27	24	GAPDH	1.4453	1.01039
27	25	GAPDH	1.55079	1.10584
27	26	GAPDH	1.62403	1.16904
27	27	GAPDH	1.67678	1.21176
27	28	GAPDH	1.71415	1.23909
27	29	GAPDH	1.7398	1.25471
27	30	GAPDH	1.76062	1.26549
27	31	GAPDH	1.77734	1.27217
27	32	GAPDH	1.78778	1.27257
27	33	GAPDH	1.7962	1.27096
27	34	GAPDH	1.79988	1.2646
27	35	GAPDH	1.80067	1.25536
27	36	GAPDH	1.79981	1.24446
27	37	GAPDH	1.798	1.23261
27	38	GAPDH	1.7997	1.22428
27	39	GAPDH	1.80103	1.21557
27	40	GAPDH	1.80148	1.20599
28	1	BB-AS1	0.179145	-0.0059903
28	2	BB-AS1	0.182324	-0.00626352
28	3	BB-AS1	0.18777	-0.00426952
28	4	BB-AS1	0.192394	-0.00309805
28	5	BB-AS1	0.197296	-0.00164863
28	6	BB-AS1	0.200945	-0.00145193
28	7	BB-AS1	0.205497	-0.000351856
28	8	BB-AS1	0.210634	0.00133244
28	9	BB-AS1	0.215391	0.00263714
28	10	BB-AS1	0.218671	0.00246438
28	11	BB-AS1	0.221882	0.00222286
28	12	BB-AS1	0.224673	0.0015619
28	13	BB-AS1	0.228818	0.00225429
28	14	BB-AS1	0.232125	0.00210838
28	15	BB-AS1	0.235849	0.00238029
28	16	BB-AS1	0.238192	0.00127137
28	17	BB-AS1	0.241212	0.000838174
28	18	BB-AS1	0.245255	0.00142941
28	19	BB-AS1	0.247306	2.82233e-05
28	20	BB-AS1	0.249764	-0.000967039
28	21	BB-AS1	0.251633	-0.00255039
28	22	BB-AS1	0.254555	-0.00308053
28	23	BB-AS1	0.258753	-0.00233492
28	24	BB-AS1	0.263764	-0.000775973
28	25	BB-AS1	0.27035	0.00235752
28	26	BB-AS1	0.28106	0.00961509
28	27	BB-AS1	0.301398	0.0265006
28	28	BB-AS1	0.336542	0.0581923
28	29	BB-AS1	0.39839	0.116588
28	30	BB-AS1	0.507981	0.222726
28	31	BB-AS1	0.679899	0.391192
28	32	BB-AS1	0.90677	0.61461
28	33	BB-AS1	1.15478	0.859165
28	34	BB-AS1	1.37353	1.07447
28	35	BB-AS1	1.53422	1.2317
28	36	BB-AS1	1.64581	1.33984
28	37	BB-AS1	1.71999	1.41057
28	38	BB-AS1	1.77243	1.45956
28	39	BB-AS1	1.80828	1.49196
28	40	BB-AS1	1.83233	1.51255
29	1	GAPDH	0.17977	0.0038895
29	2	GAPDH	0.181818	0.00125065
29	3	GAPDH	0.186035	0.000780726
29	4	GAPDH	0.190425	0.000484028
29	5	GAPDH	0.19499	0.000363209
29	6	GAPDH	0.198488	-0.000825487
29	7	GAPDH	0.20344	-0.000560486
29	8	GAPDH	0.207694	-0.000992844
29	9	GAPDH	0.21251	-0.000863726
29	10	GAPDH	0.21815	9.02158e-05
29	11	GAPDH	0.223443	0.00069626
29	12	GAPDH	0.228261	0.000828105
29	13	GAPDH	0.236106	0.0039859
29	14	GAPDH	0.250267	0.0134609
29	15	GAPDH	0.272921	0.0314279
29	16	GAPDH	0.311695	0.0655161
29	17	GAPDH	0.381144	0.130278
29	18	GAPDH	0.494984	0.239431
29	19	GAPDH	0.66366	0.403421
29	20	GAPDH	0.875532	0.610606
29	21	GAPDH	1.09485	0.825242
29	22	GAPDH	1.28391	1.00961
29	23	GAPDH	1.42674	1.14775
29	24	GAPDH	1.53078	1.24711
29	25	GAPDH	1.60535	1.31699
29	26	GAPDH	1.65775	1.36471
29	27	GAPDH	1.69717	1.39943
29	28	GAPDH	1.72579	1.42337
29	29	GAPDH	1.75075	1.44364
29	30	GAPDH	1.76878	1.45699
29	31	GAPDH	1.78062	1.46414
29	32	GAPDH	1.78883	1.46766
29	33	GAPDH	1.795	1.46915
29	34	GAPDH	1.79986	1.46932
29	35	GAPDH	1.8023	1.46708
29	36	GAPDH	1.80406	1.46415
29	37	GAPDH	1.80422	1.45962
29	38	GAPDH	1.80388	1.45459
29	39	GAPDH	1.80484	1.45087
29	40	GAPDH	1.80368	1.44502
30	1	LOC	0.126646	-0.0117327
30	2	LOC	0.131076	-0.0123776
30	3	LOC	0.138558	-0.00997046
30	4	LOC	0.145439	-0.0081646
30	5	LOC	0.15293	-0.00574768
30	6	LOC	0.159791	-0.0039613
30	7	LOC	0.167252	-0.00157581
30	8	LOC	0.173674	-0.000228351
30	9	LOC	0.180607	0.00162971
30	10	LOC	0.18682	0.0027681
30	11	LOC	0.193031	0.00390442
30	12	LOC	0.198937	0.00473612
30	13	LOC	0.204171	0.00489514
30	14	LOC	0.209949	0.00559849
30	15	LOC	0.215049	0.00562384
30	16	LOC	0.219014	0.00451395
30	17	LOC	0.224597	0.00502197
30	18	LOC	0.229841	0.00519166
30	19	LOC	0.234814	0.00508952
30	20	LOC	0.238867	0.00406768
30	21	LOC	0.242685	0.00281078
30	22	LOC	0.246367	0.00141865
30	23	LOC	0.249812	-0.000211383
30	24	LOC	0.253919	-0.00117923
30	25	LOC	0.257953	-0.00221997
30	26	LOC	0.261126	-0.00412133
30	27	LOC	0.264962	-0.00536043
30	28	LOC	0.269853	-0.00554423
30	29	LOC	0.275035	-0.00543703
30	30	LOC	0.281998	-0.00354823
30	31	LOC	0.294359	0.00373724
30	32	LOC	0.31575	0.0200539
30	33	LOC	0.351175	0.0504046
30	34	LOC	0.415848	0.110002
30	35	LOC	0.524972	0.214052
30	36	LOC	0.689974	0.373979
30	37	LOC	0.902131	0.581062
30	38	LOC	1.12807	0.801921
30	39	LOC	1.32482	0.993601
30	40	LOC	1.45622	1.11993
31	1	LOC	0.0845812	-0.00774309
31	2	LOC	0.0851512	-0.00826938
31	3	LOC	0.088187	-0.0063298
31	4	LOC	0.0917539	-0.00385923
31	5	LOC	0.0944108	-0.00229858
31	6	LOC	0.0953277	-0.00247798
31	7	LOC	0.0972604	-0.0016416
31	8	LOC	0.0990786	-0.000919701
31	9	LOC	0.101767	0.000672248
31	10	LOC	0.103594	0.00140296
31	11	LOC	0.104667	0.00138021
31	12	LOC	0.106098	0.0017141
31	13	LOC	0.106755	0.00127531
31	14	LOC	0.108469	0.00189289
31	15	LOC	0.110039	0.00236677
31	16	LOC	0.111799	0.00303015
31	17	LOC	0.112647	0.00278181
31	18	LOC	0.113292	0.0023304
31	19	LOC	0.114656	0.002599
31	20	LOC	0.115327	0.00217299
31	21	LOC	0.115605	0.00135458
31	22	LOC	0.117736	0.00238947
31	23	LOC	0.118523	0.00208066
31	24	LOC	0.118932	0.00139335
31	25	LOC	0.11991	0.00127458
31	26	LOC	0.121046	0.00131429
31	27	LOC	0.121824	0.000996101
31	28	LOC	0.122288	0.000364224
31	29	LOC	0.122377	-0.000643282
31	30	LOC	0.122404	-0.00171244
31	31	LOC	0.123291	-0.00192139
31	32	LOC	0.123581	-0.00272831
31	33	LOC	0.124141	-0.00326489
31	34	LOC	0.125213	-0.00328889
31	35	LOC	0.125582	-0.00401648
31	36	LOC	0.126948	-0.00374652
31	37	LOC	0.1302	-0.0015903
31	38	LOC	0.133388	0.000501559
31	39	LOC	0.139135	0.00515173
31	40	LOC	0.147248	0.0121686
32	1
32	2
32	3
32	4
32	5
32	6
32	7
32	8
32	9
32	10
32	11
32	12
32	13
32	14
32	15
32	16
32	17
32	18
32	19
32	20
32	21
32	22
32	23
32	24
32	25
32	26
32	27
32	28
32	29
32	30
32	31
32	32
32	33
32	34
32	35
32	36
32	37
32	38
32	39
32	40
33	1
33	2
33	3
33	4
33	5
33	6
33	7
33	8
33	9
33	10
33	11
33	12
33	13
33	14
33	15
33	16
33	17
33	18
33	19
33	20
33	21
33	22
33	23
33	24
33	25
33	26
33	27
33	28
33	29
33	30
33	31
33	32
33	33
33	34
33	35
33	36
33	37
33	38
33	39
33	40
34	1
34	2
34	3
34	4
34	5
34	6
34	7
34	8
34	9
34	10
34	11
34	12
34	13
34	14
34	15
34	16
34	17
34	18
34	19
34	20
34	21
34	22
34	23
34	24
34	25
34	26
34	27
34	28
34	29
34	30
34	31
34	32
34	33
34	34
34	35
34	36
34	37
34	38
34	39
34	40
35	1
35	2
35	3
35	4
35	5
35	6
35	7
35	8
35	9
35	10
35	11
35	12
35	13
35	14
35	15
35	16
35	17
35	18
35	19
35	20
35	21
35	22
35	23
35	24
35	25
35	26
35	27
35	28
35	29
35	30
35	31
35	32
35	33
35	34
35	35
35	36
35	37
35	38
35	39
35	40
36	1
36	2
36	3
36	4
36	5
36	6
36	7
36	8
36	9
36	10
36	11
36	12
36	13
36	14
36	15
36	16
36	17
36	18
36	19
36	20
36	21
36	22
36	23
36	24
36	25
36	26
36	27
36	28
36	29
36	30
36	31
36	32
36	33
36	34
36	35
36	36
36	37
36	38
36	39
36	40
37	1
37	2
37	3
37	4
37	5
37	6
37	7
37	8
37	9
37	10
37	11
37	12
37	13
37	14
37	15
37	16
37	17
37	18
37	19
37	20
37	21
37	22
37	23
37	24
37	25
37	26
37	27
37	28
37	29
37	30
37	31
37	32
37	33
37	34
37	35
37	36
37	37
37	38
37	39
37	40
38	1	BB-AS1	0.156346	-0.00807905
38	2	BB-AS1	0.158668	-0.00844485
38	3	BB-AS1	0.164352	-0.0054475
38	4	BB-AS1	0.169307	-0.00317974
38	5	BB-AS1	0.173228	-0.00194606
38	6	BB-AS1	0.177033	-0.000828149
38	7	BB-AS1	0.181213	0.000663974
38	8	BB-AS1	0.184333	0.00109722
38	9	BB-AS1	0.187133	0.00120914
38	10	BB-AS1	0.189526	0.000914674
38	11	BB-AS1	0.193475	0.00217707
38	12	BB-AS1	0.197534	0.00354882
38	13	BB-AS1	0.199883	0.00320989
38	14	BB-AS1	0.202213	0.00285331
38	15	BB-AS1	0.204758	0.00271018
38	16	BB-AS1	0.20677	0.00203487
38	17	BB-AS1	0.208555	0.00113262
38	18	BB-AS1	0.210722	0.000612639
38	19	BB-AS1	0.212417	-0.00037941
38	20	BB-AS1	0.214211	-0.00127249
38	21	BB-AS1	0.216602	-0.00156913
38	22	BB-AS1	0.219046	-0.00181303
38	23	BB-AS1	0.221105	-0.00244065
38	24	BB-AS1	0.22379	-0.0024432
38	25	BB-AS1	0.228075	-0.000845067
38	26	BB-AS1	0.235151	0.00354341
38	27	BB-AS1	0.249623	0.0153278
38	28	BB-AS1	0.275734	0.0387513
38	29	BB-AS1	0.32341	0.0837405
38	30	BB-AS1	0.409781	0.167424
38	31	BB-AS1	0.550475	0.30543
38	32	BB-AS1	0.758242	0.51051
38	33	BB-AS1	1.01425	0.763826
38	34	BB-AS1	1.26434	1.01123
38	35	BB-AS1	1.46511	1.20931
38	36	BB-AS1	1.60661	1.34813
38	37	BB-AS1	1.70146	1.44029
38	38	BB-AS1	1.76852	1.50466
38	39	BB-AS1	1.8155	1.54896
38	40	BB-AS1	1.84433	1.5751
39	1	GAPDH	0.13593	-0.000606838
39	2	GAPDH	0.138242	-0.00222484
39	3	GAPDH	0.144151	-0.000245649
39	4	GAPDH	0.148934	0.000607047
39	5	GAPDH	0.152764	0.000507515
39	6	GAPDH	0.156525	0.000338499
39	7	GAPDH	0.16033	0.000213336
39	8	GAPDH	0.162609	-0.0014379
39	9	GAPDH	0.16705	-0.00092705
39	10	GAPDH	0.17163	-0.000276428
39	11	GAPDH	0.175626	-0.000210215
39	12	GAPDH	0.181197	0.00143084
39	13	GAPDH	0.190664	0.00696703
39	14	GAPDH	0.205667	0.0180399
39	15	GAPDH	0.232799	0.041242
39	16	GAPDH	0.280709	0.0852221
39	17	GAPDH	0.366249	0.166833
39	18	GAPDH	0.503458	0.300112
39	19	GAPDH	0.697556	0.490279
39	20	GAPDH	0.927472	0.716265
39	21	GAPDH	1.15064	0.935505
39	22	GAPDH	1.33382	1.11475
39	23	GAPDH	1.46893	1.24593
39	24	GAPDH	1.56272	1.33579
39	25	GAPDH	1.63077	1.39991
39	26	GAPDH	1.67989	1.4451
39	27	GAPDH	1.7153	1.47659
39	28	GAPDH	1.74088	1.49823
39	29	GAPDH	1.76098	1.5144
39	30	GAPDH	1.7755	1.52499
39	31	GAPDH	1.78684	1.5324
39	32	GAPDH	1.7949	1.53653
39	33	GAPDH	1.79987	1.53757
39	34	GAPDH	1.80303	1.5368
39	35	GAPDH	1.80172	1.53157
39	36	GAPDH	1.80184	1.52775
39	37	GAPDH	1.80333	1.52532
39	38	GAPDH	1.80392	1.52198
39	39	GAPDH	1.80388	1.51801
39	40	GAPDH	1.80312	1.51332
40	1	BB-AS1	0.133321	-0.00179569
40	2	BB-AS1	0.13382	-0.00268457
40	3	BB-AS1	0.13568	-0.00221191
40	4	BB-AS1	0.137633	-0.00164715
40	5	BB-AS1	0.139953	-0.000714861
40	6	BB-AS1	0.141992	-6.39035e-05
40	7	BB-AS1	0.144476	0.00103239
40	8	BB-AS1	0.145983	0.00115112
40	9	BB-AS1	0.146858	0.000638553
40	10	BB-AS1	0.148818	0.00121019
40	11	BB-AS1	0.14988	0.000883781
40	12	BB-AS1	0.151276	0.000892618
40	13	BB-AS1	0.152846	0.00107408
40	14	BB-AS1	0.153329	0.000169569
40	15	BB-AS1	0.155039	0.000491345
40	16	BB-AS1	0.156082	0.0001461
40	17	BB-AS1	0.157613	0.000289464
40	18	BB-AS1	0.158888	0.000176916
40	19	BB-AS1	0.159227	-0.000872618
40	20	BB-AS1	0.161045	-0.000442287
40	21	BB-AS1	0.162388	-0.000486901
40	22	BB-AS1	0.163626	-0.000636717
40	23	BB-AS1	0.164775	-0.000876089
40	24	BB-AS1	0.165439	-0.00159985
40	25	BB-AS1	0.168208	-0.000218918
40	26	BB-AS1	0.17143	0.00161507
40	27	BB-AS1	0.177778	0.00657518
40	28	BB-AS1	0.190061	0.0174704
40	29	BB-AS1	0.213402	0.0394238
40	30	BB-AS1	0.257097	0.0817304
40	31	BB-AS1	0.334767	0.158012
40	32	BB-AS1	0.470021	0.291878
40	33	BB-AS1	0.677262	0.497732
40	34	BB-AS1	0.942849	0.76193
40	35	BB-AS1	1.2203	1.03799
40	36	BB-AS1	1.45439	1.2707
40	37	BB-AS1	1.62551	1.44042
40	38	BB-AS1	1.74454	1.55807
40	39	BB-AS1	1.82787	1.64002
40	40	BB-AS1	1.88199	1.69274
41	1	GAPDH	0.120858	0.00184144
41	2	GAPDH	0.122101	0.000954526
41	3	GAPDH	0.124293	0.00101737
41	4	GAPDH	0.126012	0.000606465
41	5	GAPDH	0.127933	0.000397558
41	6	GAPDH	0.129498	-0.000166369
41	7	GAPDH	0.131253	-0.000540827
41	8	GAPDH	0.133209	-0.000714448
41	9	GAPDH	0.134642	-0.00141123
41	10	GAPDH	0.137343	-0.000840095
41	11	GAPDH	0.13934	-0.000972365
41	12	GAPDH	0.141721	-0.000720632
41	13	GAPDH	0.147916	0.00334458
41	14	GAPDH	0.155625	0.00892419
41	15	GAPDH	0.169157	0.0203267
41	16	GAPDH	0.194179	0.0432196
41	17	GAPDH	0.241243	0.0881538
41	18	GAPDH	0.325154	0.169935
41	19	GAPDH	0.458706	0.301357
41	20	GAPDH	0.649847	0.49037
41	21	GAPDH	0.871512	0.709904
41	22	GAPDH	1.08553	0.921796
41	23	GAPDH	1.2578	1.09193
41	24	GAPDH	1.38366	1.21567
41	25	GAPDH	1.47273	1.3026
41	26	GAPDH	1.53645	1.36419
41	27	GAPDH	1.58245	1.40806
41	28	GAPDH	1.61515	1.43863
41	29	GAPDH	1.64004	1.4614
41	30	GAPDH	1.66102	1.48025
41	31	GAPDH	1.67504	1.49213
41	32	GAPDH	1.6841	1.49906
41	33	GAPDH	1.69193	1.50477
41	34	GAPDH	1.69701	1.50772
41	35	GAPDH	1.70155	1.51013
41	36	GAPDH	1.7037	1.51015
41	37	GAPDH	1.70486	1.50918
41	38	GAPDH	1.707	1.50919
41	39	GAPDH	1.70627	1.50634
41	40	GAPDH	1.70488	1.50281
42	1	LOC	0.124807	-0.0124639
42	2	LOC	0.128293	-0.0134775
42	3	LOC	0.135734	-0.0105365
42	4	LOC	0.141754	-0.00901663
42	5	LOC	0.148357	-0.00691314
42	6	LOC	0.154813	-0.00495753
42	7	LOC	0.162311	-0.00195955
42	8	LOC	0.16908	0.000310047
42	9	LOC	0.175458	0.00218768
42	10	LOC	0.18046	0.00269033
42	11	LOC	0.185533	0.00326357
42	12	LOC	0.19094	0.00417092
42	13	LOC	0.195447	0.00417728
42	14	LOC	0.200816	0.00504676
42	15	LOC	0.205518	0.00524863
42	16	LOC	0.210564	0.00579535
42	17	LOC	0.214905	0.00563609
42	18	LOC	0.218695	0.00492587
42	19	LOC	0.222901	0.00463283
42	20	LOC	0.226826	0.00405753
42	21	LOC	0.231541	0.00427285
42	22	LOC	0.234447	0.00267825
42	23	LOC	0.238421	0.00215275
42	24	LOC	0.242457	0.0016889
42	25	LOC	0.245641	0.000373525
42	26	LOC	0.248768	-0.000999916
42	27	LOC	0.251434	-0.00283328
42	28	LOC	0.254208	-0.00455925
42	29	LOC	0.25854	-0.00472794
42	30	LOC	0.261982	-0.00578562
42	31	LOC	0.266221	-0.0060458
42	32	LOC	0.271793	-0.00497405
42	33	LOC	0.282993	0.00172602
42	34	LOC	0.300708	0.0149409
42	35	LOC	0.331176	0.0409094
42	36	LOC	0.385203	0.0904362
42	37	LOC	0.479585	0.180318
42	38	LOC	0.627434	0.323668
42	39	LOC	0.826091	0.517825
42	40	LOC	1.01908	0.706317
43	1	LOC	0.102528	-0.0112131
43	2	LOC	0.104505	-0.0102911
43	3	LOC	0.107756	-0.00809596
43	4	LOC	0.111293	-0.00561434
43	5	LOC	0.112935	-0.00502671
43	6	LOC	0.116282	-0.00273535
43	7	LOC	0.118275	-0.0017975
43	8	LOC	0.120337	-0.000790922
43	9	LOC	0.121713	-0.000470809
43	10	LOC	0.12503	0.00179113
43	11	LOC	0.126067	0.00177248
43	12	LOC	0.127288	0.00193819
43	13	LOC	0.128857	0.00245167
43	14	LOC	0.129828	0.0023673
43	15	LOC	0.130725	0.00220894
43	16	LOC	0.131374	0.00180329
43	17	LOC	0.133906	0.0032791
43	18	LOC	0.135468	0.0037861
43	19	LOC	0.135805	0.00306807
43	20	LOC	0.136027	0.0022346
43	21	LOC	0.137554	0.00270619
43	22	LOC	0.139106	0.00320249
43	23	LOC	0.139783	0.00282439
43	24	LOC	0.141039	0.00302537
43	25	LOC	0.142414	0.00334435
43	26	LOC	0.142488	0.00236342
43	27	LOC	0.142879	0.00169933
43	28	LOC	0.1436	0.00136419
43	29	LOC	0.143514	0.000222744
43	30	LOC	0.144242	-0.000104531
43	31	LOC	0.144528	-0.000873283
43	32	LOC	0.144137	-0.00231958
43	33	LOC	0.144036	-0.00347591
43	34	LOC	0.145587	-0.00298074
43	35	LOC	0.145993	-0.00363033
43	36	LOC	0.147679	-0.00299973
43	37	LOC	0.14906	-0.00267368
43	38	LOC	0.151192	-0.00159674
43	39	LOC	0.151577	-0.00226723
43	40	LOC	0.152737	-0.00216242
44	1
44	2
44	3
44	4
44	5
44	6
44	7
44	8
44	9
44	10
44	11
44	12
44	13
44	14
44	15
44	16
44	17
44	18
44	19
44	20
44	21
44	22
44	23
44	24
44	25
44	26
44	27
44	28
44	29
44	30
44	31
44	32
44	33
44	34
44	35
44	36
44	37
44	38
44	39
44	40
45	1
45	2
45	3
45	4
45	5
45	6
45	7
45	8
45	9
45	10
45	11
45	12
45	13
45	14
45	15
45	16
45	17
45	18
45	19
45	20
45	21
45	22
45	23
45	24
45	25
45	26
45	27
45	28
45	29
45	30
45	31
45	32
45	33
45	34
45	35
45	36
45	37
45	38
45	39
45	40
46	1
46	2
46	3
46	4
46	5
46	6
46	7
46	8
46	9
46	10
46	11
46	12
46	13
46	14
46	15
46	16
46	17
46	18
46	19
46	20
46	21
46	22
46	23
46	24
46	25
46	26
46	27
46	28
46	29
46	30
46	31
46	32
46	33
46	34
46	35
46	36
46	37
46	38
46	39
46	40
47	1
47	2
47	3
47	4
47	5
47	6
47	7
47	8
47	9
47	10
47	11
47	12
47	13
47	14
47	15
47	16
47	17
47	18
47	19
47	20
47	21
47	22
47	23
47	24
47	25
47	26
47	27
47	28
47	29
47	30
47	31
47	32
47	33
47	34
47	35
47	36
47	37
47	38
47	39
47	40
48	1
48	2
48	3
48	4
48	5
48	6
48	7
48	8
48	9
48	10
48	11
48	12
48	13
48	14
48	15
48	16
48	17
48	18
48	19
48	20
48	21
48	22
48	23
48	24
48	25
48	26
48	27
48	28
48	29
48	30
48	31
48	32
48	33
48	34
48	35
48	36
48	37
48	38
48	39
48	40
49	1
49	2
49	3
49	4
49	5
49	6
49	7
49	8
49	9
49	10
49	11
49	12
49	13
49	14
49	15
49	16
49	17
49	18
49	19
49	20
49	21
49	22
49	23
49	24
49	25
49	26
49	27
49	28
49	29
49	30
49	31
49	32
49	33
49	34
49	35
49	36
49	37
49	38
49	39
49	40
50	1	BB-AS1	0.156397	-0.00740299
50	2	BB-AS1	0.160221	-0.00802606
[truncated: 1,878 more rows]

## Sheet: Results
8个均为CA>N
Well	Well Position	Sample Name	Target Name	Task	Reporter	Quencher	RQ	CT	Ct Mean	Ct SD	Delta Ct Mean	Delta Delta Ct	2^(-ddCT)	Automatic Ct Threshold	Ct Threshold	Baseline Start	Baseline End	Efficiency	Tm1	Tm2	Tm3	Custom1	Custom2	Custom3	Custom4	Custom5	Custom6	HIGHSD	NOAMP	EXPFAIL	THOLDFAIL	MTP
2	A2	22CA	BB-AS1	UNKNOWN	SYBR	None	5.88332	29.728	29.7284		13.2367			TRUE	0.134271	3	25	1	80.8233									N	N	N	N	N
3	A3	22CA	GAPDH	UNKNOWN	SYBR	None		16.492	16.4917			-2.55663	5.88332	TRUE	0.138815	3	12	1	83.3727									N	N	N	N	N
4	A4	22N	BB-AS1	UNKNOWN	SYBR	None	1	32.482	32.4821		15.7933			TRUE	0.134271	3	28	1	80.8233									N	N	N	N	N
5	A5	22N	GAPDH	UNKNOWN	SYBR	None		16.689	16.6888					TRUE	0.138815	3	12	1	83.4707									N	N	N	N	N
14	B2	25CA	BB-AS1	UNKNOWN	SYBR	None	28.7405	25.676	25.6761		10.9483			TRUE	0.134271	3	21	1	80.8233									N	N	N	N	N
15	B3	25CA	GAPDH	UNKNOWN	SYBR	None		14.728	14.7277			-2.10241	4.29426	TRUE	0.138815	3	10	1	83.3727									N	N	N	N	N
16	B4	25N	BB-AS1	UNKNOWN	SYBR	None	6.69279	30.161	30.1613		13.0507			TRUE	0.134271	3	25	1	80.8233									N	N	N	N	N
17	B5	25N	GAPDH	UNKNOWN	SYBR	None		17.111	17.1106					TRUE	0.138815	3	12	1	83.4707									N	N	N	N	N
26	C2	26CA	BB-AS1	UNKNOWN	SYBR	None	290.084	26.208	26.2077		7.61302			TRUE	0.134271	3	22	1	80.9214									N	N	N	N	N
27	C3	26CA	GAPDH	UNKNOWN	SYBR	None		18.595	18.5947			-4.49758	22.5895	TRUE	0.138815	3	14	1	83.3727	72.685								N	N	N	N	Y
28	C4	26N	BB-AS1	UNKNOWN	SYBR	None	12.8415	29.174	29.1739		12.1106			TRUE	0.134271	3	24	1	80.9214									N	N	N	N	N
29	C5	26N	GAPDH	UNKNOWN	SYBR	None		17.063	17.0633					TRUE	0.138815	3	12	1	83.3727									N	N	N	N	N
38	D2	28CA	BB-AS1	UNKNOWN	SYBR	None	7.11755	29.663	29.6628		12.962			TRUE	0.134271	3	25	1	80.9214									N	N	N	N	N
39	D3	28CA	GAPDH	UNKNOWN	SYBR	None		16.701	16.7008			-0.112661	1.08122	TRUE	0.138815	3	12	1	83.3727	86.6084								N	N	N	N	Y
40	D4	28N	BB-AS1	UNKNOWN	SYBR	None	6.58288	30.745	30.745		13.0746			TRUE	0.134271	3	26	1	81.0194									N	N	N	N	N
41	D5	28N	GAPDH	UNKNOWN	SYBR	None		17.67	17.6703					TRUE	0.138815	3	13	1	83.5688									N	N	N	N	N
50	E2	31CA	BB-AS1	UNKNOWN	SYBR	None	18.3556	27.543	27.543		11.5952			TRUE	0.134271	3	23	1	80.9214									N	N	N	N	N
51	E3	31CA	GAPDH	UNKNOWN	SYBR	None		15.948	15.9478			-0.96137	1.94716	TRUE	0.138815	3	11	1	83.4707									N	N	N	N	N
52	E4	31N	BB-AS1	UNKNOWN	SYBR	None	9.42688	30.061	30.0611		12.5566			TRUE	0.134271	3	25	1	80.9214									N	N	N	N	N
53	E5	31N	GAPDH	UNKNOWN	SYBR	None		17.505	17.5046					TRUE	0.138815	3	13	1	83.5688									N	N	N	N	N
62	F2	33CA	BB-AS1	UNKNOWN	SYBR	None	139.649	25.435	25.4351		8.66768			TRUE	0.134271	3	21	1	80.9214									N	N	N	N	N
63	F3	33CA	GAPDH	UNKNOWN	SYBR	None		16.767	16.7674			-4.81762	28.1999	TRUE	0.138815	3	12	1	83.4707									N	N	N	N	N
64	F4	33N	BB-AS1	UNKNOWN	SYBR	None	4.95212	31.383	31.3833		13.4853			TRUE	0.134271	3	26	1	80.9214									N	N	N	N	N
65	F5	33N	GAPDH	UNKNOWN	SYBR	None		17.898	17.898					TRUE	0.138815	3	13	1	83.4707									N	N	N	N	N
74	G2	37CA	BB-AS1	UNKNOWN	SYBR	None	39.453	27.987	27.9871		10.4913			TRUE	0.134271	3	23	1	80.8233									N	N	N	N	N
75	G3	37CA	GAPDH	UNKNOWN	SYBR	None		17.496	17.4958			-3.57664	11.9309	TRUE	0.138815	3	13	1	83.4707									N	N	N	N	N
76	G4	37N	BB-AS1	UNKNOWN	SYBR	None	3.30678	31.124	31.1244		14.0679			TRUE	0.134271	3	26	1	80.8233									N	N	N	N	N
77	G5	37N	GAPDH	UNKNOWN	SYBR	None		17.056	17.0565					TRUE	0.138815	3	12	1	83.4707									N	N	N	N	N
86	H2	38CA	BB-AS1	UNKNOWN	SYBR	None	101.501	25.547	25.5472		9.12799			TRUE	0.134271	3	21	1	80.6272									N	N	N	N	N
87	H3	38CA	GAPDH	UNKNOWN	SYBR	None		16.419	16.4192			-6.9023	119.619	TRUE	0.138815	3	12	1	83.3727									N	N	N	N	N
88	H4	38N	BB-AS1	UNKNOWN	SYBR	None	0.848542	33.327	33.3275		16.0303			TRUE	0.134271	3	29	1	80.7253									N	N	N	N	N
89	H5	38N	GAPDH	UNKNOWN	SYBR	None		17.297	17.2972					TRUE	0.138815	3	12	1	83.3727									N	N	N	N	N
