# Supplementary material for: Transcriptome profiling and co-expression network analysis of lncRNAs and mRNAs in colorectal cancer by RNA sequencing
Source: BMC Cancer. 2022 Jul 16;22:780. doi: 10.1186/s12885-022-09878-6 (PMC9288709; doi:10.1186/s12885-022-09878-6)
Supplement: Supplementary file 1 — Additional file 1. RT-qPCR result s of lncRNAs and mRNAs. [file 12885_2022_9878_MOESM1_ESM.zip › íúsupplementary qPCR raw data/BBOX-AS1/BBOX-AS1-7.3.xls]

## Sheet: Sample Setup
Block Type	96-Well Block (0.2mL)
Calibration is expired	No
Calibration performed on	2013-06-19 17:08:17 PM CST
Calibration Background is expired	No
Calibration Background performed on	2016-04-21 14:54:21 PM CST
Calibration CY5 is expired	Yes
Calibration CY5 performed on	2015-04-24 21:34:58 PM CST
Calibration FAM is expired	No
Calibration FAM performed on	2016-04-21 15:19:57 PM CST
Calibration MELTDOCTOR is expired	Yes
Calibration MELTDOCTOR performed on	2013-06-19 17:08:16 PM CST
Calibration NED is expired	No
Calibration NED performed on	2016-04-21 15:45:46 PM CST
Calibration ROI is expired	No
Calibration ROI performed on	2016-04-21 14:45:24 PM CST
Calibration ROX is expired	No
Calibration ROX performed on	2016-04-21 15:37:01 PM CST
Calibration SYBR is expired	No
Calibration SYBR performed on	2016-04-21 15:54:32 PM CST
Calibration TAMRA is expired	No
Calibration TAMRA performed on	2016-04-21 15:11:48 PM CST
Calibration Uniformity is expired	No
Calibration Uniformity performed on	2016-04-21 15:02:46 PM CST
Calibration VIC is expired	No
Calibration VIC performed on	2016-04-21 15:28:24 PM CST
Chemistry	SYBR_GREEN
Experiment File Name	D:\Documents and Settings\INSTR-ADMIN\Desktop\TOUJING\Guodandan Lnc\2016-07-03 113702.eds
Experiment Name	2016-07-03 113702
Experiment Run End Time	2016-07-03 12:57:45 PM CST
Experiment Type	Comparative Cт (ΔΔCт)
Instrument Name	278990028
Instrument Serial Number	278990028
Instrument Type	ViiA 7
Passive Reference	ROX
Quantification Cycle Method	Ct
Signal Smoothing On	false
Stage/ Cycle where Analysis is performed	Stage 2, Step 2
Well	Well Position	Sample Name	Sample Color	Biogroup Name	Biogroup Color	Target Name	Target Color	Task	Reporter	Quencher	Quantity	Comments
1	A1
2	A2	2CA	RGB(176,23,31)			BB-AS-1	RGB(176,23,31)	UNKNOWN	SYBR	None
3	A3	2CA	RGB(176,23,31)			GAPDH	RGB(0,0,255)	UNKNOWN	SYBR	None
4	A4	2N	RGB(0,0,255)			BB-AS-1	RGB(176,23,31)	UNKNOWN	SYBR	None
5	A5	2N	RGB(0,0,255)			GAPDH	RGB(0,0,255)	UNKNOWN	SYBR	None
6	A6	20CA	RGB(0,245,255)			BB-AS-1	RGB(176,23,31)	UNKNOWN	SYBR	None
7	A7	20CA	RGB(0,245,255)			GAPDH	RGB(0,0,255)	UNKNOWN	SYBR	None
8	A8	20N	RGB(238,220,130)			BB-AS-1	RGB(176,23,31)	UNKNOWN	SYBR	None
9	A9	20N	RGB(238,220,130)			GAPDH	RGB(0,0,255)	UNKNOWN	SYBR	None
10	A10
11	A11
12	A12
13	B1
14	B2	3CA	RGB(0,0,255)			BB-AS-1	RGB(176,23,31)	UNKNOWN	SYBR	None
15	B3	3CA	RGB(0,0,255)			GAPDH	RGB(0,0,255)	UNKNOWN	SYBR	None
16	B4	3N	RGB(0,139,69)			BB-AS-1	RGB(176,23,31)	UNKNOWN	SYBR	None
17	B5	3N	RGB(0,139,69)			GAPDH	RGB(0,0,255)	UNKNOWN	SYBR	None
18	B6	43CA	RGB(238,220,130)			BB-AS-1	RGB(176,23,31)	UNKNOWN	SYBR	None
19	B7	43CA	RGB(238,220,130)			GAPDH	RGB(0,0,255)	UNKNOWN	SYBR	None
20	B8	43N	RGB(255,127,0)			BB-AS-1	RGB(176,23,31)	UNKNOWN	SYBR	None
21	B9	43N	RGB(255,127,0)			GAPDH	RGB(0,0,255)	UNKNOWN	SYBR	None
22	B10
23	B11
24	B12
25	C1
26	C2	4CA	RGB(0,139,69)			BB-AS-1	RGB(176,23,31)	UNKNOWN	SYBR	None
27	C3	4CA	RGB(0,139,69)			GAPDH	RGB(0,0,255)	UNKNOWN	SYBR	None
28	C4	4N	RGB(238,238,0)			BB-AS-1	RGB(176,23,31)	UNKNOWN	SYBR	None
29	C5	4N	RGB(238,238,0)			GAPDH	RGB(0,0,255)	UNKNOWN	SYBR	None
30	C6	45CA	RGB(255,127,0)			BB-AS-1	RGB(176,23,31)	UNKNOWN	SYBR	None
31	C7	45CA	RGB(255,127,0)			GAPDH	RGB(0,0,255)	UNKNOWN	SYBR	None
32	C8	45N	RGB(142,142,56)			BB-AS-1	RGB(176,23,31)	UNKNOWN	SYBR	None
33	C9	45N	RGB(142,142,56)			GAPDH	RGB(0,0,255)	UNKNOWN	SYBR	None
34	C10
35	C11
36	C12
37	D1
38	D2	5CA	RGB(238,238,0)			BB-AS-1	RGB(176,23,31)	UNKNOWN	SYBR	None
39	D3	5CA	RGB(238,238,0)			GAPDH	RGB(0,0,255)	UNKNOWN	SYBR	None
40	D4	5N	RGB(139,137,112)			BB-AS-1	RGB(176,23,31)	UNKNOWN	SYBR	None
41	D5	5N	RGB(139,137,112)			GAPDH	RGB(0,0,255)	UNKNOWN	SYBR	None
42	D6	46CA	RGB(142,142,56)			BB-AS-1	RGB(176,23,31)	UNKNOWN	SYBR	None
43	D7	46CA	RGB(142,142,56)			GAPDH	RGB(0,0,255)	UNKNOWN	SYBR	None
44	D8	46N	RGB(238,44,44)			BB-AS-1	RGB(176,23,31)	UNKNOWN	SYBR	None
45	D9	46N	RGB(238,44,44)			GAPDH	RGB(0,0,255)	UNKNOWN	SYBR	None
46	D10
47	D11
48	D12
49	E1
50	E2	6CA	RGB(139,137,112)			BB-AS-1	RGB(176,23,31)	UNKNOWN	SYBR	None
51	E3	6CA	RGB(139,137,112)			GAPDH	RGB(0,0,255)	UNKNOWN	SYBR	None
52	E4	6N	RGB(238,121,66)			BB-AS-1	RGB(176,23,31)	UNKNOWN	SYBR	None
53	E5	6N	RGB(238,121,66)			GAPDH	RGB(0,0,255)	UNKNOWN	SYBR	None
54	E6	48CA	RGB(238,44,44)			BB-AS-1	RGB(176,23,31)	UNKNOWN	SYBR	None
55	E7	48CA	RGB(238,44,44)			GAPDH	RGB(0,0,255)	UNKNOWN	SYBR	None
56	E8	48N	RGB(51,161,201)			BB-AS-1	RGB(176,23,31)	UNKNOWN	SYBR	None
57	E9	48N	RGB(51,161,201)			GAPDH	RGB(0,0,255)	UNKNOWN	SYBR	None
58	E10
59	E11
60	E12
61	F1
62	F2	15CA	RGB(238,121,66)			BB-AS-1	RGB(176,23,31)	UNKNOWN	SYBR	None
63	F3	15CA	RGB(238,121,66)			GAPDH	RGB(0,0,255)	UNKNOWN	SYBR	None
64	F4	15N	RGB(142,56,142)			BB-AS-1	RGB(176,23,31)	UNKNOWN	SYBR	None
65	F5	15N	RGB(142,56,142)			GAPDH	RGB(0,0,255)	UNKNOWN	SYBR	None
66	F6	50CA	RGB(51,161,201)			BB-AS-1	RGB(176,23,31)	UNKNOWN	SYBR	None
67	F7	50CA	RGB(51,161,201)			GAPDH	RGB(0,0,255)	UNKNOWN	SYBR	None
68	F8	50N	RGB(238,18,137)			BB-AS-1	RGB(176,23,31)	UNKNOWN	SYBR	None
69	F9	50N	RGB(238,18,137)			GAPDH	RGB(0,0,255)	UNKNOWN	SYBR	None
70	F10
71	F11
72	F12
73	G1
74	G2	16CA	RGB(142,56,142)			BB-AS-1	RGB(176,23,31)	UNKNOWN	SYBR	None
75	G3	16CA	RGB(142,56,142)			GAPDH	RGB(0,0,255)	UNKNOWN	SYBR	None
76	G4	16N	RGB(198,113,113)			BB-AS-1	RGB(176,23,31)	UNKNOWN	SYBR	None
77	G5	16N	RGB(198,113,113)			GAPDH	RGB(0,0,255)	UNKNOWN	SYBR	None
78	G6	39CA	RGB(238,18,137)			BB-AS-1	RGB(176,23,31)	UNKNOWN	SYBR	None
79	G7	39CA	RGB(238,18,137)			GAPDH	RGB(0,0,255)	UNKNOWN	SYBR	None
80	G8	39N	RGB(176,23,31)			BB-AS-1	RGB(176,23,31)	UNKNOWN	SYBR	None
81	G9	39N	RGB(176,23,31)			GAPDH	RGB(0,0,255)	UNKNOWN	SYBR	None
82	G10
83	G11
84	G12
85	H1
86	H2	17CA	RGB(198,113,113)			BB-AS-1	RGB(176,23,31)	UNKNOWN	SYBR	None
87	H3	17CA	RGB(198,113,113)			GAPDH	RGB(0,0,255)	UNKNOWN	SYBR	None
88	H4	17N	RGB(0,245,255)			BB-AS-1	RGB(176,23,31)	UNKNOWN	SYBR	None
89	H5	17N	RGB(0,245,255)			GAPDH	RGB(0,0,255)	UNKNOWN	SYBR	None
90	H6	42CA	RGB(176,23,31)			BB-AS-1	RGB(176,23,31)	UNKNOWN	SYBR	None
91	H7	42CA	RGB(176,23,31)			GAPDH	RGB(0,0,255)	UNKNOWN	SYBR	None
92	H8	42N	RGB(0,0,255)			BB-AS-1	RGB(176,23,31)	UNKNOWN	SYBR	None
93	H9	42N	RGB(0,0,255)			GAPDH	RGB(0,0,255)	UNKNOWN	SYBR	None
94	H10
95	H11
96	H12

## Sheet: Amplification Data
Block Type	96-Well Block (0.2mL)
Calibration is expired	No
Calibration performed on	2013-06-19 17:08:17 PM CST
Calibration Background is expired	No
Calibration Background performed on	2016-04-21 14:54:21 PM CST
Calibration CY5 is expired	Yes
Calibration CY5 performed on	2015-04-24 21:34:58 PM CST
Calibration FAM is expired	No
Calibration FAM performed on	2016-04-21 15:19:57 PM CST
Calibration MELTDOCTOR is expired	Yes
Calibration MELTDOCTOR performed on	2013-06-19 17:08:16 PM CST
Calibration NED is expired	No
Calibration NED performed on	2016-04-21 15:45:46 PM CST
Calibration ROI is expired	No
Calibration ROI performed on	2016-04-21 14:45:24 PM CST
Calibration ROX is expired	No
Calibration ROX performed on	2016-04-21 15:37:01 PM CST
Calibration SYBR is expired	No
Calibration SYBR performed on	2016-04-21 15:54:32 PM CST
Calibration TAMRA is expired	No
Calibration TAMRA performed on	2016-04-21 15:11:48 PM CST
Calibration Uniformity is expired	No
Calibration Uniformity performed on	2016-04-21 15:02:46 PM CST
Calibration VIC is expired	No
Calibration VIC performed on	2016-04-21 15:28:24 PM CST
Chemistry	SYBR_GREEN
Experiment File Name	D:\Documents and Settings\INSTR-ADMIN\Desktop\TOUJING\Guodandan Lnc\2016-07-03 113702.eds
Experiment Name	2016-07-03 113702
Experiment Run End Time	2016-07-03 12:57:45 PM CST
Experiment Type	Comparative Cт (ΔΔCт)
Instrument Name	278990028
Instrument Serial Number	278990028
Instrument Type	ViiA 7
Passive Reference	ROX
Quantification Cycle Method	Ct
Signal Smoothing On	false
Stage/ Cycle where Analysis is performed	Stage 2, Step 2
Well	Cycle	Target Name	Rn	Delta Rn
1	1
1	2
1	3
1	4
1	5
1	6
1	7
1	8
1	9
1	10
1	11
1	12
1	13
1	14
1	15
1	16
1	17
1	18
1	19
1	20
1	21
1	22
1	23
1	24
1	25
1	26
1	27
1	28
1	29
1	30
1	31
1	32
1	33
1	34
1	35
1	36
1	37
1	38
1	39
1	40
2	1	BB-AS-1	0.218058	-0.00705946
2	2	BB-AS-1	0.22438	-0.00866295
2	3	BB-AS-1	0.235816	-0.00515188
2	4	BB-AS-1	0.246581	-0.00231228
2	5	BB-AS-1	0.255792	-0.00102702
2	6	BB-AS-1	0.264207	-0.000537418
2	7	BB-AS-1	0.272238	-0.000431913
2	8	BB-AS-1	0.282281	0.00168573
2	9	BB-AS-1	0.290933	0.00241228
2	10	BB-AS-1	0.298638	0.00219127
2	11	BB-AS-1	0.306376	0.0020046
2	12	BB-AS-1	0.31508	0.00278226
2	13	BB-AS-1	0.323589	0.00336603
2	14	BB-AS-1	0.33	0.00185157
2	15	BB-AS-1	0.337748	0.00167417
2	16	BB-AS-1	0.345347	0.00134816
2	17	BB-AS-1	0.351537	-0.000386982
2	18	BB-AS-1	0.358303	-0.00154676
2	19	BB-AS-1	0.365329	-0.00244664
2	20	BB-AS-1	0.372638	-0.00306295
2	21	BB-AS-1	0.381214	-0.00241224
2	22	BB-AS-1	0.394037	0.00248557
2	23	BB-AS-1	0.414647	0.0151701
2	24	BB-AS-1	0.447229	0.0398268
2	25	BB-AS-1	0.505495	0.0901674
2	26	BB-AS-1	0.606766	0.183512
2	27	BB-AS-1	0.773996	0.342817
2	28	BB-AS-1	1.016	0.5769
2	29	BB-AS-1	1.31179	0.864761
2	30	BB-AS-1	1.60444	1.14949
2	31	BB-AS-1	1.83698	1.3741
2	32	BB-AS-1	1.99989	1.52909
2	33	BB-AS-1	2.11142	1.63269
2	34	BB-AS-1	2.18605	1.69939
2	35	BB-AS-1	2.23663	1.74205
2	36	BB-AS-1	2.27647	1.77397
2	37	BB-AS-1	2.30303	1.7926
2	38	BB-AS-1	2.32544	1.80708
2	39	BB-AS-1	2.34185	1.81557
2	40	BB-AS-1	2.35151	1.8173
3	1	GAPDH	0.253084	0.00150068
3	2	GAPDH	0.259064	-0.00138642
3	3	GAPDH	0.26973	0.000412332
3	4	GAPDH	0.278813	0.000628164
3	5	GAPDH	0.287543	0.000491107
3	6	GAPDH	0.295503	-0.00041649
3	7	GAPDH	0.303778	-0.00100839
3	8	GAPDH	0.312899	-0.000754709
3	9	GAPDH	0.3226	7.87459e-05
3	10	GAPDH	0.330829	-0.000559318
3	11	GAPDH	0.339524	-0.00073193
3	12	GAPDH	0.350984	0.00186049
3	13	GAPDH	0.366297	0.00830629
3	14	GAPDH	0.387712	0.0208544
3	15	GAPDH	0.422518	0.0467931
3	16	GAPDH	0.481859	0.0972671
3	17	GAPDH	0.582965	0.189505
3	18	GAPDH	0.74502	0.342693
3	19	GAPDH	0.974689	0.563494
3	20	GAPDH	1.24843	0.828364
3	21	GAPDH	1.51905	1.09012
3	22	GAPDH	1.74731	1.30951
3	23	GAPDH	1.91662	1.46995
3	24	GAPDH	2.03704	1.58151
3	25	GAPDH	2.12183	1.65743
3	26	GAPDH	2.18048	1.70721
3	27	GAPDH	2.2249	1.74277
3	28	GAPDH	2.25876	1.76776
3	29	GAPDH	2.28367	1.78381
3	30	GAPDH	2.30118	1.79244
3	31	GAPDH	2.31356	1.79596
3	32	GAPDH	2.3198	1.79333
3	33	GAPDH	2.32564	1.7903
3	34	GAPDH	2.32912	1.78491
3	35	GAPDH	2.32961	1.77654
3	36	GAPDH	2.33042	1.76848
3	37	GAPDH	2.32768	1.75688
3	38	GAPDH	2.32355	1.74387
3	39	GAPDH	2.32352	1.73498
3	40	GAPDH	2.32277	1.72536
4	1	BB-AS-1	0.130851	-0.00473723
4	2	BB-AS-1	0.13244	-0.00476512
4	3	BB-AS-1	0.135255	-0.00356579
4	4	BB-AS-1	0.1386	-0.00183698
4	5	BB-AS-1	0.140349	-0.00170354
4	6	BB-AS-1	0.142673	-0.000995788
4	7	BB-AS-1	0.144561	-0.00072419
4	8	BB-AS-1	0.147217	0.00031592
4	9	BB-AS-1	0.150415	0.00189782
4	10	BB-AS-1	0.151286	0.00115282
4	11	BB-AS-1	0.153232	0.0014832
4	12	BB-AS-1	0.155949	0.00258357
4	13	BB-AS-1	0.15687	0.00188854
4	14	BB-AS-1	0.157487	0.000889892
4	15	BB-AS-1	0.159977	0.00176357
4	16	BB-AS-1	0.162052	0.00222285
4	17	BB-AS-1	0.162959	0.00151306
4	18	BB-AS-1	0.163279	0.000217722
4	19	BB-AS-1	0.164913	0.000235613
4	20	BB-AS-1	0.165437	-0.000856887
4	21	BB-AS-1	0.167372	-0.00053762
4	22	BB-AS-1	0.169077	-0.000448845
4	23	BB-AS-1	0.170093	-0.00104953
4	24	BB-AS-1	0.171808	-0.000949968
4	25	BB-AS-1	0.172686	-0.00168791
4	26	BB-AS-1	0.174597	-0.00139312
4	27	BB-AS-1	0.176337	-0.00126985
4	28	BB-AS-1	0.180078	0.000855449
4	29	BB-AS-1	0.187433	0.00659419
4	30	BB-AS-1	0.198505	0.0160508
4	31	BB-AS-1	0.221081	0.0370106
4	32	BB-AS-1	0.262923	0.0772363
4	33	BB-AS-1	0.340563	0.153261
4	34	BB-AS-1	0.475254	0.286335
4	35	BB-AS-1	0.684669	0.494134
4	36	BB-AS-1	0.961141	0.76899
4	37	BB-AS-1	1.25344	1.05967
4	38	BB-AS-1	1.50562	1.31023
4	39	BB-AS-1	1.68773	1.49073
4	40	BB-AS-1	1.79749	1.59888
5	1	GAPDH	0.146656	0.000651231
5	2	GAPDH	0.147817	-0.00068481
5	3	GAPDH	0.150786	-0.000213012
5	4	GAPDH	0.153834	0.000338775
5	5	GAPDH	0.156811	0.000819067
5	6	GAPDH	0.159155	0.00066594
5	7	GAPDH	0.160814	-0.000171344
5	8	GAPDH	0.162714	-0.00076787
5	9	GAPDH	0.164543	-0.0014357
5	10	GAPDH	0.167497	-0.000978787
5	11	GAPDH	0.170643	-0.000329337
5	12	GAPDH	0.175542	0.00207227
5	13	GAPDH	0.182612	0.00664573
5	14	GAPDH	0.19466	0.0161972
5	15	GAPDH	0.21626	0.0353
5	16	GAPDH	0.257836	0.0743801
5	17	GAPDH	0.331693	0.14574
5	18	GAPDH	0.457484	0.269034
5	19	GAPDH	0.649495	0.458548
5	20	GAPDH	0.898873	0.705429
5	21	GAPDH	1.16878	0.972844
5	22	GAPDH	1.40955	1.21112
5	23	GAPDH	1.59613	1.3952
5	24	GAPDH	1.73311	1.52968
5	25	GAPDH	1.82864	1.62271
5	26	GAPDH	1.89478	1.68636
5	27	GAPDH	1.94363	1.73271
5	28	GAPDH	1.9785	1.76508
5	29	GAPDH	2.0072	1.79129
5	30	GAPDH	2.02748	1.80907
5	31	GAPDH	2.04242	1.82151
5	32	GAPDH	2.05267	1.82927
5	33	GAPDH	2.05838	1.83248
5	34	GAPDH	2.06099	1.83259
5	35	GAPDH	2.0614	1.8305
5	36	GAPDH	2.06063	1.82724
5	37	GAPDH	2.05976	1.82387
5	38	GAPDH	2.05974	1.82136
5	39	GAPDH	2.05804	1.81716
5	40	GAPDH	2.05852	1.81514
6	1	BB-AS-1	0.331809	-0.0260042
6	2	BB-AS-1	0.341838	-0.0260687
6	3	BB-AS-1	0.360617	-0.0173831
6	4	BB-AS-1	0.376012	-0.0120815
6	5	BB-AS-1	0.390658	-0.00752911
6	6	BB-AS-1	0.405624	-0.00265638
6	7	BB-AS-1	0.41876	0.000386016
6	8	BB-AS-1	0.431949	0.00348163
6	9	BB-AS-1	0.443247	0.00468609
6	10	BB-AS-1	0.455105	0.00645056
6	11	BB-AS-1	0.466268	0.00752001
6	12	BB-AS-1	0.476464	0.00762246
6	13	BB-AS-1	0.486951	0.00801641
6	14	BB-AS-1	0.497567	0.00853851
6	15	BB-AS-1	0.505822	0.00670065
6	16	BB-AS-1	0.516261	0.00704626
6	17	BB-AS-1	0.525784	0.00647485
6	18	BB-AS-1	0.534153	0.00475075
6	19	BB-AS-1	0.542186	0.00269036
6	20	BB-AS-1	0.550772	0.00118298
6	21	BB-AS-1	0.558327	-0.00135544
6	22	BB-AS-1	0.565525	-0.00425161
6	23	BB-AS-1	0.573387	-0.00648217
6	24	BB-AS-1	0.581279	-0.00868454
6	25	BB-AS-1	0.592052	-0.00800461
6	26	BB-AS-1	0.603031	-0.0071191
6	27	BB-AS-1	0.619312	-0.000932058
6	28	BB-AS-1	0.645829	0.0154921
6	29	BB-AS-1	0.685956	0.045525
6	30	BB-AS-1	0.754017	0.103493
6	31	BB-AS-1	0.867717	0.2071
6	32	BB-AS-1	1.0353	0.364594
6	33	BB-AS-1	1.24736	0.566555
6	34	BB-AS-1	1.46744	0.776545
6	35	BB-AS-1	1.65272	0.951726
6	36	BB-AS-1	1.78814	1.07706
6	37	BB-AS-1	1.87994	1.15876
6	38	BB-AS-1	1.94305	1.21178
6	39	BB-AS-1	1.98907	1.2477
6	40	BB-AS-1	2.02007	1.26861
7	1	GAPDH	0.340491	-0.000934482
7	2	GAPDH	0.350392	-0.00481214
7	3	GAPDH	0.36739	-0.00159359
7	4	GAPDH	0.383225	0.000462402
7	5	GAPDH	0.397476	0.000934696
7	6	GAPDH	0.412026	0.00170561
7	7	GAPDH	0.423604	-0.000496052
7	8	GAPDH	0.437402	-0.00047717
7	9	GAPDH	0.450985	-0.000672717
7	10	GAPDH	0.465574	0.00013682
7	11	GAPDH	0.483886	0.00466971
7	12	GAPDH	0.507992	0.0149966
7	13	GAPDH	0.545307	0.0385328
7	14	GAPDH	0.605684	0.0851307
7	15	GAPDH	0.702413	0.168081
7	16	GAPDH	0.849558	0.301446
7	17	GAPDH	1.04619	0.484299
7	18	GAPDH	1.26695	0.691285
7	19	GAPDH	1.47695	0.887496
7	20	GAPDH	1.64639	1.04316
7	21	GAPDH	1.77019	1.15318
7	22	GAPDH	1.8611	1.23031
7	23	GAPDH	1.9273	1.28274
7	24	GAPDH	1.97587	1.31752
7	25	GAPDH	2.01199	1.33987
7	26	GAPDH	2.04011	1.35421
7	27	GAPDH	2.0623	1.36262
7	28	GAPDH	2.07898	1.36552
7	29	GAPDH	2.08974	1.3625
7	30	GAPDH	2.09734	1.35632
7	31	GAPDH	2.10282	1.34802
7	32	GAPDH	2.10547	1.3369
7	33	GAPDH	2.10432	1.32196
7	34	GAPDH	2.10224	1.3061
7	35	GAPDH	2.104	1.29409
7	36	GAPDH	2.10546	1.28176
7	37	GAPDH	2.10485	1.26737
7	38	GAPDH	2.10391	1.25266
7	39	GAPDH	2.10231	1.23728
7	40	GAPDH	2.10161	1.2228
8	1	BB-AS-1	0.130322	-0.00621698
8	2	BB-AS-1	0.132194	-0.0062468
8	3	BB-AS-1	0.135795	-0.00454763
8	4	BB-AS-1	0.139634	-0.00260951
8	5	BB-AS-1	0.143116	-0.00102941
8	6	BB-AS-1	0.145504	-0.000542896
8	7	BB-AS-1	0.147276	-0.000672869
8	8	BB-AS-1	0.150852	0.00100163
8	9	BB-AS-1	0.153231	0.00147992
8	10	BB-AS-1	0.155503	0.00184981
8	11	BB-AS-1	0.157086	0.00153124
8	12	BB-AS-1	0.159636	0.0021799
8	13	BB-AS-1	0.16143	0.00207206
8	14	BB-AS-1	0.163458	0.00219858
8	15	BB-AS-1	0.165218	0.00205725
8	16	BB-AS-1	0.166397	0.00133503
8	17	BB-AS-1	0.167912	0.000948369
8	18	BB-AS-1	0.169328	0.000463167
8	19	BB-AS-1	0.170832	6.52117e-05
8	20	BB-AS-1	0.173025	0.000356792
8	21	BB-AS-1	0.173802	-0.000767178
8	22	BB-AS-1	0.174605	-0.00186599
8	23	BB-AS-1	0.176181	-0.0021919
8	24	BB-AS-1	0.178467	-0.00180732
8	25	BB-AS-1	0.180521	-0.0016548
8	26	BB-AS-1	0.184228	0.000150558
8	27	BB-AS-1	0.190327	0.00434846
8	28	BB-AS-1	0.203451	0.0155707
8	29	BB-AS-1	0.227106	0.0373245
8	30	BB-AS-1	0.270756	0.0790727
8	31	BB-AS-1	0.350533	0.156948
8	32	BB-AS-1	0.487012	0.291525
8	33	BB-AS-1	0.695444	0.498056
8	34	BB-AS-1	0.961212	0.761923
8	35	BB-AS-1	1.23314	1.03194
8	36	BB-AS-1	1.45639	1.25329
8	37	BB-AS-1	1.61036	1.40536
8	38	BB-AS-1	1.71225	1.50535
8	39	BB-AS-1	1.77815	1.56935
8	40	BB-AS-1	1.8199	1.6092
9	1	GAPDH	0.132384	2.55186e-05
9	2	GAPDH	0.133665	-0.00174882
9	3	GAPDH	0.138497	2.83759e-05
9	4	GAPDH	0.141856	0.000332566
9	5	GAPDH	0.145004	0.000425265
9	6	GAPDH	0.148041	0.000407292
9	7	GAPDH	0.150447	-0.000240702
9	8	GAPDH	0.153017	-0.000725826
9	9	GAPDH	0.156501	-0.000297226
9	10	GAPDH	0.15842	-0.00143316
9	11	GAPDH	0.162436	-0.000471707
9	12	GAPDH	0.167938	0.00197512
9	13	GAPDH	0.176798	0.00778073
9	14	GAPDH	0.189708	0.0176353
9	15	GAPDH	0.214899	0.0397721
9	16	GAPDH	0.260982	0.0827995
9	17	GAPDH	0.342964	0.161727
9	18	GAPDH	0.480998	0.296707
9	19	GAPDH	0.680207	0.49286
9	20	GAPDH	0.926989	0.736587
9	21	GAPDH	1.17425	0.980795
9	22	GAPDH	1.38303	1.18652
9	23	GAPDH	1.53741	1.33784
9	24	GAPDH	1.64462	1.442
9	25	GAPDH	1.72225	1.51657
9	26	GAPDH	1.7758	1.56707
9	27	GAPDH	1.8157	1.60391
9	28	GAPDH	1.84534	1.6305
9	29	GAPDH	1.86634	1.64845
9	30	GAPDH	1.88154	1.66059
9	31	GAPDH	1.89295	1.66894
9	32	GAPDH	1.9	1.67294
9	33	GAPDH	1.90618	1.67606
9	34	GAPDH	1.90945	1.67628
9	35	GAPDH	1.91067	1.67445
9	36	GAPDH	1.90957	1.67029
9	37	GAPDH	1.90918	1.66685
9	38	GAPDH	1.90798	1.66259
9	39	GAPDH	1.90601	1.65757
9	40	GAPDH	1.90415	1.65265
10	1
10	2
10	3
10	4
10	5
10	6
10	7
10	8
10	9
10	10
10	11
10	12
10	13
10	14
10	15
10	16
10	17
10	18
10	19
10	20
10	21
10	22
10	23
10	24
10	25
10	26
10	27
10	28
10	29
10	30
10	31
10	32
10	33
10	34
10	35
10	36
10	37
10	38
10	39
10	40
11	1
11	2
11	3
11	4
11	5
11	6
11	7
11	8
11	9
11	10
11	11
11	12
11	13
11	14
11	15
11	16
11	17
11	18
11	19
11	20
11	21
11	22
11	23
11	24
11	25
11	26
11	27
11	28
11	29
11	30
11	31
11	32
11	33
11	34
11	35
11	36
11	37
11	38
11	39
11	40
12	1
12	2
12	3
12	4
12	5
12	6
12	7
12	8
12	9
12	10
12	11
12	12
12	13
12	14
12	15
12	16
12	17
12	18
12	19
12	20
12	21
12	22
12	23
12	24
12	25
12	26
12	27
12	28
12	29
12	30
12	31
12	32
12	33
12	34
12	35
12	36
12	37
12	38
12	39
12	40
13	1
13	2
13	3
13	4
13	5
13	6
13	7
13	8
13	9
13	10
13	11
13	12
13	13
13	14
13	15
13	16
13	17
13	18
13	19
13	20
13	21
13	22
13	23
13	24
13	25
13	26
13	27
13	28
13	29
13	30
13	31
13	32
13	33
13	34
13	35
13	36
13	37
13	38
13	39
13	40
14	1	BB-AS-1	0.14111	-0.00308936
14	2	BB-AS-1	0.142767	-0.00395261
14	3	BB-AS-1	0.146398	-0.00284191
14	4	BB-AS-1	0.150535	-0.00122448
14	5	BB-AS-1	0.15366	-0.000619599
14	6	BB-AS-1	0.157285	0.000484248
14	7	BB-AS-1	0.160836	0.00151527
14	8	BB-AS-1	0.163742	0.00190141
14	9	BB-AS-1	0.165226	0.000865133
14	10	BB-AS-1	0.167587	0.000705407
14	11	BB-AS-1	0.170414	0.00101265
14	12	BB-AS-1	0.172138	0.000216065
14	13	BB-AS-1	0.174796	0.000354392
14	14	BB-AS-1	0.177388	0.000425916
14	15	BB-AS-1	0.180269	0.000786151
14	16	BB-AS-1	0.181674	-0.000328859
14	17	BB-AS-1	0.182821	-0.00170196
14	18	BB-AS-1	0.186396	-0.00064712
14	19	BB-AS-1	0.188802	-0.000761085
14	20	BB-AS-1	0.191942	-0.00014163
14	21	BB-AS-1	0.199523	0.00491877
14	22	BB-AS-1	0.210663	0.0135387
14	23	BB-AS-1	0.231881	0.032236
14	24	BB-AS-1	0.273379	0.0712144
14	25	BB-AS-1	0.34663	0.141945
14	26	BB-AS-1	0.475154	0.267949
14	27	BB-AS-1	0.678479	0.468754
14	28	BB-AS-1	0.956285	0.744039
14	29	BB-AS-1	1.26738	1.05261
14	30	BB-AS-1	1.54395	1.32666
14	31	BB-AS-1	1.74794	1.52813
14	32	BB-AS-1	1.88743	1.6651
14	33	BB-AS-1	1.97898	1.75414
14	34	BB-AS-1	2.04365	1.81628
14	35	BB-AS-1	2.08756	1.85768
14	36	BB-AS-1	2.11917	1.88676
14	37	BB-AS-1	2.1429	1.90797
14	38	BB-AS-1	2.16262	1.92517
14	39	BB-AS-1	2.17391	1.93394
14	40	BB-AS-1	2.18575	1.94326
15	1	GAPDH	0.176901	0.00511071
15	2	GAPDH	0.177031	0.0017855
15	3	GAPDH	0.17952	0.000819693
15	4	GAPDH	0.183089	0.000932893
15	5	GAPDH	0.18656	0.000948445
15	6	GAPDH	0.188384	-0.000682342
15	7	GAPDH	0.190838	-0.00168415
15	8	GAPDH	0.195292	-0.000685554
15	9	GAPDH	0.19776	-0.00167248
15	10	GAPDH	0.202104	-0.000784163
15	11	GAPDH	0.206707	0.000363282
15	12	GAPDH	0.212243	0.00244437
15	13	GAPDH	0.222009	0.00875464
15	14	GAPDH	0.237541	0.0208315
15	15	GAPDH	0.265226	0.0450608
15	16	GAPDH	0.317482	0.0938618
15	17	GAPDH	0.409828	0.182753
15	18	GAPDH	0.564838	0.334307
15	19	GAPDH	0.788738	0.554752
15	20	GAPDH	1.06723	0.829784
15	21	GAPDH	1.35085	1.10995
15	22	GAPDH	1.59355	1.3492
15	23	GAPDH	1.77368	1.52587
15	24	GAPDH	1.90154	1.65028
15	25	GAPDH	1.99595	1.74123
15	26	GAPDH	2.06321	1.80503
15	27	GAPDH	2.11293	1.8513
15	28	GAPDH	2.15166	1.88658
15	29	GAPDH	2.17971	1.91117
15	30	GAPDH	2.19634	1.92435
15	31	GAPDH	2.20946	1.93401
15	32	GAPDH	2.21786	1.93895
15	33	GAPDH	2.22272	1.94036
15	34	GAPDH	2.2245	1.93868
15	35	GAPDH	2.22576	1.93649
15	36	GAPDH	2.22748	1.93475
15	37	GAPDH	2.2252	1.92902
15	38	GAPDH	2.22553	1.92589
15	39	GAPDH	2.22656	1.92347
15	40	GAPDH	2.22529	1.91875
16	1	BB-AS-1	0.139203	-0.00448998
16	2	BB-AS-1	0.139949	-0.00542353
16	3	BB-AS-1	0.142068	-0.00498368
16	4	BB-AS-1	0.146103	-0.00262846
16	5	BB-AS-1	0.149214	-0.00119581
16	6	BB-AS-1	0.151944	-0.000145604
16	7	BB-AS-1	0.153633	-0.000135885
16	8	BB-AS-1	0.155947	0.00049858
16	9	BB-AS-1	0.157679	0.000551662
16	10	BB-AS-1	0.15942	0.000612954
16	11	BB-AS-1	0.162097	0.00161071
16	12	BB-AS-1	0.164954	0.00278819
16	13	BB-AS-1	0.16692	0.00307532
16	14	BB-AS-1	0.168139	0.00261452
16	15	BB-AS-1	0.169538	0.00233458
16	16	BB-AS-1	0.170788	0.00190523
16	17	BB-AS-1	0.171306	0.000744137
16	18	BB-AS-1	0.173268	0.00102613
16	19	BB-AS-1	0.173709	-0.000211661
16	20	BB-AS-1	0.17498	-0.000620203
16	21	BB-AS-1	0.177187	-9.22661e-05
16	22	BB-AS-1	0.178416	-0.000542725
16	23	BB-AS-1	0.179105	-0.00153293
16	24	BB-AS-1	0.180422	-0.00189577
16	25	BB-AS-1	0.181588	-0.00240898
16	26	BB-AS-1	0.183652	-0.00202466
16	27	BB-AS-1	0.188012	0.000656627
16	28	BB-AS-1	0.193673	0.0046384
16	29	BB-AS-1	0.205043	0.0143287
16	30	BB-AS-1	0.225682	0.0332888
16	31	BB-AS-1	0.264017	0.0699444
16	32	BB-AS-1	0.335929	0.140177
16	33	BB-AS-1	0.460218	0.262787
16	34	BB-AS-1	0.656478	0.457367
16	35	BB-AS-1	0.92319	0.7224
16	36	BB-AS-1	1.21769	1.01522
16	37	BB-AS-1	1.47662	1.27247
16	38	BB-AS-1	1.67014	1.46432
16	39	BB-AS-1	1.80392	1.59641
16	40	BB-AS-1	1.88672	1.67753
17	1	GAPDH	0.129366	-0.000577703
17	2	GAPDH	0.131251	-0.00153771
17	3	GAPDH	0.135055	-0.000577282
17	4	GAPDH	0.138484	7.12835e-06
17	5	GAPDH	0.142061	0.000739731
17	6	GAPDH	0.14481	0.000644306
17	7	GAPDH	0.147211	0.000200804
17	8	GAPDH	0.149662	-0.000191974
17	9	GAPDH	0.152095	-0.000603244
17	10	GAPDH	0.154613	-0.000930233
17	11	GAPDH	0.157916	-0.000471365
17	12	GAPDH	0.162414	0.00118213
17	13	GAPDH	0.169566	0.00548992
17	14	GAPDH	0.181885	0.0149649
17	15	GAPDH	0.205458	0.0356932
17	16	GAPDH	0.248124	0.0755147
17	17	GAPDH	0.323332	0.147878
17	18	GAPDH	0.45256	0.274262
17	19	GAPDH	0.648127	0.466985
17	20	GAPDH	0.899781	0.715795
17	21	GAPDH	1.1679	0.98107
17	22	GAPDH	1.40367	1.214
17	23	GAPDH	1.58749	1.39497
17	24	GAPDH	1.71932	1.52395
17	25	GAPDH	1.81681	1.6186
17	26	GAPDH	1.88431	1.68325
17	27	GAPDH	1.93008	1.72618
17	28	GAPDH	1.9697	1.76295
17	29	GAPDH	1.9973	1.78772
17	30	GAPDH	2.01591	1.80348
17	31	GAPDH	2.02949	1.81422
17	32	GAPDH	2.04103	1.82291
17	33	GAPDH	2.04878	1.82781
17	34	GAPDH	2.05312	1.82931
17	35	GAPDH	2.05482	1.82817
17	36	GAPDH	2.05398	1.82449
17	37	GAPDH	2.05251	1.82017
17	38	GAPDH	2.04972	1.81454
17	39	GAPDH	2.05132	1.81329
17	40	GAPDH	2.05312	1.81225
18	1	BB-AS-1	0.11753	-0.0057313
18	2	BB-AS-1	0.119913	-0.00566877
18	3	BB-AS-1	0.12526	-0.00264113
18	4	BB-AS-1	0.128334	-0.00188746
18	5	BB-AS-1	0.131018	-0.001523
18	6	BB-AS-1	0.135076	0.000214972
18	7	BB-AS-1	0.138659	0.00147774
18	8	BB-AS-1	0.140725	0.00122384
18	9	BB-AS-1	0.143531	0.00171011
18	10	BB-AS-1	0.145354	0.00121314
18	11	BB-AS-1	0.148012	0.00155152
18	12	BB-AS-1	0.150811	0.00203068
18	13	BB-AS-1	0.152	0.000899622
18	14	BB-AS-1	0.153305	-0.000114953
18	15	BB-AS-1	0.156242	0.000501612
18	16	BB-AS-1	0.157866	-0.000193899
18	17	BB-AS-1	0.159809	-0.000571077
18	18	BB-AS-1	0.161692	-0.0010078
18	19	BB-AS-1	0.162516	-0.00250346
18	20	BB-AS-1	0.165737	-0.00160264
18	21	BB-AS-1	0.170882	0.00122219
18	22	BB-AS-1	0.178909	0.00692981
18	23	BB-AS-1	0.192001	0.0177015
18	24	BB-AS-1	0.215019	0.0383996
18	25	BB-AS-1	0.25696	0.0780208
18	26	BB-AS-1	0.335382	0.154123
18	27	BB-AS-1	0.470432	0.286853
18	28	BB-AS-1	0.678172	0.492273
18	29	BB-AS-1	0.944424	0.756206
18	30	BB-AS-1	1.2238	1.03326
18	31	BB-AS-1	1.45997	1.26712
18	32	BB-AS-1	1.63331	1.43814
18	33	BB-AS-1	1.75214	1.55465
18	34	BB-AS-1	1.83336	1.63355
18	35	BB-AS-1	1.89196	1.68982
18	36	BB-AS-1	1.93387	1.72941
18	37	BB-AS-1	1.96263	1.75585
18	38	BB-AS-1	1.98463	1.77554
18	39	BB-AS-1	1.998	1.78658
18	40	BB-AS-1	2.00826	1.79453
19	1	GAPDH	0.139682	-0.000432507
19	2	GAPDH	0.141598	-0.00152833
19	3	GAPDH	0.146123	-1.50399e-05
19	4	GAPDH	0.150032	0.000882485
19	5	GAPDH	0.152538	0.000376783
19	6	GAPDH	0.154797	-0.000376458
19	7	GAPDH	0.157266	-0.000919607
19	8	GAPDH	0.161002	-0.000194667
19	9	GAPDH	0.163339	-0.000869915
19	10	GAPDH	0.166787	-0.000433223
19	11	GAPDH	0.171782	0.00154964
19	12	GAPDH	0.178081	0.00483776
19	13	GAPDH	0.188243	0.0119873
19	14	GAPDH	0.207287	0.02802
19	15	GAPDH	0.244813	0.0625339
19	16	GAPDH	0.310195	0.124905
19	17	GAPDH	0.424024	0.235722
19	18	GAPDH	0.599394	0.40808
19	19	GAPDH	0.835137	0.640812
19	20	GAPDH	1.09492	0.897586
19	21	GAPDH	1.33282	1.13247
19	22	GAPDH	1.51823	1.31487
19	23	GAPDH	1.65645	1.45008
19	24	GAPDH	1.7545	1.54512
19	25	GAPDH	1.82412	1.61172
19	26	GAPDH	1.87404	1.65863
19	27	GAPDH	1.91138	1.69296
19	28	GAPDH	1.93896	1.71753
19	29	GAPDH	1.96112	1.73668
19	30	GAPDH	1.97797	1.75052
19	31	GAPDH	1.98898	1.75852
19	32	GAPDH	1.99459	1.76111
19	33	GAPDH	1.99713	1.76064
19	34	GAPDH	2.00182	1.76231
19	35	GAPDH	2.0037	1.76118
19	36	GAPDH	2.00331	1.75778
19	37	GAPDH	2.00138	1.75284
19	38	GAPDH	2.00233	1.75078
19	39	GAPDH	2.00138	1.74682
19	40	GAPDH	2.00053	1.74296
20	1	BB-AS-1	0.118042	-0.00581707
20	2	BB-AS-1	0.119901	-0.006073
20	3	BB-AS-1	0.123386	-0.00470313
20	4	BB-AS-1	0.128152	-0.00205187
20	5	BB-AS-1	0.131214	-0.00110494
20	6	BB-AS-1	0.133892	-0.000540944
20	7	BB-AS-1	0.137274	0.000726166
20	8	BB-AS-1	0.140393	0.00172972
20	9	BB-AS-1	0.141582	0.000804347
20	10	BB-AS-1	0.144207	0.00131396
20	11	BB-AS-1	0.146864	0.00185592
20	12	BB-AS-1	0.148809	0.00168675
20	13	BB-AS-1	0.150718	0.00148079
20	14	BB-AS-1	0.153004	0.00165184
20	15	BB-AS-1	0.154522	0.00105464
20	16	BB-AS-1	0.156626	0.00104331
20	17	BB-AS-1	0.158371	0.000673955
20	18	BB-AS-1	0.160865	0.00105321
20	19	BB-AS-1	0.162317	0.000390098
20	20	BB-AS-1	0.16395	-9.13093e-05
20	21	BB-AS-1	0.165329	-0.000827154
20	22	BB-AS-1	0.167057	-0.00121446
20	23	BB-AS-1	0.168995	-0.00139191
20	24	BB-AS-1	0.170192	-0.00230951
20	25	BB-AS-1	0.172733	-0.00188273
20	26	BB-AS-1	0.175528	-0.001203
20	27	BB-AS-1	0.180702	0.00185626
20	28	BB-AS-1	0.188072	0.00711131
20	29	BB-AS-1	0.202893	0.0198175
20	30	BB-AS-1	0.232775	0.0475846
20	31	BB-AS-1	0.288978	0.101672
20	32	BB-AS-1	0.38808	0.198659
20	33	BB-AS-1	0.552591	0.361056
20	34	BB-AS-1	0.799849	0.606199
20	35	BB-AS-1	1.10366	0.9079
20	36	BB-AS-1	1.40708	1.2092
20	37	BB-AS-1	1.65942	1.45942
20	38	BB-AS-1	1.84499	1.64288
20	39	BB-AS-1	1.97431	1.77009
20	40	BB-AS-1	2.0556	1.84926
21	1	GAPDH	0.124892	-0.000516526
21	2	GAPDH	0.127031	-0.00161137
21	3	GAPDH	0.131425	-0.000451167
21	4	GAPDH	0.135239	0.000128832
21	5	GAPDH	0.138793	0.000449476
21	6	GAPDH	0.141928	0.000350503
21	7	GAPDH	0.145101	0.000289976
21	8	GAPDH	0.148545	0.000500247
21	9	GAPDH	0.150343	-0.000935508
21	10	GAPDH	0.153424	-0.00108793
21	11	GAPDH	0.157058	-0.000687983
21	12	GAPDH	0.162423	0.00144355
21	13	GAPDH	0.169975	0.00576085
21	14	GAPDH	0.182119	0.014672
21	15	GAPDH	0.203664	0.032983
21	16	GAPDH	0.242483	0.0685678
21	17	GAPDH	0.312068	0.134919
21	18	GAPDH	0.431108	0.250726
21	19	GAPDH	0.613894	0.430277
21	20	GAPDH	0.853472	0.666622
21	21	GAPDH	1.11121	0.921131
21	22	GAPDH	1.34172	1.14841
21	23	GAPDH	1.5175	1.32095
21	24	GAPDH	1.64095	1.44116
21	25	GAPDH	1.72994	1.52692
21	26	GAPDH	1.7943	1.58804
21	27	GAPDH	1.84101	1.63152
21	28	GAPDH	1.87427	1.66155
21	29	GAPDH	1.8991	1.68315
21	30	GAPDH	1.9182	1.69901
21	31	GAPDH	1.93392	1.7115
21	32	GAPDH	1.94132	1.71567
21	33	GAPDH	1.95036	1.72147
21	34	GAPDH	1.95553	1.72341
21	35	GAPDH	1.95617	1.72082
21	36	GAPDH	1.95896	1.72037
21	37	GAPDH	1.95907	1.71725
21	38	GAPDH	1.95832	1.71326
21	39	GAPDH	1.95592	1.70763
21	40	GAPDH	1.95572	1.7042
22	1
22	2
22	3
22	4
22	5
22	6
22	7
22	8
22	9
22	10
22	11
22	12
22	13
22	14
22	15
22	16
22	17
22	18
22	19
22	20
22	21
22	22
22	23
22	24
22	25
22	26
22	27
22	28
22	29
22	30
22	31
22	32
22	33
22	34
22	35
22	36
22	37
22	38
22	39
22	40
23	1
23	2
23	3
23	4
23	5
23	6
23	7
23	8
23	9
23	10
23	11
23	12
23	13
23	14
23	15
23	16
23	17
23	18
23	19
23	20
23	21
23	22
23	23
23	24
23	25
23	26
23	27
23	28
23	29
23	30
23	31
23	32
23	33
23	34
23	35
23	36
23	37
23	38
23	39
23	40
24	1
24	2
24	3
24	4
24	5
24	6
24	7
24	8
24	9
24	10
24	11
24	12
24	13
24	14
24	15
24	16
24	17
24	18
24	19
24	20
24	21
24	22
24	23
24	24
24	25
24	26
24	27
24	28
24	29
24	30
24	31
24	32
24	33
24	34
24	35
24	36
24	37
24	38
24	39
24	40
25	1
25	2
25	3
25	4
25	5
25	6
25	7
25	8
25	9
25	10
25	11
25	12
25	13
25	14
25	15
25	16
25	17
25	18
25	19
25	20
25	21
25	22
25	23
25	24
25	25
25	26
25	27
25	28
25	29
25	30
25	31
25	32
25	33
25	34
25	35
25	36
25	37
25	38
25	39
25	40
26	1	BB-AS-1	0.0921332	-0.008291
26	2	BB-AS-1	0.0953297	-0.0072554
26	3	BB-AS-1	0.100994	-0.00375228
26	4	BB-AS-1	0.105681	-0.00122594
26	5	BB-AS-1	0.109221	0.000153328
26	6	BB-AS-1	0.111826	0.000597633
26	7	BB-AS-1	0.114825	0.00143593
26	8	BB-AS-1	0.11732	0.00176961
26	9	BB-AS-1	0.119481	0.00176954
26	10	BB-AS-1	0.121741	0.00186879
26	11	BB-AS-1	0.123577	0.00154379
26	12	BB-AS-1	0.125258	0.00106457
26	13	BB-AS-1	0.126686	0.000331097
26	14	BB-AS-1	0.127916	-0.000599803
26	15	BB-AS-1	0.129887	-0.000789073
26	16	BB-AS-1	0.131509	-0.00132763
26	17	BB-AS-1	0.132544	-0.00245421
26	18	BB-AS-1	0.134244	-0.0029148
26	19	BB-AS-1	0.138226	-0.00109409
26	20	BB-AS-1	0.142198	0.000717819
26	21	BB-AS-1	0.146547	0.0029057
26	22	BB-AS-1	0.155497	0.00969475
26	23	BB-AS-1	0.172745	0.0247817
26	24	BB-AS-1	0.205518	0.0553945
26	25	BB-AS-1	0.26825	0.115965
26	26	BB-AS-1	0.376558	0.222112
26	27	BB-AS-1	0.553901	0.397295
26	28	BB-AS-1	0.806929	0.648162
26	29	BB-AS-1	1.1018	0.940873
26	30	BB-AS-1	1.37444	1.21135
26	31	BB-AS-1	1.58212	1.41687
26	32	BB-AS-1	1.72244	1.55503
26	33	BB-AS-1	1.81662	1.64705
26	34	BB-AS-1	1.87945	1.70772
26	35	BB-AS-1	1.92185	1.74795
26	36	BB-AS-1	1.95236	1.77631
26	37	BB-AS-1	1.97653	1.79832
26	38	BB-AS-1	1.99316	1.81278
26	39	BB-AS-1	2.00631	1.82377
26	40	BB-AS-1	2.01816	1.83346
27	1	GAPDH	0.114109	0.000324127
27	2	GAPDH	0.115518	-0.000997608
27	3	GAPDH	0.118046	-0.00120121
27	4	GAPDH	0.122259	0.000280125
27	5	GAPDH	0.12556	0.000849526
27	6	GAPDH	0.128458	0.00101551
27	7	GAPDH	0.130995	0.000821373
27	8	GAPDH	0.132969	6.3937e-05
27	9	GAPDH	0.13561	-2.69101e-05
27	10	GAPDH	0.137206	-0.00116273
27	11	GAPDH	0.140017	-0.00108284
27	12	GAPDH	0.142478	-0.00135368
27	13	GAPDH	0.145814	-0.000749715
27	14	GAPDH	0.151842	0.00254661
27	15	GAPDH	0.161311	0.00928431
27	16	GAPDH	0.178543	0.0237852
27	17	GAPDH	0.210184	0.0526941
27	18	GAPDH	0.268691	0.108469
27	19	GAPDH	0.36976	0.206808
27	20	GAPDH	0.533109	0.367425
27	21	GAPDH	0.762984	0.594568
27	22	GAPDH	1.02803	0.856882
27	23	GAPDH	1.28047	1.10659
27	24	GAPDH	1.48073	1.30411
27	25	GAPDH	1.6277	1.44836
27	26	GAPDH	1.73047	1.54839
27	27	GAPDH	1.80219	1.61739
27	28	GAPDH	1.85571	1.66817
27	29	GAPDH	1.89497	1.7047
27	30	GAPDH	1.92382	1.73082
27	31	GAPDH	1.94369	1.74796
27	32	GAPDH	1.96005	1.76158
27	33	GAPDH	1.97012	1.76892
27	34	GAPDH	1.97932	1.77539
27	35	GAPDH	1.98457	1.77791
27	36	GAPDH	1.99023	1.78084
27	37	GAPDH	1.98874	1.77662
27	38	GAPDH	1.98998	1.77513
27	39	GAPDH	1.99017	1.77259
27	40	GAPDH	1.98718	1.76686
28	1	BB-AS-1	0.169044	-0.00904806
28	2	BB-AS-1	0.172252	-0.009401
28	3	BB-AS-1	0.177962	-0.00725124
28	4	BB-AS-1	0.183863	-0.00491171
28	5	BB-AS-1	0.189651	-0.00268427
28	6	BB-AS-1	0.1936	-0.00229632
28	7	BB-AS-1	0.198829	-0.000627947
28	8	BB-AS-1	0.203781	0.000762717
28	9	BB-AS-1	0.208478	0.00189888
28	10	BB-AS-1	0.212533	0.00239338
28	11	BB-AS-1	0.217533	0.00383253
28	12	BB-AS-1	0.221469	0.00420698
28	13	BB-AS-1	0.224286	0.00346325
28	14	BB-AS-1	0.227838	0.00345438
28	15	BB-AS-1	0.231112	0.0031678
28	16	BB-AS-1	0.235028	0.00352316
28	17	BB-AS-1	0.236989	0.00192246
28	18	BB-AS-1	0.240835	0.00220789
28	19	BB-AS-1	0.243888	0.00170012
28	20	BB-AS-1	0.246535	0.000786703
28	21	BB-AS-1	0.249105	-0.00020506
28	22	BB-AS-1	0.251682	-0.00118814
28	23	BB-AS-1	0.254057	-0.00237446
28	24	BB-AS-1	0.257227	-0.00276531
28	25	BB-AS-1	0.260195	-0.003358
28	26	BB-AS-1	0.263481	-0.00363262
28	27	BB-AS-1	0.26865	-0.00202516
28	28	BB-AS-1	0.27797	0.00373445
28	29	BB-AS-1	0.292374	0.0145777
28	30	BB-AS-1	0.318139	0.0367813
28	31	BB-AS-1	0.366375	0.0814568
28	32	BB-AS-1	0.452087	0.163608
28	33	BB-AS-1	0.593968	0.301928
28	34	BB-AS-1	0.79863	0.503028
28	35	BB-AS-1	1.04844	0.749276
28	36	BB-AS-1	1.2927	0.989975
28	37	BB-AS-1	1.48597	1.17968
28	38	BB-AS-1	1.62076	1.31091
28	39	BB-AS-1	1.71319	1.39979
28	40	BB-AS-1	1.77073	1.45377
29	1	GAPDH	0.184481	0.000329546
29	2	GAPDH	0.18841	-0.000719679
29	3	GAPDH	0.194047	-6.08435e-05
29	4	GAPDH	0.200074	0.000988596
29	5	GAPDH	0.2041	3.61988e-05
29	6	GAPDH	0.209834	0.000792533
29	7	GAPDH	0.213168	-0.000851696
29	8	GAPDH	0.218524	-0.000473822
29	9	GAPDH	0.222932	-0.00104369
29	10	GAPDH	0.228869	-8.49252e-05
29	11	GAPDH	0.233144	-0.000787728
29	12	GAPDH	0.238268	-0.000641969
29	13	GAPDH	0.246015	0.00212735
29	14	GAPDH	0.258159	0.00929242
29	15	GAPDH	0.277097	0.0232532
29	16	GAPDH	0.312759	0.0539365
29	17	GAPDH	0.374895	0.111095
29	18	GAPDH	0.479747	0.210968
29	19	GAPDH	0.641061	0.367305
29	20	GAPDH	0.857664	0.578929
29	21	GAPDH	1.09707	0.813361
29	22	GAPDH	1.32105	1.03236
29	23	GAPDH	1.50062	1.20695
29	24	GAPDH	1.63461	1.33597
29	25	GAPDH	1.72998	1.42636
29	26	GAPDH	1.79671	1.4881
29	27	GAPDH	1.84876	1.53518
29	28	GAPDH	1.88926	1.5707
29	29	GAPDH	1.91465	1.59112
29	30	GAPDH	1.93588	1.60737
29	31	GAPDH	1.95197	1.61848
29	32	GAPDH	1.96782	1.62935
29	33	GAPDH	1.97699	1.63354
29	34	GAPDH	1.98052	1.63209
29	35	GAPDH	1.98161	1.62821
29	36	GAPDH	1.98448	1.6261
29	37	GAPDH	1.9879	1.62454
29	38	GAPDH	1.98821	1.61987
29	39	GAPDH	1.98673	1.61341
29	40	GAPDH	1.98256	1.60426
30	1	BB-AS-1	0.128883	-0.0109762
30	2	BB-AS-1	0.132735	-0.00986046
30	3	BB-AS-1	0.139667	-0.00566525
30	4	BB-AS-1	0.146097	-0.00197188
30	5	BB-AS-1	0.1494	-0.00140513
30	6	BB-AS-1	0.152512	-0.00102939
30	7	BB-AS-1	0.155148	-0.00113008
30	8	BB-AS-1	0.159473	0.000458575
30	9	BB-AS-1	0.163334	0.00158301
30	10	BB-AS-1	0.166815	0.00232783
30	11	BB-AS-1	0.169905	0.0026817
30	12	BB-AS-1	0.173591	0.00363142
30	13	BB-AS-1	0.175733	0.00303697
30	14	BB-AS-1	0.177753	0.00232015
30	15	BB-AS-1	0.179815	0.0016463
30	16	BB-AS-1	0.182923	0.00201744
30	17	BB-AS-1	0.184254	0.000612704
30	18	BB-AS-1	0.186236	-0.0001424
30	19	BB-AS-1	0.189021	-9.38552e-05
30	20	BB-AS-1	0.190974	-0.000876661
30	21	BB-AS-1	0.193537	-0.00105026
30	22	BB-AS-1	0.196094	-0.00122961
30	23	BB-AS-1	0.198009	-0.00205079
30	24	BB-AS-1	0.200498	-0.00229832
30	25	BB-AS-1	0.20416	-0.00137247
30	26	BB-AS-1	0.209924	0.00165427
30	27	BB-AS-1	0.221926	0.0109204
30	28	BB-AS-1	0.240553	0.0268113
30	29	BB-AS-1	0.274358	0.0578796
30	30	BB-AS-1	0.335299	0.116084
30	31	BB-AS-1	0.445042	0.223091
30	32	BB-AS-1	0.623115	0.398428
30	33	BB-AS-1	0.86971	0.642286
30	34	BB-AS-1	1.15158	0.92142
30	35	BB-AS-1	1.41249	1.17959
30	36	BB-AS-1	1.61117	1.37554
30	37	BB-AS-1	1.75191	1.51354
30	38	BB-AS-1	1.85016	1.60906
30	39	BB-AS-1	1.91818	1.67434
30	40	BB-AS-1	1.95785	1.71128
31	1	GAPDH	0.1419	-0.00185033
31	2	GAPDH	0.14395	-0.00328814
31	3	GAPDH	0.149991	-0.000735655
31	4	GAPDH	0.154825	0.000610436
31	5	GAPDH	0.158336	0.000633409
31	6	GAPDH	0.161716	0.000525519
31	7	GAPDH	0.163811	-0.000867074
31	8	GAPDH	0.168458	0.000291949
31	9	GAPDH	0.171244	-0.000410318
31	10	GAPDH	0.174566	-0.000577052
31	11	GAPDH	0.178334	-0.00029693
31	12	GAPDH	0.182944	0.000825718
31	13	GAPDH	0.190726	0.00511972
31	14	GAPDH	0.203528	0.0144331
31	15	GAPDH	0.225311	0.0327282
31	16	GAPDH	0.263532	0.0674617
31	17	GAPDH	0.3329	0.133341
31	18	GAPDH	0.447927	0.24488
31	19	GAPDH	0.617719	0.411184
31	20	GAPDH	0.833408	0.623385
31	21	GAPDH	1.05897	0.845455
31	22	GAPDH	1.25301	1.03601
31	23	GAPDH	1.40041	1.17992
31	24	GAPDH	1.50731	1.28334
31	25	GAPDH	1.58473	1.35727
31	26	GAPDH	1.6401	1.40915
31	27	GAPDH	1.68136	1.44692
31	28	GAPDH	1.71313	1.4752
31	29	GAPDH	1.73725	1.49583
31	30	GAPDH	1.75321	1.50831
31	31	GAPDH	1.76659	1.5182
31	32	GAPDH	1.7764	1.52453
31	33	GAPDH	1.78417	1.5288
31	34	GAPDH	1.78919	1.53034
31	35	GAPDH	1.79197	1.52962
31	36	GAPDH	1.79442	1.52859
31	37	GAPDH	1.79548	1.52616
31	38	GAPDH	1.79541	1.5226
31	39	GAPDH	1.79457	1.51827
31	40	GAPDH	1.79292	1.51314
32	1	BB-AS-1	0.125635	-0.00506601
32	2	BB-AS-1	0.127342	-0.00569397
32	3	BB-AS-1	0.130964	-0.004407
32	4	BB-AS-1	0.134488	-0.00321867
32	5	BB-AS-1	0.138912	-0.00113031
32	6	BB-AS-1	0.141695	-0.000682131
32	7	BB-AS-1	0.145699	0.000986039
32	8	BB-AS-1	0.148167	0.00111916
32	9	BB-AS-1	0.150583	0.00119933
32	10	BB-AS-1	0.153403	0.00168432
32	11	BB-AS-1	0.156734	0.0026797
32	12	BB-AS-1	0.158184	0.00179487
32	13	BB-AS-1	0.160472	0.00174754
32	14	BB-AS-1	0.161831	0.000770743
32	15	BB-AS-1	0.165427	0.00203192
32	16	BB-AS-1	0.167706	0.00197561
32	17	BB-AS-1	0.169119	0.00105342
32	18	BB-AS-1	0.169945	-0.000456564
32	19	BB-AS-1	0.172645	-9.2052e-05
32	20	BB-AS-1	0.174686	-0.000385516
32	21	BB-AS-1	0.17687	-0.000537136
32	22	BB-AS-1	0.178492	-0.00125086
32	23	BB-AS-1	0.18009	-0.00198751
32	24	BB-AS-1	0.182682	-0.00173112
32	25	BB-AS-1	0.185639	-0.00110957
32	26	BB-AS-1	0.188318	-0.000766005
32	27	BB-AS-1	0.192131	0.000711787
32	28	BB-AS-1	0.201247	0.00749277
32	29	BB-AS-1	0.215032	0.0189424
32	30	BB-AS-1	0.240181	0.0417562
32	31	BB-AS-1	0.289524	0.0887639
32	32	BB-AS-1	0.380661	0.177565
32	33	BB-AS-1	0.532742	0.327311
32	34	BB-AS-1	0.767053	0.559286
32	35	BB-AS-1	1.07216	0.862062
32	36	BB-AS-1	1.39978	1.18734
32	37	BB-AS-1	1.69082	1.47605
32	38	BB-AS-1	1.91454	1.69744
32	39	BB-AS-1	2.07883	1.85939
32	40	BB-AS-1	2.18032	1.95854
33	1	GAPDH	0.109602	0.000894915
33	2	GAPDH	0.111371	-0.000884302
33	3	GAPDH	0.115625	-0.000179579
33	4	GAPDH	0.119662	0.000308617
33	5	GAPDH	0.12369	0.000788177
33	6	GAPDH	0.126954	0.000503508
33	7	GAPDH	0.130207	0.000208215
33	8	GAPDH	0.132582	-0.000966351
33	9	GAPDH	0.135844	-0.00125278
33	10	GAPDH	0.139295	-0.00135023
33	11	GAPDH	0.144086	-0.0001079
33	12	GAPDH	0.149791	0.00204832
33	13	GAPDH	0.160594	0.00930197
33	14	GAPDH	0.178608	0.0237671
33	15	GAPDH	0.209417	0.051028
33	16	GAPDH	0.26639	0.104452
33	17	GAPDH	0.367081	0.201594
33	18	GAPDH	0.529653	0.360617
33	19	GAPDH	0.760252	0.587668
33	20	GAPDH	1.03837	0.862239
33	21	GAPDH	1.31712	1.13744
33	22	GAPDH	1.55744	1.37421
33	23	GAPDH	1.74215	1.55537
33	24	GAPDH	1.87536	1.68503
33	25	GAPDH	1.97701	1.78314
33	26	GAPDH	2.05179	1.85437
33	27	GAPDH	2.10788	1.9069
33	28	GAPDH	2.14973	1.94521
33	29	GAPDH	2.17753	1.96946
33	30	GAPDH	2.20382	1.9922
33	31	GAPDH	2.22062	2.00545
33	32	GAPDH	2.23228	2.01356
33	33	GAPDH	2.23788	2.01562
33	34	GAPDH	2.24377	2.01795
33	35	GAPDH	2.24348	2.01412
33	36	GAPDH	2.24557	2.01266
33	37	GAPDH	2.24549	2.00903
33	38	GAPDH	2.24338	2.00337
33	39	GAPDH	2.24438	2.00082
33	40	GAPDH	2.24749	2.00038
34	1
34	2
34	3
34	4
34	5
34	6
34	7
34	8
34	9
34	10
34	11
34	12
34	13
34	14
34	15
34	16
34	17
34	18
34	19
34	20
34	21
34	22
34	23
34	24
34	25
34	26
34	27
34	28
34	29
34	30
34	31
34	32
34	33
34	34
34	35
34	36
34	37
34	38
34	39
34	40
35	1
35	2
35	3
35	4
35	5
35	6
35	7
35	8
35	9
35	10
35	11
35	12
35	13
35	14
35	15
35	16
35	17
35	18
35	19
35	20
35	21
35	22
35	23
35	24
35	25
35	26
35	27
35	28
35	29
35	30
35	31
35	32
35	33
35	34
35	35
35	36
35	37
35	38
35	39
35	40
36	1
36	2
36	3
36	4
36	5
36	6
36	7
36	8
36	9
36	10
36	11
36	12
36	13
36	14
36	15
36	16
36	17
36	18
36	19
36	20
36	21
36	22
36	23
36	24
36	25
36	26
36	27
36	28
36	29
36	30
36	31
36	32
36	33
36	34
36	35
36	36
36	37
36	38
36	39
36	40
37	1
37	2
37	3
37	4
37	5
37	6
37	7
37	8
37	9
37	10
37	11
37	12
37	13
37	14
37	15
37	16
37	17
37	18
37	19
37	20
37	21
37	22
37	23
37	24
37	25
37	26
37	27
37	28
37	29
37	30
37	31
37	32
37	33
37	34
37	35
37	36
37	37
37	38
37	39
37	40
38	1	BB-AS-1	0.266273	0.00798284
38	2	BB-AS-1	0.26383	0.00165903
38	3	BB-AS-1	0.263119	-0.0029338
38	4	BB-AS-1	0.26752	-0.00241306
38	5	BB-AS-1	0.271676	-0.00213843
38	6	BB-AS-1	0.27655	-0.00114559
38	7	BB-AS-1	0.281907	0.000330466
38	8	BB-AS-1	0.287004	0.00154632
38	9	BB-AS-1	0.290922	0.00158235
38	10	BB-AS-1	0.295991	0.00277102
38	11	BB-AS-1	0.299474	0.00237227
38	12	BB-AS-1	0.302176	0.00119365
38	13	BB-AS-1	0.30662	0.00175567
38	14	BB-AS-1	0.310749	0.00200381
38	15	BB-AS-1	0.313817	0.00119113
38	16	BB-AS-1	0.317313	0.000805674
38	17	BB-AS-1	0.320721	0.000332566
38	18	BB-AS-1	0.32369	-0.000580036
38	19	BB-AS-1	0.326448	-0.0017026
38	20	BB-AS-1	0.330779	-0.00125335
38	21	BB-AS-1	0.334334	-0.00157885
38	22	BB-AS-1	0.337902	-0.00189177
38	23	BB-AS-1	0.343428	-0.00024745
38	24	BB-AS-1	0.351273	0.00371623
38	25	BB-AS-1	0.363428	0.0119898
38	26	BB-AS-1	0.384901	0.0295826
38	27	BB-AS-1	0.422402	0.0632017
38	28	BB-AS-1	0.489918	0.126837
38	29	BB-AS-1	0.605906	0.238944
38	30	BB-AS-1	0.783532	0.412689
38	31	BB-AS-1	1.01576	0.641031
38	32	BB-AS-1	1.26269	0.884081
38	33	BB-AS-1	1.47455	1.09207
38	34	BB-AS-1	1.62941	1.24305
38	35	BB-AS-1	1.73713	1.34688
38	36	BB-AS-1	1.81198	1.41785
38	37	BB-AS-1	1.86676	1.46875
38	38	BB-AS-1	1.90456	1.50267
38	39	BB-AS-1	1.93209	1.52631
38	40	BB-AS-1	1.95016	1.54051
39	1	GAPDH	0.219253	-0.000221988
39	2	GAPDH	0.223302	-0.00195264
39	3	GAPDH	0.231013	-2.2265e-05
39	4	GAPDH	0.236872	5.65038e-05
39	5	GAPDH	0.242922	0.000325903
39	6	GAPDH	0.248883	0.000505851
39	7	GAPDH	0.254294	0.000137376
39	8	GAPDH	0.259477	-0.0004601
39	9	GAPDH	0.265092	-0.000625948
39	10	GAPDH	0.270635	-0.000863471
39	11	GAPDH	0.276469	-0.000809766
39	12	GAPDH	0.284815	0.00175592
39	13	GAPDH	0.295506	0.00666683
39	14	GAPDH	0.312778	0.0181576
39	15	GAPDH	0.341491	0.0410904
39	16	GAPDH	0.391818	0.0856373
39	17	GAPDH	0.47851	0.166549
39	18	GAPDH	0.618641	0.3009
39	19	GAPDH	0.816113	0.492591
39	20	GAPDH	1.0507	0.721399
39	21	GAPDH	1.27921	0.944126
39	22	GAPDH	1.46841	1.12754
39	23	GAPDH	1.60922	1.26258
39	24	GAPDH	1.71136	1.35893
39	25	GAPDH	1.7845	1.42629
39	26	GAPDH	1.83822	1.47424
39	27	GAPDH	1.87878	1.50901
39	28	GAPDH	1.90838	1.53283
39	29	GAPDH	1.92841	1.54708
39	30	GAPDH	1.94351	1.5564
39	31	GAPDH	1.95685	1.56396
39	32	GAPDH	1.96568	1.56701
39	33	GAPDH	1.97131	1.56686
39	34	GAPDH	1.97472	1.56449
39	35	GAPDH	1.97524	1.55923
39	36	GAPDH	1.97512	1.55333
39	37	GAPDH	1.97437	1.5468
39	38	GAPDH	1.97357	1.54022
39	39	GAPDH	1.97245	1.53332
39	40	GAPDH	1.97224	1.52733
40	1	BB-AS-1	0.226213	-0.0140624
40	2	BB-AS-1	0.231354	-0.0144965
40	3	BB-AS-1	0.242284	-0.00914202
40	4	BB-AS-1	0.250477	-0.00652445
40	5	BB-AS-1	0.258738	-0.00383984
40	6	BB-AS-1	0.266335	-0.0018181
40	7	BB-AS-1	0.273489	-0.000240137
40	8	BB-AS-1	0.2805	0.00119546
40	9	BB-AS-1	0.287238	0.00235774
40	10	BB-AS-1	0.29442	0.00396451
40	11	BB-AS-1	0.300409	0.0043781
40	12	BB-AS-1	0.306828	0.00522075
40	13	BB-AS-1	0.311604	0.00442096
40	14	BB-AS-1	0.31712	0.00436128
40	15	BB-AS-1	0.321964	0.00362992
40	16	BB-AS-1	0.327221	0.0033115
40	17	BB-AS-1	0.332361	0.00287572
40	18	BB-AS-1	0.336172	0.00111149
40	19	BB-AS-1	0.342016	0.0013797
40	20	BB-AS-1	0.346939	0.000726601
40	21	BB-AS-1	0.351552	-0.000235311
40	22	BB-AS-1	0.35618	-0.00118328
40	23	BB-AS-1	0.360369	-0.00257005
40	24	BB-AS-1	0.365489	-0.00302562
40	25	BB-AS-1	0.370284	-0.00380604
40	26	BB-AS-1	0.376523	-0.00314259
40	27	BB-AS-1	0.381835	-0.00340627
40	28	BB-AS-1	0.391795	0.000978119
40	29	BB-AS-1	0.406253	0.00985985
40	30	BB-AS-1	0.433134	0.031165
40	31	BB-AS-1	0.479811	0.0722665
40	32	BB-AS-1	0.558691	0.145571
40	33	BB-AS-1	0.687783	0.269087
40	34	BB-AS-1	0.878351	0.45408
40	35	BB-AS-1	1.11589	0.686041
40	36	BB-AS-1	1.35324	0.917815
40	37	BB-AS-1	1.55205	1.11106
40	38	BB-AS-1	1.69686	1.25028
40	39	BB-AS-1	1.79894	1.34679
40	40	BB-AS-1	1.86262	1.40489
41	1	GAPDH	0.248105	-0.00110609
41	2	GAPDH	0.252479	-0.00401029
41	3	GAPDH	0.262327	-0.00144028
41	4	GAPDH	0.271755	0.000709884
41	5	GAPDH	0.279024	0.000701283
41	6	GAPDH	0.285563	-3.74756e-05
41	7	GAPDH	0.29303	0.000150708
41	8	GAPDH	0.300796	0.000639
41	9	GAPDH	0.307566	0.00013118
41	10	GAPDH	0.3143	-0.000412314
41	11	GAPDH	0.321711	-0.000279175
41	12	GAPDH	0.329105	-0.000162816
41	13	GAPDH	0.340312	0.00376541
41	14	GAPDH	0.357222	0.0133981
41	15	GAPDH	0.382229	0.0311266
41	16	GAPDH	0.427155	0.0687747
41	17	GAPDH	0.501925	0.136267
41	18	GAPDH	0.626183	0.253247
41	19	GAPDH	0.806984	0.426771
41	20	GAPDH	1.03237	0.644876
41	21	GAPDH	1.26747	0.872702
41	22	GAPDH	1.46774	1.0657
41	23	GAPDH	1.62195	1.21262
41	24	GAPDH	1.73663	1.32003
41	25	GAPDH	1.81866	1.39478
41	26	GAPDH	1.8767	1.44554
41	27	GAPDH	1.92111	1.48267
41	28	GAPDH	1.95601	1.51029
41	29	GAPDH	1.98203	1.52904
41	30	GAPDH	2.00168	1.54141
41	31	GAPDH	2.01487	1.54732
41	32	GAPDH	2.02627	1.55144
41	33	GAPDH	2.03243	1.55033
41	34	GAPDH	2.03433	1.54495
41	35	GAPDH	2.03872	1.54206
41	36	GAPDH	2.03972	1.53578
41	37	GAPDH	2.03798	1.52676
41	38	GAPDH	2.04077	1.52228
41	39	GAPDH	2.04381	1.51804
41	40	GAPDH	2.04062	1.50757
42	1	BB-AS-1	0.185197	-0.0133938
42	2	BB-AS-1	0.189555	-0.0127022
42	3	BB-AS-1	0.197738	-0.00818559
42	4	BB-AS-1	0.205071	-0.00451902
42	5	BB-AS-1	0.211319	-0.00193692
42	6	BB-AS-1	0.216492	-0.000430203
42	7	BB-AS-1	0.22048	-0.000108393
42	8	BB-AS-1	0.224974	0.000719237
42	9	BB-AS-1	0.230529	0.00260759
42	10	BB-AS-1	0.23365	0.00206305
42	11	BB-AS-1	0.23693	0.00167623
42	12	BB-AS-1	0.2424	0.00348058
42	13	BB-AS-1	0.247334	0.00474803
42	14	BB-AS-1	0.249665	0.0034132
42	15	BB-AS-1	0.253212	0.00329307
42	16	BB-AS-1	0.255824	0.00223939
42	17	BB-AS-1	0.257529	0.000277713
42	18	BB-AS-1	0.261924	0.00100612
42	19	BB-AS-1	0.266191	0.00160714
42	20	BB-AS-1	0.268723	0.000473499
42	21	BB-AS-1	0.272976	0.00105927
42	22	BB-AS-1	0.274555	-0.0010274
42	23	BB-AS-1	0.277696	-0.00155233
42	24	BB-AS-1	0.280163	-0.00275175
42	25	BB-AS-1	0.282994	-0.00358782
42	26	BB-AS-1	0.287175	-0.00307289
42	27	BB-AS-1	0.292422	-0.00149181
42	28	BB-AS-1	0.300915	0.00333507
42	29	BB-AS-1	0.313585	0.0123385
42	30	BB-AS-1	0.339174	0.0342611
42	31	BB-AS-1	0.385732	0.0771525
42	32	BB-AS-1	0.465252	0.153007
42	33	BB-AS-1	0.602837	0.286926
42	34	BB-AS-1	0.807783	0.488205
42	35	BB-AS-1	1.07198	0.748735
42	36	BB-AS-1	1.34833	1.02142
42	37	BB-AS-1	1.58199	1.25141
42	38	BB-AS-1	1.75733	1.42309
42	39	BB-AS-1	1.87904	1.54113
42	40	BB-AS-1	1.95293	1.61136
43	1	GAPDH	0.220559	-0.00102489
43	2	GAPDH	0.224246	-0.00216916
43	3	GAPDH	0.230851	-0.000396773
43	4	GAPDH	0.237293	0.00121291
43	5	GAPDH	0.24146	0.000548399
43	6	GAPDH	0.246561	0.000817136
43	7	GAPDH	0.250071	-0.000505048
43	8	GAPDH	0.253951	-0.0014573
43	9	GAPDH	0.25727	-0.00297034
43	10	GAPDH	0.264713	-0.000359478
43	11	GAPDH	0.273015	0.00311049
43	12	GAPDH	0.28539	0.0106536
43	13	GAPDH	0.305672	0.0261034
43	14	GAPDH	0.340743	0.0563424
43	15	GAPDH	0.404367	0.115134
43	16	GAPDH	0.511908	0.217843
43	17	GAPDH	0.67698	0.378083
43	18	GAPDH	0.891156	0.587427
43	19	GAPDH	1.12533	0.816769
43	20	GAPDH	1.33824	1.02485
43	21	GAPDH	1.50607	1.18784
43	22	GAPDH	1.62453	1.30147
43	23	GAPDH	1.70957	1.38168
43	24	GAPDH	1.77451	1.44179
43	25	GAPDH	1.82111	1.48355
43	26	GAPDH	1.85283	1.51044
43	27	GAPDH	1.87791	1.53069
43	28	GAPDH	1.89908	1.54703
43	29	GAPDH	1.91395	1.55707
43	30	GAPDH	1.92669	1.56498
43	31	GAPDH	1.93306	1.56651
43	32	GAPDH	1.93195	1.56057
43	33	GAPDH	1.93439	1.55818
43	34	GAPDH	1.93625	1.55521
43	35	GAPDH	1.93689	1.55101
43	36	GAPDH	1.93539	1.54469
43	37	GAPDH	1.93686	1.54132
43	38	GAPDH	1.93803	1.53766
43	39	GAPDH	1.93979	1.53459
43	40	GAPDH	1.9384	1.52837
44	1	BB-AS-1	0.113921	-0.00803878
44	2	BB-AS-1	0.116284	-0.00704526
44	3	BB-AS-1	0.120204	-0.00449377
44	4	BB-AS-1	0.122553	-0.00351376
44	5	BB-AS-1	0.124933	-0.00250282
44	6	BB-AS-1	0.127263	-0.00154168
44	7	BB-AS-1	0.129436	-0.000737312
44	8	BB-AS-1	0.130688	-0.000853536
44	9	BB-AS-1	0.133666	0.000755511
44	10	BB-AS-1	0.136742	0.00246289
44	11	BB-AS-1	0.138787	0.00313836
44	12	BB-AS-1	0.140441	0.00342398
44	13	BB-AS-1	0.140703	0.00231687
44	14	BB-AS-1	0.142263	0.0025084
44	15	BB-AS-1	0.144594	0.00347054
44	16	BB-AS-1	0.14487	0.00237758
44	17	BB-AS-1	0.145516	0.00165452
44	18	BB-AS-1	0.146359	0.00112859
44	19	BB-AS-1	0.14748	0.000880682
44	20	BB-AS-1	0.149257	0.0012894
44	21	BB-AS-1	0.149399	6.29155e-05
44	22	BB-AS-1	0.150167	-0.000538565
44	23	BB-AS-1	0.150059	-0.00201516
44	24	BB-AS-1	0.15086	-0.00258282
44	25	BB-AS-1	0.152824	-0.00198744
44	26	BB-AS-1	0.153185	-0.00299567
44	27	BB-AS-1	0.155344	-0.00220591
44	28	BB-AS-1	0.159416	0.000498196
44	29	BB-AS-1	0.163506	0.00321941
44	30	BB-AS-1	0.173871	0.0122147
44	31	BB-AS-1	0.191073	0.0280488
44	32	BB-AS-1	0.223015	0.0586219
44	33	BB-AS-1	0.285621	0.119858
44	34	BB-AS-1	0.393089	0.225958
44	35	BB-AS-1	0.562448	0.393948
44	36	BB-AS-1	0.796587	0.626719
44	37	BB-AS-1	1.0584	0.887163
44	38	BB-AS-1	1.29047	1.11787
44	39	BB-AS-1	1.46263	1.28866
44	40	BB-AS-1	1.57105	1.39571
45	1	GAPDH	0.0943335	-0.00010877
45	2	GAPDH	0.0964123	-0.000484725
45	3	GAPDH	0.0988017	-0.000550058
45	4	GAPDH	0.101143	-0.000663924
45	5	GAPDH	0.104592	0.000331147
45	6	GAPDH	0.107315	0.000598974
45	7	GAPDH	0.109958	0.000787564
45	8	GAPDH	0.11181	0.000184858
45	9	GAPDH	0.114014	-6.58981e-05
45	10	GAPDH	0.116628	9.33293e-05
45	11	GAPDH	0.118673	-0.000316168
45	12	GAPDH	0.121044	-0.000399823
45	13	GAPDH	0.127608	0.00370861
45	14	GAPDH	0.14012	0.0137665
45	15	GAPDH	0.161039	0.0322303
45	16	GAPDH	0.198768	0.0675053
45	17	GAPDH	0.26776	0.134042
45	18	GAPDH	0.385765	0.249593
45	19	GAPDH	0.561709	0.423082
45	20	GAPDH	0.788294	0.647212
45	21	GAPDH	1.02662	0.883088
45	22	GAPDH	1.23541	1.08941
45	23	GAPDH	1.3921	1.24366
45	24	GAPDH	1.50505	1.35415
45	25	GAPDH	1.5841	1.43075
45	26	GAPDH	1.63787	1.48206
45	27	GAPDH	1.68002	1.52175
45	28	GAPDH	1.71007	1.54935
45	29	GAPDH	1.73259	1.56942
45	30	GAPDH	1.75032	1.58469
45	31	GAPDH	1.76335	1.59527
45	32	GAPDH	1.77297	1.60243
45	33	GAPDH	1.77969	1.6067
45	34	GAPDH	1.78436	1.60891
45	35	GAPDH	1.78501	1.60711
45	36	GAPDH	1.78513	1.60477
45	37	GAPDH	1.78561	1.6028
45	38	GAPDH	1.78591	1.60064
45	39	GAPDH	1.78436	1.59664
45	40	GAPDH	1.78381	1.59364
46	1
46	2
46	3
46	4
46	5
46	6
46	7
46	8
46	9
46	10
46	11
46	12
46	13
46	14
46	15
46	16
46	17
46	18
46	19
46	20
46	21
46	22
46	23
46	24
46	25
46	26
46	27
46	28
46	29
46	30
46	31
46	32
46	33
46	34
46	35
46	36
46	37
46	38
46	39
46	40
47	1
47	2
47	3
47	4
47	5
47	6
47	7
47	8
47	9
47	10
47	11
47	12
47	13
47	14
47	15
47	16
47	17
47	18
47	19
47	20
47	21
47	22
47	23
47	24
47	25
47	26
47	27
47	28
47	29
47	30
47	31
47	32
47	33
47	34
47	35
47	36
47	37
47	38
47	39
47	40
48	1
48	2
48	3
48	4
48	5
48	6
48	7
48	8
48	9
48	10
48	11
48	12
48	13
48	14
48	15
48	16
48	17
48	18
48	19
48	20
48	21
48	22
48	23
48	24
48	25
48	26
48	27
48	28
48	29
48	30
48	31
48	32
48	33
48	34
48	35
48	36
48	37
48	38
48	39
48	40
49	1
49	2
49	3
49	4
49	5
49	6
49	7
49	8
49	9
49	10
49	11
49	12
49	13
49	14
49	15
49	16
49	17
49	18
49	19
49	20
49	21
49	22
49	23
49	24
49	25
49	26
49	27
49	28
49	29
49	30
49	31
49	32
49	33
49	34
49	35
49	36
49	37
49	38
49	39
49	40
50	1	BB-AS-1	0.209081	-0.0123907
50	2	BB-AS-1	0.215783	-0.0136481
[truncated: 1,878 more rows]

## Sheet: Results
16个中14个CA>N,而且差异很明显,加上7.2总共8个均为CA>N
Well	Well Position	Sample Name	Target Name	Task	Reporter	Quencher	RQ	CT	Ct Mean	Delta Ct Mean	Delta Delta Ct	2^(-ddCT)	Automatic Ct Threshold	Ct Threshold	Automatic Baseline	Baseline Start	Baseline End	Efficiency	Tm1	Tm2	Tm3	Custom1	Custom2	Custom3	Custom4	Custom5	Custom6	MTP
2	A2	2CA	BB-AS-1	UNKNOWN	SYBR	None	113.271	25.013	25.0132	8.48678			TRUE	0.0907596	TRUE	3	21	1	80.8275									N
3	A3	2CA	GAPDH	UNKNOWN	SYBR	None		16.526	16.5265		-6.82364	113.271	TRUE	0.140416	TRUE	3	12	1	83.3775									N
4	A4	2N	BB-AS-1	UNKNOWN	SYBR	None	1	32.248	32.2481	15.3104			TRUE	0.0907596	TRUE	3	28	1	80.8275									N
5	A5	2N	GAPDH	UNKNOWN	SYBR	None		16.938	16.9377				TRUE	0.140416	TRUE	3	12	1	83.4755									N
6	A6	20CA	BB-AS-1	UNKNOWN	SYBR	None	1.14667	29.815	29.8155	15.113			TRUE	0.0907596	TRUE	3	26	1	80.9256									N
7	A7	20CA	GAPDH	UNKNOWN	SYBR	None		14.703	14.7025		1.67237	0.313737	TRUE	0.140416	TRUE	3	10	1	83.4755	73.1778								Y
8	A8	20N	BB-AS-1	UNKNOWN	SYBR	None	3.65487	30.208	30.2079	13.4406			TRUE	0.0907596	TRUE	3	26	1	80.8275									N
9	A9	20N	GAPDH	UNKNOWN	SYBR	None		16.767	16.7673				TRUE	0.140416	TRUE	3	12	1	83.4755									N
14	B2	3CA	BB-AS-1	UNKNOWN	SYBR	None	183.903	24.371	24.3712	7.78762			TRUE	0.0907596	TRUE	3	20	1	80.8275									N
15	B3	3CA	GAPDH	UNKNOWN	SYBR	None		16.584	16.5836		-6.68271	102.73	TRUE	0.140416	TRUE	3	12	1	83.3775									N
16	B4	3N	BB-AS-1	UNKNOWN	SYBR	None	1.79016	31.382	31.3818	14.4703			TRUE	0.0907596	TRUE	3	27	1	80.9256									N
17	B5	3N	GAPDH	UNKNOWN	SYBR	None		16.911	16.9115				TRUE	0.140416	TRUE	3	12	1	83.3775									N
18	B6	43CA	BB-AS-1	UNKNOWN	SYBR	None	75.1812	25.228	25.2284	9.07812			TRUE	0.0907596	TRUE	3	21	1	80.9256									N
19	B7	43CA	GAPDH	UNKNOWN	SYBR	None		16.15	16.1503		-4.74581	26.8306	TRUE	0.140416	TRUE	3	11	1	83.4755									N
20	B8	43N	BB-AS-1	UNKNOWN	SYBR	None	2.80207	30.856	30.8559	13.8239			TRUE	0.0907596	TRUE	3	27	1	80.9256									N
21	B9	43N	GAPDH	UNKNOWN	SYBR	None		17.032	17.032				TRUE	0.140416	TRUE	3	12	1	83.5736									N
26	C2	4CA	BB-AS-1	UNKNOWN	SYBR	None	516.958	24.673	24.6735	6.29651			TRUE	0.0907596	TRUE	3	21	1	80.8275									N
27	C3	4CA	GAPDH	UNKNOWN	SYBR	None		18.377	18.377		-7.51909	183.431	TRUE	0.140416	TRUE	3	14	1	83.3775									N
28	C4	4N	BB-AS-1	UNKNOWN	SYBR	None	2.81828	31.145	31.145	13.8156			TRUE	0.0907596	TRUE	3	27	1	80.9256									N
29	C5	4N	GAPDH	UNKNOWN	SYBR	None		17.329	17.3294				TRUE	0.140416	TRUE	3	13	1	83.4755									N
30	C6	45CA	BB-AS-1	UNKNOWN	SYBR	None	6.50171	29.655	29.6551	12.6096			TRUE	0.0907596	TRUE	3	25	1	80.9256									N
31	C7	45CA	GAPDH	UNKNOWN	SYBR	None		17.045	17.0455		-2.01171	4.03261	TRUE	0.140416	TRUE	3	12	1	83.5736									N
32	C8	45N	BB-AS-1	UNKNOWN	SYBR	None	1.61228	31.046	31.0457	14.6213			TRUE	0.0907596	TRUE	3	27	1	81.0237									N
33	C9	45N	GAPDH	UNKNOWN	SYBR	None		16.424	16.4244				TRUE	0.140416	TRUE	3	12	1	83.4755									N
38	D2	5CA	BB-AS-1	UNKNOWN	SYBR	None	22.8562	27.515	27.5147	10.7959			TRUE	0.0907596	TRUE	3	23	1	80.6314	86.3197								Y
39	D3	5CA	GAPDH	UNKNOWN	SYBR	None		16.719	16.7188		-3.52112	11.4806	TRUE	0.140416	TRUE	3	12	1	83.3775									N
40	D4	5N	BB-AS-1	UNKNOWN	SYBR	None	1.99086	31.32	31.3199	14.317			TRUE	0.0907596	TRUE	3	27	1	80.8275									N
41	D5	5N	GAPDH	UNKNOWN	SYBR	None		17.003	17.0029				TRUE	0.140416	TRUE	3	12	1	83.4755									N
42	D6	46CA	BB-AS-1	UNKNOWN	SYBR	None	0.628032	31.248	31.2482	15.9815			TRUE	0.0907596	TRUE	3	27	1	81.0237									N
43	D7	46CA	GAPDH	UNKNOWN	SYBR	None		15.267	15.2667		0.409678	0.752792	TRUE	0.140416	TRUE	3	11	1	83.5736									N
44	D8	46N	BB-AS-1	UNKNOWN	SYBR	None	0.83427	32.605	32.6052	15.5718			TRUE	0.0907596	TRUE	3	28	1	80.9256									N
45	D9	46N	GAPDH	UNKNOWN	SYBR	None		17.033	17.0333				TRUE	0.140416	TRUE	3	12	1	83.5736									N
50	E2	6CA	BB-AS-1	UNKNOWN	SYBR	None	96.3091	24.976	24.9761	8.72082			TRUE	0.0907596	TRUE	3	21	1	80.7295									N
51	E3	6CA	GAPDH	UNKNOWN	SYBR	None		16.255	16.2553		-4.18872	18.236	TRUE	0.140416	TRUE	3	12	1	83.4755	72.9816								Y
52	E4	6N	BB-AS-1	UNKNOWN	SYBR	None	5.28126	30.342	30.3422	12.9095			TRUE	0.0907596	TRUE	3	26	1	80.7295									N
53	E5	6N	GAPDH	UNKNOWN	SYBR	None		17.433	17.4327				TRUE	0.140416	TRUE	3	13	1	83.4755									N
54	E6	48CA	BB-AS-1	UNKNOWN	SYBR	None	37.4458	25.496	25.496	10.0837			TRUE	0.0907596	TRUE	3	21	1	81.0237									N
55	E7	48CA	GAPDH	UNKNOWN	SYBR	None		15.412	15.4123		-3.18397	9.08805	TRUE	0.140416	TRUE	3	11	1	83.5736									N
56	E8	48N	BB-AS-1	UNKNOWN	SYBR	None	4.12033	30.208	30.2083	13.2677			TRUE	0.0907596	TRUE	3	26	1	81.1218									N
57	E9	48N	GAPDH	UNKNOWN	SYBR	None		16.941	16.9406				TRUE	0.140416	TRUE	3	12	1	83.5736									N
62	F2	15CA	BB-AS-1	UNKNOWN	SYBR	None	26.003	27.03	27.03	10.6098			TRUE	0.0907596	TRUE	3	23	1	80.8275									N
63	F3	15CA	GAPDH	UNKNOWN	SYBR	None		16.42	16.4202		-1.46957	2.7694	TRUE	0.140416	TRUE	3	12	1	83.4755									N
64	F4	15N	BB-AS-1	UNKNOWN	SYBR	None	9.3894	29.824	29.8241	12.0794			TRUE	0.0907596	TRUE	3	25	1	80.9256									N
65	F5	15N	GAPDH	UNKNOWN	SYBR	None		17.745	17.7447				TRUE	0.140416	TRUE	3	13	1	83.4755									N
66	F6	50CA	BB-AS-1	UNKNOWN	SYBR	None	69.7374	25.824	25.8244	9.18656			TRUE	0.0907596	TRUE	3	22	1	80.8275									N
67	F7	50CA	GAPDH	UNKNOWN	SYBR	None		16.638	16.6378		-5.3565	40.9702	TRUE	0.140416	TRUE	3	12	1	83.5736									N
68	F8	50N	BB-AS-1	UNKNOWN	SYBR	None	1.70215	31.396	31.3958	14.5431			TRUE	0.0907596	TRUE	3	27	1	80.8275									N
69	F9	50N	GAPDH	UNKNOWN	SYBR	None		16.853	16.8527				TRUE	0.140416	TRUE	3	12	1	83.4755									N
74	G2	16CA	BB-AS-1	UNKNOWN	SYBR	None	10.5824	29.582	29.5824	11.9068			TRUE	0.0907596	TRUE	3	25	1	80.7295									N
75	G3	16CA	GAPDH	UNKNOWN	SYBR	None		17.676	17.6756		-2.59177	6.02838	TRUE	0.140416	TRUE	3	13	1	83.3775									N
76	G4	16N	BB-AS-1	UNKNOWN	SYBR	None	1.75543	31.131	31.131	14.4986			TRUE	0.0907596	TRUE	3	27	1	80.9256									N
77	G5	16N	GAPDH	UNKNOWN	SYBR	None		16.632	16.6324				TRUE	0.140416	TRUE	3	12	1	83.4755									N
78	G6	39CA	BB-AS-1	UNKNOWN	SYBR	None	30.3885	27.116	27.1156	10.385			TRUE	0.0907596	TRUE	3	23	1	81.0237									N
79	G7	39CA	GAPDH	UNKNOWN	SYBR	None		16.731	16.7307		-4.61949	24.5813	TRUE	0.140416	TRUE	3	12	1	83.4755									N
80	G8	39N	BB-AS-1	UNKNOWN	SYBR	None	1.23625	32.848	32.8476	15.0045			TRUE	0.0907596	TRUE	3	28	1	81.0237									N
81	G9	39N	GAPDH	UNKNOWN	SYBR	None		17.843	17.8431				TRUE	0.140416	TRUE	3	13	1	83.4755									N
86	H2	17CA	BB-AS-1	UNKNOWN	SYBR	None	561.626	22.019	22.0191	6.17695			TRUE	0.0907596	TRUE	3	18	1	80.8275									N
87	H3	17CA	GAPDH	UNKNOWN	SYBR	None		15.842	15.8421		-7.16482	143.491	TRUE	0.140416	TRUE	3	11	1	83.2794									N
88	H4	17N	BB-AS-1	UNKNOWN	SYBR	None	3.91402	30.458	30.4576	13.3418			TRUE	0.0907596	TRUE	3	26	1	80.9256									N
89	H5	17N	GAPDH	UNKNOWN	SYBR	None		17.116	17.1159				TRUE	0.140416	TRUE	3	12	1	83.4755									N
90	H6	42CA	BB-AS-1	UNKNOWN	SYBR	None	300.659	23.786	23.7865	7.07844			TRUE	0.0907596	TRUE	3	20	1	81.0237									N
91	H7	42CA	GAPDH	UNKNOWN	SYBR	None		16.708	16.7081		-6.35727	81.9837	TRUE	0.140416	TRUE	3	12	1	83.4755									N
92	H8	42N	BB-AS-1	UNKNOWN	SYBR	None	3.6673	30.881	30.881	13.4357			TRUE	0.0907596	TRUE	3	27	1	81.0237									N
93	H9	42N	GAPDH	UNKNOWN	SYBR	None		17.445	17.4453				TRUE	0.140416	TRUE	3	13	1	83.4755									N
2	A2	22CA	BB-AS1	UNKNOWN	SYBR	None	5.88332	29.728	29.7284	13.2367			TRUE	0.134271	3	25	1	80.8233									N	N	N	N	N
3	A3	22CA	GAPDH	UNKNOWN	SYBR	None		16.492	16.4917		-2.55663	5.88332	TRUE	0.138815	3	12	1	83.3727									N	N	N	N	N
4	A4	22N	BB-AS1	UNKNOWN	SYBR	None	1	32.482	32.4821	15.7933			TRUE	0.134271	3	28	1	80.8233									N	N	N	N	N
5	A5	22N	GAPDH	UNKNOWN	SYBR	None		16.689	16.6888				TRUE	0.138815	3	12	1	83.4707									N	N	N	N	N
14	B2	25CA	BB-AS1	UNKNOWN	SYBR	None	28.7405	25.676	25.6761	10.9483			TRUE	0.134271	3	21	1	80.8233									N	N	N	N	N
15	B3	25CA	GAPDH	UNKNOWN	SYBR	None		14.728	14.7277		-2.10241	4.29426	TRUE	0.138815	3	10	1	83.3727									N	N	N	N	N
16	B4	25N	BB-AS1	UNKNOWN	SYBR	None	6.69279	30.161	30.1613	13.0507			TRUE	0.134271	3	25	1	80.8233									N	N	N	N	N
17	B5	25N	GAPDH	UNKNOWN	SYBR	None		17.111	17.1106				TRUE	0.138815	3	12	1	83.4707									N	N	N	N	N
26	C2	26CA	BB-AS1	UNKNOWN	SYBR	None	290.084	26.208	26.2077	7.61302			TRUE	0.134271	3	22	1	80.9214									N	N	N	N	N
27	C3	26CA	GAPDH	UNKNOWN	SYBR	None		18.595	18.5947		-4.49758	22.5895	TRUE	0.138815	3	14	1	83.3727	72.685								N	N	N	N	Y
28	C4	26N	BB-AS1	UNKNOWN	SYBR	None	12.8415	29.174	29.1739	12.1106			TRUE	0.134271	3	24	1	80.9214									N	N	N	N	N
29	C5	26N	GAPDH	UNKNOWN	SYBR	None		17.063	17.0633				TRUE	0.138815	3	12	1	83.3727									N	N	N	N	N
38	D2	28CA	BB-AS1	UNKNOWN	SYBR	None	7.11755	29.663	29.6628	12.962			TRUE	0.134271	3	25	1	80.9214									N	N	N	N	N
39	D3	28CA	GAPDH	UNKNOWN	SYBR	None		16.701	16.7008		-0.112661	1.08122	TRUE	0.138815	3	12	1	83.3727	86.6084								N	N	N	N	Y
40	D4	28N	BB-AS1	UNKNOWN	SYBR	None	6.58288	30.745	30.745	13.0746			TRUE	0.134271	3	26	1	81.0194									N	N	N	N	N
41	D5	28N	GAPDH	UNKNOWN	SYBR	None		17.67	17.6703				TRUE	0.138815	3	13	1	83.5688									N	N	N	N	N
50	E2	31CA	BB-AS1	UNKNOWN	SYBR	None	18.3556	27.543	27.543	11.5952			TRUE	0.134271	3	23	1	80.9214									N	N	N	N	N
51	E3	31CA	GAPDH	UNKNOWN	SYBR	None		15.948	15.9478		-0.96137	1.94716	TRUE	0.138815	3	11	1	83.4707									N	N	N	N	N
52	E4	31N	BB-AS1	UNKNOWN	SYBR	None	9.42688	30.061	30.0611	12.5566			TRUE	0.134271	3	25	1	80.9214									N	N	N	N	N
53	E5	31N	GAPDH	UNKNOWN	SYBR	None		17.505	17.5046				TRUE	0.138815	3	13	1	83.5688									N	N	N	N	N
62	F2	33CA	BB-AS1	UNKNOWN	SYBR	None	139.649	25.435	25.4351	8.66768			TRUE	0.134271	3	21	1	80.9214									N	N	N	N	N
63	F3	33CA	GAPDH	UNKNOWN	SYBR	None		16.767	16.7674		-4.81762	28.1999	TRUE	0.138815	3	12	1	83.4707									N	N	N	N	N
64	F4	33N	BB-AS1	UNKNOWN	SYBR	None	4.95212	31.383	31.3833	13.4853			TRUE	0.134271	3	26	1	80.9214									N	N	N	N	N
65	F5	33N	GAPDH	UNKNOWN	SYBR	None		17.898	17.898				TRUE	0.138815	3	13	1	83.4707									N	N	N	N	N
74	G2	37CA	BB-AS1	UNKNOWN	SYBR	None	39.453	27.987	27.9871	10.4913			TRUE	0.134271	3	23	1	80.8233									N	N	N	N	N
75	G3	37CA	GAPDH	UNKNOWN	SYBR	None		17.496	17.4958		-3.57664	11.9309	TRUE	0.138815	3	13	1	83.4707									N	N	N	N	N
76	G4	37N	BB-AS1	UNKNOWN	SYBR	None	3.30678	31.124	31.1244	14.0679			TRUE	0.134271	3	26	1	80.8233									N	N	N	N	N
77	G5	37N	GAPDH	UNKNOWN	SYBR	None		17.056	17.0565				TRUE	0.138815	3	12	1	83.4707									N	N	N	N	N
86	H2	38CA	BB-AS1	UNKNOWN	SYBR	None	101.501	25.547	25.5472	9.12799			TRUE	0.134271	3	21	1	80.6272									N	N	N	N	N
87	H3	38CA	GAPDH	UNKNOWN	SYBR	None		16.419	16.4192		-6.9023	119.619	TRUE	0.138815	3	12	1	83.3727									N	N	N	N	N
88	H4	38N	BB-AS1	UNKNOWN	SYBR	None	0.848542	33.327	33.3275	16.0303			TRUE	0.134271	3	29	1	80.7253									N	N	N	N	N
89	H5	38N	GAPDH	UNKNOWN	SYBR	None		17.297	17.2972				TRUE	0.138815	3	12	1	83.3727									N	N	N	N	N
