# Supplementary material for: Transcriptome profiling and co-expression network analysis of lncRNAs and mRNAs in colorectal cancer by RNA sequencing
Source: BMC Cancer. 2022 Jul 16;22:780. doi: 10.1186/s12885-022-09878-6 (PMC9288709; doi:10.1186/s12885-022-09878-6)
Supplement: Supplementary file 1 — Additional file 1. RT-qPCR result s of lncRNAs and mRNAs. [file 12885_2022_9878_MOESM1_ESM.zip › íúsupplementary qPCR raw data/MAFG-AS1/2016-07-06 PM MAF-AS152956-ViiA7-export.xls]

## Sheet: Sample Setup
Block Type	96-Well Block (0.2mL)
Calibration is expired	No
Calibration performed on	2013-06-19 17:08:17 PM CST
Calibration Background is expired	No
Calibration Background performed on	2016-04-21 14:54:21 PM CST
Calibration CY5 is expired	Yes
Calibration CY5 performed on	2015-04-24 21:34:58 PM CST
Calibration FAM is expired	No
Calibration FAM performed on	2016-04-21 15:19:57 PM CST
Calibration MELTDOCTOR is expired	Yes
Calibration MELTDOCTOR performed on	2013-06-19 17:08:16 PM CST
Calibration NED is expired	No
Calibration NED performed on	2016-04-21 15:45:46 PM CST
Calibration ROI is expired	No
Calibration ROI performed on	2016-04-21 14:45:24 PM CST
Calibration ROX is expired	No
Calibration ROX performed on	2016-04-21 15:37:01 PM CST
Calibration SYBR is expired	No
Calibration SYBR performed on	2016-04-21 15:54:32 PM CST
Calibration TAMRA is expired	No
Calibration TAMRA performed on	2016-04-21 15:11:48 PM CST
Calibration Uniformity is expired	No
Calibration Uniformity performed on	2016-04-21 15:02:46 PM CST
Calibration VIC is expired	No
Calibration VIC performed on	2016-04-21 15:28:24 PM CST
Chemistry	SYBR_GREEN
Experiment File Name	D:\Documents and Settings\INSTR-ADMIN\Desktop\TOUJING\Guodandan Lnc\2016-07-06 MAF-AS152956.eds
Experiment Name	2016-07-06 MAF-AS152956
Experiment Run End Time	2016-07-06 16:45:42 PM CST
Experiment Type	Comparative Cт (ΔΔCт)
Instrument Name	278990028
Instrument Serial Number	278990028
Instrument Type	ViiA 7
Passive Reference	ROX
Quantification Cycle Method	Ct
Signal Smoothing On	false
Stage/ Cycle where Analysis is performed	Stage 2, Step 2
Well	Well Position	Sample Name	Sample Color	Biogroup Name	Biogroup Color	Target Name	Target Color	Task	Reporter	Quencher	Quantity	Comments
1	A1
2	A2	3CA	RGB(176,23,31)			MAF-AS	RGB(0,0,255)	UNKNOWN	SYBR	None
3	A3	3CA	RGB(176,23,31)			GAPDH	RGB(176,23,31)	UNKNOWN	SYBR	None
4	A4	3N	RGB(0,245,255)			MAF-AS	RGB(0,0,255)	UNKNOWN	SYBR	None
5	A5	3N	RGB(0,245,255)			GAPDH	RGB(176,23,31)	UNKNOWN	SYBR	None
6	A6
7	A7
8	A8
9	A9
10	A10
11	A11
12	A12
13	B1
14	B2	4CA	RGB(0,0,255)			MAF-AS	RGB(0,0,255)	UNKNOWN	SYBR	None
15	B3	4CA	RGB(0,0,255)			GAPDH	RGB(176,23,31)	UNKNOWN	SYBR	None
16	B4	4N	RGB(238,220,130)			MAF-AS	RGB(0,0,255)	UNKNOWN	SYBR	None
17	B5	4N	RGB(238,220,130)			GAPDH	RGB(176,23,31)	UNKNOWN	SYBR	None
18	B6
19	B7
20	B8
21	B9
22	B10
23	B11
24	B12
25	C1
26	C2	5CA	RGB(0,139,69)			MAF-AS	RGB(0,0,255)	UNKNOWN	SYBR	None
27	C3	5CA	RGB(0,139,69)			GAPDH	RGB(176,23,31)	UNKNOWN	SYBR	None
28	C4	5N	RGB(255,127,0)			MAF-AS	RGB(0,0,255)	UNKNOWN	SYBR	None
29	C5	5N	RGB(255,127,0)			GAPDH	RGB(176,23,31)	UNKNOWN	SYBR	None
30	C6
31	C7
32	C8
33	C9
34	C10
35	C11
36	C12
37	D1
38	D2	6CA	RGB(238,238,0)			MAF-AS	RGB(0,0,255)	UNKNOWN	SYBR	None
39	D3	6CA	RGB(238,238,0)			GAPDH	RGB(176,23,31)	UNKNOWN	SYBR	None
40	D4	6N	RGB(142,142,56)			MAF-AS	RGB(0,0,255)	UNKNOWN	SYBR	None
41	D5	6N	RGB(142,142,56)			GAPDH	RGB(176,23,31)	UNKNOWN	SYBR	None
42	D6
43	D7
44	D8
45	D9
46	D10
47	D11
48	D12
49	E1
50	E2	15CA	RGB(139,137,112)			MAF-AS	RGB(0,0,255)	UNKNOWN	SYBR	None
51	E3	15CA	RGB(139,137,112)			GAPDH	RGB(176,23,31)	UNKNOWN	SYBR	None
52	E4	15N	RGB(238,44,44)			MAF-AS	RGB(0,0,255)	UNKNOWN	SYBR	None
53	E5	15N	RGB(238,44,44)			GAPDH	RGB(176,23,31)	UNKNOWN	SYBR	None
54	E6
55	E7
56	E8
57	E9
58	E10
59	E11
60	E12
61	F1
62	F2	16CA	RGB(238,121,66)			MAF-AS	RGB(0,0,255)	UNKNOWN	SYBR	None
63	F3	16CA	RGB(238,121,66)			GAPDH	RGB(176,23,31)	UNKNOWN	SYBR	None
64	F4	16N	RGB(51,161,201)			MAF-AS	RGB(0,0,255)	UNKNOWN	SYBR	None
65	F5	16N	RGB(51,161,201)			GAPDH	RGB(176,23,31)	UNKNOWN	SYBR	None
66	F6
67	F7
68	F8
69	F9
70	F10
71	F11
72	F12
73	G1
74	G2	17CA	RGB(142,56,142)			MAF-AS	RGB(0,0,255)	UNKNOWN	SYBR	None
75	G3	17CA	RGB(142,56,142)			GAPDH	RGB(176,23,31)	UNKNOWN	SYBR	None
76	G4	17N	RGB(238,18,137)			MAF-AS	RGB(0,0,255)	UNKNOWN	SYBR	None
77	G5	17N	RGB(238,18,137)			GAPDH	RGB(176,23,31)	UNKNOWN	SYBR	None
78	G6
79	G7
80	G8
81	G9
82	G10
83	G11
84	G12
85	H1
86	H2	20CA	RGB(198,113,113)			MAF-AS	RGB(0,0,255)	UNKNOWN	SYBR	None
87	H3	20CA	RGB(198,113,113)			GAPDH	RGB(176,23,31)	UNKNOWN	SYBR	None
88	H4	20N	RGB(176,23,31)			MAF-AS	RGB(0,0,255)	UNKNOWN	SYBR	None
89	H5	20N	RGB(176,23,31)			GAPDH	RGB(176,23,31)	UNKNOWN	SYBR	None
90	H6
91	H7
92	H8
93	H9
94	H10
95	H11
96	H12

## Sheet: Amplification Data
Block Type	96-Well Block (0.2mL)
Calibration is expired	No
Calibration performed on	2013-06-19 17:08:17 PM CST
Calibration Background is expired	No
Calibration Background performed on	2016-04-21 14:54:21 PM CST
Calibration CY5 is expired	Yes
Calibration CY5 performed on	2015-04-24 21:34:58 PM CST
Calibration FAM is expired	No
Calibration FAM performed on	2016-04-21 15:19:57 PM CST
Calibration MELTDOCTOR is expired	Yes
Calibration MELTDOCTOR performed on	2013-06-19 17:08:16 PM CST
Calibration NED is expired	No
Calibration NED performed on	2016-04-21 15:45:46 PM CST
Calibration ROI is expired	No
Calibration ROI performed on	2016-04-21 14:45:24 PM CST
Calibration ROX is expired	No
Calibration ROX performed on	2016-04-21 15:37:01 PM CST
Calibration SYBR is expired	No
Calibration SYBR performed on	2016-04-21 15:54:32 PM CST
Calibration TAMRA is expired	No
Calibration TAMRA performed on	2016-04-21 15:11:48 PM CST
Calibration Uniformity is expired	No
Calibration Uniformity performed on	2016-04-21 15:02:46 PM CST
Calibration VIC is expired	No
Calibration VIC performed on	2016-04-21 15:28:24 PM CST
Chemistry	SYBR_GREEN
Experiment File Name	D:\Documents and Settings\INSTR-ADMIN\Desktop\TOUJING\Guodandan Lnc\2016-07-06 MAF-AS152956.eds
Experiment Name	2016-07-06 MAF-AS152956
Experiment Run End Time	2016-07-06 16:45:42 PM CST
Experiment Type	Comparative Cт (ΔΔCт)
Instrument Name	278990028
Instrument Serial Number	278990028
Instrument Type	ViiA 7
Passive Reference	ROX
Quantification Cycle Method	Ct
Signal Smoothing On	false
Stage/ Cycle where Analysis is performed	Stage 2, Step 2
Well	Cycle	Target Name	Rn	Delta Rn
1	1
1	2
1	3
1	4
1	5
1	6
1	7
1	8
1	9
1	10
1	11
1	12
1	13
1	14
1	15
1	16
1	17
1	18
1	19
1	20
1	21
1	22
1	23
1	24
1	25
1	26
1	27
1	28
1	29
1	30
1	31
1	32
1	33
1	34
1	35
1	36
1	37
1	38
1	39
1	40
2	1	MAF-AS	0.154409	-0.0072319
2	2	MAF-AS	0.158418	-0.00735871
2	3	MAF-AS	0.165778	-0.00413478
2	4	MAF-AS	0.171394	-0.00265494
2	5	MAF-AS	0.17635	-0.00183402
2	6	MAF-AS	0.182523	0.000202764
2	7	MAF-AS	0.186967	0.000511152
2	8	MAF-AS	0.191543	0.000951206
2	9	MAF-AS	0.195643	0.000915466
2	10	MAF-AS	0.200781	0.00191712
2	11	MAF-AS	0.204987	0.00198811
2	12	MAF-AS	0.20936	0.00222484
2	13	MAF-AS	0.214284	0.00301334
2	14	MAF-AS	0.218595	0.00318819
2	15	MAF-AS	0.221513	0.00196986
2	16	MAF-AS	0.224383	0.000704238
2	17	MAF-AS	0.227772	-4.20344e-05
2	18	MAF-AS	0.231064	-0.000886118
2	19	MAF-AS	0.233835	-0.00225083
2	20	MAF-AS	0.238562	-0.00165986
2	21	MAF-AS	0.241898	-0.00245943
2	22	MAF-AS	0.246751	-0.0017424
2	23	MAF-AS	0.252707	7.81312e-05
2	24	MAF-AS	0.261424	0.00465886
2	25	MAF-AS	0.27666	0.0157594
2	26	MAF-AS	0.304651	0.0396139
2	27	MAF-AS	0.353447	0.084274
2	28	MAF-AS	0.43812	0.164812
2	29	MAF-AS	0.579881	0.302437
2	30	MAF-AS	0.793485	0.511905
2	31	MAF-AS	1.06731	0.781597
2	32	MAF-AS	1.35993	1.07008
2	33	MAF-AS	1.62014	1.32615
2	34	MAF-AS	1.81976	1.52164
2	35	MAF-AS	1.95784	1.65558
2	36	MAF-AS	2.04969	1.7433
2	37	MAF-AS	2.11389	1.80336
2	38	MAF-AS	2.16172	1.84705
2	39	MAF-AS	2.19406	1.87526
2	40	MAF-AS	2.21228	1.88934
3	1	GAPDH	0.186087	-0.000225644
3	2	GAPDH	0.189304	-0.00160814
3	3	GAPDH	0.196215	0.000702727
3	4	GAPDH	0.200337	0.000224972
3	5	GAPDH	0.203945	-0.000766649
3	6	GAPDH	0.209288	-2.40277e-05
3	7	GAPDH	0.214426	0.00051473
3	8	GAPDH	0.218013	-0.00049811
3	9	GAPDH	0.222692	-0.000419574
3	10	GAPDH	0.226968	-0.000743355
3	11	GAPDH	0.231861	-0.000449393
3	12	GAPDH	0.238369	0.00145868
3	13	GAPDH	0.247449	0.00593878
3	14	GAPDH	0.26311	0.017
3	15	GAPDH	0.288364	0.0376538
3	16	GAPDH	0.332525	0.0772145
3	17	GAPDH	0.412166	0.152256
3	18	GAPDH	0.545135	0.280625
3	19	GAPDH	0.746191	0.477082
3	20	GAPDH	1.00374	0.730026
3	21	GAPDH	1.27765	0.999339
3	22	GAPDH	1.52122	1.23831
3	23	GAPDH	1.71083	1.42332
3	24	GAPDH	1.84462	1.55251
3	25	GAPDH	1.93967	1.64296
3	26	GAPDH	2.00774	1.70643
3	27	GAPDH	2.05822	1.75231
3	28	GAPDH	2.0935	1.783
3	29	GAPDH	2.12131	1.8062
3	30	GAPDH	2.14023	1.82053
3	31	GAPDH	2.1525	1.82819
3	32	GAPDH	2.15927	1.83037
3	33	GAPDH	2.16458	1.83107
3	34	GAPDH	2.16466	1.82655
3	35	GAPDH	2.16217	1.81946
3	36	GAPDH	2.16007	1.81277
3	37	GAPDH	2.15926	1.80735
3	38	GAPDH	2.15839	1.80188
3	39	GAPDH	2.15784	1.79673
3	40	GAPDH	2.15604	1.79034
4	1	MAF-AS	0.115481	-0.00351838
4	2	MAF-AS	0.116948	-0.00467019
4	3	MAF-AS	0.121311	-0.00292609
4	4	MAF-AS	0.125269	-0.00158731
4	5	MAF-AS	0.128037	-0.00143889
4	6	MAF-AS	0.131905	-0.000190115
4	7	MAF-AS	0.135425	0.000711512
4	8	MAF-AS	0.137899	0.000566318
4	9	MAF-AS	0.14136	0.0014083
4	10	MAF-AS	0.144046	0.00147471
4	11	MAF-AS	0.146716	0.00152519
4	12	MAF-AS	0.149257	0.00144712
4	13	MAF-AS	0.151406	0.000977395
4	14	MAF-AS	0.154182	0.0011344
4	15	MAF-AS	0.156881	0.00121388
4	16	MAF-AS	0.158822	0.000536001
4	17	MAF-AS	0.160824	-8.10382e-05
4	18	MAF-AS	0.163264	-0.000260431
4	19	MAF-AS	0.165736	-0.000407025
4	20	MAF-AS	0.16843	-0.000332532
4	21	MAF-AS	0.170134	-0.0012473
4	22	MAF-AS	0.172271	-0.00173003
4	23	MAF-AS	0.175844	-0.000776146
4	24	MAF-AS	0.179221	-1.79127e-05
4	25	MAF-AS	0.18542	0.00356157
4	26	MAF-AS	0.196658	0.0121812
4	27	MAF-AS	0.21396	0.0268642
4	28	MAF-AS	0.246069	0.0563538
4	29	MAF-AS	0.303836	0.111502
4	30	MAF-AS	0.403983	0.20903
4	31	MAF-AS	0.55967	0.362097
4	32	MAF-AS	0.777222	0.57703
4	33	MAF-AS	1.03128	0.828469
4	34	MAF-AS	1.27339	1.06796
4	35	MAF-AS	1.46882	1.26078
4	36	MAF-AS	1.60725	1.39658
4	37	MAF-AS	1.70096	1.48768
4	38	MAF-AS	1.76311	1.5472
4	39	MAF-AS	1.80467	1.58614
4	40	MAF-AS	1.83224	1.6111
5	1	GAPDH	0.143596	-0.00132353
5	2	GAPDH	0.146607	-0.00174221
5	3	GAPDH	0.151832	5.35951e-05
5	4	GAPDH	0.155319	0.000110467
5	5	GAPDH	0.159424	0.000785453
5	6	GAPDH	0.162215	0.000147513
5	7	GAPDH	0.165122	-0.000375613
5	8	GAPDH	0.169062	0.000134626
5	9	GAPDH	0.171139	-0.00121782
5	10	GAPDH	0.174547	-0.00123954
5	11	GAPDH	0.178939	-0.000277217
5	12	GAPDH	0.184524	0.00187854
5	13	GAPDH	0.191705	0.00563002
5	14	GAPDH	0.204475	0.0149699
5	15	GAPDH	0.226217	0.0332828
5	16	GAPDH	0.265474	0.0691103
5	17	GAPDH	0.33558	0.135786
5	18	GAPDH	0.453409	0.250186
5	19	GAPDH	0.634668	0.428015
5	20	GAPDH	0.870477	0.660395
5	21	GAPDH	1.12351	0.909996
5	22	GAPDH	1.34822	1.13128
5	23	GAPDH	1.5212	1.30083
5	24	GAPDH	1.64565	1.42185
5	25	GAPDH	1.73238	1.50515
5	26	GAPDH	1.79327	1.56261
5	27	GAPDH	1.83302	1.59893
5	28	GAPDH	1.86654	1.62902
5	29	GAPDH	1.89204	1.65109
5	30	GAPDH	1.90973	1.66535
5	31	GAPDH	1.92024	1.67243
5	32	GAPDH	1.92657	1.67533
5	33	GAPDH	1.93102	1.67635
5	34	GAPDH	1.92966	1.67156
5	35	GAPDH	1.92738	1.66586
5	36	GAPDH	1.92751	1.66256
5	37	GAPDH	1.92608	1.6577
5	38	GAPDH	1.92817	1.65635
5	39	GAPDH	1.92772	1.65247
5	40	GAPDH	1.92621	1.64753
6	1
6	2
6	3
6	4
6	5
6	6
6	7
6	8
6	9
6	10
6	11
6	12
6	13
6	14
6	15
6	16
6	17
6	18
6	19
6	20
6	21
6	22
6	23
6	24
6	25
6	26
6	27
6	28
6	29
6	30
6	31
6	32
6	33
6	34
6	35
6	36
6	37
6	38
6	39
6	40
7	1
7	2
7	3
7	4
7	5
7	6
7	7
7	8
7	9
7	10
7	11
7	12
7	13
7	14
7	15
7	16
7	17
7	18
7	19
7	20
7	21
7	22
7	23
7	24
7	25
7	26
7	27
7	28
7	29
7	30
7	31
7	32
7	33
7	34
7	35
7	36
7	37
7	38
7	39
7	40
8	1
8	2
8	3
8	4
8	5
8	6
8	7
8	8
8	9
8	10
8	11
8	12
8	13
8	14
8	15
8	16
8	17
8	18
8	19
8	20
8	21
8	22
8	23
8	24
8	25
8	26
8	27
8	28
8	29
8	30
8	31
8	32
8	33
8	34
8	35
8	36
8	37
8	38
8	39
8	40
9	1
9	2
9	3
9	4
9	5
9	6
9	7
9	8
9	9
9	10
9	11
9	12
9	13
9	14
9	15
9	16
9	17
9	18
9	19
9	20
9	21
9	22
9	23
9	24
9	25
9	26
9	27
9	28
9	29
9	30
9	31
9	32
9	33
9	34
9	35
9	36
9	37
9	38
9	39
9	40
10	1
10	2
10	3
10	4
10	5
10	6
10	7
10	8
10	9
10	10
10	11
10	12
10	13
10	14
10	15
10	16
10	17
10	18
10	19
10	20
10	21
10	22
10	23
10	24
10	25
10	26
10	27
10	28
10	29
10	30
10	31
10	32
10	33
10	34
10	35
10	36
10	37
10	38
10	39
10	40
11	1
11	2
11	3
11	4
11	5
11	6
11	7
11	8
11	9
11	10
11	11
11	12
11	13
11	14
11	15
11	16
11	17
11	18
11	19
11	20
11	21
11	22
11	23
11	24
11	25
11	26
11	27
11	28
11	29
11	30
11	31
11	32
11	33
11	34
11	35
11	36
11	37
11	38
11	39
11	40
12	1
12	2
12	3
12	4
12	5
12	6
12	7
12	8
12	9
12	10
12	11
12	12
12	13
12	14
12	15
12	16
12	17
12	18
12	19
12	20
12	21
12	22
12	23
12	24
12	25
12	26
12	27
12	28
12	29
12	30
12	31
12	32
12	33
12	34
12	35
12	36
12	37
12	38
12	39
12	40
13	1
13	2
13	3
13	4
13	5
13	6
13	7
13	8
13	9
13	10
13	11
13	12
13	13
13	14
13	15
13	16
13	17
13	18
13	19
13	20
13	21
13	22
13	23
13	24
13	25
13	26
13	27
13	28
13	29
13	30
13	31
13	32
13	33
13	34
13	35
13	36
13	37
13	38
13	39
13	40
14	1	MAF-AS	0.102268	-0.00988818
14	2	MAF-AS	0.106834	-0.0089171
14	3	MAF-AS	0.11458	-0.00476591
14	4	MAF-AS	0.119792	-0.0031487
14	5	MAF-AS	0.124853	-0.00168251
14	6	MAF-AS	0.129986	-0.000144471
14	7	MAF-AS	0.135194	0.00146914
14	8	MAF-AS	0.1389	0.00158053
14	9	MAF-AS	0.142867	0.00195292
14	10	MAF-AS	0.146865	0.00235589
14	11	MAF-AS	0.15006	0.00195565
14	12	MAF-AS	0.154177	0.00247818
14	13	MAF-AS	0.156987	0.00169384
14	14	MAF-AS	0.160372	0.00148363
14	15	MAF-AS	0.164239	0.00175583
14	16	MAF-AS	0.167141	0.00106299
14	17	MAF-AS	0.169522	-0.000150836
14	18	MAF-AS	0.17257	-0.000696866
14	19	MAF-AS	0.17554	-0.00132148
14	20	MAF-AS	0.178655	-0.0018015
14	21	MAF-AS	0.182618	-0.00143344
14	22	MAF-AS	0.185789	-0.00185673
14	23	MAF-AS	0.190455	-0.000786158
14	24	MAF-AS	0.198306	0.00347025
14	25	MAF-AS	0.208615	0.0101844
14	26	MAF-AS	0.228209	0.0261837
14	27	MAF-AS	0.26437	0.05875
14	28	MAF-AS	0.324921	0.115706
14	29	MAF-AS	0.430097	0.217288
14	30	MAF-AS	0.600012	0.383608
14	31	MAF-AS	0.844563	0.624564
14	32	MAF-AS	1.13943	0.915834
14	33	MAF-AS	1.43047	1.20329
14	34	MAF-AS	1.67232	1.44153
14	35	MAF-AS	1.8498	1.61542
14	36	MAF-AS	1.97113	1.73316
14	37	MAF-AS	2.05223	1.81066
14	38	MAF-AS	2.1137	1.86854
14	39	MAF-AS	2.15343	1.90467
14	40	MAF-AS	2.1793	1.92695
15	1	GAPDH	0.161023	-0.00286678
15	2	GAPDH	0.164606	-0.0035921
15	3	GAPDH	0.172167	-0.000338208
15	4	GAPDH	0.177449	0.000635942
15	5	GAPDH	0.181711	0.000590139
15	6	GAPDH	0.185652	0.000222768
15	7	GAPDH	0.189536	-0.000200885
15	8	GAPDH	0.194359	0.000314713
15	9	GAPDH	0.198199	-0.000153301
15	10	GAPDH	0.201798	-0.000862147
15	11	GAPDH	0.205621	-0.00134688
15	12	GAPDH	0.210481	-0.000794595
15	13	GAPDH	0.215214	-0.000369686
15	14	GAPDH	0.222194	0.00230214
15	15	GAPDH	0.232977	0.00877781
15	16	GAPDH	0.25297	0.0244628
15	17	GAPDH	0.28898	0.0561649
15	18	GAPDH	0.352191	0.115069
15	19	GAPDH	0.459906	0.218476
15	20	GAPDH	0.630663	0.384924
15	21	GAPDH	0.866685	0.616639
15	22	GAPDH	1.13813	0.88378
15	23	GAPDH	1.39456	1.1359
15	24	GAPDH	1.60254	1.33957
15	25	GAPDH	1.75539	1.48812
15	26	GAPDH	1.86357	1.59198
15	27	GAPDH	1.93971	1.66382
15	28	GAPDH	1.99446	1.71425
15	29	GAPDH	2.03478	1.75027
15	30	GAPDH	2.06526	1.77645
15	31	GAPDH	2.0879	1.79477
15	32	GAPDH	2.10017	1.80274
15	33	GAPDH	2.11196	1.81022
15	34	GAPDH	2.12047	1.81442
15	35	GAPDH	2.12253	1.81218
15	36	GAPDH	2.1199	1.80523
15	37	GAPDH	2.12081	1.80184
15	38	GAPDH	2.1198	1.79652
15	39	GAPDH	2.12081	1.79322
15	40	GAPDH	2.11867	1.78677
16	1	MAF-AS	0.184992	-0.0132347
16	2	MAF-AS	0.190825	-0.0133368
16	3	MAF-AS	0.201818	-0.00827853
16	4	MAF-AS	0.210336	-0.00569544
16	5	MAF-AS	0.2202	-0.00176656
16	6	MAF-AS	0.227894	-7.10664e-06
16	7	MAF-AS	0.23438	0.000544105
16	8	MAF-AS	0.241063	0.0012918
16	9	MAF-AS	0.24739	0.00168402
16	10	MAF-AS	0.254119	0.00247805
16	11	MAF-AS	0.260792	0.00321609
16	12	MAF-AS	0.267559	0.00404822
16	13	MAF-AS	0.273479	0.00403363
16	14	MAF-AS	0.27949	0.00410964
16	15	MAF-AS	0.284796	0.00348009
16	16	MAF-AS	0.29087	0.00361916
16	17	MAF-AS	0.29575	0.00256412
16	18	MAF-AS	0.300354	0.00123373
16	19	MAF-AS	0.304739	-0.000316299
16	20	MAF-AS	0.309461	-0.00152912
16	21	MAF-AS	0.31363	-0.00329524
16	22	MAF-AS	0.318656	-0.0042039
16	23	MAF-AS	0.324886	-0.00390914
16	24	MAF-AS	0.331429	-0.00330133
16	25	MAF-AS	0.342222	0.00155682
16	26	MAF-AS	0.35778	0.0111803
16	27	MAF-AS	0.383938	0.0314035
16	28	MAF-AS	0.429286	0.0708158
16	29	MAF-AS	0.507437	0.143032
16	30	MAF-AS	0.637438	0.267098
16	31	MAF-AS	0.828843	0.452569
16	32	MAF-AS	1.07192	0.689708
16	33	MAF-AS	1.33095	0.942805
16	34	MAF-AS	1.55793	1.16385
16	35	MAF-AS	1.73094	1.33092
16	36	MAF-AS	1.85427	1.44832
16	37	MAF-AS	1.93864	1.52675
16	38	MAF-AS	1.99758	1.57976
16	39	MAF-AS	2.03943	1.61567
16	40	MAF-AS	2.06617	1.63649
17	1	GAPDH	0.17899	-0.00362705
17	2	GAPDH	0.183505	-0.00587365
17	3	GAPDH	0.194612	-0.00152731
17	4	GAPDH	0.20285	-5.01397e-05
17	5	GAPDH	0.210231	0.000569205
17	6	GAPDH	0.217347	0.000924575
17	7	GAPDH	0.223608	0.000424559
17	8	GAPDH	0.230692	0.000747638
17	9	GAPDH	0.237159	0.000453303
17	10	GAPDH	0.242905	-0.000562383
17	11	GAPDH	0.249495	-0.000733426
17	12	GAPDH	0.256743	-0.000246017
17	13	GAPDH	0.266666	0.00291573
17	14	GAPDH	0.281117	0.0106051
17	15	GAPDH	0.304281	0.0270088
17	16	GAPDH	0.341876	0.057842
17	17	GAPDH	0.408364	0.117569
17	18	GAPDH	0.517459	0.219903
17	19	GAPDH	0.679231	0.374914
17	20	GAPDH	0.885153	0.574075
17	21	GAPDH	1.09881	0.780968
17	22	GAPDH	1.28707	0.962465
17	23	GAPDH	1.42988	1.09851
17	24	GAPDH	1.53335	1.19523
17	25	GAPDH	1.60726	1.26238
17	26	GAPDH	1.65997	1.30833
17	27	GAPDH	1.69845	1.34005
17	28	GAPDH	1.72796	1.36279
17	29	GAPDH	1.7478	1.37587
17	30	GAPDH	1.76476	1.38607
17	31	GAPDH	1.77754	1.39209
17	32	GAPDH	1.78492	1.39271
17	33	GAPDH	1.78702	1.38805
17	34	GAPDH	1.78903	1.3833
17	35	GAPDH	1.79106	1.37856
17	36	GAPDH	1.79209	1.37284
17	37	GAPDH	1.79235	1.36633
17	38	GAPDH	1.78981	1.35703
17	39	GAPDH	1.79009	1.35056
17	40	GAPDH	1.7873	1.341
18	1
18	2
18	3
18	4
18	5
18	6
18	7
18	8
18	9
18	10
18	11
18	12
18	13
18	14
18	15
18	16
18	17
18	18
18	19
18	20
18	21
18	22
18	23
18	24
18	25
18	26
18	27
18	28
18	29
18	30
18	31
18	32
18	33
18	34
18	35
18	36
18	37
18	38
18	39
18	40
19	1
19	2
19	3
19	4
19	5
19	6
19	7
19	8
19	9
19	10
19	11
19	12
19	13
19	14
19	15
19	16
19	17
19	18
19	19
19	20
19	21
19	22
19	23
19	24
19	25
19	26
19	27
19	28
19	29
19	30
19	31
19	32
19	33
19	34
19	35
19	36
19	37
19	38
19	39
19	40
20	1
20	2
20	3
20	4
20	5
20	6
20	7
20	8
20	9
20	10
20	11
20	12
20	13
20	14
20	15
20	16
20	17
20	18
20	19
20	20
20	21
20	22
20	23
20	24
20	25
20	26
20	27
20	28
20	29
20	30
20	31
20	32
20	33
20	34
20	35
20	36
20	37
20	38
20	39
20	40
21	1
21	2
21	3
21	4
21	5
21	6
21	7
21	8
21	9
21	10
21	11
21	12
21	13
21	14
21	15
21	16
21	17
21	18
21	19
21	20
21	21
21	22
21	23
21	24
21	25
21	26
21	27
21	28
21	29
21	30
21	31
21	32
21	33
21	34
21	35
21	36
21	37
21	38
21	39
21	40
22	1
22	2
22	3
22	4
22	5
22	6
22	7
22	8
22	9
22	10
22	11
22	12
22	13
22	14
22	15
22	16
22	17
22	18
22	19
22	20
22	21
22	22
22	23
22	24
22	25
22	26
22	27
22	28
22	29
22	30
22	31
22	32
22	33
22	34
22	35
22	36
22	37
22	38
22	39
22	40
23	1
23	2
23	3
23	4
23	5
23	6
23	7
23	8
23	9
23	10
23	11
23	12
23	13
23	14
23	15
23	16
23	17
23	18
23	19
23	20
23	21
23	22
23	23
23	24
23	25
23	26
23	27
23	28
23	29
23	30
23	31
23	32
23	33
23	34
23	35
23	36
23	37
23	38
23	39
23	40
24	1
24	2
24	3
24	4
24	5
24	6
24	7
24	8
24	9
24	10
24	11
24	12
24	13
24	14
24	15
24	16
24	17
24	18
24	19
24	20
24	21
24	22
24	23
24	24
24	25
24	26
24	27
24	28
24	29
24	30
24	31
24	32
24	33
24	34
24	35
24	36
24	37
24	38
24	39
24	40
25	1
25	2
25	3
25	4
25	5
25	6
25	7
25	8
25	9
25	10
25	11
25	12
25	13
25	14
25	15
25	16
25	17
25	18
25	19
25	20
25	21
25	22
25	23
25	24
25	25
25	26
25	27
25	28
25	29
25	30
25	31
25	32
25	33
25	34
25	35
25	36
25	37
25	38
25	39
25	40
26	1	MAF-AS	0.281482	-0.0231702
26	2	MAF-AS	0.291864	-0.022646
26	3	MAF-AS	0.310026	-0.0143436
26	4	MAF-AS	0.325358	-0.00886987
26	5	MAF-AS	0.339802	-0.00428498
26	6	MAF-AS	0.354085	0.000139214
26	7	MAF-AS	0.364966	0.00116162
26	8	MAF-AS	0.376288	0.00262454
26	9	MAF-AS	0.389021	0.00549872
26	10	MAF-AS	0.399932	0.00655078
26	11	MAF-AS	0.409807	0.00656644
26	12	MAF-AS	0.419974	0.00687517
26	13	MAF-AS	0.428221	0.00526282
26	14	MAF-AS	0.439221	0.00640366
26	15	MAF-AS	0.447787	0.00511148
26	16	MAF-AS	0.45632	0.00378543
26	17	MAF-AS	0.464322	0.00192867
26	18	MAF-AS	0.472694	0.000441486
26	19	MAF-AS	0.480576	-0.0015355
26	20	MAF-AS	0.488836	-0.00313394
26	21	MAF-AS	0.495549	-0.00628016
26	22	MAF-AS	0.504005	-0.0076833
26	23	MAF-AS	0.515328	-0.00621865
26	24	MAF-AS	0.529152	-0.00225329
26	25	MAF-AS	0.550999	0.00973456
26	26	MAF-AS	0.583795	0.0326718
26	27	MAF-AS	0.637024	0.0760414
26	28	MAF-AS	0.725922	0.155081
26	29	MAF-AS	0.866456	0.285756
26	30	MAF-AS	1.06007	0.469515
26	31	MAF-AS	1.28746	0.68704
26	32	MAF-AS	1.50951	0.899235
26	33	MAF-AS	1.69249	1.07235
26	34	MAF-AS	1.82473	1.19473
26	35	MAF-AS	1.91606	1.2762
26	36	MAF-AS	1.97798	1.32826
26	37	MAF-AS	2.02564	1.36607
26	38	MAF-AS	2.05824	1.38881
26	39	MAF-AS	2.07947	1.40018
26	40	MAF-AS	2.09385	1.4047
27	1	GAPDH	0.289969	-0.00580717
27	2	GAPDH	0.298438	-0.00849898
27	3	GAPDH	0.315499	-0.00259796
27	4	GAPDH	0.328804	-0.000454501
27	5	GAPDH	0.341243	0.000823946
27	6	GAPDH	0.353424	0.00184427
27	7	GAPDH	0.364438	0.00169766
27	8	GAPDH	0.374905	0.00100376
27	9	GAPDH	0.385243	0.000180966
27	10	GAPDH	0.395574	-0.000648088
27	11	GAPDH	0.405817	-0.00156572
27	12	GAPDH	0.41826	-0.000284348
27	13	GAPDH	0.433268	0.00356303
27	14	GAPDH	0.453516	0.0126503
27	15	GAPDH	0.484804	0.0327776
27	16	GAPDH	0.534448	0.0712611
27	17	GAPDH	0.617539	0.143192
27	18	GAPDH	0.747498	0.26199
27	19	GAPDH	0.923183	0.426514
27	20	GAPDH	1.12827	0.620445
27	21	GAPDH	1.32439	0.805398
27	22	GAPDH	1.48442	0.954273
27	23	GAPDH	1.6044	1.06309
27	24	GAPDH	1.68968	1.13721
27	25	GAPDH	1.74948	1.18585
27	26	GAPDH	1.79493	1.22014
27	27	GAPDH	1.82806	1.2421
27	28	GAPDH	1.84968	1.25257
27	29	GAPDH	1.86772	1.25944
27	30	GAPDH	1.88176	1.26232
27	31	GAPDH	1.89207	1.26147
27	32	GAPDH	1.89887	1.25711
27	33	GAPDH	1.90286	1.24994
27	34	GAPDH	1.90503	1.24095
27	35	GAPDH	1.90557	1.23033
27	36	GAPDH	1.90331	1.21691
27	37	GAPDH	1.90293	1.20537
27	38	GAPDH	1.90288	1.19415
27	39	GAPDH	1.90319	1.18331
27	40	GAPDH	1.90228	1.17123
28	1	MAF-AS	0.274842	-0.0216518
28	2	MAF-AS	0.284505	-0.0213969
28	3	MAF-AS	0.301743	-0.0135677
28	4	MAF-AS	0.316203	-0.00851571
28	5	MAF-AS	0.329469	-0.00465822
28	6	MAF-AS	0.342132	-0.00140279
28	7	MAF-AS	0.353678	0.000734162
28	8	MAF-AS	0.364752	0.00240008
28	9	MAF-AS	0.376762	0.00500222
28	10	MAF-AS	0.387014	0.00584557
28	11	MAF-AS	0.397192	0.00661486
28	12	MAF-AS	0.406219	0.00623372
28	13	MAF-AS	0.417082	0.00768816
28	14	MAF-AS	0.425608	0.00680631
28	15	MAF-AS	0.432634	0.00442392
28	16	MAF-AS	0.440561	0.00294295
28	17	MAF-AS	0.449326	0.00229943
28	18	MAF-AS	0.457121	0.000685879
28	19	MAF-AS	0.465414	-0.000429858
28	20	MAF-AS	0.473402	-0.00185006
28	21	MAF-AS	0.48165	-0.00300954
28	22	MAF-AS	0.488578	-0.00548996
28	23	MAF-AS	0.497272	-0.00620482
28	24	MAF-AS	0.506336	-0.00654865
28	25	MAF-AS	0.519082	-0.00321147
28	26	MAF-AS	0.538346	0.00664436
28	27	MAF-AS	0.565431	0.0243214
28	28	MAF-AS	0.613103	0.0625851
28	29	MAF-AS	0.690915	0.130989
28	30	MAF-AS	0.817626	0.248291
28	31	MAF-AS	0.999442	0.420699
28	32	MAF-AS	1.22146	0.633312
28	33	MAF-AS	1.45058	0.853021
28	34	MAF-AS	1.64611	1.03914
28	35	MAF-AS	1.79275	1.17638
28	36	MAF-AS	1.89521	1.26942
28	37	MAF-AS	1.96643	1.33124
28	38	MAF-AS	2.01818	1.37358
28	39	MAF-AS	2.05346	1.39945
28	40	MAF-AS	2.07686	1.41344
29	1	GAPDH	0.258842	-0.00575301
29	2	GAPDH	0.267396	-0.00704926
29	3	GAPDH	0.282346	-0.00195023
29	4	GAPDH	0.293719	-0.000428938
29	5	GAPDH	0.30498	0.000981519
29	6	GAPDH	0.314986	0.001137
29	7	GAPDH	0.324672	0.000971512
29	8	GAPDH	0.334486	0.000934442
29	9	GAPDH	0.343631	0.000228577
29	10	GAPDH	0.35298	-0.000273768
29	11	GAPDH	0.361662	-0.00144258
29	12	GAPDH	0.372798	-0.000157532
29	13	GAPDH	0.385749	0.0029429
29	14	GAPDH	0.40565	0.0129931
29	15	GAPDH	0.433311	0.0308025
29	16	GAPDH	0.479095	0.0667362
29	17	GAPDH	0.555647	0.133437
29	18	GAPDH	0.674922	0.242861
29	19	GAPDH	0.842403	0.400491
29	20	GAPDH	1.0437	0.591942
29	21	GAPDH	1.24382	0.782206
29	22	GAPDH	1.41289	0.941421
29	23	GAPDH	1.53635	1.05503
29	24	GAPDH	1.62757	1.13641
29	25	GAPDH	1.69471	1.19369
29	26	GAPDH	1.7396	1.22873
29	27	GAPDH	1.77457	1.25385
29	28	GAPDH	1.80065	1.27008
29	29	GAPDH	1.82012	1.2797
29	30	GAPDH	1.83425	1.28398
29	31	GAPDH	1.84461	1.28449
29	32	GAPDH	1.85346	1.28348
29	33	GAPDH	1.85666	1.27683
29	34	GAPDH	1.85593	1.26626
29	35	GAPDH	1.85655	1.25702
29	36	GAPDH	1.8582	1.24882
29	37	GAPDH	1.85801	1.23878
29	38	GAPDH	1.86221	1.23313
29	39	GAPDH	1.86169	1.22276
29	40	GAPDH	1.85536	1.20658
30	1
30	2
30	3
30	4
30	5
30	6
30	7
30	8
30	9
30	10
30	11
30	12
30	13
30	14
30	15
30	16
30	17
30	18
30	19
30	20
30	21
30	22
30	23
30	24
30	25
30	26
30	27
30	28
30	29
30	30
30	31
30	32
30	33
30	34
30	35
30	36
30	37
30	38
30	39
30	40
31	1
31	2
31	3
31	4
31	5
31	6
31	7
31	8
31	9
31	10
31	11
31	12
31	13
31	14
31	15
31	16
31	17
31	18
31	19
31	20
31	21
31	22
31	23
31	24
31	25
31	26
31	27
31	28
31	29
31	30
31	31
31	32
31	33
31	34
31	35
31	36
31	37
31	38
31	39
31	40
32	1
32	2
32	3
32	4
32	5
32	6
32	7
32	8
32	9
32	10
32	11
32	12
32	13
32	14
32	15
32	16
32	17
32	18
32	19
32	20
32	21
32	22
32	23
32	24
32	25
32	26
32	27
32	28
32	29
32	30
32	31
32	32
32	33
32	34
32	35
32	36
32	37
32	38
32	39
32	40
33	1
33	2
33	3
33	4
33	5
33	6
33	7
33	8
33	9
33	10
33	11
33	12
33	13
33	14
33	15
33	16
33	17
33	18
33	19
33	20
33	21
33	22
33	23
33	24
33	25
33	26
33	27
33	28
33	29
33	30
33	31
33	32
33	33
33	34
33	35
33	36
33	37
33	38
33	39
33	40
34	1
34	2
34	3
34	4
34	5
34	6
34	7
34	8
34	9
34	10
34	11
34	12
34	13
34	14
34	15
34	16
34	17
34	18
34	19
34	20
34	21
34	22
34	23
34	24
34	25
34	26
34	27
34	28
34	29
34	30
34	31
34	32
34	33
34	34
34	35
34	36
34	37
34	38
34	39
34	40
35	1
35	2
35	3
35	4
35	5
35	6
35	7
35	8
35	9
35	10
35	11
35	12
35	13
35	14
35	15
35	16
35	17
35	18
35	19
35	20
35	21
35	22
35	23
35	24
35	25
35	26
35	27
35	28
35	29
35	30
35	31
35	32
35	33
35	34
35	35
35	36
35	37
35	38
35	39
35	40
36	1
36	2
36	3
36	4
36	5
36	6
36	7
36	8
36	9
36	10
36	11
36	12
36	13
36	14
36	15
36	16
36	17
36	18
36	19
36	20
36	21
36	22
36	23
36	24
36	25
36	26
36	27
36	28
36	29
36	30
36	31
36	32
36	33
36	34
36	35
36	36
36	37
36	38
36	39
36	40
37	1
37	2
37	3
37	4
37	5
37	6
37	7
37	8
37	9
37	10
37	11
37	12
37	13
37	14
37	15
37	16
37	17
37	18
37	19
37	20
37	21
37	22
37	23
37	24
37	25
37	26
37	27
37	28
37	29
37	30
37	31
37	32
37	33
37	34
37	35
37	36
37	37
37	38
37	39
37	40
38	1	MAF-AS	0.356929	-0.0360905
38	2	MAF-AS	0.373	-0.0337904
38	3	MAF-AS	0.397256	-0.0233047
38	4	MAF-AS	0.420636	-0.0136949
38	5	MAF-AS	0.441695	-0.00640645
38	6	MAF-AS	0.46131	-0.000561612
38	7	MAF-AS	0.479194	0.00355142
38	8	MAF-AS	0.495981	0.0065676
38	9	MAF-AS	0.511791	0.00860785
38	10	MAF-AS	0.528087	0.0111328
38	11	MAF-AS	0.542972	0.0122477
38	12	MAF-AS	0.556396	0.0119008
38	13	MAF-AS	0.567568	0.00930276
38	14	MAF-AS	0.579924	0.00788832
38	15	MAF-AS	0.592183	0.00637684
38	16	MAF-AS	0.603569	0.00399222
38	17	MAF-AS	0.613379	3.19485e-05
38	18	MAF-AS	0.624805	-0.00231262
38	19	MAF-AS	0.635102	-0.00578592
38	20	MAF-AS	0.646813	-0.00784582
38	21	MAF-AS	0.657893	-0.010536
38	22	MAF-AS	0.671047	-0.0111522
38	23	MAF-AS	0.686583	-0.00938737
38	24	MAF-AS	0.710208	0.00046716
38	25	MAF-AS	0.748665	0.0251537
38	26	MAF-AS	0.809747	0.0724657
38	27	MAF-AS	0.907832	0.15678
38	28	MAF-AS	1.05143	0.286605
38	29	MAF-AS	1.23283	0.454235
38	30	MAF-AS	1.42668	0.634317
38	31	MAF-AS	1.6012	0.795062
38	32	MAF-AS	1.73452	0.914612
38	33	MAF-AS	1.8266	0.992928
38	34	MAF-AS	1.88995	1.0425
38	35	MAF-AS	1.93369	1.07247
38	36	MAF-AS	1.96314	1.08816
38	37	MAF-AS	1.98811	1.09936
38	38	MAF-AS	2.00464	1.10211
38	39	MAF-AS	2.01748	1.10118
38	40	MAF-AS	2.02609	1.09602
39	1	GAPDH	0.371661	-0.00792301
39	2	GAPDH	0.382443	-0.0149556
39	3	GAPDH	0.409888	-0.00532511
39	4	GAPDH	0.432452	-0.000576064
39	5	GAPDH	0.452231	0.00138843
39	6	GAPDH	0.471249	0.00259157
39	7	GAPDH	0.489563	0.00309155
39	8	GAPDH	0.507188	0.00290226
39	9	GAPDH	0.523471	0.00137013
39	10	GAPDH	0.538876	-0.00103859
39	11	GAPDH	0.555896	-0.00183388
39	12	GAPDH	0.572974	-0.00257028
39	13	GAPDH	0.592634	-0.000724312
39	14	GAPDH	0.622089	0.0109164
39	15	GAPDH	0.662842	0.0338545
39	16	GAPDH	0.727461	0.0806595
39	17	GAPDH	0.830312	0.165696
39	18	GAPDH	0.979112	0.296681
39	19	GAPDH	1.16499	0.464748
39	20	GAPDH	1.36243	0.644368
39	21	GAPDH	1.53686	0.800982
39	22	GAPDH	1.67225	0.918562
39	23	GAPDH	1.77153	1.00003
39	24	GAPDH	1.84251	1.05319
39	25	GAPDH	1.89421	1.08707
39	26	GAPDH	1.93151	1.10656
39	27	GAPDH	1.96167	1.11891
39	28	GAPDH	1.98379	1.12321
39	29	GAPDH	1.99979	1.1214
39	30	GAPDH	2.01264	1.11643
39	31	GAPDH	2.02034	1.10632
39	32	GAPDH	2.02475	1.09292
39	33	GAPDH	2.02581	1.07616
39	34	GAPDH	2.02842	1.06095
39	35	GAPDH	2.02991	1.04463
39	36	GAPDH	2.02943	1.02634
39	37	GAPDH	2.03008	1.00917
39	38	GAPDH	2.02978	0.991058
39	39	GAPDH	2.03143	0.974891
39	40	GAPDH	2.03263	0.958283
40	1	MAF-AS	0.103665	-0.00785672
40	2	MAF-AS	0.105709	-0.00840876
40	3	MAF-AS	0.112544	-0.00417056
40	4	MAF-AS	0.116758	-0.00255193
40	5	MAF-AS	0.120714	-0.00119273
40	6	MAF-AS	0.124324	-0.000178561
40	7	MAF-AS	0.126715	-0.000383545
40	8	MAF-AS	0.130039	0.000344276
40	9	MAF-AS	0.133429	0.00113713
40	10	MAF-AS	0.136653	0.00176527
40	11	MAF-AS	0.139956	0.00247232
40	12	MAF-AS	0.142562	0.00248243
40	13	MAF-AS	0.145113	0.00243631
40	14	MAF-AS	0.147563	0.00229006
40	15	MAF-AS	0.149609	0.00174067
40	16	MAF-AS	0.152031	0.00156578
40	17	MAF-AS	0.154378	0.00131655
40	18	MAF-AS	0.156294	0.00063621
40	19	MAF-AS	0.157363	-0.000890335
40	20	MAF-AS	0.158247	-0.00260262
40	21	MAF-AS	0.160635	-0.00281072
40	22	MAF-AS	0.163713	-0.00232879
40	23	MAF-AS	0.167473	-0.00116532
40	24	MAF-AS	0.171323	8.81078e-05
40	25	MAF-AS	0.177706	0.00387569
40	26	MAF-AS	0.190152	0.0137246
40	27	MAF-AS	0.213292	0.034269
40	28	MAF-AS	0.254559	0.0729397
40	29	MAF-AS	0.328472	0.144256
40	30	MAF-AS	0.45512	0.268308
40	31	MAF-AS	0.648099	0.458691
40	32	MAF-AS	0.905552	0.713548
40	33	MAF-AS	1.18821	0.993612
40	34	MAF-AS	1.44292	1.24573
40	35	MAF-AS	1.64033	1.44054
40	36	MAF-AS	1.77844	1.57605
40	37	MAF-AS	1.86974	1.66476
40	38	MAF-AS	1.93406	1.72648
40	39	MAF-AS	1.98134	1.77117
40	40	MAF-AS	2.00946	1.79669
41	1	GAPDH	0.133002	0.00180414
41	2	GAPDH	0.133918	-0.000428278
41	3	GAPDH	0.137571	7.65389e-05
41	4	GAPDH	0.140522	-0.000121189
41	5	GAPDH	0.143855	6.41471e-05
41	6	GAPDH	0.147205	0.000265457
41	7	GAPDH	0.150559	0.000471327
41	8	GAPDH	0.153373	0.000136956
41	9	GAPDH	0.155291	-0.00109317
41	10	GAPDH	0.158665	-0.000867436
41	11	GAPDH	0.16303	0.000348807
41	12	GAPDH	0.166548	0.00071856
41	13	GAPDH	0.174219	0.00524104
41	14	GAPDH	0.184816	0.0126899
41	15	GAPDH	0.203278	0.0280035
41	16	GAPDH	0.2377	0.0592771
41	17	GAPDH	0.299601	0.11803
41	18	GAPDH	0.405349	0.22063
41	19	GAPDH	0.57119	0.383322
41	20	GAPDH	0.794095	0.603079
41	21	GAPDH	1.04207	0.847908
41	22	GAPDH	1.27002	1.07271
41	23	GAPDH	1.44694	1.24648
41	24	GAPDH	1.5779	1.37429
41	25	GAPDH	1.67075	1.464
41	26	GAPDH	1.73403	1.52413
41	27	GAPDH	1.78216	1.56911
41	28	GAPDH	1.81924	1.60304
41	29	GAPDH	1.84752	1.62817
41	30	GAPDH	1.86689	1.64439
41	31	GAPDH	1.87792	1.65228
41	32	GAPDH	1.88733	1.65853
41	33	GAPDH	1.89355	1.66161
41	34	GAPDH	1.89676	1.66167
41	35	GAPDH	1.89887	1.66063
41	36	GAPDH	1.89738	1.65599
41	37	GAPDH	1.89686	1.65232
41	38	GAPDH	1.89491	1.64723
41	39	GAPDH	1.8963	1.64547
41	40	GAPDH	1.89646	1.64248
42	1
42	2
42	3
42	4
42	5
42	6
42	7
42	8
42	9
42	10
42	11
42	12
42	13
42	14
42	15
42	16
42	17
42	18
42	19
42	20
42	21
42	22
42	23
42	24
42	25
42	26
42	27
42	28
42	29
42	30
42	31
42	32
42	33
42	34
42	35
42	36
42	37
42	38
42	39
42	40
43	1
43	2
43	3
43	4
43	5
43	6
43	7
43	8
43	9
43	10
43	11
43	12
43	13
43	14
43	15
43	16
43	17
43	18
43	19
43	20
43	21
43	22
43	23
43	24
43	25
43	26
43	27
43	28
43	29
43	30
43	31
43	32
43	33
43	34
43	35
43	36
43	37
43	38
43	39
43	40
44	1
44	2
44	3
44	4
44	5
44	6
44	7
44	8
44	9
44	10
44	11
44	12
44	13
44	14
44	15
44	16
44	17
44	18
44	19
44	20
44	21
44	22
44	23
44	24
44	25
44	26
44	27
44	28
44	29
44	30
44	31
44	32
44	33
44	34
44	35
44	36
44	37
44	38
44	39
44	40
45	1
45	2
45	3
45	4
45	5
45	6
45	7
45	8
45	9
45	10
45	11
45	12
45	13
45	14
45	15
45	16
45	17
45	18
45	19
45	20
45	21
45	22
45	23
45	24
45	25
45	26
45	27
45	28
45	29
45	30
45	31
45	32
45	33
45	34
45	35
45	36
45	37
45	38
45	39
45	40
46	1
46	2
46	3
46	4
46	5
46	6
46	7
46	8
46	9
46	10
46	11
46	12
46	13
46	14
46	15
46	16
46	17
46	18
46	19
46	20
46	21
46	22
46	23
46	24
46	25
46	26
46	27
46	28
46	29
46	30
46	31
46	32
46	33
46	34
46	35
46	36
46	37
46	38
46	39
46	40
47	1
47	2
47	3
47	4
47	5
47	6
47	7
47	8
47	9
47	10
47	11
47	12
47	13
47	14
47	15
47	16
47	17
47	18
47	19
47	20
47	21
47	22
47	23
47	24
47	25
47	26
47	27
47	28
47	29
47	30
47	31
47	32
47	33
47	34
47	35
47	36
47	37
47	38
47	39
47	40
48	1
48	2
48	3
48	4
48	5
48	6
48	7
48	8
48	9
48	10
48	11
48	12
48	13
48	14
48	15
48	16
48	17
48	18
48	19
48	20
48	21
48	22
48	23
48	24
48	25
48	26
48	27
48	28
48	29
48	30
48	31
48	32
48	33
48	34
48	35
48	36
48	37
48	38
48	39
48	40
49	1
49	2
49	3
49	4
49	5
49	6
49	7
49	8
49	9
49	10
49	11
49	12
49	13
49	14
49	15
49	16
49	17
49	18
49	19
49	20
49	21
49	22
49	23
49	24
49	25
49	26
49	27
49	28
49	29
49	30
49	31
49	32
49	33
49	34
49	35
49	36
49	37
49	38
49	39
49	40
50	1	MAF-AS	0.242988	-0.0197505
50	2	MAF-AS	0.253613	-0.0181142
[truncated: 1,878 more rows]

## Sheet: Results
8对癌组织均为CA>N
Well	Well Position	Sample Name	Target Name	Task	Reporter	Quencher	RQ	CT	Ct Mean	Delta Ct Mean	Delta Delta Ct	2^(-ddCT)	Automatic Ct Threshold	Ct Threshold	Automatic Baseline	Baseline Start	Baseline End	Efficiency	Tm1	Tm2	Tm3	Custom1	Custom2	Custom3	Custom4	Custom5	Custom6	MTP
2	A2	3CA	MAF-AS	UNKNOWN	SYBR	None	1.78243	27.258	27.2576	10.8688			TRUE	0.0997402	TRUE	3	23	1	89.0603									N
3	A3	3CA	GAPDH	UNKNOWN	SYBR	None		16.389	16.3887		-1.40403	2.6464	TRUE	0.100942	TRUE	3	12	1	83.275									N
4	A4	3N	MAF-AS	UNKNOWN	SYBR	None	0.67353	28.831	28.8308	12.2728			TRUE	0.0997402	TRUE	3	24	1	89.0603									N
5	A5	3N	GAPDH	UNKNOWN	SYBR	None		16.558	16.5579				TRUE	0.100942	TRUE	3	12	1	83.3731									N
14	B2	4CA	MAF-AS	UNKNOWN	SYBR	None	3.32106	27.787	27.7873	9.97101			TRUE	0.0997402	TRUE	3	23	1	89.0603									N
15	B3	4CA	GAPDH	UNKNOWN	SYBR	None		17.816	17.8163		-1.73164	3.32106	TRUE	0.100942	TRUE	3	14	1	83.275									N
16	B4	4N	MAF-AS	UNKNOWN	SYBR	None	1	28.472	28.4721	11.7027			TRUE	0.0997402	TRUE	3	24	1	89.1583									N
17	B5	4N	GAPDH	UNKNOWN	SYBR	None		16.769	16.7695				TRUE	0.100942	TRUE	3	12	1	83.3731									N
26	C2	5CA	MAF-AS	UNKNOWN	SYBR	None	1.76003	27.346	27.3456	10.8871			TRUE	0.0997402	TRUE	3	23	1	89.1583									N
27	C3	5CA	GAPDH	UNKNOWN	SYBR	None		16.459	16.4585		-1.15001	2.21915	TRUE	0.100942	TRUE	3	12	1	83.3731									N
28	C4	5N	MAF-AS	UNKNOWN	SYBR	None	0.79311	28.606	28.606	12.0371			TRUE	0.0997402	TRUE	3	24	1	89.1583									N
29	C5	5N	GAPDH	UNKNOWN	SYBR	None		16.569	16.5689				TRUE	0.100942	TRUE	3	12	1	83.3731									N
38	D2	6CA	MAF-AS	UNKNOWN	SYBR	None	3.03652	26.348	26.3476	10.1002			TRUE	0.0997402	TRUE	3	22	1	89.2564									N
39	D3	6CA	GAPDH	UNKNOWN	SYBR	None		16.247	16.2474		-1.58441	2.99886	TRUE	0.100942	TRUE	3	12	1	83.3731	73.0772								Y
40	D4	6N	MAF-AS	UNKNOWN	SYBR	None	1.01256	28.456	28.4555	11.6846			TRUE	0.0997402	TRUE	3	24	1	89.2564									N
41	D5	6N	GAPDH	UNKNOWN	SYBR	None		16.771	16.7709				TRUE	0.100942	TRUE	3	12	1	83.4711									N
50	E2	15CA	MAF-AS	UNKNOWN	SYBR	None	3.98304	25.977	25.9767	9.70878			TRUE	0.0997402	TRUE	3	22	1	89.2564									N
51	E3	15CA	GAPDH	UNKNOWN	SYBR	None		16.268	16.268		-1.56608	2.96099	TRUE	0.100942	TRUE	3	12	1	83.4711	73.0772								Y
52	E4	15N	MAF-AS	UNKNOWN	SYBR	None	1.34517	28.601	28.6013	11.2749			TRUE	0.0997402	TRUE	3	24	1	89.2564									N
53	E5	15N	GAPDH	UNKNOWN	SYBR	None		17.326	17.3264				TRUE	0.100942	TRUE	3	13	1	83.4711									N
62	F2	16CA	MAF-AS	UNKNOWN	SYBR	None	2.54526	27.248	27.2475	10.3548			TRUE	0.0997402	TRUE	3	23	1	89.2564									N
63	F3	16CA	GAPDH	UNKNOWN	SYBR	None		16.893	16.8927		-1.04604	2.06486	TRUE	0.100942	TRUE	3	12	1	83.4711									N
64	F4	16N	MAF-AS	UNKNOWN	SYBR	None	1.23266	27.753	27.7527	11.4009			TRUE	0.0997402	TRUE	3	23	1	89.2564									N
65	F5	16N	GAPDH	UNKNOWN	SYBR	None		16.352	16.3518				TRUE	0.100942	TRUE	3	12	1	83.4711									N
74	G2	17CA	MAF-AS	UNKNOWN	SYBR	None	2.99982	26.073	26.073	10.1178			TRUE	0.0997402	TRUE	3	22	1	89.2564									N
75	G3	17CA	GAPDH	UNKNOWN	SYBR	None		15.955	15.9552		-1.10432	2.14998	TRUE	0.100942	TRUE	3	12	1	83.3731	72.8811								Y
76	G4	17N	MAF-AS	UNKNOWN	SYBR	None	1.39528	27.98	27.9805	11.2221			TRUE	0.0997402	TRUE	3	24	1	89.2564									N
77	G5	17N	GAPDH	UNKNOWN	SYBR	None		16.758	16.7584				TRUE	0.100942	TRUE	3	12	1	83.4711									N
86	H2	20CA	MAF-AS	UNKNOWN	SYBR	None	9.66164	23.172	23.1715	8.43038			TRUE	0.0997402	TRUE	3	19	1	89.1583									N
87	H3	20CA	GAPDH	UNKNOWN	SYBR	None		14.741	14.7411		-3.04956	8.2796	TRUE	0.100942	TRUE	3	11	1	83.275	72.8811								Y
88	H4	20N	MAF-AS	UNKNOWN	SYBR	None	1.16692	27.82	27.8205	11.4799			TRUE	0.0997402	TRUE	3	23	1	89.1583									N
89	H5	20N	GAPDH	UNKNOWN	SYBR	None		16.341	16.3405				TRUE	0.100942	TRUE	3	12	1	83.3731									N
Analysis Type	Singleplex
Endogenous Control	GAPDH
RQ Min/Max Confidence Level	95.0
Reference Sample	4N
