# Supplementary material for: Transcriptome profiling and co-expression network analysis of lncRNAs and mRNAs in colorectal cancer by RNA sequencing
Source: BMC Cancer. 2022 Jul 16;22:780. doi: 10.1186/s12885-022-09878-6 (PMC9288709; doi:10.1186/s12885-022-09878-6)
Supplement: Supplementary file 1 — Additional file 1. RT-qPCR result s of lncRNAs and mRNAs. [file 12885_2022_9878_MOESM1_ESM.zip › íúsupplementary qPCR raw data/MAFG-AS1/2016.7.6 AM MAFG-AS.xls]

## Sheet: Sample Setup
Block Type	96-Well Block (0.2mL)
Calibration is expired	No
Calibration performed on	2013-06-19 17:08:17 PM CST
Calibration Background is expired	No
Calibration Background performed on	2016-04-21 14:54:21 PM CST
Calibration CY5 is expired	Yes
Calibration CY5 performed on	2015-04-24 21:34:58 PM CST
Calibration FAM is expired	No
Calibration FAM performed on	2016-04-21 15:19:57 PM CST
Calibration MELTDOCTOR is expired	Yes
Calibration MELTDOCTOR performed on	2013-06-19 17:08:16 PM CST
Calibration NED is expired	No
Calibration NED performed on	2016-04-21 15:45:46 PM CST
Calibration ROI is expired	No
Calibration ROI performed on	2016-04-21 14:45:24 PM CST
Calibration ROX is expired	No
Calibration ROX performed on	2016-04-21 15:37:01 PM CST
Calibration SYBR is expired	No
Calibration SYBR performed on	2016-04-21 15:54:32 PM CST
Calibration TAMRA is expired	No
Calibration TAMRA performed on	2016-04-21 15:11:48 PM CST
Calibration Uniformity is expired	No
Calibration Uniformity performed on	2016-04-21 15:02:46 PM CST
Calibration VIC is expired	No
Calibration VIC performed on	2016-04-21 15:28:24 PM CST
Chemistry	SYBR_GREEN
Experiment File Name	D:\Documents and Settings\INSTR-ADMIN\Desktop\TOUJING\Guodandan Lnc\2016-07-06MAF-AS111306.eds
Experiment Name	2016-07-06 111306
Experiment Run End Time	2016-07-06 12:32:10 PM CST
Experiment Type	Comparative Cт (ΔΔCт)
Instrument Name	278990028
Instrument Serial Number	278990028
Instrument Type	ViiA 7
Passive Reference	ROX
Quantification Cycle Method	Ct
Signal Smoothing On	false
Stage/ Cycle where Analysis is performed	Stage 2, Step 2
Well	Well Position	Sample Name	Sample Color	Biogroup Name	Biogroup Color	Target Name	Target Color	Task	Reporter	Quencher	Quantity	Comments
1	A1
2	A2	22CA	RGB(176,23,31)			MAF-AS	RGB(176,23,31)	UNKNOWN	SYBR	None
3	A3	22CA	RGB(176,23,31)			GAPDH	RGB(0,0,255)	UNKNOWN	SYBR	None
4	A4	22N	RGB(0,245,255)			MAF-AS	RGB(176,23,31)	UNKNOWN	SYBR	None
5	A5	22N	RGB(0,245,255)			GAPDH	RGB(0,0,255)	UNKNOWN	SYBR	None
6	A6	39CA	RGB(0,0,255)			MAF-AS	RGB(176,23,31)	UNKNOWN	SYBR	None
7	A7	39CA	RGB(0,0,255)			GAPDH	RGB(0,0,255)	UNKNOWN	SYBR	None
8	A8	39N	RGB(0,245,255)			MAF-AS	RGB(176,23,31)	UNKNOWN	SYBR	None
9	A9	39N	RGB(0,245,255)			GAPDH	RGB(0,0,255)	UNKNOWN	SYBR	None
10	A10
11	A11
12	A12
13	B1
14	B2	25CA	RGB(0,0,255)			MAF-AS	RGB(176,23,31)	UNKNOWN	SYBR	None
15	B3	25CA	RGB(0,0,255)			GAPDH	RGB(0,0,255)	UNKNOWN	SYBR	None
16	B4	25N	RGB(238,220,130)			MAF-AS	RGB(176,23,31)	UNKNOWN	SYBR	None
17	B5	25N	RGB(238,220,130)			GAPDH	RGB(0,0,255)	UNKNOWN	SYBR	None
18	B6	42CA	RGB(0,139,69)			MAF-AS	RGB(176,23,31)	UNKNOWN	SYBR	None
19	B7	42CA	RGB(0,139,69)			GAPDH	RGB(0,0,255)	UNKNOWN	SYBR	None
20	B8	42N	RGB(238,220,130)			MAF-AS	RGB(176,23,31)	UNKNOWN	SYBR	None
21	B9	42N	RGB(238,220,130)			GAPDH	RGB(0,0,255)	UNKNOWN	SYBR	None
22	B10
23	B11
24	B12
25	C1
26	C2	26CA	RGB(0,139,69)			MAF-AS	RGB(176,23,31)	UNKNOWN	SYBR	None
27	C3	26CA	RGB(0,139,69)			GAPDH	RGB(0,0,255)	UNKNOWN	SYBR	None
28	C4	26N	RGB(255,127,0)			MAF-AS	RGB(176,23,31)	UNKNOWN	SYBR	None
29	C5	26N	RGB(255,127,0)			GAPDH	RGB(0,0,255)	UNKNOWN	SYBR	None
30	C6	43CA	RGB(238,238,0)			MAF-AS	RGB(176,23,31)	UNKNOWN	SYBR	None
31	C7	43CA	RGB(238,238,0)			GAPDH	RGB(0,0,255)	UNKNOWN	SYBR	None
32	C8	43N	RGB(255,127,0)			MAF-AS	RGB(176,23,31)	UNKNOWN	SYBR	None
33	C9	43N	RGB(255,127,0)			GAPDH	RGB(0,0,255)	UNKNOWN	SYBR	None
34	C10
35	C11
36	C12
37	D1
38	D2	28CA	RGB(238,238,0)			MAF-AS	RGB(176,23,31)	UNKNOWN	SYBR	None
39	D3	28CA	RGB(238,238,0)			GAPDH	RGB(0,0,255)	UNKNOWN	SYBR	None
40	D4	28N	RGB(142,142,56)			MAF-AS	RGB(176,23,31)	UNKNOWN	SYBR	None
41	D5	28N	RGB(142,142,56)			GAPDH	RGB(0,0,255)	UNKNOWN	SYBR	None
42	D6	45CA	RGB(139,137,112)			MAF-AS	RGB(176,23,31)	UNKNOWN	SYBR	None
43	D7	45CA	RGB(139,137,112)			GAPDH	RGB(0,0,255)	UNKNOWN	SYBR	None
44	D8	45N	RGB(142,142,56)			MAF-AS	RGB(176,23,31)	UNKNOWN	SYBR	None
45	D9	45N	RGB(142,142,56)			GAPDH	RGB(0,0,255)	UNKNOWN	SYBR	None
46	D10
47	D11
48	D12
49	E1
50	E2	31CA	RGB(139,137,112)			MAF-AS	RGB(176,23,31)	UNKNOWN	SYBR	None
51	E3	31CA	RGB(139,137,112)			GAPDH	RGB(0,0,255)	UNKNOWN	SYBR	None
52	E4	31N	RGB(238,44,44)			MAF-AS	RGB(176,23,31)	UNKNOWN	SYBR	None
53	E5	31N	RGB(238,44,44)			GAPDH	RGB(0,0,255)	UNKNOWN	SYBR	None
54	E6	46CA	RGB(238,121,66)			MAF-AS	RGB(176,23,31)	UNKNOWN	SYBR	None
55	E7	46CA	RGB(238,121,66)			GAPDH	RGB(0,0,255)	UNKNOWN	SYBR	None
56	E8	46N	RGB(238,44,44)			MAF-AS	RGB(176,23,31)	UNKNOWN	SYBR	None
57	E9	46N	RGB(238,44,44)			GAPDH	RGB(0,0,255)	UNKNOWN	SYBR	None
58	E10
59	E11
60	E12
61	F1
62	F2	33CA	RGB(238,121,66)			MAF-AS	RGB(176,23,31)	UNKNOWN	SYBR	None
63	F3	33CA	RGB(238,121,66)			GAPDH	RGB(0,0,255)	UNKNOWN	SYBR	None
64	F4	33N	RGB(51,161,201)			MAF-AS	RGB(176,23,31)	UNKNOWN	SYBR	None
65	F5	33N	RGB(51,161,201)			GAPDH	RGB(0,0,255)	UNKNOWN	SYBR	None
66	F6	48CA	RGB(142,56,142)			MAF-AS	RGB(176,23,31)	UNKNOWN	SYBR	None
67	F7	48CA	RGB(142,56,142)			GAPDH	RGB(0,0,255)	UNKNOWN	SYBR	None
68	F8	48N	RGB(51,161,201)			MAF-AS	RGB(176,23,31)	UNKNOWN	SYBR	None
69	F9	48N	RGB(51,161,201)			GAPDH	RGB(0,0,255)	UNKNOWN	SYBR	None
70	F10
71	F11
72	F12
73	G1
74	G2	37CA	RGB(142,56,142)			MAF-AS	RGB(176,23,31)	UNKNOWN	SYBR	None
75	G3	37CA	RGB(142,56,142)			GAPDH	RGB(0,0,255)	UNKNOWN	SYBR	None
76	G4	37N	RGB(238,18,137)			MAF-AS	RGB(176,23,31)	UNKNOWN	SYBR	None
77	G5	37N	RGB(238,18,137)			GAPDH	RGB(0,0,255)	UNKNOWN	SYBR	None
78	G6	50CA	RGB(198,113,113)			MAF-AS	RGB(176,23,31)	UNKNOWN	SYBR	None
79	G7	50CA	RGB(198,113,113)			GAPDH	RGB(0,0,255)	UNKNOWN	SYBR	None
80	G8	50N	RGB(238,18,137)			MAF-AS	RGB(176,23,31)	UNKNOWN	SYBR	None
81	G9	50N	RGB(238,18,137)			GAPDH	RGB(0,0,255)	UNKNOWN	SYBR	None
82	G10
83	G11
84	G12
85	H1
86	H2	38CA	RGB(198,113,113)			MAF-AS	RGB(176,23,31)	UNKNOWN	SYBR	None
87	H3	38CA	RGB(198,113,113)			GAPDH	RGB(0,0,255)	UNKNOWN	SYBR	None
88	H4	38N	RGB(176,23,31)			MAF-AS	RGB(176,23,31)	UNKNOWN	SYBR	None
89	H5	38N	RGB(176,23,31)			GAPDH	RGB(0,0,255)	UNKNOWN	SYBR	None
90	H6
91	H7
92	H8	2CA	RGB(176,23,31)			TRP2-AS	RGB(0,139,69)	UNKNOWN	SYBR	None
93	H9	2N	RGB(0,0,255)			TRP2-AS	RGB(0,139,69)	UNKNOWN	SYBR	None
94	H10
95	H11
96	H12

## Sheet: Amplification Data
Block Type	96-Well Block (0.2mL)
Calibration is expired	No
Calibration performed on	2013-06-19 17:08:17 PM CST
Calibration Background is expired	No
Calibration Background performed on	2016-04-21 14:54:21 PM CST
Calibration CY5 is expired	Yes
Calibration CY5 performed on	2015-04-24 21:34:58 PM CST
Calibration FAM is expired	No
Calibration FAM performed on	2016-04-21 15:19:57 PM CST
Calibration MELTDOCTOR is expired	Yes
Calibration MELTDOCTOR performed on	2013-06-19 17:08:16 PM CST
Calibration NED is expired	No
Calibration NED performed on	2016-04-21 15:45:46 PM CST
Calibration ROI is expired	No
Calibration ROI performed on	2016-04-21 14:45:24 PM CST
Calibration ROX is expired	No
Calibration ROX performed on	2016-04-21 15:37:01 PM CST
Calibration SYBR is expired	No
Calibration SYBR performed on	2016-04-21 15:54:32 PM CST
Calibration TAMRA is expired	No
Calibration TAMRA performed on	2016-04-21 15:11:48 PM CST
Calibration Uniformity is expired	No
Calibration Uniformity performed on	2016-04-21 15:02:46 PM CST
Calibration VIC is expired	No
Calibration VIC performed on	2016-04-21 15:28:24 PM CST
Chemistry	SYBR_GREEN
Experiment File Name	D:\Documents and Settings\INSTR-ADMIN\Desktop\TOUJING\Guodandan Lnc\2016-07-06MAF-AS111306.eds
Experiment Name	2016-07-06 111306
Experiment Run End Time	2016-07-06 12:32:10 PM CST
Experiment Type	Comparative Cт (ΔΔCт)
Instrument Name	278990028
Instrument Serial Number	278990028
Instrument Type	ViiA 7
Passive Reference	ROX
Quantification Cycle Method	Ct
Signal Smoothing On	false
Stage/ Cycle where Analysis is performed	Stage 2, Step 2
Well	Cycle	Target Name	Rn	Delta Rn
1	1
1	2
1	3
1	4
1	5
1	6
1	7
1	8
1	9
1	10
1	11
1	12
1	13
1	14
1	15
1	16
1	17
1	18
1	19
1	20
1	21
1	22
1	23
1	24
1	25
1	26
1	27
1	28
1	29
1	30
1	31
1	32
1	33
1	34
1	35
1	36
1	37
1	38
1	39
1	40
2	1	MAF-AS	0.129173	-0.00695407
2	2	MAF-AS	0.132283	-0.0072455
2	3	MAF-AS	0.140084	-0.00284612
2	4	MAF-AS	0.144037	-0.00229386
2	5	MAF-AS	0.147492	-0.00224006
2	6	MAF-AS	0.153246	0.000112263
2	7	MAF-AS	0.15741	0.000874994
2	8	MAF-AS	0.161519	0.00158329
2	9	MAF-AS	0.165212	0.00187452
2	10	MAF-AS	0.169256	0.00251755
2	11	MAF-AS	0.172178	0.00203816
2	12	MAF-AS	0.174903	0.00136205
2	13	MAF-AS	0.177748	0.000805925
2	14	MAF-AS	0.181945	0.00160208
2	15	MAF-AS	0.184721	0.000976215
2	16	MAF-AS	0.187743	0.000597785
2	17	MAF-AS	0.190046	-0.00050128
2	18	MAF-AS	0.192493	-0.00145537
2	19	MAF-AS	0.194506	-0.00284361
2	20	MAF-AS	0.197184	-0.00356632
2	21	MAF-AS	0.203393	-0.000758818
2	22	MAF-AS	0.209713	0.0021606
2	23	MAF-AS	0.218137	0.0071828
2	24	MAF-AS	0.234485	0.0201296
2	25	MAF-AS	0.265461	0.0477042
2	26	MAF-AS	0.320526	0.0993686
2	27	MAF-AS	0.416824	0.192266
2	28	MAF-AS	0.572636	0.344675
2	29	MAF-AS	0.792612	0.561251
2	30	MAF-AS	1.05665	0.821883
2	31	MAF-AS	1.31927	1.08111
2	32	MAF-AS	1.53645	1.29489
2	33	MAF-AS	1.69278	1.44782
2	34	MAF-AS	1.80033	1.55196
2	35	MAF-AS	1.87447	1.62271
2	36	MAF-AS	1.92069	1.66552
2	37	MAF-AS	1.95509	1.69652
2	38	MAF-AS	1.98184	1.71987
2	39	MAF-AS	2.00217	1.7368
2	40	MAF-AS	2.01519	1.74641
3	1	GAPDH	0.180284	0.00180195
3	2	GAPDH	0.183455	0.000552612
3	3	GAPDH	0.188646	0.00132345
3	4	GAPDH	0.192485	0.000742514
3	5	GAPDH	0.19516	-0.00100144
3	6	GAPDH	0.199661	-0.000920439
3	7	GAPDH	0.205047	4.51575e-05
3	8	GAPDH	0.209208	-0.00021369
3	9	GAPDH	0.213181	-0.000660768
3	10	GAPDH	0.217203	-0.00105823
3	11	GAPDH	0.22209	-0.000590701
3	12	GAPDH	0.229435	0.00233414
3	13	GAPDH	0.239206	0.00768482
3	14	GAPDH	0.25633	0.0203889
3	15	GAPDH	0.286924	0.046564
3	16	GAPDH	0.34119	0.09641
3	17	GAPDH	0.435735	0.186535
3	18	GAPDH	0.589141	0.335521
3	19	GAPDH	0.807044	0.549004
3	20	GAPDH	1.06457	0.802114
3	21	GAPDH	1.31529	1.04841
3	22	GAPDH	1.52642	1.25512
3	23	GAPDH	1.68233	1.40661
3	24	GAPDH	1.7922	1.51206
3	25	GAPDH	1.8732	1.58864
3	26	GAPDH	1.93215	1.64317
3	27	GAPDH	1.97539	1.68199
3	28	GAPDH	2.00773	1.70991
3	29	GAPDH	2.03236	1.73013
3	30	GAPDH	2.0509	1.74424
3	31	GAPDH	2.063	1.75193
3	32	GAPDH	2.07309	1.75759
3	33	GAPDH	2.07841	1.75849
3	34	GAPDH	2.07775	1.75341
3	35	GAPDH	2.07719	1.74843
3	36	GAPDH	2.0783	1.74512
3	37	GAPDH	2.07853	1.74093
3	38	GAPDH	2.07925	1.73723
3	39	GAPDH	2.07868	1.73224
3	40	GAPDH	2.07509	1.72423
4	1	MAF-AS	0.220288	-0.0113607
4	2	MAF-AS	0.226726	-0.00899143
4	3	MAF-AS	0.234486	-0.00530097
4	4	MAF-AS	0.240254	-0.00360279
4	5	MAF-AS	0.246744	-0.00118201
4	6	MAF-AS	0.251743	-0.000252899
4	7	MAF-AS	0.256302	0.000236973
4	8	MAF-AS	0.261943	0.0018081
4	9	MAF-AS	0.266689	0.00248549
4	10	MAF-AS	0.270261	0.00198795
4	11	MAF-AS	0.274514	0.00217155
4	12	MAF-AS	0.278698	0.0022852
4	13	MAF-AS	0.28346	0.00297823
4	14	MAF-AS	0.2872	0.00264851
4	15	MAF-AS	0.290234	0.00161289
4	16	MAF-AS	0.293325	0.000635207
4	17	MAF-AS	0.297408	0.000647795
4	18	MAF-AS	0.300807	-2.20904e-05
4	19	MAF-AS	0.304098	-0.000800933
4	20	MAF-AS	0.307333	-0.00163503
4	21	MAF-AS	0.31008	-0.00295779
4	22	MAF-AS	0.314343	-0.00276374
4	23	MAF-AS	0.319539	-0.00163741
4	24	MAF-AS	0.325904	0.00065777
4	25	MAF-AS	0.33545	0.00613438
4	26	MAF-AS	0.351609	0.0182245
4	27	MAF-AS	0.380912	0.0434574
4	28	MAF-AS	0.432647	0.0911236
4	29	MAF-AS	0.521498	0.175905
4	30	MAF-AS	0.667707	0.318044
4	31	MAF-AS	0.881	0.527268
4	32	MAF-AS	1.14659	0.788789
4	33	MAF-AS	1.42072	1.05885
4	34	MAF-AS	1.65778	1.29184
4	35	MAF-AS	1.83526	1.46525
4	36	MAF-AS	1.95679	1.58272
4	37	MAF-AS	2.04146	1.66332
4	38	MAF-AS	2.10137	1.71915
4	39	MAF-AS	2.1431	1.75681
4	40	MAF-AS	2.17073	1.78037
5	1	GAPDH	0.184694	0.00128422
5	2	GAPDH	0.18694	-0.000664441
5	3	GAPDH	0.192404	0.000604062
5	4	GAPDH	0.196471	0.000475864
5	5	GAPDH	0.200039	-0.00015127
5	6	GAPDH	0.20482	0.000434015
5	7	GAPDH	0.207908	-0.000673696
5	8	GAPDH	0.211837	-0.000939655
5	9	GAPDH	0.216147	-0.00082483
5	10	GAPDH	0.220736	-0.000431115
5	11	GAPDH	0.225038	-0.000324844
5	12	GAPDH	0.231389	0.00183147
5	13	GAPDH	0.241419	0.00766569
5	14	GAPDH	0.256598	0.0186492
5	15	GAPDH	0.282887	0.0407431
5	16	GAPDH	0.328731	0.0823919
5	17	GAPDH	0.406782	0.156248
5	18	GAPDH	0.533591	0.278861
5	19	GAPDH	0.708029	0.449104
5	20	GAPDH	0.911395	0.648275
5	21	GAPDH	1.10528	0.837968
5	22	GAPDH	1.26462	0.993106
5	23	GAPDH	1.38142	1.10571
5	24	GAPDH	1.46407	1.18416
5	25	GAPDH	1.52476	1.24067
5	26	GAPDH	1.5677	1.2794
5	27	GAPDH	1.59829	1.3058
5	28	GAPDH	1.62377	1.32709
5	29	GAPDH	1.64276	1.34188
5	30	GAPDH	1.65334	1.34827
5	31	GAPDH	1.66331	1.35404
5	32	GAPDH	1.67113	1.35766
5	33	GAPDH	1.6739	1.35624
5	34	GAPDH	1.67605	1.35419
5	35	GAPDH	1.67706	1.351
5	36	GAPDH	1.67558	1.34533
5	37	GAPDH	1.67567	1.34123
5	38	GAPDH	1.67547	1.33683
5	39	GAPDH	1.67563	1.3328
5	40	GAPDH	1.67461	1.32758
6	1	MAF-AS	0.100114	-0.00727447
6	2	MAF-AS	0.103503	-0.00715937
6	3	MAF-AS	0.109281	-0.00465562
6	4	MAF-AS	0.11462	-0.00259052
6	5	MAF-AS	0.119246	-0.0012388
6	6	MAF-AS	0.123666	-9.20234e-05
6	7	MAF-AS	0.127556	0.000523374
6	8	MAF-AS	0.131499	0.00119279
6	9	MAF-AS	0.135806	0.00222618
6	10	MAF-AS	0.139769	0.0029151
6	11	MAF-AS	0.141884	0.00175596
6	12	MAF-AS	0.145788	0.0023859
6	13	MAF-AS	0.147943	0.00126765
6	14	MAF-AS	0.150992	0.00104212
6	15	MAF-AS	0.154605	0.0013815
6	16	MAF-AS	0.157356	0.000858423
6	17	MAF-AS	0.160558	0.000786579
6	18	MAF-AS	0.162642	-0.000403732
6	19	MAF-AS	0.164583	-0.00173627
6	20	MAF-AS	0.167937	-0.00165633
6	21	MAF-AS	0.170536	-0.002331
6	22	MAF-AS	0.17445	-0.00169133
6	23	MAF-AS	0.179475	6.00548e-05
6	24	MAF-AS	0.186287	0.00359781
6	25	MAF-AS	0.198475	0.0125119
6	26	MAF-AS	0.221466	0.032229
6	27	MAF-AS	0.261656	0.0691449
6	28	MAF-AS	0.333585	0.1378
6	29	MAF-AS	0.453733	0.254674
6	30	MAF-AS	0.633822	0.43149
6	31	MAF-AS	0.866346	0.660739
6	32	MAF-AS	1.11349	0.904612
6	33	MAF-AS	1.32962	1.11746
6	34	MAF-AS	1.4954	1.27997
6	35	MAF-AS	1.60974	1.39104
6	36	MAF-AS	1.68661	1.46463
6	37	MAF-AS	1.74076	1.51551
6	38	MAF-AS	1.77999	1.55146
6	39	MAF-AS	1.80743	1.57563
6	40	MAF-AS	1.82478	1.58971
7	1	GAPDH	0.142235	0.00171127
7	2	GAPDH	0.14437	-0.00039569
7	3	GAPDH	0.149513	0.000505816
7	4	GAPDH	0.153431	0.000182014
7	5	GAPDH	0.157052	-0.000438798
7	6	GAPDH	0.161441	-0.000292229
7	7	GAPDH	0.165695	-0.000279488
7	8	GAPDH	0.170512	0.000295325
7	9	GAPDH	0.174438	-2.03853e-05
7	10	GAPDH	0.178338	-0.000362158
7	11	GAPDH	0.182761	-0.000181883
7	12	GAPDH	0.187776	0.000591786
7	13	GAPDH	0.196001	0.00457467
7	14	GAPDH	0.211447	0.0157788
7	15	GAPDH	0.237471	0.0375612
7	16	GAPDH	0.284497	0.0803458
7	17	GAPDH	0.366528	0.158134
7	18	GAPDH	0.499899	0.287263
7	19	GAPDH	0.693797	0.47692
7	20	GAPDH	0.931185	0.710065
7	21	GAPDH	1.17007	0.944712
7	22	GAPDH	1.37091	1.1413
7	23	GAPDH	1.52344	1.2896
7	24	GAPDH	1.63238	1.39429
7	25	GAPDH	1.71076	1.46843
7	26	GAPDH	1.76756	1.52099
7	27	GAPDH	1.80769	1.55688
7	28	GAPDH	1.83938	1.58432
7	29	GAPDH	1.86441	1.60512
7	30	GAPDH	1.88322	1.61968
7	31	GAPDH	1.89572	1.62794
7	32	GAPDH	1.90435	1.63233
7	33	GAPDH	1.90767	1.63141
7	34	GAPDH	1.91095	1.63044
7	35	GAPDH	1.91195	1.62721
7	36	GAPDH	1.91272	1.62373
7	37	GAPDH	1.91044	1.61721
7	38	GAPDH	1.90981	1.61234
7	39	GAPDH	1.90948	1.60776
7	40	GAPDH	1.90914	1.60319
8	1	MAF-AS	0.130182	-0.00282384
8	2	MAF-AS	0.131636	-0.00356341
8	3	MAF-AS	0.134971	-0.00242144
8	4	MAF-AS	0.138083	-0.00150215
8	5	MAF-AS	0.140395	-0.00138299
8	6	MAF-AS	0.144114	0.000142666
8	7	MAF-AS	0.146617	0.000451825
8	8	MAF-AS	0.148713	0.000355345
8	9	MAF-AS	0.150272	-0.000279336
8	10	MAF-AS	0.153549	0.000804773
8	11	MAF-AS	0.156371	0.00143361
8	12	MAF-AS	0.158397	0.00126627
8	13	MAF-AS	0.160468	0.00114471
8	14	MAF-AS	0.162856	0.0013393
8	15	MAF-AS	0.165906	0.00219649
8	16	MAF-AS	0.167618	0.00171455
8	17	MAF-AS	0.169037	0.000940854
8	18	MAF-AS	0.170886	0.00059691
8	19	MAF-AS	0.171965	-0.000517439
8	20	MAF-AS	0.173273	-0.00140247
8	21	MAF-AS	0.175385	-0.00148398
8	22	MAF-AS	0.178077	-0.000984547
8	23	MAF-AS	0.179797	-0.00145809
8	24	MAF-AS	0.181234	-0.00221433
8	25	MAF-AS	0.184926	-0.000715358
8	26	MAF-AS	0.189809	0.00197483
8	27	MAF-AS	0.196072	0.00604421
8	28	MAF-AS	0.20887	0.0166493
8	29	MAF-AS	0.229981	0.0355668
8	30	MAF-AS	0.270182	0.073575
8	31	MAF-AS	0.344118	0.145318
8	32	MAF-AS	0.467202	0.266209
8	33	MAF-AS	0.656793	0.453607
8	34	MAF-AS	0.906097	0.700717
8	35	MAF-AS	1.17855	0.970982
8	36	MAF-AS	1.42306	1.21329
8	37	MAF-AS	1.60807	1.39611
8	38	MAF-AS	1.7373	1.52315
8	39	MAF-AS	1.82501	1.60866
8	40	MAF-AS	1.87774	1.6592
9	1	GAPDH	0.122363	-0.000507188
9	2	GAPDH	0.12478	-0.000797558
9	3	GAPDH	0.128836	0.000549702
9	4	GAPDH	0.131668	0.000673472
9	5	GAPDH	0.133763	6.05885e-05
9	6	GAPDH	0.136529	0.00011857
9	7	GAPDH	0.138689	-0.000430015
9	8	GAPDH	0.141259	-0.000567209
9	9	GAPDH	0.144361	-0.000173474
9	10	GAPDH	0.146062	-0.00118142
9	11	GAPDH	0.148341	-0.00160984
9	12	GAPDH	0.15266	9.92417e-07
9	13	GAPDH	0.157926	0.00255863
9	14	GAPDH	0.165317	0.00724183
9	15	GAPDH	0.179791	0.0190077
9	16	GAPDH	0.205654	0.0421626
9	17	GAPDH	0.251658	0.0854577
9	18	GAPDH	0.332724	0.163816
9	19	GAPDH	0.467369	0.295753
9	20	GAPDH	0.664096	0.489772
9	21	GAPDH	0.906562	0.729529
9	22	GAPDH	1.15704	0.9773
9	23	GAPDH	1.37094	1.1885
9	24	GAPDH	1.53015	1.345
9	25	GAPDH	1.64686	1.459
9	26	GAPDH	1.73075	1.54018
9	27	GAPDH	1.79066	1.59738
9	28	GAPDH	1.83455	1.63856
9	29	GAPDH	1.86908	1.67038
9	30	GAPDH	1.89534	1.69394
9	31	GAPDH	1.91303	1.70891
9	32	GAPDH	1.92394	1.71712
9	33	GAPDH	1.93228	1.72275
9	34	GAPDH	1.93954	1.7273
9	35	GAPDH	1.94233	1.72738
9	36	GAPDH	1.9425	1.72485
9	37	GAPDH	1.94231	1.72195
9	38	GAPDH	1.94314	1.72007
9	39	GAPDH	1.94255	1.71677
9	40	GAPDH	1.94019	1.7117
10	1
10	2
10	3
10	4
10	5
10	6
10	7
10	8
10	9
10	10
10	11
10	12
10	13
10	14
10	15
10	16
10	17
10	18
10	19
10	20
10	21
10	22
10	23
10	24
10	25
10	26
10	27
10	28
10	29
10	30
10	31
10	32
10	33
10	34
10	35
10	36
10	37
10	38
10	39
10	40
11	1
11	2
11	3
11	4
11	5
11	6
11	7
11	8
11	9
11	10
11	11
11	12
11	13
11	14
11	15
11	16
11	17
11	18
11	19
11	20
11	21
11	22
11	23
11	24
11	25
11	26
11	27
11	28
11	29
11	30
11	31
11	32
11	33
11	34
11	35
11	36
11	37
11	38
11	39
11	40
12	1
12	2
12	3
12	4
12	5
12	6
12	7
12	8
12	9
12	10
12	11
12	12
12	13
12	14
12	15
12	16
12	17
12	18
12	19
12	20
12	21
12	22
12	23
12	24
12	25
12	26
12	27
12	28
12	29
12	30
12	31
12	32
12	33
12	34
12	35
12	36
12	37
12	38
12	39
12	40
13	1
13	2
13	3
13	4
13	5
13	6
13	7
13	8
13	9
13	10
13	11
13	12
13	13
13	14
13	15
13	16
13	17
13	18
13	19
13	20
13	21
13	22
13	23
13	24
13	25
13	26
13	27
13	28
13	29
13	30
13	31
13	32
13	33
13	34
13	35
13	36
13	37
13	38
13	39
13	40
14	1	MAF-AS	0.178388	-0.0112635
14	2	MAF-AS	0.184847	-0.00994617
14	3	MAF-AS	0.195454	-0.00448162
14	4	MAF-AS	0.202589	-0.00248873
14	5	MAF-AS	0.208208	-0.00201199
14	6	MAF-AS	0.214442	-0.000920564
14	7	MAF-AS	0.222329	0.00182438
14	8	MAF-AS	0.229038	0.00339163
14	9	MAF-AS	0.232731	0.00194246
14	10	MAF-AS	0.237975	0.00204388
14	11	MAF-AS	0.243437	0.00236339
14	12	MAF-AS	0.248711	0.00249577
14	13	MAF-AS	0.252536	0.00117796
14	14	MAF-AS	0.257992	0.00149257
14	15	MAF-AS	0.263316	0.00167393
14	16	MAF-AS	0.26631	-0.000473965
14	17	MAF-AS	0.270168	-0.00175852
14	18	MAF-AS	0.275218	-0.00185113
14	19	MAF-AS	0.279681	-0.00253004
14	20	MAF-AS	0.284912	-0.00244059
14	21	MAF-AS	0.293046	0.000551166
14	22	MAF-AS	0.303169	0.00553201
14	23	MAF-AS	0.318924	0.0161447
14	24	MAF-AS	0.3456	0.0376783
14	25	MAF-AS	0.394006	0.0809422
14	26	MAF-AS	0.478855	0.160649
14	27	MAF-AS	0.61392	0.290571
14	28	MAF-AS	0.809968	0.481478
14	29	MAF-AS	1.05212	0.718487
14	30	MAF-AS	1.30156	0.96278
14	31	MAF-AS	1.51535	1.17143
14	32	MAF-AS	1.67659	1.32753
14	33	MAF-AS	1.78963	1.43543
14	34	MAF-AS	1.86716	1.50782
14	35	MAF-AS	1.91921	1.55472
14	36	MAF-AS	1.95603	1.5864
14	37	MAF-AS	1.98186	1.60709
14	38	MAF-AS	2.00369	1.62378
14	39	MAF-AS	2.01683	1.63177
14	40	MAF-AS	2.02971	1.63952
15	1	GAPDH	0.200176	-0.000285379
15	2	GAPDH	0.204795	-0.00186983
15	3	GAPDH	0.21283	-3.78812e-05
15	4	GAPDH	0.219654	0.000582889
15	5	GAPDH	0.225546	0.000272082
15	6	GAPDH	0.231106	-0.000371213
15	7	GAPDH	0.237198	-0.000482508
15	8	GAPDH	0.243129	-0.000754154
15	9	GAPDH	0.249935	-0.000151891
15	10	GAPDH	0.257232	0.000942676
15	11	GAPDH	0.267751	0.00525858
15	12	GAPDH	0.286097	0.0174011
15	13	GAPDH	0.315187	0.0402881
15	14	GAPDH	0.363169	0.0820671
15	15	GAPDH	0.445969	0.158664
15	16	GAPDH	0.57994	0.286432
15	17	GAPDH	0.770282	0.470571
15	18	GAPDH	0.998423	0.692508
15	19	GAPDH	1.22297	0.910856
15	20	GAPDH	1.41216	1.09384
15	21	GAPDH	1.55516	1.23064
15	22	GAPDH	1.65833	1.3276
15	23	GAPDH	1.72807	1.39114
15	24	GAPDH	1.78093	1.43779
15	25	GAPDH	1.82157	1.47223
15	26	GAPDH	1.85115	1.49561
15	27	GAPDH	1.87284	1.5111
15	28	GAPDH	1.88894	1.521
15	29	GAPDH	1.90266	1.52851
15	30	GAPDH	1.91351	1.53316
15	31	GAPDH	1.91898	1.53242
15	32	GAPDH	1.9181	1.52534
15	33	GAPDH	1.9179	1.51894
15	34	GAPDH	1.91859	1.51342
15	35	GAPDH	1.92024	1.50887
15	36	GAPDH	1.91741	1.49983
15	37	GAPDH	1.91745	1.49368
15	38	GAPDH	1.91669	1.48671
15	39	GAPDH	1.91787	1.48169
15	40	GAPDH	1.91707	1.47468
16	1	MAF-AS	0.161796	-0.0103549
16	2	MAF-AS	0.166692	-0.00881295
16	3	MAF-AS	0.173881	-0.00497766
16	4	MAF-AS	0.179311	-0.00290224
16	5	MAF-AS	0.184385	-0.00118279
16	6	MAF-AS	0.188313	-0.000609152
16	7	MAF-AS	0.193125	0.000848898
16	8	MAF-AS	0.197853	0.00222237
16	9	MAF-AS	0.201043	0.00205786
16	10	MAF-AS	0.204522	0.00218232
16	11	MAF-AS	0.207555	0.00186114
16	12	MAF-AS	0.211242	0.00219433
16	13	MAF-AS	0.215261	0.00285875
16	14	MAF-AS	0.217979	0.00222233
16	15	MAF-AS	0.220486	0.00137476
16	16	MAF-AS	0.22322	0.000754541
16	17	MAF-AS	0.225299	-0.000519998
16	18	MAF-AS	0.228023	-0.00115112
16	19	MAF-AS	0.230915	-0.00161259
16	20	MAF-AS	0.233719	-0.00216383
16	21	MAF-AS	0.237081	-0.00215581
16	22	MAF-AS	0.240805	-0.00178553
16	23	MAF-AS	0.245247	-0.000698282
16	24	MAF-AS	0.250481	0.00118171
16	25	MAF-AS	0.258822	0.00616826
16	26	MAF-AS	0.274975	0.0189668
16	27	MAF-AS	0.302283	0.0429203
16	28	MAF-AS	0.350213	0.0874958
16	29	MAF-AS	0.435944	0.169873
16	30	MAF-AS	0.578292	0.308867
16	31	MAF-AS	0.78472	0.511941
16	32	MAF-AS	1.03857	0.762435
16	33	MAF-AS	1.29833	1.01884
16	34	MAF-AS	1.52004	1.2372
16	35	MAF-AS	1.68504	1.39884
16	36	MAF-AS	1.79967	1.51012
16	37	MAF-AS	1.87955	1.58665
16	38	MAF-AS	1.93415	1.63789
16	39	MAF-AS	1.97237	1.67275
16	40	MAF-AS	1.99685	1.69388
17	1	GAPDH	0.153316	-0.00319104
17	2	GAPDH	0.15674	-0.00359248
17	3	GAPDH	0.162543	-0.00161507
17	4	GAPDH	0.168229	0.000246515
17	5	GAPDH	0.172617	0.000808746
17	6	GAPDH	0.176151	0.000518303
17	7	GAPDH	0.179601	0.000142417
17	8	GAPDH	0.183879	0.000595274
17	9	GAPDH	0.187867	0.00075878
17	10	GAPDH	0.190678	-0.000255189
17	11	GAPDH	0.193692	-0.0010667
17	12	GAPDH	0.198451	-0.000133083
17	13	GAPDH	0.205803	0.00339396
17	14	GAPDH	0.217121	0.0108865
17	15	GAPDH	0.237101	0.0270418
17	16	GAPDH	0.273847	0.0599624
17	17	GAPDH	0.336349	0.11864
17	18	GAPDH	0.44316	0.221626
17	19	GAPDH	0.607369	0.382009
17	20	GAPDH	0.822477	0.593292
17	21	GAPDH	1.05424	0.821233
17	22	GAPDH	1.26247	1.02564
17	23	GAPDH	1.42683	1.18617
17	24	GAPDH	1.54434	1.29985
17	25	GAPDH	1.62872	1.38041
17	26	GAPDH	1.68901	1.43687
17	27	GAPDH	1.72827	1.47231
17	28	GAPDH	1.75824	1.49845
17	29	GAPDH	1.78217	1.51856
17	30	GAPDH	1.79687	1.52944
17	31	GAPDH	1.80743	1.53617
17	32	GAPDH	1.81408	1.539
17	33	GAPDH	1.81716	1.53825
17	34	GAPDH	1.81794	1.5352
17	35	GAPDH	1.81534	1.52878
17	36	GAPDH	1.81202	1.52164
17	37	GAPDH	1.81091	1.5167
17	38	GAPDH	1.81072	1.51269
17	39	GAPDH	1.80992	1.50806
17	40	GAPDH	1.80573	1.50005
18	1	MAF-AS	0.108153	-0.00570334
18	2	MAF-AS	0.111283	-0.00574809
18	3	MAF-AS	0.117476	-0.0027298
18	4	MAF-AS	0.12205	-0.00133028
18	5	MAF-AS	0.125704	-0.000851261
18	6	MAF-AS	0.130052	0.000322424
18	7	MAF-AS	0.133684	0.000779363
18	8	MAF-AS	0.137285	0.00120595
18	9	MAF-AS	0.140371	0.00111753
18	10	MAF-AS	0.143577	0.00114845
18	11	MAF-AS	0.147376	0.00177265
18	12	MAF-AS	0.150212	0.00143445
18	13	MAF-AS	0.152961	0.00100811
18	14	MAF-AS	0.155925	0.000797597
18	15	MAF-AS	0.158191	-0.000110426
18	16	MAF-AS	0.161638	0.000161888
18	17	MAF-AS	0.162852	-0.00179947
18	18	MAF-AS	0.165744	-0.00208207
18	19	MAF-AS	0.169783	-0.00121781
18	20	MAF-AS	0.173526	-0.000648636
18	21	MAF-AS	0.178371	0.00102133
18	22	MAF-AS	0.185783	0.00525838
18	23	MAF-AS	0.197247	0.0135484
18	24	MAF-AS	0.218543	0.0316694
18	25	MAF-AS	0.256782	0.0667338
18	26	MAF-AS	0.324777	0.131555
18	27	MAF-AS	0.439751	0.243353
18	28	MAF-AS	0.616824	0.417252
18	29	MAF-AS	0.85278	0.650033
18	30	MAF-AS	1.11252	0.906603
18	31	MAF-AS	1.34902	1.13993
18	32	MAF-AS	1.5313	1.31903
18	33	MAF-AS	1.65964	1.44419
18	34	MAF-AS	1.7503	1.53168
18	35	MAF-AS	1.81461	1.59281
18	36	MAF-AS	1.85901	1.63404
18	37	MAF-AS	1.89067	1.66252
18	38	MAF-AS	1.91359	1.68227
18	39	MAF-AS	1.93372	1.69923
18	40	MAF-AS	1.94522	1.70755
19	1	GAPDH	0.119091	-0.00158453
19	2	GAPDH	0.121408	-0.00303047
19	3	GAPDH	0.128209	7.38529e-06
19	4	GAPDH	0.132428	0.000462716
19	5	GAPDH	0.136355	0.000626462
19	6	GAPDH	0.13983	0.000338761
19	7	GAPDH	0.142983	-0.000271311
19	8	GAPDH	0.145883	-0.00113496
19	9	GAPDH	0.150036	-0.000744609
19	10	GAPDH	0.153635	-0.000909315
19	11	GAPDH	0.15807	-0.000237157
19	12	GAPDH	0.163933	0.00186203
19	13	GAPDH	0.171708	0.00587447
19	14	GAPDH	0.18618	0.0165834
19	15	GAPDH	0.212347	0.0389871
19	16	GAPDH	0.259186	0.082063
19	17	GAPDH	0.338429	0.157542
19	18	GAPDH	0.468656	0.284006
19	19	GAPDH	0.656232	0.46782
19	20	GAPDH	0.885513	0.693337
19	21	GAPDH	1.11418	0.918244
19	22	GAPDH	1.30638	1.10667
19	23	GAPDH	1.45161	1.24814
19	24	GAPDH	1.55505	1.34782
19	25	GAPDH	1.62965	1.41866
19	26	GAPDH	1.685	1.47025
19	27	GAPDH	1.72723	1.50871
19	28	GAPDH	1.75558	1.53329
19	29	GAPDH	1.77776	1.55171
19	30	GAPDH	1.79586	1.56605
19	31	GAPDH	1.80858	1.57501
19	32	GAPDH	1.81638	1.57905
19	33	GAPDH	1.81969	1.57859
19	34	GAPDH	1.82389	1.57903
19	35	GAPDH	1.82495	1.57632
19	36	GAPDH	1.82473	1.57234
19	37	GAPDH	1.82452	1.56837
19	38	GAPDH	1.82134	1.56142
19	39	GAPDH	1.82079	1.55711
19	40	GAPDH	1.82014	1.5527
20	1	MAF-AS	0.0566594	-0.00546296
20	2	MAF-AS	0.0585512	-0.00571646
20	3	MAF-AS	0.0632308	-0.00318216
20	4	MAF-AS	0.067088	-0.0014702
20	5	MAF-AS	0.0699715	-0.000732011
20	6	MAF-AS	0.072291	-0.000557812
20	7	MAF-AS	0.074692	-0.00030206
20	8	MAF-AS	0.0777286	0.000589204
20	9	MAF-AS	0.080604	0.00131927
20	10	MAF-AS	0.0828198	0.00138977
20	11	MAF-AS	0.0852616	0.00168632
20	12	MAF-AS	0.0877222	0.00200164
20	13	MAF-AS	0.0895904	0.00172456
20	14	MAF-AS	0.0918775	0.00186633
20	15	MAF-AS	0.0934448	0.0012883
20	16	MAF-AS	0.0951517	0.000849914
20	17	MAF-AS	0.0958367	-0.000610396
20	18	MAF-AS	0.0981176	-0.000474777
20	19	MAF-AS	0.100156	-0.000581913
20	20	MAF-AS	0.101828	-0.00105459
20	21	MAF-AS	0.102971	-0.00205763
20	22	MAF-AS	0.105147	-0.00202607
20	23	MAF-AS	0.108464	-0.000854739
20	24	MAF-AS	0.112653	0.00118906
20	25	MAF-AS	0.118941	0.00533209
20	26	MAF-AS	0.130895	0.0151399
20	27	MAF-AS	0.15337	0.0354705
20	28	MAF-AS	0.194042	0.0739968
20	29	MAF-AS	0.266982	0.144792
20	30	MAF-AS	0.38971	0.265374
20	31	MAF-AS	0.580327	0.453846
20	32	MAF-AS	0.83244	0.703814
20	33	MAF-AS	1.10615	0.975378
20	34	MAF-AS	1.35014	1.21722
20	35	MAF-AS	1.53479	1.39973
20	36	MAF-AS	1.6652	1.52799
20	37	MAF-AS	1.75209	1.61273
20	38	MAF-AS	1.81024	1.66874
20	39	MAF-AS	1.84918	1.70554
20	40	MAF-AS	1.87466	1.72887
21	1	GAPDH	0.089037	0.000539901
21	2	GAPDH	0.090958	-0.000247197
21	3	GAPDH	0.0944191	0.000505934
21	4	GAPDH	0.0969842	0.000363022
21	5	GAPDH	0.100237	0.000907782
21	6	GAPDH	0.102393	0.000356079
21	7	GAPDH	0.104693	-5.22985e-05
21	8	GAPDH	0.106477	-0.000975965
21	9	GAPDH	0.108384	-0.00177679
21	10	GAPDH	0.111393	-0.00147652
21	11	GAPDH	0.114725	-0.000852504
21	12	GAPDH	0.118639	0.000353973
21	13	GAPDH	0.123641	0.00264728
21	14	GAPDH	0.132958	0.00925716
21	15	GAPDH	0.148835	0.0224254
21	16	GAPDH	0.177341	0.0482241
21	17	GAPDH	0.228715	0.0968896
21	18	GAPDH	0.319647	0.185114
21	19	GAPDH	0.467299	0.330058
21	20	GAPDH	0.674089	0.534139
21	21	GAPDH	0.916293	0.773635
21	22	GAPDH	1.14694	1.00157
21	23	GAPDH	1.33282	1.18474
21	24	GAPDH	1.47002	1.31924
21	25	GAPDH	1.57024	1.41675
21	26	GAPDH	1.63954	1.48335
21	27	GAPDH	1.69028	1.53137
21	28	GAPDH	1.72975	1.56814
21	29	GAPDH	1.75819	1.59387
21	30	GAPDH	1.77875	1.61172
21	31	GAPDH	1.79524	1.6255
21	32	GAPDH	1.80633	1.63389
21	33	GAPDH	1.81415	1.639
21	34	GAPDH	1.82106	1.6432
21	35	GAPDH	1.82608	1.64551
21	36	GAPDH	1.8262	1.64293
21	37	GAPDH	1.82214	1.63615
21	38	GAPDH	1.82227	1.63357
21	39	GAPDH	1.82231	1.6309
21	40	GAPDH	1.81975	1.62564
22	1
22	2
22	3
22	4
22	5
22	6
22	7
22	8
22	9
22	10
22	11
22	12
22	13
22	14
22	15
22	16
22	17
22	18
22	19
22	20
22	21
22	22
22	23
22	24
22	25
22	26
22	27
22	28
22	29
22	30
22	31
22	32
22	33
22	34
22	35
22	36
22	37
22	38
22	39
22	40
23	1
23	2
23	3
23	4
23	5
23	6
23	7
23	8
23	9
23	10
23	11
23	12
23	13
23	14
23	15
23	16
23	17
23	18
23	19
23	20
23	21
23	22
23	23
23	24
23	25
23	26
23	27
23	28
23	29
23	30
23	31
23	32
23	33
23	34
23	35
23	36
23	37
23	38
23	39
23	40
24	1
24	2
24	3
24	4
24	5
24	6
24	7
24	8
24	9
24	10
24	11
24	12
24	13
24	14
24	15
24	16
24	17
24	18
24	19
24	20
24	21
24	22
24	23
24	24
24	25
24	26
24	27
24	28
24	29
24	30
24	31
24	32
24	33
24	34
24	35
24	36
24	37
24	38
24	39
24	40
25	1
25	2
25	3
25	4
25	5
25	6
25	7
25	8
25	9
25	10
25	11
25	12
25	13
25	14
25	15
25	16
25	17
25	18
25	19
25	20
25	21
25	22
25	23
25	24
25	25
25	26
25	27
25	28
25	29
25	30
25	31
25	32
25	33
25	34
25	35
25	36
25	37
25	38
25	39
25	40
26	1	MAF-AS	0.177334	-0.0150134
26	2	MAF-AS	0.184984	-0.0167622
26	3	MAF-AS	0.199575	-0.0115692
26	4	MAF-AS	0.212559	-0.00798408
26	5	MAF-AS	0.22579	-0.00415178
26	6	MAF-AS	0.237721	-0.00161932
26	7	MAF-AS	0.249598	0.000858476
26	8	MAF-AS	0.262054	0.00391634
26	9	MAF-AS	0.272052	0.00451586
26	10	MAF-AS	0.282222	0.00528686
26	11	MAF-AS	0.2917	0.00536576
26	12	MAF-AS	0.302136	0.00640372
26	13	MAF-AS	0.311652	0.00652056
26	14	MAF-AS	0.319686	0.00515569
26	15	MAF-AS	0.328378	0.00444927
26	16	MAF-AS	0.335991	0.00266433
26	17	MAF-AS	0.344463	0.00173749
26	18	MAF-AS	0.353174	0.00104967
26	19	MAF-AS	0.359667	-0.00185653
26	20	MAF-AS	0.366773	-0.00414858
26	21	MAF-AS	0.375372	-0.00494813
26	22	MAF-AS	0.384043	-0.00567634
26	23	MAF-AS	0.393148	-0.00597006
26	24	MAF-AS	0.406102	-0.00241415
26	25	MAF-AS	0.42712	0.00920456
26	26	MAF-AS	0.46046	0.0331467
26	27	MAF-AS	0.515175	0.0784621
26	28	MAF-AS	0.609065	0.162954
26	29	MAF-AS	0.750867	0.295357
26	30	MAF-AS	0.943097	0.478188
26	31	MAF-AS	1.16248	0.688173
26	32	MAF-AS	1.36867	0.884963
26	33	MAF-AS	1.53073	1.03762
26	34	MAF-AS	1.64592	1.14342
26	35	MAF-AS	1.72406	1.21215
26	36	MAF-AS	1.77901	1.25771
26	37	MAF-AS	1.81659	1.28589
26	38	MAF-AS	1.84442	1.30433
26	39	MAF-AS	1.86483	1.31533
26	40	MAF-AS	1.87865	1.31975
27	1	GAPDH	0.197209	-0.00275322
27	2	GAPDH	0.204282	-0.0062445
27	3	GAPDH	0.218449	-0.00264159
27	4	GAPDH	0.230919	-0.000735976
27	5	GAPDH	0.242336	0.000116176
27	6	GAPDH	0.253438	0.000653376
27	7	GAPDH	0.26461	0.00126075
27	8	GAPDH	0.275624	0.00171109
27	9	GAPDH	0.286229	0.00175105
27	10	GAPDH	0.29668	0.00163759
27	11	GAPDH	0.305986	0.000379128
27	12	GAPDH	0.314236	-0.00193505
27	13	GAPDH	0.325216	-0.00151994
27	14	GAPDH	0.336624	-0.000676594
27	15	GAPDH	0.352053	0.00418878
27	16	GAPDH	0.374088	0.0156592
27	17	GAPDH	0.409981	0.0409872
27	18	GAPDH	0.468207	0.0886486
27	19	GAPDH	0.561117	0.170995
27	20	GAPDH	0.702481	0.301794
27	21	GAPDH	0.889384	0.478132
27	22	GAPDH	1.09486	0.673039
27	23	GAPDH	1.28356	0.851184
27	24	GAPDH	1.43226	0.989315
27	25	GAPDH	1.54061	1.0871
27	26	GAPDH	1.61893	1.15486
27	27	GAPDH	1.67408	1.19944
27	28	GAPDH	1.71432	1.22911
27	29	GAPDH	1.73997	1.2442
27	30	GAPDH	1.76107	1.25473
27	31	GAPDH	1.77781	1.26091
27	32	GAPDH	1.78967	1.26221
27	33	GAPDH	1.79982	1.2618
27	34	GAPDH	1.80356	1.25498
27	35	GAPDH	1.8047	1.24555
27	36	GAPDH	1.80627	1.23655
27	37	GAPDH	1.80696	1.22667
27	38	GAPDH	1.80456	1.21372
27	39	GAPDH	1.80455	1.20314
27	40	GAPDH	1.80417	1.19219
28	1	MAF-AS	0.160836	-0.0078308
28	2	MAF-AS	0.165221	-0.00709275
28	3	MAF-AS	0.17302	-0.00294119
28	4	MAF-AS	0.178571	-0.00103707
28	5	MAF-AS	0.181866	-0.00138946
28	6	MAF-AS	0.186269	-0.00063402
28	7	MAF-AS	0.1904	-0.000150514
28	8	MAF-AS	0.194773	0.000575567
28	9	MAF-AS	0.198246	0.000401842
28	10	MAF-AS	0.202943	0.00145149
28	11	MAF-AS	0.207314	0.00217459
28	12	MAF-AS	0.210686	0.0019001
28	13	MAF-AS	0.21428	0.00184611
28	14	MAF-AS	0.217203	0.00112211
28	15	MAF-AS	0.220967	0.00123939
28	16	MAF-AS	0.223852	0.000476862
28	17	MAF-AS	0.227729	0.00070672
28	18	MAF-AS	0.231117	0.00044782
28	19	MAF-AS	0.233287	-0.00102938
28	20	MAF-AS	0.237283	-0.000680601
28	21	MAF-AS	0.240095	-0.0015168
28	22	MAF-AS	0.243234	-0.00202412
28	23	MAF-AS	0.247491	-0.00141501
28	24	MAF-AS	0.253029	0.000475566
28	25	MAF-AS	0.261586	0.00538613
28	26	MAF-AS	0.274818	0.0149703
28	27	MAF-AS	0.297376	0.0338815
28	28	MAF-AS	0.337613	0.0704709
28	29	MAF-AS	0.407664	0.136875
28	30	MAF-AS	0.525091	0.250655
28	31	MAF-AS	0.704167	0.426083
28	32	MAF-AS	0.939922	0.658192
28	33	MAF-AS	1.19073	0.905349
28	34	MAF-AS	1.413	1.12397
28	35	MAF-AS	1.58196	1.28929
28	36	MAF-AS	1.70084	1.40452
28	37	MAF-AS	1.7839	1.48393
28	38	MAF-AS	1.83951	1.5359
28	39	MAF-AS	1.88012	1.57285
28	40	MAF-AS	1.90663	1.59572
29	1	GAPDH	0.172456	-0.00193636
29	2	GAPDH	0.175826	-0.00259207
29	3	GAPDH	0.181585	-0.000859538
29	4	GAPDH	0.187241	0.00077007
29	5	GAPDH	0.191232	0.000734488
29	6	GAPDH	0.194407	-0.000117052
29	7	GAPDH	0.198742	0.000191926
29	8	GAPDH	0.202624	4.81466e-05
29	9	GAPDH	0.205652	-0.000950572
29	10	GAPDH	0.210111	-0.000517527
29	11	GAPDH	0.214526	-0.000129276
29	12	GAPDH	0.219511	0.000829333
29	13	GAPDH	0.228338	0.00562973
29	14	GAPDH	0.241396	0.0146619
29	15	GAPDH	0.26253	0.0317699
29	16	GAPDH	0.300725	0.0659382
29	17	GAPDH	0.366687	0.127874
29	18	GAPDH	0.474971	0.232131
29	19	GAPDH	0.635879	0.389014
29	20	GAPDH	0.840141	0.589249
29	21	GAPDH	1.0525	0.797583
29	22	GAPDH	1.23511	0.976162
29	23	GAPDH	1.37744	1.11446
29	24	GAPDH	1.47968	1.21268
29	25	GAPDH	1.55238	1.28135
29	26	GAPDH	1.6062	1.33115
29	27	GAPDH	1.64676	1.36768
29	28	GAPDH	1.67572	1.39262
29	29	GAPDH	1.69722	1.41009
29	30	GAPDH	1.71494	1.42379
29	31	GAPDH	1.72762	1.43243
29	32	GAPDH	1.7366	1.4374
29	33	GAPDH	1.74672	1.44349
29	34	GAPDH	1.7525	1.44524
29	35	GAPDH	1.75141	1.44012
29	36	GAPDH	1.7522	1.43688
29	37	GAPDH	1.7521	1.43276
29	38	GAPDH	1.75287	1.42951
29	39	GAPDH	1.75217	1.42478
29	40	GAPDH	1.75099	1.41958
30	1	MAF-AS	0.0654926	-0.00570071
30	2	MAF-AS	0.0680405	-0.00531043
30	3	MAF-AS	0.0727848	-0.00272372
30	4	MAF-AS	0.0759529	-0.00171312
30	5	MAF-AS	0.0790718	-0.000751856
30	6	MAF-AS	0.0828999	0.000918737
30	7	MAF-AS	0.0863218	0.002183
30	8	MAF-AS	0.0874719	0.00117554
30	9	MAF-AS	0.0893272	0.000873314
30	10	MAF-AS	0.0920341	0.00142259
30	11	MAF-AS	0.0939668	0.00119771
30	12	MAF-AS	0.095667	0.000740339
30	13	MAF-AS	0.0967019	-0.000382358
30	14	MAF-AS	0.0992842	4.24379e-05
30	15	MAF-AS	0.10203	0.0006302
30	16	MAF-AS	0.103272	-0.000284551
30	17	MAF-AS	0.103837	-0.00187752
30	18	MAF-AS	0.106987	-0.00088473
30	19	MAF-AS	0.108205	-0.0018251
30	20	MAF-AS	0.112191	4.19316e-06
30	21	MAF-AS	0.1156	0.00125491
30	22	MAF-AS	0.120409	0.00390612
30	23	MAF-AS	0.130647	0.0119867
30	24	MAF-AS	0.149409	0.0285918
30	25	MAF-AS	0.181542	0.0585668
30	26	MAF-AS	0.240854	0.115722
30	27	MAF-AS	0.344258	0.216968
30	28	MAF-AS	0.508974	0.379526
30	29	MAF-AS	0.740425	0.608819
30	30	MAF-AS	1.00717	0.87341
30	31	MAF-AS	1.2589	1.12298
30	32	MAF-AS	1.46177	1.32369
30	33	MAF-AS	1.60755	1.46731
30	34	MAF-AS	1.70887	1.56647
30	35	MAF-AS	1.77348	1.62893
30	36	MAF-AS	1.82161	1.6749
30	37	MAF-AS	1.85499	1.70613
30	38	MAF-AS	1.87759	1.72657
30	39	MAF-AS	1.8961	1.74292
30	40	MAF-AS	1.90696	1.75162
31	1	GAPDH	0.0976583	-0.000728878
31	2	GAPDH	0.100441	-0.00104755
31	3	GAPDH	0.104382	-0.000206984
31	4	GAPDH	0.108215	0.000524955
31	5	GAPDH	0.112026	0.00123449
31	6	GAPDH	0.113933	4.04091e-05
31	7	GAPDH	0.116531	-0.000462213
31	8	GAPDH	0.11884	-0.00125463
31	9	GAPDH	0.122835	-0.000360525
31	10	GAPDH	0.125369	-0.000927818
31	11	GAPDH	0.128444	-0.000953856
31	12	GAPDH	0.134865	0.00236618
31	13	GAPDH	0.144943	0.00934265
31	14	GAPDH	0.161493	0.0227916
31	15	GAPDH	0.192582	0.0507795
31	16	GAPDH	0.250528	0.105625
31	17	GAPDH	0.35189	0.203886
31	18	GAPDH	0.509144	0.358038
31	19	GAPDH	0.724686	0.57048
31	20	GAPDH	0.9725	0.815192
31	21	GAPDH	1.20549	1.04508
31	22	GAPDH	1.3922	1.22869
31	23	GAPDH	1.53026	1.36365
31	24	GAPDH	1.62952	1.45981
31	25	GAPDH	1.70219	1.52937
31	26	GAPDH	1.75845	1.58254
31	27	GAPDH	1.79577	1.61676
31	28	GAPDH	1.82572	1.6436
31	29	GAPDH	1.84755	1.66234
31	30	GAPDH	1.86292	1.6746
31	31	GAPDH	1.87663	1.68521
31	32	GAPDH	1.88452	1.69
31	33	GAPDH	1.88979	1.69217
31	34	GAPDH	1.89312	1.6924
31	35	GAPDH	1.8943	1.69047
31	36	GAPDH	1.89605	1.68913
31	37	GAPDH	1.89499	1.68497
31	38	GAPDH	1.89114	1.67801
31	39	GAPDH	1.89356	1.67733
31	40	GAPDH	1.89762	1.67829
32	1	MAF-AS	0.0914261	-0.00136153
32	2	MAF-AS	0.0929132	-0.00204713
32	3	MAF-AS	0.0958541	-0.00127888
32	4	MAF-AS	0.098114	-0.00119167
32	5	MAF-AS	0.100465	-0.00101314
32	6	MAF-AS	0.103668	1.73463e-05
32	7	MAF-AS	0.106258	0.000434174
32	8	MAF-AS	0.108783	0.000786651
32	9	MAF-AS	0.110747	0.000578174
32	10	MAF-AS	0.112782	0.000440134
32	11	MAF-AS	0.115371	0.00085647
32	12	MAF-AS	0.117615	0.000927964
32	13	MAF-AS	0.120144	0.00128385
32	14	MAF-AS	0.121847	0.000814181
32	15	MAF-AS	0.123482	0.000276366
32	16	MAF-AS	0.125255	-0.000123174
32	17	MAF-AS	0.127977	0.00042605
32	18	MAF-AS	0.129385	-0.00033792
32	19	MAF-AS	0.13089	-0.00100615
32	20	MAF-AS	0.133425	-0.000643756
32	21	MAF-AS	0.136155	-8.6023e-05
32	22	MAF-AS	0.137077	-0.00133655
32	23	MAF-AS	0.138958	-0.00162822
32	24	MAF-AS	0.144563	0.00180412
32	25	MAF-AS	0.152031	0.00709932
32	26	MAF-AS	0.165118	0.018013
32	27	MAF-AS	0.186651	0.0373741
32	28	MAF-AS	0.224479	0.0730288
32	29	MAF-AS	0.294268	0.140645
32	30	MAF-AS	0.416657	0.260861
32	31	MAF-AS	0.606525	0.448557
32	32	MAF-AS	0.863255	0.703114
32	33	MAF-AS	1.14947	0.987159
32	34	MAF-AS	1.40975	1.24526
32	35	MAF-AS	1.61652	1.44986
32	36	MAF-AS	1.76348	1.59464
32	37	MAF-AS	1.86542	1.69442
32	38	MAF-AS	1.9386	1.76542
32	39	MAF-AS	1.98956	1.81421
32	40	MAF-AS	2.02304	1.84552
33	1	GAPDH	0.0901694	0.00184572
33	2	GAPDH	0.0921982	0.000850962
33	3	GAPDH	0.0947345	0.000363586
33	4	GAPDH	0.0978642	0.000469685
33	5	GAPDH	0.101533	0.00111455
33	6	GAPDH	0.10439	0.000947819
33	7	GAPDH	0.106584	0.00011893
33	8	GAPDH	0.107842	-0.00164672
33	9	GAPDH	0.1106	-0.00191236
33	10	GAPDH	0.113076	-0.00245996
33	11	GAPDH	0.117677	-0.000882488
33	12	GAPDH	0.122483	0.000900141
33	13	GAPDH	0.127594	0.00298681
33	14	GAPDH	0.13779	0.0101596
33	15	GAPDH	0.157577	0.0269226
33	16	GAPDH	0.192616	0.0589385
33	17	GAPDH	0.256685	0.119984
33	18	GAPDH	0.365422	0.225697
33	19	GAPDH	0.533175	0.390427
33	20	GAPDH	0.756414	0.610641
33	21	GAPDH	1.00184	0.85304
33	22	GAPDH	1.22538	1.07356
33	23	GAPDH	1.40251	1.24766
33	24	GAPDH	1.53282	1.37496
33	25	GAPDH	1.62539	1.4645
33	26	GAPDH	1.69191	1.52799
33	27	GAPDH	1.74284	1.5759
33	28	GAPDH	1.77773	1.60777
33	29	GAPDH	1.80368	1.63069
33	30	GAPDH	1.82377	1.64776
33	31	GAPDH	1.8405	1.66147
33	32	GAPDH	1.8516	1.66954
33	33	GAPDH	1.86022	1.67514
33	34	GAPDH	1.8677	1.67959
33	35	GAPDH	1.87001	1.67888
33	36	GAPDH	1.87067	1.67652
33	37	GAPDH	1.87045	1.67328
33	38	GAPDH	1.86905	1.66885
33	39	GAPDH	1.86892	1.66569
33	40	GAPDH	1.86826	1.66202
34	1
34	2
34	3
34	4
34	5
34	6
34	7
34	8
34	9
34	10
34	11
34	12
34	13
34	14
34	15
34	16
34	17
34	18
34	19
34	20
34	21
34	22
34	23
34	24
34	25
34	26
34	27
34	28
34	29
34	30
34	31
34	32
34	33
34	34
34	35
34	36
34	37
34	38
34	39
34	40
35	1
35	2
35	3
35	4
35	5
35	6
35	7
35	8
35	9
35	10
35	11
35	12
35	13
35	14
35	15
35	16
35	17
35	18
35	19
35	20
35	21
35	22
35	23
35	24
35	25
35	26
35	27
35	28
35	29
35	30
35	31
35	32
35	33
35	34
35	35
35	36
35	37
35	38
35	39
35	40
36	1
36	2
36	3
36	4
36	5
36	6
36	7
36	8
36	9
36	10
36	11
36	12
36	13
36	14
36	15
36	16
36	17
36	18
36	19
36	20
36	21
36	22
36	23
36	24
36	25
36	26
36	27
36	28
36	29
36	30
36	31
36	32
36	33
36	34
36	35
36	36
36	37
36	38
36	39
36	40
37	1
37	2
37	3
37	4
37	5
37	6
37	7
37	8
37	9
37	10
37	11
37	12
37	13
37	14
37	15
37	16
37	17
37	18
37	19
37	20
37	21
37	22
37	23
37	24
37	25
37	26
37	27
37	28
37	29
37	30
37	31
37	32
37	33
37	34
37	35
37	36
37	37
37	38
37	39
37	40
38	1	MAF-AS	0.0900383	-0.00738296
38	2	MAF-AS	0.0940035	-0.00650713
38	3	MAF-AS	0.100619	-0.00298122
38	4	MAF-AS	0.104648	-0.00204132
38	5	MAF-AS	0.108393	-0.00138611
38	6	MAF-AS	0.112198	-0.000669916
38	7	MAF-AS	0.116675	0.000717575
38	8	MAF-AS	0.119922	0.000875333
38	9	MAF-AS	0.124168	0.00203161
38	10	MAF-AS	0.127595	0.00236938
38	11	MAF-AS	0.130285	0.00197049
38	12	MAF-AS	0.13331	0.00190557
38	13	MAF-AS	0.136165	0.00167119
38	14	MAF-AS	0.139081	0.00149784
38	15	MAF-AS	0.141658	0.000986044
38	16	MAF-AS	0.143585	-0.000176813
38	17	MAF-AS	0.145312	-0.00153891
38	18	MAF-AS	0.147846	-0.00209424
38	19	MAF-AS	0.151335	-0.00169492
38	20	MAF-AS	0.154929	-0.00119036
38	21	MAF-AS	0.158957	-0.000251218
38	22	MAF-AS	0.165994	0.00369655
38	23	MAF-AS	0.178092	0.0127044
38	24	MAF-AS	0.198797	0.0303206
38	25	MAF-AS	0.235744	0.0641779
38	26	MAF-AS	0.302434	0.127779
38	27	MAF-AS	0.415114	0.23737
38	28	MAF-AS	0.58822	0.407386
38	29	MAF-AS	0.815763	0.63184
38	30	MAF-AS	1.06267	0.875654
38	31	MAF-AS	1.28435	1.09424
38	32	MAF-AS	1.4572	1.26401
38	33	MAF-AS	1.57907	1.38279
38	34	MAF-AS	1.66438	1.46501
38	35	MAF-AS	1.72204	1.51958
38	36	MAF-AS	1.76318	1.55763
38	37	MAF-AS	1.79126	1.58263
38	38	MAF-AS	1.81384	1.60211
38	39	MAF-AS	1.83179	1.61697
38	40	MAF-AS	1.84341	1.6255
39	1	GAPDH	0.127103	-0.00028979
39	2	GAPDH	0.129341	-0.0018291
39	3	GAPDH	0.134548	-0.000399481
39	4	GAPDH	0.139309	0.000584367
39	5	GAPDH	0.142752	0.000249805
39	6	GAPDH	0.146502	0.000222728
39	7	GAPDH	0.150165	0.000109001
39	8	GAPDH	0.153686	-0.00014727
39	9	GAPDH	0.156924	-0.000686649
39	10	GAPDH	0.160723	-0.00066558
39	11	GAPDH	0.164436	-0.000729433
39	12	GAPDH	0.170405	0.00146251
39	13	GAPDH	0.179206	0.00648612
39	14	GAPDH	0.192437	0.0159397
39	15	GAPDH	0.21764	0.0373654
39	16	GAPDH	0.26263	0.0785781
39	17	GAPDH	0.34225	0.154421
39	18	GAPDH	0.470078	0.278471
39	19	GAPDH	0.654195	0.458811
39	20	GAPDH	0.876061	0.6769
39	21	GAPDH	1.0964	0.893463
39	22	GAPDH	1.28264	1.07592
39	23	GAPDH	1.42279	1.2123
39	24	GAPDH	1.52249	1.30822
39	25	GAPDH	1.59403	1.37599
39	26	GAPDH	1.64685	1.42503
39	27	GAPDH	1.68482	1.45922
39	28	GAPDH	1.7137	1.48432
39	29	GAPDH	1.73735	1.50419
39	30	GAPDH	1.75437	1.51744
39	31	GAPDH	1.767	1.52629
39	32	GAPDH	1.77588	1.5314
39	33	GAPDH	1.77989	1.53163
39	34	GAPDH	1.78326	1.53122
39	35	GAPDH	1.78382	1.528
39	36	GAPDH	1.78517	1.52557
39	37	GAPDH	1.78686	1.52348
39	38	GAPDH	1.78717	1.52002
39	39	GAPDH	1.78672	1.51579
39	40	GAPDH	1.78457	1.50986
40	1	MAF-AS	0.0870144	-0.00272556
40	2	MAF-AS	0.0883423	-0.00285484
40	3	MAF-AS	0.0898322	-0.00282212
40	4	MAF-AS	0.0928112	-0.00130027
40	5	MAF-AS	0.0954129	-0.0001557
40	6	MAF-AS	0.0973505	0.000324775
40	7	MAF-AS	0.0982375	-0.000245386
40	8	MAF-AS	0.100258	0.000318216
40	9	MAF-AS	0.102501	0.00110339
40	10	MAF-AS	0.104195	0.00134091
40	11	MAF-AS	0.105518	0.00120655
40	12	MAF-AS	0.107333	0.00156458
40	13	MAF-AS	0.108701	0.0014755
40	14	MAF-AS	0.109828	0.00114537
40	15	MAF-AS	0.110949	0.00080924
40	16	MAF-AS	0.111214	-0.000383119
40	17	MAF-AS	0.112746	-0.000308238
40	18	MAF-AS	0.113859	-0.000652252
40	19	MAF-AS	0.115203	-0.000765483
40	20	MAF-AS	0.116896	-0.000530154
40	21	MAF-AS	0.117484	-0.00139929
40	22	MAF-AS	0.119706	-0.000634235
40	23	MAF-AS	0.120724	-0.00107338
40	24	MAF-AS	0.122571	-0.000683709
40	25	MAF-AS	0.126376	0.00166481
40	26	MAF-AS	0.132148	0.00597905
40	27	MAF-AS	0.142565	0.0149394
40	28	MAF-AS	0.161668	0.0325853
40	29	MAF-AS	0.197847	0.067307
40	30	MAF-AS	0.262077	0.13008
40	31	MAF-AS	0.372309	0.238854
40	32	MAF-AS	0.542556	0.407645
40	33	MAF-AS	0.767917	0.631548
40	34	MAF-AS	1.01512	0.877294
40	35	MAF-AS	1.23775	1.09846
40	36	MAF-AS	1.40799	1.26725
40	37	MAF-AS	1.52778	1.38558
40	38	MAF-AS	1.60893	1.46528
40	39	MAF-AS	1.66462	1.51951
40	40	MAF-AS	1.70043	1.55386
41	1	GAPDH	0.127699	-0.000181276
41	2	GAPDH	0.128897	-0.0011107
41	3	GAPDH	0.13183	-0.000305165
41	4	GAPDH	0.135097	0.000833917
41	5	GAPDH	0.137701	0.0013093
41	6	GAPDH	0.138662	0.000143009
41	7	GAPDH	0.140827	0.000180283
41	8	GAPDH	0.142477	-0.000298126
41	9	GAPDH	0.142988	-0.00191476
41	10	GAPDH	0.145293	-0.0017371
41	11	GAPDH	0.147857	-0.00130149
41	12	GAPDH	0.151239	-4.68048e-05
41	13	GAPDH	0.156551	0.00313694
41	14	GAPDH	0.164779	0.00923765
41	15	GAPDH	0.180005	0.0223355
41	16	GAPDH	0.207729	0.0479316
41	17	GAPDH	0.257263	0.095338
41	18	GAPDH	0.347455	0.183402
41	19	GAPDH	0.491961	0.325781
41	20	GAPDH	0.696222	0.527913
41	21	GAPDH	0.936958	0.766522
41	22	GAPDH	1.17233	0.999763
41	23	GAPDH	1.3639	1.18921
41	24	GAPDH	1.50588	1.32907
41	25	GAPDH	1.60536	1.42642
41	26	GAPDH	1.68084	1.49976
41	27	GAPDH	1.73431	1.5511
41	28	GAPDH	1.77547	1.59013
41	29	GAPDH	1.80728	1.61982
41	30	GAPDH	1.828	1.63841
41	31	GAPDH	1.84575	1.65403
41	32	GAPDH	1.85796	1.66412
41	33	GAPDH	1.86679	1.67082
41	34	GAPDH	1.87173	1.67363
41	35	GAPDH	1.87433	1.6741
41	36	GAPDH	1.87604	1.67368
41	37	GAPDH	1.8752	1.67072
41	38	GAPDH	1.87388	1.66728
41	39	GAPDH	1.87367	1.66494
41	40	GAPDH	1.87344	1.66257
42	1	MAF-AS	0.0906351	-0.0056377
42	2	MAF-AS	0.0928957	-0.00601374
42	3	MAF-AS	0.0974506	-0.00409548
42	4	MAF-AS	0.102762	-0.00142117
42	5	MAF-AS	0.106848	2.81997e-05
42	6	MAF-AS	0.109579	0.000123297
42	7	MAF-AS	0.113776	0.00168354
42	8	MAF-AS	0.116265	0.00153524
42	9	MAF-AS	0.118825	0.00145843
42	10	MAF-AS	0.121206	0.00120342
42	11	MAF-AS	0.123665	0.00102517
42	12	MAF-AS	0.125734	0.00045815
42	13	MAF-AS	0.12826	0.000347611
42	14	MAF-AS	0.131396	0.000846262
42	15	MAF-AS	0.134058	0.00087183
42	16	MAF-AS	0.135824	1.43598e-06
42	17	MAF-AS	0.138043	-0.000416052
42	18	MAF-AS	0.141421	0.00032437
42	19	MAF-AS	0.142357	-0.00137603
42	20	MAF-AS	0.144294	-0.00207508
42	21	MAF-AS	0.148146	-0.000860339
42	22	MAF-AS	0.151677	3.3848e-05
42	23	MAF-AS	0.153735	-0.000544334
42	24	MAF-AS	0.157764	0.000847686
42	25	MAF-AS	0.163228	0.00367513
42	26	MAF-AS	0.175557	0.013367
42	27	MAF-AS	0.196287	0.0314608
42	28	MAF-AS	0.231692	0.0642289
42	29	MAF-AS	0.294356	0.124256
42	30	MAF-AS	0.399638	0.226902
42	31	MAF-AS	0.562865	0.387492
42	32	MAF-AS	0.782206	0.604196
42	33	MAF-AS	1.03361	0.852967
42	34	MAF-AS	1.27215	1.08886
42	35	MAF-AS	1.46743	1.28151
42	36	MAF-AS	1.61006	1.42151
42	37	MAF-AS	1.70798	1.51679
42	38	MAF-AS	1.77451	1.58068
42	39	MAF-AS	1.82249	1.62602
42	40	MAF-AS	1.85179	1.65268
43	1	GAPDH	0.128474	0.000325846
43	2	GAPDH	0.131337	-0.000331429
43	3	GAPDH	0.135074	-0.000114408
43	4	GAPDH	0.138479	-0.000229445
43	5	GAPDH	0.143593	0.0013647
43	6	GAPDH	0.146805	0.00105741
43	7	GAPDH	0.148695	-0.000573452
43	8	GAPDH	0.151334	-0.00145393
43	9	GAPDH	0.155738	-0.000570158
43	10	GAPDH	0.158442	-0.00138559
43	11	GAPDH	0.16348	0.000132566
43	12	GAPDH	0.16864	0.00177232
43	13	GAPDH	0.175939	0.00555163
43	14	GAPDH	0.191681	0.0177732
43	15	GAPDH	0.21707	0.0396425
43	16	GAPDH	0.26239	0.0814419
43	17	GAPDH	0.342338	0.157871
43	18	GAPDH	0.475903	0.287915
43	19	GAPDH	0.671169	0.479661
43	20	GAPDH	0.907238	0.712211
43	21	GAPDH	1.14354	0.944991
43	22	GAPDH	1.34297	1.1409
43	23	GAPDH	1.49343	1.28784
43	24	GAPDH	1.60462	1.39551
43	25	GAPDH	1.6851	1.47247
43	26	GAPDH	1.7452	1.52905
43	27	GAPDH	1.78788	1.56821
43	28	GAPDH	1.81889	1.5957
43	29	GAPDH	1.84427	1.61756
43	30	GAPDH	1.86376	1.63353
43	31	GAPDH	1.87763	1.64389
43	32	GAPDH	1.88694	1.64967
43	33	GAPDH	1.89276	1.65197
43	34	GAPDH	1.89683	1.65253
43	35	GAPDH	1.90059	1.65277
43	36	GAPDH	1.90173	1.65038
43	37	GAPDH	1.90279	1.64792
43	38	GAPDH	1.90062	1.64223
43	39	GAPDH	1.89862	1.63671
43	40	GAPDH	1.89715	1.63172
44	1	MAF-AS	0.0991891	-0.00836471
44	2	MAF-AS	0.103267	-0.00681669
44	3	MAF-AS	0.109852	-0.00276118
44	4	MAF-AS	0.112713	-0.0024303
44	5	MAF-AS	0.116576	-0.00109702
44	6	MAF-AS	0.120451	0.000247958
44	7	MAF-AS	0.122237	-0.000495456
44	8	MAF-AS	0.125924	0.000661877
44	9	MAF-AS	0.129849	0.00205699
44	10	MAF-AS	0.132542	0.00221985
44	11	MAF-AS	0.135206	0.00235371
44	12	MAF-AS	0.138054	0.00267269
44	13	MAF-AS	0.139323	0.00141127
44	14	MAF-AS	0.141242	0.000800979
44	15	MAF-AS	0.14237	-0.000600738
44	16	MAF-AS	0.146339	0.000838108
44	17	MAF-AS	0.147735	-0.000296163
44	18	MAF-AS	0.149859	-0.000701544
44	19	MAF-AS	0.152019	-0.00107148
44	20	MAF-AS	0.1545	-0.00112033
44	21	MAF-AS	0.156826	-0.00132349
44	22	MAF-AS	0.15826	-0.00241979
44	23	MAF-AS	0.161832	-0.00137741
44	24	MAF-AS	0.165848	0.000108647
44	25	MAF-AS	0.170592	0.00232283
44	26	MAF-AS	0.180355	0.00955611
44	27	MAF-AS	0.196116	0.0227873
44	28	MAF-AS	0.225243	0.0493842
44	29	MAF-AS	0.278557	0.100168
44	30	MAF-AS	0.370025	0.189106
44	31	MAF-AS	0.521452	0.338004
44	32	MAF-AS	0.73843	0.552452
44	33	MAF-AS	1.00582	0.817309
44	34	MAF-AS	1.27623	1.08519
44	35	MAF-AS	1.50509	1.31153
44	36	MAF-AS	1.67256	1.47647
44	37	MAF-AS	1.78762	1.589
44	38	MAF-AS	1.86982	1.66866
44	39	MAF-AS	1.92623	1.72254
44	40	MAF-AS	1.96558	1.75937
45	1	GAPDH	0.104336	-0.00485278
45	2	GAPDH	0.10806	-0.00447404
45	3	GAPDH	0.114927	-0.000952933
45	4	GAPDH	0.119469	0.000243618
45	5	GAPDH	0.123409	0.000837848
45	6	GAPDH	0.126651	0.000734488
45	7	GAPDH	0.129234	-2.84725e-05
45	8	GAPDH	0.132748	0.000140516
45	9	GAPDH	0.135812	-0.000141509
45	10	GAPDH	0.138052	-0.00124669
45	11	GAPDH	0.141498	-0.0011462
45	12	GAPDH	0.147549	0.00155934
45	13	GAPDH	0.157167	0.00783203
45	14	GAPDH	0.173872	0.0211915
45	15	GAPDH	0.201434	0.0454072
45	16	GAPDH	0.252631	0.0932593
45	17	GAPDH	0.341573	0.178856
45	18	GAPDH	0.483472	0.317409
45	19	GAPDH	0.681098	0.511689
45	20	GAPDH	0.909241	0.736487
45	21	GAPDH	1.13059	0.954492
45	22	GAPDH	1.31045	1.131
45	23	GAPDH	1.44724	1.26445
45	24	GAPDH	1.54447	1.35833
45	25	GAPDH	1.61391	1.42442
45	26	GAPDH	1.6636	1.47077
45	27	GAPDH	1.7028	1.50663
45	28	GAPDH	1.73353	1.53401
45	29	GAPDH	1.75655	1.55369
45	30	GAPDH	1.77195	1.56574
45	31	GAPDH	1.78495	1.5754
45	32	GAPDH	1.79384	1.58094
45	33	GAPDH	1.80005	1.58381
45	34	GAPDH	1.80397	1.58438
45	35	GAPDH	1.80859	1.58565
45	36	GAPDH	1.80847	1.58219
45	37	GAPDH	1.80418	1.57455
45	38	GAPDH	1.80423	1.57126
45	39	GAPDH	1.80479	1.56847
45	40	GAPDH	1.80535	1.56569
46	1
46	2
46	3
46	4
46	5
46	6
46	7
46	8
46	9
46	10
46	11
46	12
46	13
46	14
46	15
46	16
46	17
46	18
46	19
46	20
46	21
46	22
46	23
46	24
46	25
46	26
46	27
46	28
46	29
46	30
46	31
46	32
46	33
46	34
46	35
46	36
46	37
46	38
46	39
46	40
47	1
47	2
47	3
47	4
47	5
47	6
47	7
47	8
47	9
47	10
47	11
47	12
47	13
47	14
47	15
47	16
47	17
47	18
47	19
47	20
47	21
47	22
47	23
47	24
47	25
47	26
47	27
47	28
47	29
47	30
47	31
47	32
47	33
47	34
47	35
47	36
47	37
47	38
47	39
47	40
48	1
48	2
48	3
48	4
48	5
48	6
48	7
48	8
48	9
48	10
48	11
48	12
48	13
48	14
48	15
48	16
48	17
48	18
48	19
48	20
48	21
48	22
48	23
48	24
48	25
48	26
48	27
48	28
48	29
48	30
48	31
48	32
48	33
48	34
48	35
48	36
48	37
48	38
48	39
48	40
49	1
49	2
49	3
49	4
49	5
49	6
49	7
49	8
49	9
49	10
49	11
49	12
49	13
49	14
49	15
49	16
49	17
49	18
49	19
49	20
49	21
49	22
49	23
49	24
49	25
49	26
49	27
49	28
49	29
49	30
49	31
49	32
49	33
49	34
49	35
49	36
49	37
49	38
49	39
49	40
50	1	MAF-AS	0.118238	-0.00572703
50	2	MAF-AS	0.121953	-0.00676289
[truncated: 1,878 more rows]

## Sheet: Results
15对中有14对CA>N，1对重做（50ca-50N）
Well	Well Position	Sample Name	Target Name	Task	Reporter	Quencher	RQ	CT	Ct Mean	Delta Ct Mean	Delta Delta Ct	2^(-ddCT)	Automatic Ct Threshold	Ct Threshold	Automatic Baseline	Baseline Start	Baseline End	Efficiency	Tm1	Tm2	Tm3	Custom1	Custom2	Custom3	Custom4	Custom5	Custom6	MTP
2	A2	22CA	MAF-AS	UNKNOWN	SYBR	None	3.82349	26.55	26.5505	10.8915			TRUE	0.145467	TRUE	3	22	1	89.1558									N
3	A3	22CA	GAPDH	UNKNOWN	SYBR	None		15.659	15.6589		-1.93489	3.82349	TRUE	0.0747381	TRUE	3	12	1	83.3711									N
4	A4	22N	MAF-AS	UNKNOWN	SYBR	None	1	28.694	28.6942	12.8264			TRUE	0.145467	TRUE	3	24	1	89.2538									N
5	A5	22N	GAPDH	UNKNOWN	SYBR	None		15.868	15.8678				TRUE	0.0747381	TRUE	3	12	1	83.4692									N
6	A6	39CA	MAF-AS	UNKNOWN	SYBR	None	1.60129	28.052	28.0523	12.1472			TRUE	0.145467	TRUE	3	23	1	89.3519									N
7	A7	39CA	GAPDH	UNKNOWN	SYBR	None		15.905	15.9051		-2.01649	4.04598	TRUE	0.0747381	TRUE	3	12	1	83.5672									N
8	A8	39N	MAF-AS	UNKNOWN	SYBR	None	0.395773	30.983	30.9831	14.1637			TRUE	0.145467	TRUE	3	26	1	89.3519									N
9	A9	39N	GAPDH	UNKNOWN	SYBR	None		16.819	16.8194				TRUE	0.0747381	TRUE	3	13	1	83.4692									N
14	B2	25CA	MAF-AS	UNKNOWN	SYBR	None	1.80911	25.842	25.8421	11.9711			TRUE	0.145467	TRUE	3	21	1	89.1558									N
15	B3	25CA	GAPDH	UNKNOWN	SYBR	None		13.871	13.8709		-0.438091	1.35481	TRUE	0.0747381	TRUE	3	10	1	83.3711									N
16	B4	25N	MAF-AS	UNKNOWN	SYBR	None	1.33533	28.746	28.7462	12.4092			TRUE	0.145467	TRUE	3	24	1	89.2538									N
17	B5	25N	GAPDH	UNKNOWN	SYBR	None		16.337	16.337				TRUE	0.0747381	TRUE	3	12	1	83.4692									N
18	B6	42CA	MAF-AS	UNKNOWN	SYBR	None	5.95975	26.133	26.1334	10.2512			TRUE	0.145467	TRUE	3	21	1	89.3519									N
19	B7	42CA	GAPDH	UNKNOWN	SYBR	None		15.882	15.8822		-2.09799	4.28113	TRUE	0.0747381	TRUE	3	12	1	83.4692									N
20	B8	42N	MAF-AS	UNKNOWN	SYBR	None	1.3921	28.987	28.9875	12.3492			TRUE	0.145467	TRUE	3	24	1	89.3519									N
21	B9	42N	GAPDH	UNKNOWN	SYBR	None		16.638	16.6383				TRUE	0.0747381	TRUE	3	13	1	83.5672									N
26	C2	26CA	MAF-AS	UNKNOWN	SYBR	None	6.87137	27.818	27.8179	10.0458			TRUE	0.145467	TRUE	3	23	1	89.2538									N
27	C3	26CA	GAPDH	UNKNOWN	SYBR	None		17.772	17.7721		-2.83342	7.12761	TRUE	0.0747381	TRUE	3	14	1	83.3711	72.9784								Y
28	C4	26N	MAF-AS	UNKNOWN	SYBR	None	0.964051	29.071	29.0712	12.8792			TRUE	0.145467	TRUE	3	24	1	89.2538									N
29	C5	26N	GAPDH	UNKNOWN	SYBR	None		16.192	16.192				TRUE	0.0747381	TRUE	3	12	1	83.4692									N
30	C6	43CA	MAF-AS	UNKNOWN	SYBR	None	4.0233	26.34	26.3399	10.818			TRUE	0.145467	TRUE	3	21	1	89.3519									N
31	C7	43CA	GAPDH	UNKNOWN	SYBR	None		15.522	15.5219		-1.87238	3.66137	TRUE	0.0747381	TRUE	3	12	1	83.4692									N
32	C8	43N	MAF-AS	UNKNOWN	SYBR	None	1.09885	29.026	29.0262	12.6904			TRUE	0.145467	TRUE	3	24	1	89.3519									N
33	C9	43N	GAPDH	UNKNOWN	SYBR	None		16.336	16.3358				TRUE	0.0747381	TRUE	3	13	1	83.5672									N
38	D2	28CA	MAF-AS	UNKNOWN	SYBR	None	5.99356	26.173	26.1733	10.243			TRUE	0.145467	TRUE	3	21	1	89.3519									N
39	D3	28CA	GAPDH	UNKNOWN	SYBR	None		15.93	15.9303		-3.2549	9.54606	TRUE	0.0747381	TRUE	3	12	1	83.4692									N
40	D4	28N	MAF-AS	UNKNOWN	SYBR	None	0.627857	30.15	30.1502	13.4979			TRUE	0.145467	TRUE	3	25	1	89.3519									N
41	D5	28N	GAPDH	UNKNOWN	SYBR	None		16.652	16.6523				TRUE	0.0747381	TRUE	3	13	1	83.5672									N
42	D6	45CA	MAF-AS	UNKNOWN	SYBR	None	0.697955	29.232	29.2323	13.3452			TRUE	0.145467	TRUE	3	24	1	89.4499									N
43	D7	45CA	GAPDH	UNKNOWN	SYBR	None		15.887	15.8871		-0.531373	1.4453	TRUE	0.0747381	TRUE	3	12	1	83.5672									N
44	D8	45N	MAF-AS	UNKNOWN	SYBR	None	0.482912	29.568	29.5682	13.8766			TRUE	0.145467	TRUE	3	25	1	89.4499									N
45	D9	45N	GAPDH	UNKNOWN	SYBR	None		15.692	15.6916				TRUE	0.0747381	TRUE	3	12	1	83.5672									N
50	E2	31CA	MAF-AS	UNKNOWN	SYBR	None	1.91309	26.882	26.8816	11.8905			TRUE	0.145467	TRUE	3	22	1	89.3519									N
51	E3	31CA	GAPDH	UNKNOWN	SYBR	None		14.991	14.9911		-1.4141	2.66493	TRUE	0.0747381	TRUE	3	11	1	83.4692									N
52	E4	31N	MAF-AS	UNKNOWN	SYBR	None	0.717877	29.863	29.8629	13.3046			TRUE	0.145467	TRUE	3	25	1	89.3519									N
53	E5	31N	GAPDH	UNKNOWN	SYBR	None		16.558	16.5583				TRUE	0.0747381	TRUE	3	13	1	83.5672									N
54	E6	46CA	MAF-AS	UNKNOWN	SYBR	None	2.05444	26.284	26.2836	11.7877			TRUE	0.145467	TRUE	3	21	1	89.4499									N
55	E7	46CA	GAPDH	UNKNOWN	SYBR	None		14.496	14.496		-1.7701	3.41079	TRUE	0.0747381	TRUE	3	11	1	83.5672									N
56	E8	46N	MAF-AS	UNKNOWN	SYBR	None	0.602336	29.904	29.9035	13.5578			TRUE	0.145467	TRUE	3	25	1	89.4499									N
57	E9	46N	GAPDH	UNKNOWN	SYBR	None		16.346	16.3458				TRUE	0.0747381	TRUE	3	12	1	83.5672									N
62	F2	33CA	MAF-AS	UNKNOWN	SYBR	None	2.48636	27.407	27.4068	11.5124			TRUE	0.145467	TRUE	3	23	1	89.2538									N
63	F3	33CA	GAPDH	UNKNOWN	SYBR	None		15.894	15.8945		-1.67083	3.18397	TRUE	0.0747381	TRUE	3	12	1	83.4692									N
64	F4	33N	MAF-AS	UNKNOWN	SYBR	None	0.780897	30.226	30.2256	13.1832			TRUE	0.145467	TRUE	3	26	1	89.3519									N
65	F5	33N	GAPDH	UNKNOWN	SYBR	None		17.042	17.0424				TRUE	0.0747381	TRUE	3	13	1	83.4692									N
66	F6	48CA	MAF-AS	UNKNOWN	SYBR	None	2.1866	26.367	26.3671	11.6977			TRUE	0.145467	TRUE	3	22	1	89.3519									N
67	F7	48CA	GAPDH	UNKNOWN	SYBR	None		14.669	14.6694		-1.50363	2.83556	TRUE	0.0747381	TRUE	3	11	1	83.5672									N
68	F8	48N	MAF-AS	UNKNOWN	SYBR	None	0.771137	29.268	29.2677	13.2014			TRUE	0.145467	TRUE	3	24	1	89.3519									N
69	F9	48N	GAPDH	UNKNOWN	SYBR	None		16.066	16.0664				TRUE	0.0747381	TRUE	3	12	1	83.5672									N
74	G2	37CA	MAF-AS	UNKNOWN	SYBR	None	2.5875	28.109	28.1089	11.4549			TRUE	0.145467	TRUE	3	23	1	89.2538									N
75	G3	37CA	GAPDH	UNKNOWN	SYBR	None		16.654	16.6541		-1.42116	2.67801	TRUE	0.0747381	TRUE	3	13	1	83.4692									N
76	G4	37N	MAF-AS	UNKNOWN	SYBR	None	0.966201	29.037	29.0372	12.876			TRUE	0.145467	TRUE	3	24	1	89.2538									N
77	G5	37N	GAPDH	UNKNOWN	SYBR	None		16.161	16.1612				TRUE	0.0747381	TRUE	3	12	1	83.4692									N
78	G6	50CA	MAF-AS	UNKNOWN	SYBR	None	3.00224	26.858	26.8577	10.22			TRUE	0.145467	TRUE	3	22	1	89.3519									N
79	G7	50CA	GAPDH	UNKNOWN	SYBR	None		16.638					TRUE	0.0747381	TRUE	3	11	1	83.5672									N
80	G8	50N	MAF-AS	UNKNOWN	SYBR	None	32680.9	29.727	29.7272	12.874			TRUE	0.145467	TRUE	3	25	1	89.3519									N
81	G9	50N	GAPDH	UNKNOWN	SYBR	None		16.853					TRUE	0.0747381	TRUE	3	28	1	83.1751									N
86	H2	38CA	MAF-AS	UNKNOWN	SYBR	None	9.74074	25.108	25.108	9.54239			TRUE	0.145467	TRUE	3	20	1	89.1558									N
87	H3	38CA	GAPDH	UNKNOWN	SYBR	None		15.566	15.5657		-1.76526	3.39936	TRUE	0.0747381	TRUE	3	12	1	83.3711									N
88	H4	38N	MAF-AS	UNKNOWN	SYBR	None	2.86546	27.76	27.7598	11.3076			TRUE	0.145467	TRUE	3	23	1	89.2538									N
89	H5	38N	GAPDH	UNKNOWN	SYBR	None		16.452	16.4522				TRUE	0.0747381	TRUE	3	13	1	83.3711									N
92	H8	2CA	TRP2-AS	UNKNOWN	SYBR	None		30.575	30.5751				TRUE	0.0969075	TRUE	3	26	1	85.4301	74.9393								Y
93	H9	2N	TRP2-AS	UNKNOWN	SYBR	None		30.408	30.4075				TRUE	0.0969075	TRUE	3	26	1	85.4301									N
Analysis Type	Singleplex
Endogenous Control	GAPDH
RQ Min/Max Confidence Level	95.0
Reference Sample	22N
