# Supplementary material for: Transcriptome profiling and co-expression network analysis of lncRNAs and mRNAs in colorectal cancer by RNA sequencing
Source: BMC Cancer. 2022 Jul 16;22:780. doi: 10.1186/s12885-022-09878-6 (PMC9288709; doi:10.1186/s12885-022-09878-6)
Supplement: Supplementary file 1 — Additional file 1. RT-qPCR result s of lncRNAs and mRNAs. [file 12885_2022_9878_MOESM1_ESM.zip › íúsupplementary qPCR raw data/MIR503HG/2016-07-03 PM 06-ViiA7-export.xls]

## Sheet: Sample Setup
Block Type	96-Well Block (0.2mL)
Calibration is expired	No
Calibration performed on	2013-06-19 17:08:17 PM CST
Calibration Background is expired	No
Calibration Background performed on	2016-04-21 14:54:21 PM CST
Calibration CY5 is expired	Yes
Calibration CY5 performed on	2015-04-24 21:34:58 PM CST
Calibration FAM is expired	No
Calibration FAM performed on	2016-04-21 15:19:57 PM CST
Calibration MELTDOCTOR is expired	Yes
Calibration MELTDOCTOR performed on	2013-06-19 17:08:16 PM CST
Calibration NED is expired	No
Calibration NED performed on	2016-04-21 15:45:46 PM CST
Calibration ROI is expired	No
Calibration ROI performed on	2016-04-21 14:45:24 PM CST
Calibration ROX is expired	No
Calibration ROX performed on	2016-04-21 15:37:01 PM CST
Calibration SYBR is expired	No
Calibration SYBR performed on	2016-04-21 15:54:32 PM CST
Calibration TAMRA is expired	No
Calibration TAMRA performed on	2016-04-21 15:11:48 PM CST
Calibration Uniformity is expired	No
Calibration Uniformity performed on	2016-04-21 15:02:46 PM CST
Calibration VIC is expired	No
Calibration VIC performed on	2016-04-21 15:28:24 PM CST
Chemistry	SYBR_GREEN
Experiment File Name	D:\Documents and Settings\INSTR-ADMIN\Desktop\TOUJING\Guodandan Lnc\2016-07-03 MIR503HG.eds
Experiment Name	2016-07-03 150506
Experiment Run End Time	2016-07-03 16:23:04 PM CST
Experiment Type	Comparative Cт (ΔΔCт)
Instrument Name	278990028
Instrument Serial Number	278990028
Instrument Type	ViiA 7
Passive Reference	ROX
Quantification Cycle Method	Ct
Signal Smoothing On	false
Stage/ Cycle where Analysis is performed	Stage 2, Step 2
Well	Well Position	Sample Name	Sample Color	Biogroup Name	Biogroup Color	Target Name	Target Color	Task	Reporter	Quencher	Quantity	Comments
1	A1
2	A2	2CA	RGB(176,23,31)			MIR503HG	RGB(176,23,31)	UNKNOWN	SYBR	None
3	A3	2CA	RGB(176,23,31)			GAPDH	RGB(0,0,255)	UNKNOWN	SYBR	None
4	A4	2N	RGB(0,0,255)			MIR503HG	RGB(176,23,31)	UNKNOWN	SYBR	None
5	A5	2N	RGB(0,0,255)			GAPDH	RGB(0,0,255)	UNKNOWN	SYBR	None
6	A6	20CA	RGB(0,245,255)			MIR503HG	RGB(176,23,31)	UNKNOWN	SYBR	None
7	A7	20CA	RGB(0,245,255)			GAPDH	RGB(0,0,255)	UNKNOWN	SYBR	None
8	A8	20N	RGB(238,220,130)			MIR503HG	RGB(176,23,31)	UNKNOWN	SYBR	None
9	A9	20N	RGB(238,220,130)			GAPDH	RGB(0,0,255)	UNKNOWN	SYBR	None
10	A10
11	A11
12	A12
13	B1
14	B2	3CA	RGB(0,0,255)			MIR503HG	RGB(176,23,31)	UNKNOWN	SYBR	None
15	B3	3CA	RGB(0,0,255)			GAPDH	RGB(0,0,255)	UNKNOWN	SYBR	None
16	B4	3N	RGB(0,139,69)			MIR503HG	RGB(176,23,31)	UNKNOWN	SYBR	None
17	B5	3N	RGB(0,139,69)			GAPDH	RGB(0,0,255)	UNKNOWN	SYBR	None
18	B6	43CA	RGB(238,220,130)			MIR503HG	RGB(176,23,31)	UNKNOWN	SYBR	None
19	B7	43CA	RGB(238,220,130)			GAPDH	RGB(0,0,255)	UNKNOWN	SYBR	None
20	B8	43N	RGB(255,127,0)			MIR503HG	RGB(176,23,31)	UNKNOWN	SYBR	None
21	B9	43N	RGB(255,127,0)			GAPDH	RGB(0,0,255)	UNKNOWN	SYBR	None
22	B10
23	B11
24	B12
25	C1
26	C2	4CA	RGB(0,139,69)			MIR503HG	RGB(176,23,31)	UNKNOWN	SYBR	None
27	C3	4CA	RGB(0,139,69)			GAPDH	RGB(0,0,255)	UNKNOWN	SYBR	None
28	C4	4N	RGB(238,238,0)			MIR503HG	RGB(176,23,31)	UNKNOWN	SYBR	None
29	C5	4N	RGB(238,238,0)			GAPDH	RGB(0,0,255)	UNKNOWN	SYBR	None
30	C6	45CA	RGB(255,127,0)			MIR503HG	RGB(176,23,31)	UNKNOWN	SYBR	None
31	C7	45CA	RGB(255,127,0)			GAPDH	RGB(0,0,255)	UNKNOWN	SYBR	None
32	C8	45N	RGB(142,142,56)			MIR503HG	RGB(176,23,31)	UNKNOWN	SYBR	None
33	C9	45N	RGB(142,142,56)			GAPDH	RGB(0,0,255)	UNKNOWN	SYBR	None
34	C10
35	C11
36	C12
37	D1
38	D2	5CA	RGB(238,238,0)			MIR503HG	RGB(176,23,31)	UNKNOWN	SYBR	None
39	D3	5CA	RGB(238,238,0)			GAPDH	RGB(0,0,255)	UNKNOWN	SYBR	None
40	D4	5N	RGB(139,137,112)			MIR503HG	RGB(176,23,31)	UNKNOWN	SYBR	None
41	D5	5N	RGB(139,137,112)			GAPDH	RGB(0,0,255)	UNKNOWN	SYBR	None
42	D6	46CA	RGB(142,142,56)			MIR503HG	RGB(176,23,31)	UNKNOWN	SYBR	None
43	D7	46CA	RGB(142,142,56)			GAPDH	RGB(0,0,255)	UNKNOWN	SYBR	None
44	D8	46N	RGB(238,44,44)			MIR503HG	RGB(176,23,31)	UNKNOWN	SYBR	None
45	D9	46N	RGB(238,44,44)			GAPDH	RGB(0,0,255)	UNKNOWN	SYBR	None
46	D10
47	D11
48	D12
49	E1
50	E2	6CA	RGB(139,137,112)			MIR503HG	RGB(176,23,31)	UNKNOWN	SYBR	None
51	E3	6CA	RGB(139,137,112)			GAPDH	RGB(0,0,255)	UNKNOWN	SYBR	None
52	E4	6N	RGB(238,121,66)			MIR503HG	RGB(176,23,31)	UNKNOWN	SYBR	None
53	E5	6N	RGB(238,121,66)			GAPDH	RGB(0,0,255)	UNKNOWN	SYBR	None
54	E6	48CA	RGB(238,44,44)			MIR503HG	RGB(176,23,31)	UNKNOWN	SYBR	None
55	E7	48CA	RGB(238,44,44)			GAPDH	RGB(0,0,255)	UNKNOWN	SYBR	None
56	E8	48N	RGB(51,161,201)			MIR503HG	RGB(176,23,31)	UNKNOWN	SYBR	None
57	E9	48N	RGB(51,161,201)			GAPDH	RGB(0,0,255)	UNKNOWN	SYBR	None
58	E10
59	E11
60	E12
61	F1
62	F2	15CA	RGB(238,121,66)			MIR503HG	RGB(176,23,31)	UNKNOWN	SYBR	None
63	F3	15CA	RGB(238,121,66)			GAPDH	RGB(0,0,255)	UNKNOWN	SYBR	None
64	F4	15N	RGB(142,56,142)			MIR503HG	RGB(176,23,31)	UNKNOWN	SYBR	None
65	F5	15N	RGB(142,56,142)			GAPDH	RGB(0,0,255)	UNKNOWN	SYBR	None
66	F6	50CA	RGB(51,161,201)			MIR503HG	RGB(176,23,31)	UNKNOWN	SYBR	None
67	F7	50CA	RGB(51,161,201)			GAPDH	RGB(0,0,255)	UNKNOWN	SYBR	None
68	F8	50N	RGB(238,18,137)			MIR503HG	RGB(176,23,31)	UNKNOWN	SYBR	None
69	F9	50N	RGB(238,18,137)			GAPDH	RGB(0,0,255)	UNKNOWN	SYBR	None
70	F10
71	F11
72	F12
73	G1
74	G2	16CA	RGB(142,56,142)			MIR503HG	RGB(176,23,31)	UNKNOWN	SYBR	None
75	G3	16CA	RGB(142,56,142)			GAPDH	RGB(0,0,255)	UNKNOWN	SYBR	None
76	G4	16N	RGB(198,113,113)			MIR503HG	RGB(176,23,31)	UNKNOWN	SYBR	None
77	G5	16N	RGB(198,113,113)			GAPDH	RGB(0,0,255)	UNKNOWN	SYBR	None
78	G6	39CA	RGB(238,18,137)			MIR503HG	RGB(176,23,31)	UNKNOWN	SYBR	None
79	G7	39CA	RGB(238,18,137)			GAPDH	RGB(0,0,255)	UNKNOWN	SYBR	None
80	G8	39N	RGB(176,23,31)			MIR503HG	RGB(176,23,31)	UNKNOWN	SYBR	None
81	G9	39N	RGB(176,23,31)			GAPDH	RGB(0,0,255)	UNKNOWN	SYBR	None
82	G10
83	G11
84	G12
85	H1
86	H2	17CA	RGB(198,113,113)			MIR503HG	RGB(176,23,31)	UNKNOWN	SYBR	None
87	H3	17CA	RGB(198,113,113)			GAPDH	RGB(0,0,255)	UNKNOWN	SYBR	None
88	H4	17N	RGB(0,245,255)			MIR503HG	RGB(176,23,31)	UNKNOWN	SYBR	None
89	H5	17N	RGB(0,245,255)			GAPDH	RGB(0,0,255)	UNKNOWN	SYBR	None
90	H6	42CA	RGB(176,23,31)			MIR503HG	RGB(176,23,31)	UNKNOWN	SYBR	None
91	H7	42CA	RGB(176,23,31)			GAPDH	RGB(0,0,255)	UNKNOWN	SYBR	None
92	H8	42N	RGB(0,0,255)			MIR503HG	RGB(176,23,31)	UNKNOWN	SYBR	None
93	H9	42N	RGB(0,0,255)			GAPDH	RGB(0,0,255)	UNKNOWN	SYBR	None
94	H10
95	H11
96	H12

## Sheet: Amplification Data
Block Type	96-Well Block (0.2mL)
Calibration is expired	No
Calibration performed on	2013-06-19 17:08:17 PM CST
Calibration Background is expired	No
Calibration Background performed on	2016-04-21 14:54:21 PM CST
Calibration CY5 is expired	Yes
Calibration CY5 performed on	2015-04-24 21:34:58 PM CST
Calibration FAM is expired	No
Calibration FAM performed on	2016-04-21 15:19:57 PM CST
Calibration MELTDOCTOR is expired	Yes
Calibration MELTDOCTOR performed on	2013-06-19 17:08:16 PM CST
Calibration NED is expired	No
Calibration NED performed on	2016-04-21 15:45:46 PM CST
Calibration ROI is expired	No
Calibration ROI performed on	2016-04-21 14:45:24 PM CST
Calibration ROX is expired	No
Calibration ROX performed on	2016-04-21 15:37:01 PM CST
Calibration SYBR is expired	No
Calibration SYBR performed on	2016-04-21 15:54:32 PM CST
Calibration TAMRA is expired	No
Calibration TAMRA performed on	2016-04-21 15:11:48 PM CST
Calibration Uniformity is expired	No
Calibration Uniformity performed on	2016-04-21 15:02:46 PM CST
Calibration VIC is expired	No
Calibration VIC performed on	2016-04-21 15:28:24 PM CST
Chemistry	SYBR_GREEN
Experiment File Name	D:\Documents and Settings\INSTR-ADMIN\Desktop\TOUJING\Guodandan Lnc\2016-07-03 MIR503HG.eds
Experiment Name	2016-07-03 150506
Experiment Run End Time	2016-07-03 16:23:04 PM CST
Experiment Type	Comparative Cт (ΔΔCт)
Instrument Name	278990028
Instrument Serial Number	278990028
Instrument Type	ViiA 7
Passive Reference	ROX
Quantification Cycle Method	Ct
Signal Smoothing On	false
Stage/ Cycle where Analysis is performed	Stage 2, Step 2
Well	Cycle	Target Name	Rn	Delta Rn
1	1
1	2
1	3
1	4
1	5
1	6
1	7
1	8
1	9
1	10
1	11
1	12
1	13
1	14
1	15
1	16
1	17
1	18
1	19
1	20
1	21
1	22
1	23
1	24
1	25
1	26
1	27
1	28
1	29
1	30
1	31
1	32
1	33
1	34
1	35
1	36
1	37
1	38
1	39
1	40
2	1	MIR503HG	0.173895	-0.0100519
2	2	MIR503HG	0.179413	-0.0112707
2	3	MIR503HG	0.190832	-0.00658891
2	4	MIR503HG	0.19813	-0.00602833
2	5	MIR503HG	0.207348	-0.0035472
2	6	MIR503HG	0.216002	-0.00163066
2	7	MIR503HG	0.224818	0.000447697
2	8	MIR503HG	0.232538	0.00143071
2	9	MIR503HG	0.240113	0.00226881
2	10	MIR503HG	0.248141	0.0035591
2	11	MIR503HG	0.255851	0.00453267
2	12	MIR503HG	0.263067	0.00501111
2	13	MIR503HG	0.269835	0.00504202
2	14	MIR503HG	0.275577	0.00404635
2	15	MIR503HG	0.281121	0.00285288
2	16	MIR503HG	0.288159	0.00315442
2	17	MIR503HG	0.293826	0.00208356
2	18	MIR503HG	0.297893	-0.000586397
2	19	MIR503HG	0.304325	-0.000891276
2	20	MIR503HG	0.309554	-0.00239954
2	21	MIR503HG	0.31519	-0.00350157
2	22	MIR503HG	0.321689	-0.00373964
2	23	MIR503HG	0.328563	-0.00360258
2	24	MIR503HG	0.33699	-0.00191323
2	25	MIR503HG	0.34985	0.00420983
2	26	MIR503HG	0.371794	0.0194167
2	27	MIR503HG	0.407731	0.0486166
2	28	MIR503HG	0.471697	0.105846
2	29	MIR503HG	0.574266	0.201677
2	30	MIR503HG	0.734609	0.355283
2	31	MIR503HG	0.949249	0.563185
2	32	MIR503HG	1.19143	0.798628
2	33	MIR503HG	1.41932	1.01978
2	34	MIR503HG	1.60586	1.19959
2	35	MIR503HG	1.74836	1.33535
2	36	MIR503HG	1.85174	1.43199
2	37	MIR503HG	1.92605	1.49957
2	38	MIR503HG	1.98331	1.55008
2	39	MIR503HG	2.02748	1.58751
2	40	MIR503HG	2.05655	1.60985
3	1	GAPDH	0.226137	0.00233002
3	2	GAPDH	0.231613	-0.0016078
3	3	GAPDH	0.243302	0.000667386
3	4	GAPDH	0.253398	0.00134833
3	5	GAPDH	0.26179	0.000327062
3	6	GAPDH	0.270886	8.95424e-06
3	7	GAPDH	0.279174	-0.00111775
3	8	GAPDH	0.287396	-0.00230963
3	9	GAPDH	0.29825	-0.000869732
3	10	GAPDH	0.307457	-0.0010768
3	11	GAPDH	0.318402	0.000453823
3	12	GAPDH	0.32993	0.00256836
3	13	GAPDH	0.34446	0.00768348
3	14	GAPDH	0.367545	0.0213551
3	15	GAPDH	0.402471	0.0468665
3	16	GAPDH	0.464019	0.0990009
3	17	GAPDH	0.566209	0.191777
3	18	GAPDH	0.724419	0.340572
3	19	GAPDH	0.942846	0.549585
3	20	GAPDH	1.19794	0.795265
3	21	GAPDH	1.44347	1.03138
3	22	GAPDH	1.6486	1.2271
3	23	GAPDH	1.80261	1.37169
3	24	GAPDH	1.90979	1.46946
3	25	GAPDH	1.98829	1.53855
3	26	GAPDH	2.04694	1.58778
3	27	GAPDH	2.08882	1.62025
3	28	GAPDH	2.12165	1.64367
3	29	GAPDH	2.14376	1.65636
3	30	GAPDH	2.16227	1.66545
3	31	GAPDH	2.17409	1.66786
3	32	GAPDH	2.17881	1.66317
3	33	GAPDH	2.18218	1.65712
3	34	GAPDH	2.18323	1.64876
3	35	GAPDH	2.18247	1.63858
3	36	GAPDH	2.18245	1.62915
3	37	GAPDH	2.18288	1.62016
3	38	GAPDH	2.18144	1.60931
3	39	GAPDH	2.18196	1.60042
3	40	GAPDH	2.1817	1.59075
4	1	MIR503HG	0.0883659	-0.00378473
4	2	MIR503HG	0.0896636	-0.00419997
4	3	MIR503HG	0.0934859	-0.00209067
4	4	MIR503HG	0.0957939	-0.0014956
4	5	MIR503HG	0.0984213	-0.000581106
4	6	MIR503HG	0.100398	-0.000317028
4	7	MIR503HG	0.103143	0.000714244
4	8	MIR503HG	0.104943	0.000802078
4	9	MIR503HG	0.106165	0.000310734
4	10	MIR503HG	0.108412	0.000845029
4	11	MIR503HG	0.111	0.00171937
4	12	MIR503HG	0.112823	0.00183026
4	13	MIR503HG	0.114114	0.00140814
4	14	MIR503HG	0.114719	0.00029998
4	15	MIR503HG	0.116702	0.000570495
4	16	MIR503HG	0.117439	-0.000406254
4	17	MIR503HG	0.119786	0.000227782
4	18	MIR503HG	0.121397	0.000125813
4	19	MIR503HG	0.122196	-0.000788053
4	20	MIR503HG	0.123362	-0.00133487
4	21	MIR503HG	0.124622	-0.00178784
4	22	MIR503HG	0.126757	-0.00136572
4	23	MIR503HG	0.129269	-0.00056655
4	24	MIR503HG	0.133428	0.00187977
4	25	MIR503HG	0.139629	0.00636778
4	26	MIR503HG	0.15102	0.0160452
4	27	MIR503HG	0.172899	0.0362113
4	28	MIR503HG	0.212839	0.0744388
4	29	MIR503HG	0.283839	0.143725
4	30	MIR503HG	0.402864	0.261038
4	31	MIR503HG	0.582921	0.439381
4	32	MIR503HG	0.815636	0.670383
4	33	MIR503HG	1.06557	0.918604
4	34	MIR503HG	1.29243	1.14376
4	35	MIR503HG	1.46984	1.31945
4	36	MIR503HG	1.60182	1.44971
4	37	MIR503HG	1.69914	1.54532
4	38	MIR503HG	1.76813	1.6126
4	39	MIR503HG	1.82073	1.66349
4	40	MIR503HG	1.85622	1.69726
5	1	GAPDH	0.131892	0.000781843
5	2	GAPDH	0.133182	-0.000675311
5	3	GAPDH	0.136393	-0.000211794
5	4	GAPDH	0.139104	-0.000247943
5	5	GAPDH	0.142281	0.000180809
5	6	GAPDH	0.145463	0.000616386
5	7	GAPDH	0.148054	0.000459329
5	8	GAPDH	0.150065	-0.000276727
5	9	GAPDH	0.153059	-3.03206e-05
5	10	GAPDH	0.155337	-0.000499319
5	11	GAPDH	0.15741	-0.00117443
5	12	GAPDH	0.162515	0.00118401
5	13	GAPDH	0.170503	0.00642445
5	14	GAPDH	0.183149	0.0163231
5	15	GAPDH	0.205683	0.036109
5	16	GAPDH	0.24706	0.0747393
5	17	GAPDH	0.322249	0.147181
5	18	GAPDH	0.449011	0.271195
5	19	GAPDH	0.641716	0.461153
5	20	GAPDH	0.888858	0.705547
5	21	GAPDH	1.14997	0.963913
5	22	GAPDH	1.37925	1.19044
5	23	GAPDH	1.55344	1.36189
5	24	GAPDH	1.67856	1.48426
5	25	GAPDH	1.76536	1.56831
5	26	GAPDH	1.82521	1.62541
5	27	GAPDH	1.86986	1.66732
5	28	GAPDH	1.90295	1.69766
5	29	GAPDH	1.92711	1.71908
5	30	GAPDH	1.94217	1.73139
5	31	GAPDH	1.95444	1.74091
5	32	GAPDH	1.96215	1.74587
5	33	GAPDH	1.96887	1.74984
5	34	GAPDH	1.97264	1.75087
5	35	GAPDH	1.97109	1.74657
5	36	GAPDH	1.97003	1.74276
5	37	GAPDH	1.97165	1.74163
5	38	GAPDH	1.97096	1.73819
5	39	GAPDH	1.96939	1.73388
5	40	GAPDH	1.96846	1.7302
6	1	MIR503HG	0.282733	-0.0182805
6	2	MIR503HG	0.291228	-0.0199822
6	3	MIR503HG	0.30819	-0.0132159
6	4	MIR503HG	0.323232	-0.00836947
6	5	MIR503HG	0.337727	-0.00407027
6	6	MIR503HG	0.351559	-0.000435019
6	7	MIR503HG	0.364332	0.00214222
6	8	MIR503HG	0.37666	0.00427413
6	9	MIR503HG	0.388404	0.0058223
6	10	MIR503HG	0.399019	0.00624168
6	11	MIR503HG	0.40882	0.00584727
6	12	MIR503HG	0.419189	0.00601952
6	13	MIR503HG	0.429876	0.00651087
6	14	MIR503HG	0.439059	0.00549848
6	15	MIR503HG	0.448069	0.00431256
6	16	MIR503HG	0.456433	0.00248064
6	17	MIR503HG	0.464432	0.000283876
6	18	MIR503HG	0.472244	-0.00210091
6	19	MIR503HG	0.480695	-0.0038453
6	20	MIR503HG	0.488706	-0.00603008
6	21	MIR503HG	0.498687	-0.00624573
6	22	MIR503HG	0.510007	-0.00512085
6	23	MIR503HG	0.524381	-0.000943518
6	24	MIR503HG	0.543095	0.00757529
6	25	MIR503HG	0.573814	0.0280982
6	26	MIR503HG	0.62362	0.0677082
6	27	MIR503HG	0.701969	0.135861
6	28	MIR503HG	0.823503	0.247199
6	29	MIR503HG	0.985779	0.399279
6	30	MIR503HG	1.16929	0.57259
6	31	MIR503HG	1.34599	0.739101
6	32	MIR503HG	1.49437	0.877283
6	33	MIR503HG	1.60882	0.981537
6	34	MIR503HG	1.6957	1.05822
6	35	MIR503HG	1.76184	1.11416
6	36	MIR503HG	1.8102	1.15232
6	37	MIR503HG	1.84457	1.17651
6	38	MIR503HG	1.87311	1.19485
6	39	MIR503HG	1.89655	1.20809
6	40	MIR503HG	1.91226	1.21361
7	1	GAPDH	0.34808	0.00108324
7	2	GAPDH	0.356602	-0.0049856
7	3	GAPDH	0.374958	-0.00121956
7	4	GAPDH	0.390317	-0.000451245
7	5	GAPDH	0.406636	0.00127775
7	6	GAPDH	0.421042	0.00109302
7	7	GAPDH	0.435279	0.000740139
7	8	GAPDH	0.44886	-0.00026982
7	9	GAPDH	0.462523	-0.0011972
7	10	GAPDH	0.478337	2.69165e-05
7	11	GAPDH	0.497367	0.00446604
7	12	GAPDH	0.523838	0.0163471
7	13	GAPDH	0.563951	0.0418695
7	14	GAPDH	0.626962	0.0902902
7	15	GAPDH	0.728025	0.176763
7	16	GAPDH	0.883002	0.31715
7	17	GAPDH	1.08849	0.508047
7	18	GAPDH	1.32075	0.725719
7	19	GAPDH	1.53967	0.930044
7	20	GAPDH	1.71462	1.0904
7	21	GAPDH	1.84316	1.20436
7	22	GAPDH	1.93484	1.28145
7	23	GAPDH	2.00077	1.33279
7	24	GAPDH	2.05024	1.36767
7	25	GAPDH	2.08955	1.39239
7	26	GAPDH	2.11806	1.4063
7	27	GAPDH	2.13841	1.41207
7	28	GAPDH	2.15458	1.41364
7	29	GAPDH	2.16617	1.41064
7	30	GAPDH	2.1776	1.40748
7	31	GAPDH	2.18666	1.40195
7	32	GAPDH	2.18893	1.38963
7	33	GAPDH	2.18854	1.37465
7	34	GAPDH	2.19014	1.36166
7	35	GAPDH	2.19055	1.34748
7	36	GAPDH	2.19074	1.33308
7	37	GAPDH	2.18987	1.31762
7	38	GAPDH	2.18985	1.30301
7	39	GAPDH	2.19052	1.28909
7	40	GAPDH	2.19277	1.27675
8	1	MIR503HG	0.0891347	-0.0050381
8	2	MIR503HG	0.0910611	-0.00503765
8	3	MIR503HG	0.0943454	-0.00367943
8	4	MIR503HG	0.0976624	-0.00228842
8	5	MIR503HG	0.100743	-0.00113412
8	6	MIR503HG	0.103676	-0.000127175
8	7	MIR503HG	0.10593	0.000201152
8	8	MIR503HG	0.108749	0.00109445
8	9	MIR503HG	0.111056	0.00147461
8	10	MIR503HG	0.113137	0.00162999
8	11	MIR503HG	0.115575	0.00214233
8	12	MIR503HG	0.11714	0.00178118
8	13	MIR503HG	0.118515	0.00123002
8	14	MIR503HG	0.121288	0.00207707
8	15	MIR503HG	0.122629	0.00149155
8	16	MIR503HG	0.12355	0.0004866
8	17	MIR503HG	0.124836	-0.00015344
8	18	MIR503HG	0.127011	9.61944e-05
8	19	MIR503HG	0.128313	-0.000528475
8	20	MIR503HG	0.129672	-0.0010951
8	21	MIR503HG	0.131244	-0.00144888
8	22	MIR503HG	0.132637	-0.00198199
8	23	MIR503HG	0.134443	-0.00210235
8	24	MIR503HG	0.1374	-0.00107109
8	25	MIR503HG	0.142303	0.00190533
8	26	MIR503HG	0.150808	0.00848514
8	27	MIR503HG	0.165912	0.0216628
8	28	MIR503HG	0.192987	0.0468114
8	29	MIR503HG	0.242532	0.0944305
8	30	MIR503HG	0.328977	0.178949
8	31	MIR503HG	0.465658	0.313704
8	32	MIR503HG	0.662282	0.508402
8	33	MIR503HG	0.897803	0.741998
8	34	MIR503HG	1.13522	0.977491
8	35	MIR503HG	1.33939	1.17973
8	36	MIR503HG	1.49809	1.33651
8	37	MIR503HG	1.61617	1.45266
8	38	MIR503HG	1.70378	1.53835
8	39	MIR503HG	1.76962	1.60226
8	40	MIR503HG	1.81671	1.64743
9	1	GAPDH	0.132503	0.000907482
9	2	GAPDH	0.133196	-0.00119562
9	3	GAPDH	0.137296	0.000106901
9	4	GAPDH	0.140583	0.000597044
9	5	GAPDH	0.143944	0.00116157
9	6	GAPDH	0.14549	-8.99751e-05
9	7	GAPDH	0.147583	-0.000793594
9	8	GAPDH	0.149996	-0.00117778
9	9	GAPDH	0.152833	-0.00113701
9	10	GAPDH	0.156196	-0.000571569
9	11	GAPDH	0.159468	-9.64011e-05
9	12	GAPDH	0.164362	0.0020008
9	13	GAPDH	0.170915	0.00575719
9	14	GAPDH	0.184692	0.0167376
9	15	GAPDH	0.209502	0.0387504
9	16	GAPDH	0.254922	0.0813733
9	17	GAPDH	0.336072	0.159727
9	18	GAPDH	0.473965	0.294823
9	19	GAPDH	0.67942	0.497481
9	20	GAPDH	0.939262	0.754526
9	21	GAPDH	1.20851	1.02097
9	22	GAPDH	1.44679	1.25646
9	23	GAPDH	1.62966	1.43654
9	24	GAPDH	1.7599	1.56398
9	25	GAPDH	1.8533	1.65457
9	26	GAPDH	1.92035	1.71884
9	27	GAPDH	1.97008	1.76577
9	28	GAPDH	2.00419	1.79708
9	29	GAPDH	2.03258	1.82267
9	30	GAPDH	2.04891	1.8362
9	31	GAPDH	2.06206	1.84655
9	32	GAPDH	2.07155	1.85325
9	33	GAPDH	2.07719	1.8561
9	34	GAPDH	2.0791	1.85521
9	35	GAPDH	2.07977	1.85308
9	36	GAPDH	2.07857	1.84908
9	37	GAPDH	2.07934	1.84705
9	38	GAPDH	2.08199	1.84691
9	39	GAPDH	2.0833	1.84542
9	40	GAPDH	2.07973	1.83906
10	1
10	2
10	3
10	4
10	5
10	6
10	7
10	8
10	9
10	10
10	11
10	12
10	13
10	14
10	15
10	16
10	17
10	18
10	19
10	20
10	21
10	22
10	23
10	24
10	25
10	26
10	27
10	28
10	29
10	30
10	31
10	32
10	33
10	34
10	35
10	36
10	37
10	38
10	39
10	40
11	1
11	2
11	3
11	4
11	5
11	6
11	7
11	8
11	9
11	10
11	11
11	12
11	13
11	14
11	15
11	16
11	17
11	18
11	19
11	20
11	21
11	22
11	23
11	24
11	25
11	26
11	27
11	28
11	29
11	30
11	31
11	32
11	33
11	34
11	35
11	36
11	37
11	38
11	39
11	40
12	1
12	2
12	3
12	4
12	5
12	6
12	7
12	8
12	9
12	10
12	11
12	12
12	13
12	14
12	15
12	16
12	17
12	18
12	19
12	20
12	21
12	22
12	23
12	24
12	25
12	26
12	27
12	28
12	29
12	30
12	31
12	32
12	33
12	34
12	35
12	36
12	37
12	38
12	39
12	40
13	1
13	2
13	3
13	4
13	5
13	6
13	7
13	8
13	9
13	10
13	11
13	12
13	13
13	14
13	15
13	16
13	17
13	18
13	19
13	20
13	21
13	22
13	23
13	24
13	25
13	26
13	27
13	28
13	29
13	30
13	31
13	32
13	33
13	34
13	35
13	36
13	37
13	38
13	39
13	40
14	1	MIR503HG	0.110926	-0.00429351
14	2	MIR503HG	0.112147	-0.00556865
14	3	MIR503HG	0.116936	-0.00327439
14	4	MIR503HG	0.120202	-0.00250406
14	5	MIR503HG	0.123961	-0.00124041
14	6	MIR503HG	0.127469	-0.000228588
14	7	MIR503HG	0.131833	0.0016406
14	8	MIR503HG	0.134229	0.00154082
14	9	MIR503HG	0.136477	0.00129324
14	10	MIR503HG	0.139548	0.00186859
14	11	MIR503HG	0.141962	0.00178774
14	12	MIR503HG	0.1434	0.000729674
14	13	MIR503HG	0.145877	0.000711273
14	14	MIR503HG	0.149738	0.00207682
14	15	MIR503HG	0.151784	0.00162746
14	16	MIR503HG	0.15274	8.84259e-05
14	17	MIR503HG	0.154551	-0.000596191
14	18	MIR503HG	0.157179	-0.000463896
14	19	MIR503HG	0.158458	-0.00168026
14	20	MIR503HG	0.160539	-0.00209472
14	21	MIR503HG	0.16391	-0.0012189
14	22	MIR503HG	0.167562	-6.32399e-05
14	23	MIR503HG	0.174169	0.00404921
14	24	MIR503HG	0.185091	0.0124754
14	25	MIR503HG	0.20651	0.0313992
14	26	MIR503HG	0.244682	0.0670752
14	27	MIR503HG	0.31225	0.132148
14	28	MIR503HG	0.430747	0.248149
14	29	MIR503HG	0.610476	0.425383
14	30	MIR503HG	0.852009	0.66442
14	31	MIR503HG	1.12202	0.931936
14	32	MIR503HG	1.37492	1.18234
14	33	MIR503HG	1.57938	1.3843
14	34	MIR503HG	1.7311	1.53352
14	35	MIR503HG	1.84198	1.64191
14	36	MIR503HG	1.92211	1.71955
14	37	MIR503HG	1.98425	1.7792
14	38	MIR503HG	2.03019	1.82263
14	39	MIR503HG	2.06223	1.85218
14	40	MIR503HG	2.08653	1.87398
15	1	GAPDH	0.130046	-0.000411805
15	2	GAPDH	0.13219	-0.00151383
15	3	GAPDH	0.137114	0.000163621
15	4	GAPDH	0.14057	0.000373848
15	5	GAPDH	0.143993	0.000550264
15	6	GAPDH	0.146569	-0.00011911
15	7	GAPDH	0.149428	-0.000506122
15	8	GAPDH	0.152855	-0.000325369
15	9	GAPDH	0.156043	-0.000383915
15	10	GAPDH	0.158481	-0.00119218
15	11	GAPDH	0.162686	-0.000232367
15	12	GAPDH	0.167836	0.00167133
15	13	GAPDH	0.176195	0.00678347
15	14	GAPDH	0.190387	0.0177296
15	15	GAPDH	0.214585	0.0386817
15	16	GAPDH	0.260981	0.0818315
15	17	GAPDH	0.344432	0.162037
15	18	GAPDH	0.481066	0.295424
15	19	GAPDH	0.684651	0.495764
15	20	GAPDH	0.938411	0.746277
15	21	GAPDH	1.20055	1.00517
15	22	GAPDH	1.42341	1.22479
15	23	GAPDH	1.58951	1.38763
15	24	GAPDH	1.70555	1.50044
15	25	GAPDH	1.79093	1.58257
15	26	GAPDH	1.85013	1.63852
15	27	GAPDH	1.89273	1.67787
15	28	GAPDH	1.92332	1.70522
15	29	GAPDH	1.94611	1.72476
15	30	GAPDH	1.96466	1.74006
15	31	GAPDH	1.97647	1.74863
15	32	GAPDH	1.98537	1.75428
15	33	GAPDH	1.99156	1.75723
15	34	GAPDH	1.99493	1.75735
15	35	GAPDH	1.99444	1.75361
15	36	GAPDH	1.99446	1.75039
15	37	GAPDH	1.99513	1.74782
15	38	GAPDH	1.99538	1.74481
15	39	GAPDH	1.99214	1.73833
15	40	GAPDH	1.98925	1.73219
16	1	MIR503HG	0.0925038	-0.0111873
16	2	MIR503HG	0.0960147	-0.00995418
16	3	MIR503HG	0.102168	-0.00607851
16	4	MIR503HG	0.107247	-0.0032775
16	5	MIR503HG	0.111864	-0.00093766
16	6	MIR503HG	0.115002	-7.79548e-05
16	7	MIR503HG	0.117887	0.000529407
16	8	MIR503HG	0.121798	0.00216303
16	9	MIR503HG	0.123779	0.00186624
16	10	MIR503HG	0.126153	0.00196259
16	11	MIR503HG	0.128928	0.00246048
16	12	MIR503HG	0.132211	0.00346542
16	13	MIR503HG	0.133491	0.00246807
16	14	MIR503HG	0.135061	0.00175961
16	15	MIR503HG	0.13742	0.00184168
16	16	MIR503HG	0.138946	0.00108987
16	17	MIR503HG	0.13972	-0.000414439
16	18	MIR503HG	0.141329	-0.00108278
16	19	MIR503HG	0.143664	-0.0010253
16	20	MIR503HG	0.145864	-0.00110304
16	21	MIR503HG	0.147194	-0.00205031
16	22	MIR503HG	0.149616	-0.0019062
16	23	MIR503HG	0.152429	-0.00137134
16	24	MIR503HG	0.155796	-0.000281364
16	25	MIR503HG	0.163998	0.00564221
16	26	MIR503HG	0.177527	0.016894
16	27	MIR503HG	0.201104	0.0381927
16	28	MIR503HG	0.242923	0.0777344
16	29	MIR503HG	0.316378	0.148912
16	30	MIR503HG	0.438706	0.268962
16	31	MIR503HG	0.619636	0.447614
16	32	MIR503HG	0.850147	0.675848
16	33	MIR503HG	1.09469	0.918118
16	34	MIR503HG	1.31532	1.13647
16	35	MIR503HG	1.49007	1.30893
16	36	MIR503HG	1.62447	1.44106
16	37	MIR503HG	1.72376	1.53808
16	38	MIR503HG	1.79771	1.60975
16	39	MIR503HG	1.85271	1.66246
16	40	MIR503HG	1.89031	1.69778
17	1	GAPDH	0.103119	-0.00353827
17	2	GAPDH	0.106012	-0.00315263
17	3	GAPDH	0.11171	3.73094e-05
17	4	GAPDH	0.115063	0.000882467
17	5	GAPDH	0.116472	-0.000216194
17	6	GAPDH	0.118574	-0.000621981
17	7	GAPDH	0.121571	-0.000132395
17	8	GAPDH	0.124465	0.000252884
17	9	GAPDH	0.1264	-0.000319476
17	10	GAPDH	0.128693	-0.000534647
17	11	GAPDH	0.131263	-0.000472121
17	12	GAPDH	0.135367	0.00112415
17	13	GAPDH	0.142877	0.00612628
17	14	GAPDH	0.154089	0.0148308
17	15	GAPDH	0.17557	0.0338041
17	16	GAPDH	0.215628	0.0713543
17	17	GAPDH	0.28685	0.140069
17	18	GAPDH	0.405876	0.256587
17	19	GAPDH	0.589632	0.437835
17	20	GAPDH	0.830146	0.675841
17	21	GAPDH	1.0866	0.929785
17	22	GAPDH	1.31572	1.1564
17	23	GAPDH	1.49313	1.3313
17	24	GAPDH	1.62253	1.45819
17	25	GAPDH	1.71072	1.54387
17	26	GAPDH	1.7745	1.60515
17	27	GAPDH	1.82035	1.64849
17	28	GAPDH	1.85735	1.68298
17	29	GAPDH	1.88353	1.70666
17	30	GAPDH	1.90303	1.72364
17	31	GAPDH	1.91692	1.73503
17	32	GAPDH	1.92493	1.74053
17	33	GAPDH	1.93222	1.74531
17	34	GAPDH	1.93513	1.74572
17	35	GAPDH	1.93598	1.74405
17	36	GAPDH	1.93435	1.73992
17	37	GAPDH	1.93404	1.7371
17	38	GAPDH	1.93384	1.7344
17	39	GAPDH	1.9316	1.72964
17	40	GAPDH	1.93145	1.72699
18	1	MIR503HG	0.0779201	-0.00658312
18	2	MIR503HG	0.080291	-0.00655176
18	3	MIR503HG	0.085509	-0.00367335
18	4	MIR503HG	0.0905946	-0.000927231
18	5	MIR503HG	0.0935106	-0.000350846
18	6	MIR503HG	0.0957617	-0.000439202
18	7	MIR503HG	0.0998101	0.00126963
18	8	MIR503HG	0.101997	0.00111673
18	9	MIR503HG	0.10452	0.0013002
18	10	MIR503HG	0.106964	0.00140459
18	11	MIR503HG	0.109666	0.00176722
18	12	MIR503HG	0.112167	0.00192881
18	13	MIR503HG	0.114447	0.00186953
18	14	MIR503HG	0.11561	0.00069296
18	15	MIR503HG	0.117061	-0.00019614
18	16	MIR503HG	0.119389	-0.000207383
18	17	MIR503HG	0.120793	-0.00114346
18	18	MIR503HG	0.122209	-0.00206679
18	19	MIR503HG	0.124581	-0.00203393
18	20	MIR503HG	0.127224	-0.00173018
18	21	MIR503HG	0.130132	-0.00116179
18	22	MIR503HG	0.133482	-0.000151517
18	23	MIR503HG	0.138705	0.00273215
18	24	MIR503HG	0.148029	0.00971638
18	25	MIR503HG	0.164449	0.0237965
18	26	MIR503HG	0.192635	0.0496432
18	27	MIR503HG	0.244546	0.0992141
18	28	MIR503HG	0.333725	0.186054
18	29	MIR503HG	0.475236	0.325226
18	30	MIR503HG	0.676034	0.523684
18	31	MIR503HG	0.916501	0.761811
18	32	MIR503HG	1.1615	1.00447
18	33	MIR503HG	1.37384	1.21447
18	34	MIR503HG	1.54115	1.37944
18	35	MIR503HG	1.66471	1.50066
18	36	MIR503HG	1.76	1.59361
18	37	MIR503HG	1.83491	1.66618
18	38	MIR503HG	1.88927	1.7182
18	39	MIR503HG	1.93038	1.75697
18	40	MIR503HG	1.95958	1.78383
19	1	GAPDH	0.123067	-0.00158471
19	2	GAPDH	0.126858	-0.00121374
19	3	GAPDH	0.132928	0.00143702
19	4	GAPDH	0.135899	0.0009879
19	5	GAPDH	0.138602	0.000271369
19	6	GAPDH	0.140543	-0.00120701
19	7	GAPDH	0.144356	-0.000814004
19	8	GAPDH	0.147834	-0.000755437
19	9	GAPDH	0.15026	-0.00174946
19	10	GAPDH	0.153616	-0.00181324
19	11	GAPDH	0.159321	0.00047278
19	12	GAPDH	0.165438	0.00317009
19	13	GAPDH	0.175922	0.010234
19	14	GAPDH	0.19689	0.027782
19	15	GAPDH	0.235416	0.0628886
19	16	GAPDH	0.303861	0.127914
19	17	GAPDH	0.422364	0.242997
19	18	GAPDH	0.608594	0.425807
19	19	GAPDH	0.860936	0.67473
19	20	GAPDH	1.14165	0.952021
19	21	GAPDH	1.40164	1.20859
19	22	GAPDH	1.60864	1.41218
19	23	GAPDH	1.7574	1.55751
19	24	GAPDH	1.8643	1.661
19	25	GAPDH	1.94148	1.73475
19	26	GAPDH	1.99974	1.78959
19	27	GAPDH	2.04499	1.83143
19	28	GAPDH	2.07508	1.85809
19	29	GAPDH	2.09757	1.87717
19	30	GAPDH	2.11535	1.89152
19	31	GAPDH	2.12913	1.90189
19	32	GAPDH	2.13695	1.90629
19	33	GAPDH	2.14171	1.90762
19	34	GAPDH	2.1429	1.90539
19	35	GAPDH	2.142	1.90108
19	36	GAPDH	2.14423	1.89989
19	37	GAPDH	2.14426	1.8965
19	38	GAPDH	2.14307	1.89189
19	39	GAPDH	2.14207	1.88747
19	40	GAPDH	2.13963	1.88161
20	1	MIR503HG	0.0740103	-0.00628392
20	2	MIR503HG	0.07659	-0.00590279
20	3	MIR503HG	0.0810733	-0.00361817
20	4	MIR503HG	0.0847884	-0.00210167
20	5	MIR503HG	0.0880619	-0.00102687
20	6	MIR503HG	0.0909444	-0.00034297
20	7	MIR503HG	0.09401	0.000523911
20	8	MIR503HG	0.0969389	0.00125424
20	9	MIR503HG	0.0997882	0.00190489
20	10	MIR503HG	0.101395	0.00131264
20	11	MIR503HG	0.10325	0.000969779
20	12	MIR503HG	0.105347	0.000867779
20	13	MIR503HG	0.107979	0.00130136
20	14	MIR503HG	0.10997	0.00109299
20	15	MIR503HG	0.112148	0.00107246
20	16	MIR503HG	0.114378	0.00110426
20	17	MIR503HG	0.117218	0.00174524
20	18	MIR503HG	0.117609	-6.17096e-05
20	19	MIR503HG	0.118962	-0.000907992
20	20	MIR503HG	0.121524	-0.00054439
20	21	MIR503HG	0.123547	-0.000720329
20	22	MIR503HG	0.125713	-0.000752808
20	23	MIR503HG	0.12777	-0.000894035
20	24	MIR503HG	0.129139	-0.00172414
20	25	MIR503HG	0.132607	-0.000454468
20	26	MIR503HG	0.138066	0.00280584
20	27	MIR503HG	0.147564	0.0101051
20	28	MIR503HG	0.166148	0.0264908
20	29	MIR503HG	0.199282	0.0574258
20	30	MIR503HG	0.255095	0.11104
20	31	MIR503HG	0.350722	0.204468
20	32	MIR503HG	0.499757	0.351304
20	33	MIR503HG	0.702263	0.551612
20	34	MIR503HG	0.935934	0.783084
20	35	MIR503HG	1.16206	1.00701
20	36	MIR503HG	1.35192	1.19467
20	37	MIR503HG	1.50264	1.34319
20	38	MIR503HG	1.61373	1.45208
20	39	MIR503HG	1.69384	1.52999
20	40	MIR503HG	1.75067	1.58463
21	1	GAPDH	0.131387	-0.0046182
21	2	GAPDH	0.135596	-0.00383776
21	3	GAPDH	0.141838	-0.00102435
21	4	GAPDH	0.146901	0.000610163
21	5	GAPDH	0.150185	0.000465549
21	6	GAPDH	0.153676	0.000527376
21	7	GAPDH	0.156884	0.000307511
21	8	GAPDH	0.159633	-0.00037186
21	9	GAPDH	0.163947	0.000513062
21	10	GAPDH	0.165429	-0.00143271
21	11	GAPDH	0.169482	-0.000809144
21	12	GAPDH	0.174934	0.00121441
21	13	GAPDH	0.182003	0.00485576
21	14	GAPDH	0.193921	0.0133453
21	15	GAPDH	0.21591	0.0319058
21	16	GAPDH	0.256477	0.0690441
21	17	GAPDH	0.32829	0.137428
21	18	GAPDH	0.449813	0.255523
21	19	GAPDH	0.636433	0.438715
21	20	GAPDH	0.882189	0.681041
21	21	GAPDH	1.14453	0.939957
21	22	GAPDH	1.38034	1.17234
21	23	GAPDH	1.5616	1.35017
21	24	GAPDH	1.69132	1.47646
21	25	GAPDH	1.78235	1.56406
21	26	GAPDH	1.84835	1.62663
21	27	GAPDH	1.896	1.67085
21	28	GAPDH	1.93033	1.70175
21	29	GAPDH	1.95669	1.72468
21	30	GAPDH	1.97766	1.74223
21	31	GAPDH	1.9931	1.75424
21	32	GAPDH	2.005	1.76271
21	33	GAPDH	2.01277	1.76706
21	34	GAPDH	2.01518	1.76604
21	35	GAPDH	2.01416	1.76159
21	36	GAPDH	2.0153	1.75929
21	37	GAPDH	2.01788	1.75845
21	38	GAPDH	2.01784	1.75498
21	39	GAPDH	2.01608	1.74979
21	40	GAPDH	2.0152	1.74548
22	1
22	2
22	3
22	4
22	5
22	6
22	7
22	8
22	9
22	10
22	11
22	12
22	13
22	14
22	15
22	16
22	17
22	18
22	19
22	20
22	21
22	22
22	23
22	24
22	25
22	26
22	27
22	28
22	29
22	30
22	31
22	32
22	33
22	34
22	35
22	36
22	37
22	38
22	39
22	40
23	1
23	2
23	3
23	4
23	5
23	6
23	7
23	8
23	9
23	10
23	11
23	12
23	13
23	14
23	15
23	16
23	17
23	18
23	19
23	20
23	21
23	22
23	23
23	24
23	25
23	26
23	27
23	28
23	29
23	30
23	31
23	32
23	33
23	34
23	35
23	36
23	37
23	38
23	39
23	40
24	1
24	2
24	3
24	4
24	5
24	6
24	7
24	8
24	9
24	10
24	11
24	12
24	13
24	14
24	15
24	16
24	17
24	18
24	19
24	20
24	21
24	22
24	23
24	24
24	25
24	26
24	27
24	28
24	29
24	30
24	31
24	32
24	33
24	34
24	35
24	36
24	37
24	38
24	39
24	40
25	1
25	2
25	3
25	4
25	5
25	6
25	7
25	8
25	9
25	10
25	11
25	12
25	13
25	14
25	15
25	16
25	17
25	18
25	19
25	20
25	21
25	22
25	23
25	24
25	25
25	26
25	27
25	28
25	29
25	30
25	31
25	32
25	33
25	34
25	35
25	36
25	37
25	38
25	39
25	40
26	1	MIR503HG	0.0581525	-0.00765377
26	2	MIR503HG	0.0612136	-0.00664553
26	3	MIR503HG	0.0658548	-0.00405715
26	4	MIR503HG	0.0696712	-0.00229352
26	5	MIR503HG	0.0736961	-0.000321457
26	6	MIR503HG	0.0759203	-0.000150057
26	7	MIR503HG	0.0787819	0.00065874
26	8	MIR503HG	0.0818079	0.00163195
26	9	MIR503HG	0.0837247	0.00149595
26	10	MIR503HG	0.0858746	0.00159307
26	11	MIR503HG	0.0877832	0.00144885
26	12	MIR503HG	0.0905734	0.00218622
26	13	MIR503HG	0.092503	0.00206299
26	14	MIR503HG	0.0930957	0.000602944
26	15	MIR503HG	0.0950723	0.000526739
26	16	MIR503HG	0.0970664	0.00046805
26	17	MIR503HG	0.0987728	0.000121642
26	18	MIR503HG	0.100029	-0.000674603
26	19	MIR503HG	0.102238	-0.000519013
26	20	MIR503HG	0.103865	-0.000944621
26	21	MIR503HG	0.104008	-0.00285461
26	22	MIR503HG	0.106248	-0.00266731
26	23	MIR503HG	0.109986	-0.000981653
26	24	MIR503HG	0.115688	0.00266685
26	25	MIR503HG	0.12378	0.00870591
26	26	MIR503HG	0.139789	0.0226622
26	27	MIR503HG	0.169324	0.0501448
26	28	MIR503HG	0.222459	0.101227
26	29	MIR503HG	0.316016	0.192731
26	30	MIR503HG	0.464725	0.339387
26	31	MIR503HG	0.676277	0.548887
26	32	MIR503HG	0.93197	0.802526
26	33	MIR503HG	1.19276	1.06127
26	34	MIR503HG	1.41837	1.28482
26	35	MIR503HG	1.59509	1.45949
26	36	MIR503HG	1.72593	1.58828
26	37	MIR503HG	1.82174	1.68203
26	38	MIR503HG	1.89578	1.75402
26	39	MIR503HG	1.94938	1.80557
26	40	MIR503HG	1.98714	1.84128
27	1	GAPDH	0.084555	0.000128168
27	2	GAPDH	0.085871	-0.00102902
27	3	GAPDH	0.0892635	-0.000109824
27	4	GAPDH	0.0916565	-0.000190007
27	5	GAPDH	0.0950336	0.000713779
27	6	GAPDH	0.0979545	0.00116147
27	7	GAPDH	0.0992249	-4.13129e-05
27	8	GAPDH	0.101881	0.000141831
27	9	GAPDH	0.102926	-0.0012867
27	10	GAPDH	0.105635	-0.00105085
27	11	GAPDH	0.108632	-0.00052673
27	12	GAPDH	0.111217	-0.00041567
27	13	GAPDH	0.113985	-0.000121021
27	14	GAPDH	0.118304	0.00172503
27	15	GAPDH	0.127267	0.00821466
27	16	GAPDH	0.142092	0.0205664
27	17	GAPDH	0.170766	0.0467669
27	18	GAPDH	0.2236	0.0971283
27	19	GAPDH	0.315733	0.186788
27	20	GAPDH	0.466601	0.335183
27	21	GAPDH	0.683604	0.549712
27	22	GAPDH	0.943006	0.806641
27	23	GAPDH	1.19878	1.05994
27	24	GAPDH	1.41035	1.26904
27	25	GAPDH	1.56686	1.42308
27	26	GAPDH	1.67703	1.53078
27	27	GAPDH	1.75575	1.60702
27	28	GAPDH	1.81333	1.66212
27	29	GAPDH	1.85525	1.70157
27	30	GAPDH	1.88728	1.73113
27	31	GAPDH	1.91289	1.75427
27	32	GAPDH	1.93	1.7689
27	33	GAPDH	1.9425	1.77892
27	34	GAPDH	1.95088	1.78483
27	35	GAPDH	1.95856	1.79005
27	36	GAPDH	1.9634	1.79241
27	37	GAPDH	1.96342	1.78996
27	38	GAPDH	1.96467	1.78873
27	39	GAPDH	1.96321	1.7848
27	40	GAPDH	1.96291	1.78202
28	1	MIR503HG	0.146372	-0.0102966
28	2	MIR503HG	0.150612	-0.0101072
28	3	MIR503HG	0.157946	-0.00682304
28	4	MIR503HG	0.164734	-0.00408547
28	5	MIR503HG	0.170686	-0.00218325
28	6	MIR503HG	0.176298	-0.000620801
28	7	MIR503HG	0.181242	0.000272523
28	8	MIR503HG	0.186414	0.00139513
28	9	MIR503HG	0.19233	0.00326033
28	10	MIR503HG	0.195953	0.002834
28	11	MIR503HG	0.200497	0.00332765
28	12	MIR503HG	0.204885	0.00366576
28	13	MIR503HG	0.207883	0.00261362
28	14	MIR503HG	0.212437	0.00311769
28	15	MIR503HG	0.215593	0.00222364
28	16	MIR503HG	0.219773	0.00235311
28	17	MIR503HG	0.222755	0.00128571
28	18	MIR503HG	0.225343	-0.000176747
28	19	MIR503HG	0.227957	-0.00161237
28	20	MIR503HG	0.231636	-0.00198339
28	21	MIR503HG	0.235275	-0.00239432
28	22	MIR503HG	0.238904	-0.00281588
28	23	MIR503HG	0.242741	-0.00302878
28	24	MIR503HG	0.249195	-0.000625108
28	25	MIR503HG	0.259189	0.00531943
28	26	MIR503HG	0.275825	0.0179055
28	27	MIR503HG	0.304355	0.0423856
28	28	MIR503HG	0.354005	0.0879855
28	29	MIR503HG	0.439766	0.169696
28	30	MIR503HG	0.57423	0.30011
28	31	MIR503HG	0.764655	0.486485
28	32	MIR503HG	0.990746	0.708526
28	33	MIR503HG	1.21551	0.929244
28	34	MIR503HG	1.4127	1.12238
28	35	MIR503HG	1.5683	1.27393
28	36	MIR503HG	1.68528	1.38686
28	37	MIR503HG	1.77263	1.47016
28	38	MIR503HG	1.83534	1.52882
28	39	MIR503HG	1.8849	1.57433
28	40	MIR503HG	1.92103	1.60641
29	1	GAPDH	0.159552	0.00106145
29	2	GAPDH	0.162857	-0.000343207
29	3	GAPDH	0.16725	-0.000659836
29	4	GAPDH	0.173452	0.000832283
29	5	GAPDH	0.178502	0.00117311
29	6	GAPDH	0.183207	0.0011685
29	7	GAPDH	0.186552	-0.000195924
29	8	GAPDH	0.190549	-0.000908208
29	9	GAPDH	0.194806	-0.00136148
29	10	GAPDH	0.199241	-0.00163618
29	11	GAPDH	0.204264	-0.00132261
29	12	GAPDH	0.210555	0.000259724
29	13	GAPDH	0.217656	0.00265062
29	14	GAPDH	0.227299	0.00758398
29	15	GAPDH	0.245191	0.0207667
29	16	GAPDH	0.278721	0.0495867
29	17	GAPDH	0.33747	0.103627
29	18	GAPDH	0.436888	0.198335
29	19	GAPDH	0.592318	0.349055
29	20	GAPDH	0.804221	0.556249
29	21	GAPDH	1.04216	0.789477
29	22	GAPDH	1.2589	1.00151
29	23	GAPDH	1.43412	1.17202
29	24	GAPDH	1.56455	1.29774
29	25	GAPDH	1.65797	1.38645
29	26	GAPDH	1.72151	1.44528
29	27	GAPDH	1.77082	1.48988
29	28	GAPDH	1.81462	1.52897
29	29	GAPDH	1.84443	1.55407
29	30	GAPDH	1.86248	1.56741
29	31	GAPDH	1.8756	1.57582
29	32	GAPDH	1.88589	1.5814
29	33	GAPDH	1.89652	1.58733
29	34	GAPDH	1.90297	1.58906
29	35	GAPDH	1.90856	1.58995
29	36	GAPDH	1.90938	1.58606
29	37	GAPDH	1.90877	1.58073
29	38	GAPDH	1.9118	1.57906
29	39	GAPDH	1.90961	1.57216
29	40	GAPDH	1.90886	1.56669
30	1	MIR503HG	0.109124	-0.00840035
30	2	MIR503HG	0.11329	-0.00728287
30	3	MIR503HG	0.11897	-0.00465247
30	4	MIR503HG	0.123259	-0.00341251
30	5	MIR503HG	0.128906	-0.000814067
30	6	MIR503HG	0.13374	0.000970806
30	7	MIR503HG	0.136796	0.000978582
30	8	MIR503HG	0.139296	0.000429322
30	9	MIR503HG	0.144145	0.0022292
30	10	MIR503HG	0.146341	0.00137649
30	11	MIR503HG	0.150642	0.00262856
30	12	MIR503HG	0.15279	0.00172793
30	13	MIR503HG	0.155518	0.0014067
30	14	MIR503HG	0.159378	0.00221862
30	15	MIR503HG	0.161262	0.00105315
30	16	MIR503HG	0.163392	0.000134882
30	17	MIR503HG	0.166663	0.000356608
30	18	MIR503HG	0.170225	0.000869638
30	19	MIR503HG	0.171764	-0.000639659
30	20	MIR503HG	0.173314	-0.00213933
30	21	MIR503HG	0.175851	-0.00265105
30	22	MIR503HG	0.180224	-0.00132678
30	23	MIR503HG	0.183855	-0.000744634
30	24	MIR503HG	0.19156	0.00391162
30	25	MIR503HG	0.200974	0.0102764
30	26	MIR503HG	0.21632	0.0225743
30	27	MIR503HG	0.244959	0.0481641
30	28	MIR503HG	0.298393	0.0985488
30	29	MIR503HG	0.38967	0.186777
30	30	MIR503HG	0.532033	0.326091
30	31	MIR503HG	0.731165	0.522174
30	32	MIR503HG	0.967041	0.755002
30	33	MIR503HG	1.20114	0.986048
30	34	MIR503HG	1.40699	1.18886
30	35	MIR503HG	1.56683	1.34565
30	36	MIR503HG	1.68994	1.4657
30	37	MIR503HG	1.78121	1.55393
30	38	MIR503HG	1.85248	1.62215
30	39	MIR503HG	1.90721	1.67383
30	40	MIR503HG	1.94702	1.71059
31	1	GAPDH	0.143117	0.000526296
31	2	GAPDH	0.145543	-0.000998689
31	3	GAPDH	0.150458	-3.48663e-05
31	4	GAPDH	0.153935	-0.0005092
31	5	GAPDH	0.158227	-0.000167977
31	6	GAPDH	0.162917	0.000571344
31	7	GAPDH	0.167039	0.000742559
31	8	GAPDH	0.170572	0.000324105
31	9	GAPDH	0.174182	-1.61179e-05
31	10	GAPDH	0.177134	-0.00101584
31	11	GAPDH	0.181306	-0.000794017
31	12	GAPDH	0.186951	0.000900007
31	13	GAPDH	0.196549	0.0065467
31	14	GAPDH	0.211964	0.0180106
31	15	GAPDH	0.238597	0.0406925
31	16	GAPDH	0.287273	0.0854181
31	17	GAPDH	0.373113	0.167307
31	18	GAPDH	0.515802	0.306045
31	19	GAPDH	0.721124	0.507416
31	20	GAPDH	0.97421	0.756551
31	21	GAPDH	1.2313	1.00969
31	22	GAPDH	1.45102	1.22546
31	23	GAPDH	1.61274	1.38323
31	24	GAPDH	1.73107	1.4976
31	25	GAPDH	1.81633	1.57891
31	26	GAPDH	1.87799	1.63663
31	27	GAPDH	1.92345	1.67813
31	28	GAPDH	1.95806	1.70879
31	29	GAPDH	1.98199	1.72877
31	30	GAPDH	2.00132	1.74415
31	31	GAPDH	2.01858	1.75746
31	32	GAPDH	2.03276	1.76769
31	33	GAPDH	2.04033	1.77131
31	34	GAPDH	2.04525	1.77228
31	35	GAPDH	2.04785	1.77092
31	36	GAPDH	2.04813	1.76726
31	37	GAPDH	2.04975	1.76493
31	38	GAPDH	2.04919	1.76042
31	39	GAPDH	2.04923	1.7565
31	40	GAPDH	2.04757	1.75089
32	1	MIR503HG	0.0952498	-0.00518343
32	2	MIR503HG	0.0965949	-0.00632376
32	3	MIR503HG	0.101931	-0.00347309
32	4	MIR503HG	0.104869	-0.00302078
32	5	MIR503HG	0.109637	-0.000738131
32	6	MIR503HG	0.112246	-0.00061398
32	7	MIR503HG	0.115638	0.000291774
32	8	MIR503HG	0.11902	0.0011883
32	9	MIR503HG	0.121773	0.00145642
32	10	MIR503HG	0.1239	0.00109827
32	11	MIR503HG	0.126707	0.00141949
32	12	MIR503HG	0.13047	0.0026969
32	13	MIR503HG	0.131907	0.00164882
32	14	MIR503HG	0.133911	0.0011676
32	15	MIR503HG	0.136734	0.00150518
32	16	MIR503HG	0.139801	0.00208618
32	17	MIR503HG	0.141034	0.000834091
32	18	MIR503HG	0.142014	-0.000671752
32	19	MIR503HG	0.144985	-0.000186009
32	20	MIR503HG	0.146473	-0.00118308
32	21	MIR503HG	0.147804	-0.00233781
32	22	MIR503HG	0.151862	-0.000764861
32	23	MIR503HG	0.154235	-0.000877162
32	24	MIR503HG	0.155713	-0.00188525
32	25	MIR503HG	0.160442	0.000358893
32	26	MIR503HG	0.166816	0.00424684
32	27	MIR503HG	0.177267	0.0122128
32	28	MIR503HG	0.196443	0.0289028
32	29	MIR503HG	0.230285	0.0602593
32	30	MIR503HG	0.289719	0.117208
32	31	MIR503HG	0.38988	0.214884
32	32	MIR503HG	0.541633	0.364151
32	33	MIR503HG	0.741388	0.561421
32	34	MIR503HG	0.960533	0.77808
32	35	MIR503HG	1.16441	0.979475
32	36	MIR503HG	1.33437	1.14695
32	37	MIR503HG	1.46832	1.27841
32	38	MIR503HG	1.56673	1.37434
32	39	MIR503HG	1.63828	1.4434
32	40	MIR503HG	1.686	1.48864
33	1	GAPDH	0.121943	0.000724721
33	2	GAPDH	0.124604	-0.000305154
33	3	GAPDH	0.12953	0.000930915
33	4	GAPDH	0.13237	7.99498e-05
33	5	GAPDH	0.136411	0.000430197
33	6	GAPDH	0.139814	0.000143524
33	7	GAPDH	0.142673	-0.000688352
33	8	GAPDH	0.146021	-0.0010309
33	9	GAPDH	0.149824	-0.000918301
33	10	GAPDH	0.153121	-0.00131167
33	11	GAPDH	0.158176	5.32606e-05
33	12	GAPDH	0.164125	0.00231138
33	13	GAPDH	0.175017	0.00951349
33	14	GAPDH	0.194797	0.025603
33	15	GAPDH	0.229721	0.0568368
33	16	GAPDH	0.292808	0.116233
33	17	GAPDH	0.401124	0.220858
33	18	GAPDH	0.572875	0.388919
33	19	GAPDH	0.809503	0.621857
33	20	GAPDH	1.07775	0.886411
33	21	GAPDH	1.32906	1.13403
33	22	GAPDH	1.53453	1.33581
33	23	GAPDH	1.68534	1.48294
33	24	GAPDH	1.79104	1.58494
33	25	GAPDH	1.8674	1.65761
33	26	GAPDH	1.92352	1.71004
33	27	GAPDH	1.9636	1.74643
33	28	GAPDH	1.99464	1.77378
33	29	GAPDH	2.01893	1.79438
33	30	GAPDH	2.03817	1.80993
33	31	GAPDH	2.05115	1.81922
33	32	GAPDH	2.06064	1.82502
33	33	GAPDH	2.06442	1.82511
33	34	GAPDH	2.06484	1.82184
33	35	GAPDH	2.068	1.82131
33	36	GAPDH	2.06803	1.81764
33	37	GAPDH	2.06761	1.81353
33	38	GAPDH	2.0656	1.80784
33	39	GAPDH	2.06425	1.8028
33	40	GAPDH	2.06287	1.79772
34	1
34	2
34	3
34	4
34	5
34	6
34	7
34	8
34	9
34	10
34	11
34	12
34	13
34	14
34	15
34	16
34	17
34	18
34	19
34	20
34	21
34	22
34	23
34	24
34	25
34	26
34	27
34	28
34	29
34	30
34	31
34	32
34	33
34	34
34	35
34	36
34	37
34	38
34	39
34	40
35	1
35	2
35	3
35	4
35	5
35	6
35	7
35	8
35	9
35	10
35	11
35	12
35	13
35	14
35	15
35	16
35	17
35	18
35	19
35	20
35	21
35	22
35	23
35	24
35	25
35	26
35	27
35	28
35	29
35	30
35	31
35	32
35	33
35	34
35	35
35	36
35	37
35	38
35	39
35	40
36	1
36	2
36	3
36	4
36	5
36	6
36	7
36	8
36	9
36	10
36	11
36	12
36	13
36	14
36	15
36	16
36	17
36	18
36	19
36	20
36	21
36	22
36	23
36	24
36	25
36	26
36	27
36	28
36	29
36	30
36	31
36	32
36	33
36	34
36	35
36	36
36	37
36	38
36	39
36	40
37	1
37	2
37	3
37	4
37	5
37	6
37	7
37	8
37	9
37	10
37	11
37	12
37	13
37	14
37	15
37	16
37	17
37	18
37	19
37	20
37	21
37	22
37	23
37	24
37	25
37	26
37	27
37	28
37	29
37	30
37	31
37	32
37	33
37	34
37	35
37	36
37	37
37	38
37	39
37	40
38	1	MIR503HG	0.218162	-0.0118555
38	2	MIR503HG	0.222897	-0.0120289
38	3	MIR503HG	0.231821	-0.00801292
38	4	MIR503HG	0.241093	-0.00364957
38	5	MIR503HG	0.248814	-0.000836926
38	6	MIR503HG	0.254815	0.000256587
38	7	MIR503HG	0.260719	0.00125151
38	8	MIR503HG	0.266095	0.00172004
38	9	MIR503HG	0.271769	0.00248537
38	10	MIR503HG	0.277117	0.00292499
38	11	MIR503HG	0.281885	0.00278469
38	12	MIR503HG	0.28598	0.00197098
38	13	MIR503HG	0.291519	0.00260166
38	14	MIR503HG	0.297225	0.00339941
38	15	MIR503HG	0.301074	0.00234028
38	16	MIR503HG	0.305544	0.00190186
38	17	MIR503HG	0.308951	0.000400874
38	18	MIR503HG	0.312708	-0.0007508
38	19	MIR503HG	0.316794	-0.00157316
38	20	MIR503HG	0.320901	-0.00237472
38	21	MIR503HG	0.325642	-0.00254139
38	22	MIR503HG	0.330854	-0.0022374
38	23	MIR503HG	0.335939	-0.00206138
38	24	MIR503HG	0.343965	0.00105627
38	25	MIR503HG	0.357661	0.00984379
38	26	MIR503HG	0.37806	0.0253346
38	27	MIR503HG	0.414526	0.0568926
38	28	MIR503HG	0.477046	0.114504
38	29	MIR503HG	0.581737	0.214287
38	30	MIR503HG	0.738394	0.366035
38	31	MIR503HG	0.943602	0.566335
38	32	MIR503HG	1.17052	0.78834
38	33	MIR503HG	1.38079	0.993709
38	34	MIR503HG	1.55337	1.16138
38	35	MIR503HG	1.68509	1.28819
38	36	MIR503HG	1.78504	1.38324
38	37	MIR503HG	1.85907	1.45235
38	38	MIR503HG	1.91349	1.50187
38	39	MIR503HG	1.9555	1.53896
38	40	MIR503HG	1.98664	1.5652
39	1	GAPDH	0.195406	-0.00125496
39	2	GAPDH	0.198922	-0.0031896
39	3	GAPDH	0.20665	-0.000912767
39	4	GAPDH	0.212718	-0.000295286
39	5	GAPDH	0.2203	0.00183562
39	6	GAPDH	0.224974	0.00105884
39	7	GAPDH	0.229403	3.7136e-05
39	8	GAPDH	0.233881	-0.000935426
39	9	GAPDH	0.239438	-0.000829471
39	10	GAPDH	0.244589	-0.00112919
39	11	GAPDH	0.250847	-0.00032237
39	12	GAPDH	0.258113	0.00149291
39	13	GAPDH	0.267479	0.00540851
39	14	GAPDH	0.282849	0.0153276
39	15	GAPDH	0.310447	0.0374744
39	16	GAPDH	0.358479	0.0800559
39	17	GAPDH	0.441833	0.157959
39	18	GAPDH	0.576411	0.287085
39	19	GAPDH	0.768949	0.474173
39	20	GAPDH	1.00256	0.702329
39	21	GAPDH	1.23846	0.932786
39	22	GAPDH	1.43717	1.12604
39	23	GAPDH	1.58694	1.27036
39	24	GAPDH	1.69802	1.37599
39	25	GAPDH	1.77464	1.44716
39	26	GAPDH	1.83232	1.49939
39	27	GAPDH	1.87554	1.53716
39	28	GAPDH	1.90684	1.563
39	29	GAPDH	1.93098	1.58169
39	30	GAPDH	1.94903	1.5943
39	31	GAPDH	1.96276	1.60257
39	32	GAPDH	1.97111	1.60548
39	33	GAPDH	1.97824	1.60715
39	34	GAPDH	1.98196	1.60542
39	35	GAPDH	1.9866	1.60461
39	36	GAPDH	1.98564	1.5982
39	37	GAPDH	1.98656	1.59367
39	38	GAPDH	1.9854	1.58706
39	39	GAPDH	1.98396	1.58016
39	40	GAPDH	1.98367	1.57443
40	1	MIR503HG	0.199495	-0.0119494
40	2	MIR503HG	0.20408	-0.0133035
40	3	MIR503HG	0.214506	-0.00881788
40	4	MIR503HG	0.223008	-0.00625605
40	5	MIR503HG	0.231879	-0.00332493
40	6	MIR503HG	0.239779	-0.00136455
40	7	MIR503HG	0.246839	-0.000244433
40	8	MIR503HG	0.25423	0.00120616
40	9	MIR503HG	0.261381	0.00241764
40	10	MIR503HG	0.268504	0.00360009
40	11	MIR503HG	0.275159	0.00431533
40	12	MIR503HG	0.282153	0.00536963
40	13	MIR503HG	0.287588	0.00486494
40	14	MIR503HG	0.292366	0.00370251
40	15	MIR503HG	0.297754	0.00315088
40	16	MIR503HG	0.302941	0.00239738
40	17	MIR503HG	0.30858	0.00209677
40	18	MIR503HG	0.315249	0.0028256
40	19	MIR503HG	0.320355	0.00199219
40	20	MIR503HG	0.324359	5.57086e-05
40	21	MIR503HG	0.329101	-0.00114233
40	22	MIR503HG	0.333635	-0.00254795
40	23	MIR503HG	0.338085	-0.00403799
40	24	MIR503HG	0.343866	-0.00419712
40	25	MIR503HG	0.350237	-0.00376548
40	26	MIR503HG	0.357646	-0.00229612
40	27	MIR503HG	0.367768	0.00188498
40	28	MIR503HG	0.38256	0.0107379
40	29	MIR503HG	0.409007	0.0312441
40	30	MIR503HG	0.453275	0.0695726
40	31	MIR503HG	0.528825	0.139182
40	32	MIR503HG	0.64896	0.253378
40	33	MIR503HG	0.817714	0.416192
40	34	MIR503HG	1.02358	0.616118
40	35	MIR503HG	1.23442	0.821021
40	36	MIR503HG	1.42224	1.0029
40	37	MIR503HG	1.57215	1.14687
40	38	MIR503HG	1.68344	1.25222
40	39	MIR503HG	1.76754	1.33038
40	40	MIR503HG	1.82456	1.38145
41	1	GAPDH	0.2049	-0.00031834
41	2	GAPDH	0.208758	-0.00277102
41	3	GAPDH	0.216821	-0.0010175
41	4	GAPDH	0.224119	-3.02235e-05
41	5	GAPDH	0.230536	7.7195e-05
41	6	GAPDH	0.237572	0.00080331
41	7	GAPDH	0.245037	0.00195812
41	8	GAPDH	0.24921	-0.00017946
41	9	GAPDH	0.255157	-0.000542694
41	10	GAPDH	0.260767	-0.00124213
41	11	GAPDH	0.267398	-0.000921371
41	12	GAPDH	0.275724	0.00109475
41	13	GAPDH	0.285006	0.00406652
41	14	GAPDH	0.300412	0.0131625
41	15	GAPDH	0.323713	0.0301532
41	16	GAPDH	0.366038	0.0661678
41	17	GAPDH	0.437189	0.131009
41	18	GAPDH	0.5553	0.242809
41	19	GAPDH	0.733692	0.414892
41	20	GAPDH	0.960501	0.635391
41	21	GAPDH	1.20052	0.869102
41	22	GAPDH	1.41125	1.07351
41	23	GAPDH	1.5727	1.22866
41	24	GAPDH	1.68743	1.33708
41	25	GAPDH	1.77184	1.41518
41	26	GAPDH	1.83302	1.47005
41	27	GAPDH	1.88119	1.51191
41	28	GAPDH	1.91444	1.53885
41	29	GAPDH	1.9387	1.55679
41	30	GAPDH	1.95864	1.57043
41	31	GAPDH	1.97618	1.58166
41	32	GAPDH	1.98497	1.58414
41	33	GAPDH	1.99095	1.5838
41	34	GAPDH	1.99729	1.58383
41	35	GAPDH	2.00174	1.58197
41	36	GAPDH	2.00267	1.5766
41	37	GAPDH	2.0031	1.57071
41	38	GAPDH	2.00411	1.56541
41	39	GAPDH	2.00348	1.55848
41	40	GAPDH	2.00038	1.54906
42	1	MIR503HG	0.187965	-0.0114505
42	2	MIR503HG	0.193751	-0.0101506
42	3	MIR503HG	0.202602	-0.00578725
42	4	MIR503HG	0.211196	-0.00167959
42	5	MIR503HG	0.216738	-0.000624979
42	6	MIR503HG	0.220267	-0.00158272
42	7	MIR503HG	0.227904	0.00156766
42	8	MIR503HG	0.231915	0.00109122
42	9	MIR503HG	0.237461	0.00215046
42	10	MIR503HG	0.242713	0.0029159
42	11	MIR503HG	0.247692	0.00340721
42	12	MIR503HG	0.250639	0.00186822
42	13	MIR503HG	0.255915	0.00265703
42	14	MIR503HG	0.259665	0.00191945
42	15	MIR503HG	0.263472	0.00123993
42	16	MIR503HG	0.266494	-0.000224616
42	17	MIR503HG	0.269393	-0.00181278
42	18	MIR503HG	0.27426	-0.00143277
42	19	MIR503HG	0.277572	-0.00260746
42	20	MIR503HG	0.282522	-0.0021448
42	21	MIR503HG	0.287698	-0.00145521
42	22	MIR503HG	0.294176	0.000535112
42	23	MIR503HG	0.302478	0.00435062
42	24	MIR503HG	0.31637	0.0137558
42	25	MIR503HG	0.341042	0.0339408
42	26	MIR503HG	0.382083	0.0704948
42	27	MIR503HG	0.454657	0.138582
42	28	MIR503HG	0.575621	0.255059
42	29	MIR503HG	0.756158	0.431109
42	30	MIR503HG	0.992533	0.662997
42	31	MIR503HG	1.25484	0.920819
42	32	MIR503HG	1.49678	1.15827
42	33	MIR503HG	1.70199	1.359
42	34	MIR503HG	1.86568	1.51819
42	35	MIR503HG	1.99055	1.63858
42	36	MIR503HG	2.08177	1.72531
42	37	MIR503HG	2.15408	1.79313
42	38	MIR503HG	2.21034	1.84491
42	39	MIR503HG	2.25121	1.8813
42	40	MIR503HG	2.28546	1.91106
43	1	GAPDH	0.1983	0.00214292
43	2	GAPDH	0.202338	0.00102277
43	3	GAPDH	0.207181	0.000708546
43	4	GAPDH	0.21157	-5.99963e-05
43	5	GAPDH	0.217091	0.000302832
43	6	GAPDH	0.221713	-0.000232359
43	7	GAPDH	0.226673	-0.000429889
43	8	GAPDH	0.231308	-0.000952681
43	9	GAPDH	0.237093	-0.000324717
43	10	GAPDH	0.241899	-0.000676563
43	11	GAPDH	0.249398	0.00166483
43	12	GAPDH	0.261881	0.00898985
43	13	GAPDH	0.28087	0.0228217
43	14	GAPDH	0.31678	0.0535739
43	15	GAPDH	0.377669	0.109306
43	16	GAPDH	0.484113	0.210592
43	17	GAPDH	0.650806	0.372127
43	18	GAPDH	0.875502	0.591666
43	19	GAPDH	1.12303	0.834035
43	20	GAPDH	1.357	1.06284
43	21	GAPDH	1.54599	1.24668
43	22	GAPDH	1.68415	1.37969
43	23	GAPDH	1.77917	1.46955
43	24	GAPDH	1.84872	1.53394
43	25	GAPDH	1.90278	1.58284
43	26	GAPDH	1.94239	1.6173
43	27	GAPDH	1.97129	1.64103
43	28	GAPDH	1.99426	1.65885
43	29	GAPDH	2.01319	1.67262
43	30	GAPDH	2.02636	1.68064
43	31	GAPDH	2.03708	1.68619
43	32	GAPDH	2.04394	1.6879
43	33	GAPDH	2.04873	1.68753
43	34	GAPDH	2.05043	1.68407
43	35	GAPDH	2.04869	1.67718
43	36	GAPDH	2.04765	1.67098
43	37	GAPDH	2.05002	1.66819
43	38	GAPDH	2.04834	1.66135
43	39	GAPDH	2.04727	1.65512
43	40	GAPDH	2.04412	1.64682
44	1	MIR503HG	0.0690586	-0.00401362
44	2	MIR503HG	0.0695731	-0.00502227
44	3	MIR503HG	0.0748256	-0.00129292
44	4	MIR503HG	0.0772249	-0.000416757
44	5	MIR503HG	0.0782259	-0.000938894
44	6	MIR503HG	0.0790619	-0.00162605
44	7	MIR503HG	0.0814499	-0.000761169
44	8	MIR503HG	0.0835113	-0.000222843
44	9	MIR503HG	0.0861274	0.000870053
44	10	MIR503HG	0.089122	0.00234156
44	11	MIR503HG	0.090746	0.00244241
44	12	MIR503HG	0.0921592	0.00233252
44	13	MIR503HG	0.0928297	0.00147986
44	14	MIR503HG	0.0937504	0.000877419
44	15	MIR503HG	0.0949381	0.000542001
44	16	MIR503HG	0.0950941	-0.000825181
44	17	MIR503HG	0.0964654	-0.000976994
44	18	MIR503HG	0.0984672	-0.00049831
44	19	MIR503HG	0.0994061	-0.00108256
44	20	MIR503HG	0.100412	-0.0016003
44	21	MIR503HG	0.102386	-0.0011486
44	22	MIR503HG	0.104054	-0.00100434
44	23	MIR503HG	0.105938	-0.000642987
44	24	MIR503HG	0.108193	8.84728e-05
44	25	MIR503HG	0.111691	0.0020636
44	26	MIR503HG	0.118003	0.00685198
44	27	MIR503HG	0.129224	0.0165504
44	28	MIR503HG	0.149432	0.0352354
44	29	MIR503HG	0.186323	0.0706033
44	30	MIR503HG	0.251631	0.134387
44	31	MIR503HG	0.358814	0.240048
44	32	MIR503HG	0.52098	0.40069
44	33	MIR503HG	0.728646	0.606833
44	34	MIR503HG	0.953402	0.830066
44	35	MIR503HG	1.16153	1.03667
44	36	MIR503HG	1.3327	1.20632
44	37	MIR503HG	1.46752	1.33962
44	38	MIR503HG	1.56588	1.43646
44	39	MIR503HG	1.63887	1.50792
44	40	MIR503HG	1.68985	1.55737
45	1	GAPDH	0.136362	-0.00568201
45	2	GAPDH	0.141263	-0.00326874
45	3	GAPDH	0.145603	-0.00141567
45	4	GAPDH	0.150095	0.00058782
45	5	GAPDH	0.153669	0.00167471
45	6	GAPDH	0.155774	0.00129165
45	7	GAPDH	0.156514	-0.000455738
45	8	GAPDH	0.158616	-0.000841697
45	9	GAPDH	0.160849	-0.00109587
45	10	GAPDH	0.163608	-0.00082463
45	11	GAPDH	0.166068	-0.000852053
45	12	GAPDH	0.17134	0.00193148
45	13	GAPDH	0.176773	0.00487714
45	14	GAPDH	0.188499	0.0141154
45	15	GAPDH	0.20888	0.0320084
45	16	GAPDH	0.249538	0.070179
45	17	GAPDH	0.32056	0.138714
45	18	GAPDH	0.441806	0.257472
45	19	GAPDH	0.625945	0.439123
45	20	GAPDH	0.865637	0.676328
45	21	GAPDH	1.11662	0.924823
45	22	GAPDH	1.33427	1.13999
45	23	GAPDH	1.50247	1.30569
45	24	GAPDH	1.6222	1.42294
45	25	GAPDH	1.7066	1.50485
45	26	GAPDH	1.77112	1.56688
45	27	GAPDH	1.81787	1.61115
45	28	GAPDH	1.85103	1.64182
45	29	GAPDH	1.877	1.6653
45	30	GAPDH	1.89479	1.6806
45	31	GAPDH	1.91031	1.69363
45	32	GAPDH	1.92136	1.7022
45	33	GAPDH	1.92778	1.70613
45	34	GAPDH	1.93322	1.70909
45	35	GAPDH	1.93505	1.70843
45	36	GAPDH	1.93773	1.70862
45	37	GAPDH	1.93694	1.70534
45	38	GAPDH	1.93498	1.70089
45	39	GAPDH	1.93329	1.69671
45	40	GAPDH	1.93142	1.69236
46	1
46	2
46	3
46	4
46	5
46	6
46	7
46	8
46	9
46	10
46	11
46	12
46	13
46	14
46	15
46	16
46	17
46	18
46	19
46	20
46	21
46	22
46	23
46	24
46	25
46	26
46	27
46	28
46	29
46	30
46	31
46	32
46	33
46	34
46	35
46	36
46	37
46	38
46	39
46	40
47	1
47	2
47	3
47	4
47	5
47	6
47	7
47	8
47	9
47	10
47	11
47	12
47	13
47	14
47	15
47	16
47	17
47	18
47	19
47	20
47	21
47	22
47	23
47	24
47	25
47	26
47	27
47	28
47	29
47	30
47	31
47	32
47	33
47	34
47	35
47	36
47	37
47	38
47	39
47	40
48	1
48	2
48	3
48	4
48	5
48	6
48	7
48	8
48	9
48	10
48	11
48	12
48	13
48	14
48	15
48	16
48	17
48	18
48	19
48	20
48	21
48	22
48	23
48	24
48	25
48	26
48	27
48	28
48	29
48	30
48	31
48	32
48	33
48	34
48	35
48	36
48	37
48	38
48	39
48	40
49	1
49	2
49	3
49	4
49	5
49	6
49	7
49	8
49	9
49	10
49	11
49	12
49	13
49	14
49	15
49	16
49	17
49	18
49	19
49	20
49	21
49	22
49	23
49	24
49	25
49	26
49	27
49	28
49	29
49	30
49	31
49	32
49	33
49	34
49	35
49	36
49	37
49	38
49	39
49	40
50	1	MIR503HG	0.164029	-0.0114653
50	2	MIR503HG	0.171181	-0.0124379
[truncated: 1,878 more rows]

## Sheet: Results
15个中有14个CA>N
Well	Well Position	Sample Name	Target Name	Task	Reporter	Quencher	RQ	CT	Ct Mean	Delta Ct Mean	Delta Delta Ct	2^(-ddCT)	Automatic Ct Threshold	Ct Threshold	Automatic Baseline	Baseline Start	Baseline End	Efficiency	Tm1	Tm2	Tm3	Custom1	Custom2	Custom3	Custom4	Custom5	Custom6	MTP
2	A2	2CA	MIR503HG	UNKNOWN	SYBR	None	1.10801	28.228	28.2284	11.5843			TRUE	0.124638	TRUE	3	24	1	81.985									N
3	A3	2CA	GAPDH	UNKNOWN	SYBR	None		16.644	16.6441		-0.147964	1.10801	TRUE	0.154339	TRUE	3	12	1	83.3509									N
4	A4	2N	MIR503HG	UNKNOWN	SYBR	None	1	28.774	28.7742	11.7323			TRUE	0.124638	TRUE	3	24	1	82.0826									N
5	A5	2N	GAPDH	UNKNOWN	SYBR	None		17.042	17.0419				TRUE	0.154339	TRUE	3	12	1	83.4484									N
6	A6	20CA	MIR503HG	UNKNOWN	SYBR	None	0.784908	26.847	26.847	12.0817			TRUE	0.124638	TRUE	3	22	1	82.1802									N
7	A7	20CA	GAPDH	UNKNOWN	SYBR	None		14.765	14.7653		-0.39589	1.31575	TRUE	0.154339	TRUE	3	10	1	83.4484	72.717								Y
8	A8	20N	MIR503HG	UNKNOWN	SYBR	None	0.596546	29.414	29.4145	12.4776			TRUE	0.124638	TRUE	3	25	1	82.1802									N
9	A9	20N	GAPDH	UNKNOWN	SYBR	None		16.937	16.9369				TRUE	0.154339	TRUE	3	12	1	83.4484									N
14	B2	3CA	MIR503HG	UNKNOWN	SYBR	None	3.37509	26.899	26.8995	9.97734			TRUE	0.124638	TRUE	3	22	1	82.0826									N
15	B3	3CA	GAPDH	UNKNOWN	SYBR	None		16.922	16.9221		-1.60511	3.0422	TRUE	0.154339	TRUE	3	12	1	83.4484									N
16	B4	3N	MIR503HG	UNKNOWN	SYBR	None	1.10942	28.712	28.712	11.5825			TRUE	0.124638	TRUE	3	24	1	82.0826									N
17	B5	3N	GAPDH	UNKNOWN	SYBR	None		17.13	17.1296				TRUE	0.154339	TRUE	3	12	1	83.4484									N
18	B6	43CA	MIR503HG	UNKNOWN	SYBR	None	1.56683	27.343	27.3433	11.0844			TRUE	0.124638	TRUE	3	23	1	82.1802									N
19	B7	43CA	GAPDH	UNKNOWN	SYBR	None		16.259	16.2589		-1.92519	3.79786	TRUE	0.154339	TRUE	3	12	1	83.546									N
20	B8	43N	MIR503HG	UNKNOWN	SYBR	None	0.412555	30.162	30.1621	13.0096			TRUE	0.124638	TRUE	3	25	1	82.1802									N
21	B9	43N	GAPDH	UNKNOWN	SYBR	None		17.153	17.1525				TRUE	0.154339	TRUE	3	12	1	83.546									N
26	C2	4CA	MIR503HG	UNKNOWN	SYBR	None	4.34383	28.301	28.3011	9.61329			TRUE	0.124638	TRUE	3	24	1	81.985									N
27	C3	4CA	GAPDH	UNKNOWN	SYBR	None		18.688	18.6878		-1.30989	2.47923	TRUE	0.154339	TRUE	3	14	1	83.3509									N
28	C4	4N	MIR503HG	UNKNOWN	SYBR	None	1.75209	28.504	28.5041	10.9232			TRUE	0.124638	TRUE	3	24	1	82.0826									N
29	C5	4N	GAPDH	UNKNOWN	SYBR	None		17.581	17.5809				TRUE	0.154339	TRUE	3	13	1	83.4484									N
30	C6	45CA	MIR503HG	UNKNOWN	SYBR	None	1.18965	28.343	28.343	11.4817			TRUE	0.124638	TRUE	3	23	1	82.1802									N
31	C7	45CA	GAPDH	UNKNOWN	SYBR	None		16.861	16.8613		-2.17671	4.52123	TRUE	0.154339	TRUE	3	12	1	83.546									N
32	C8	45N	MIR503HG	UNKNOWN	SYBR	None	0.263125	30.07	30.0696	13.6584			TRUE	0.124638	TRUE	3	25	1	82.1802									N
33	C9	45N	GAPDH	UNKNOWN	SYBR	None		16.411	16.4112				TRUE	0.154339	TRUE	3	12	1	83.4484									N
38	D2	5CA	MIR503HG	UNKNOWN	SYBR	None	1.50151	28.099	28.0993	11.1458			TRUE	0.124638	TRUE	3	23	1	82.0826									N
39	D3	5CA	GAPDH	UNKNOWN	SYBR	None		16.953	16.9534		-2.45188	5.47128	TRUE	0.154339	TRUE	3	12	1	83.4484									N
40	D4	5N	MIR503HG	UNKNOWN	SYBR	None	0.274435	30.818	30.818	13.5977			TRUE	0.124638	TRUE	3	26	1	82.1802	75.3511								Y
41	D5	5N	GAPDH	UNKNOWN	SYBR	None		17.22	17.2203				TRUE	0.154339	TRUE	3	12	1	83.546									N
42	D6	46CA	MIR503HG	UNKNOWN	SYBR	None	1.30866	26.83	26.8302	11.3442			TRUE	0.124638	TRUE	3	22	1	82.2777									N
43	D7	46CA	GAPDH	UNKNOWN	SYBR	None		15.486	15.4861		-1.39989	2.63882	TRUE	0.154339	TRUE	3	11	1	83.546									N
44	D8	46N	MIR503HG	UNKNOWN	SYBR	None	0.495925	29.878	29.878	12.7441			TRUE	0.124638	TRUE	3	25	1	82.2777									N
45	D9	46N	GAPDH	UNKNOWN	SYBR	None		17.134	17.1339				TRUE	0.154339	TRUE	3	12	1	83.546									N
50	E2	6CA	MIR503HG	UNKNOWN	SYBR	None	4.53622	25.886	25.8858	9.55077			TRUE	0.124638	TRUE	3	21	1	82.0826									N
51	E3	6CA	GAPDH	UNKNOWN	SYBR	None		16.335	16.3351		-2.52532	5.75701	TRUE	0.154339	TRUE	3	12	1	83.4484	73.0097								Y
52	E4	6N	MIR503HG	UNKNOWN	SYBR	None	0.787947	29.762	29.7619	12.0761			TRUE	0.124638	TRUE	3	25	1	82.0826									N
53	E5	6N	GAPDH	UNKNOWN	SYBR	None		17.686	17.6858				TRUE	0.154339	TRUE	3	13	1	83.4484									N
54	E6	48CA	MIR503HG	UNKNOWN	SYBR	None	0.429857	28.65	28.6497	12.9503			TRUE	0.124638	TRUE	3	24	1	82.1802									N
55	E7	48CA	GAPDH	UNKNOWN	SYBR	None		15.699	15.6994		0.117657	0.921683	TRUE	0.154339	TRUE	3	11	1	83.546									N
56	E8	48N	MIR503HG	UNKNOWN	SYBR	None	0.466383	29.806	29.8058	12.8327			TRUE	0.124638	TRUE	3	25	1	82.2777									N
57	E9	48N	GAPDH	UNKNOWN	SYBR	None		16.973	16.9732				TRUE	0.154339	TRUE	3	12	1	83.546									N
62	F2	15CA	MIR503HG	UNKNOWN	SYBR	None	2.36667	27.156	27.1558	10.4894			TRUE	0.124638	TRUE	3	22	1	82.0826									N
63	F3	15CA	GAPDH	UNKNOWN	SYBR	None		16.666	16.6664		-2.39011	5.24197	TRUE	0.154339	TRUE	3	12	1	83.4484									N
64	F4	15N	MIR503HG	UNKNOWN	SYBR	None	0.451486	30.831	30.8311	12.8795			TRUE	0.124638	TRUE	3	26	1	82.0826									N
65	F5	15N	GAPDH	UNKNOWN	SYBR	None		17.952	17.9516				TRUE	0.154339	TRUE	3	13	1	83.4484									N
66	F6	50CA	MIR503HG	UNKNOWN	SYBR	None	2.96973	26.871	26.8705	10.1619			TRUE	0.124638	TRUE	3	22	1	82.1802									N
67	F7	50CA	GAPDH	UNKNOWN	SYBR	None		16.709	16.7086		-3.29426	9.81003	TRUE	0.154339	TRUE	3	12	1	83.546									N
68	F8	50N	MIR503HG	UNKNOWN	SYBR	None	0.302724	30.426	30.4265	13.4562			TRUE	0.124638	TRUE	3	26	1	82.1802									N
69	F9	50N	GAPDH	UNKNOWN	SYBR	None		16.97	16.9703				TRUE	0.154339	TRUE	3	12	1	83.546									N
74	G2	16CA	MIR503HG	UNKNOWN	SYBR	None	3.07088	27.905	27.9054	10.1136			TRUE	0.124638	TRUE	3	23	1	82.0826									N
75	G3	16CA	GAPDH	UNKNOWN	SYBR	None		17.792	17.7918		-1.86294	3.63748	TRUE	0.154339	TRUE	3	13	1	83.3509									N
76	G4	16N	MIR503HG	UNKNOWN	SYBR	None	0.844233	28.707	28.7074	11.9766			TRUE	0.124638	TRUE	3	24	1	82.0826									N
77	G5	16N	GAPDH	UNKNOWN	SYBR	None		16.731	16.7308				TRUE	0.154339	TRUE	3	12	1	83.4484									N
78	G6	39CA	MIR503HG	UNKNOWN	SYBR	None	4.57727	26.447	26.4469	9.53778			TRUE	0.124638	TRUE	3	22	1	82.1802									N
79	G7	39CA	GAPDH	UNKNOWN	SYBR	None		16.909	16.9091		-2.98839	7.93586	TRUE	0.154339	TRUE	3	12	1	83.546									N
80	G8	39N	MIR503HG	UNKNOWN	SYBR	None	0.576784	30.33	30.3304	12.5262			TRUE	0.124638	TRUE	3	26	1	82.1802									N
81	G9	39N	GAPDH	UNKNOWN	SYBR	None		17.804	17.8043				TRUE	0.154339	TRUE	3	13	1	83.546									N
86	H2	17CA	MIR503HG	UNKNOWN	SYBR	None	2.13369	26.654	26.6542	10.6389			TRUE	0.124638	TRUE	3	22	1	81.985									N
87	H3	17CA	GAPDH	UNKNOWN	SYBR	None		16.015	16.0153		-2.11937	4.34504	TRUE	0.154339	TRUE	3	11	1	83.3509									N
88	H4	17N	MIR503HG	UNKNOWN	SYBR	None	0.491064	30.108	30.1075	12.7583			TRUE	0.124638	TRUE	3	26	1	82.0826									N
89	H5	17N	GAPDH	UNKNOWN	SYBR	None		17.349	17.3493				TRUE	0.154339	TRUE	3	12	1	83.4484									N
90	H6	42CA	MIR503HG	UNKNOWN	SYBR	None	0.725169	29.013	29.0128	12.1959			TRUE	0.124638	TRUE	3	24	1	82.1802									N
91	H7	42CA	GAPDH	UNKNOWN	SYBR	None		16.817	16.8169		-2.03835	4.10775	TRUE	0.154339	TRUE	3	12	1	83.546									N
92	H8	42N	MIR503HG	UNKNOWN	SYBR	None	0.176537	31.765	31.7653	14.2342			TRUE	0.124638	TRUE	3	27	1	82.1802									N
93	H9	42N	GAPDH	UNKNOWN	SYBR	None		17.531	17.5311				TRUE	0.154339	TRUE	3	12	1	83.4484									N
Analysis Type	Singleplex
Endogenous Control	GAPDH
RQ Min/Max Confidence Level	95.0
Reference Sample	2N
