# Supplementary material for: Transcriptome profiling and co-expression network analysis of lncRNAs and mRNAs in colorectal cancer by RNA sequencing
Source: BMC Cancer. 2022 Jul 16;22:780. doi: 10.1186/s12885-022-09878-6 (PMC9288709; doi:10.1186/s12885-022-09878-6)
Supplement: Supplementary file 1 — Additional file 1. RT-qPCR result s of lncRNAs and mRNAs. [file 12885_2022_9878_MOESM1_ESM.zip › íúsupplementary qPCR raw data/MIR503HG/2016-7-4.xls]

## Sheet: Sample Setup
Block Type	96-Well Block (0.2mL)
Calibration is expired	No
Calibration performed on	2013-06-19 17:08:17 PM CST
Calibration Background is expired	No
Calibration Background performed on	2016-04-21 14:54:21 PM CST
Calibration CY5 is expired	Yes
Calibration CY5 performed on	2015-04-24 21:34:58 PM CST
Calibration FAM is expired	No
Calibration FAM performed on	2016-04-21 15:19:57 PM CST
Calibration MELTDOCTOR is expired	Yes
Calibration MELTDOCTOR performed on	2013-06-19 17:08:16 PM CST
Calibration NED is expired	No
Calibration NED performed on	2016-04-21 15:45:46 PM CST
Calibration ROI is expired	No
Calibration ROI performed on	2016-04-21 14:45:24 PM CST
Calibration ROX is expired	No
Calibration ROX performed on	2016-04-21 15:37:01 PM CST
Calibration SYBR is expired	No
Calibration SYBR performed on	2016-04-21 15:54:32 PM CST
Calibration TAMRA is expired	No
Calibration TAMRA performed on	2016-04-21 15:11:48 PM CST
Calibration Uniformity is expired	No
Calibration Uniformity performed on	2016-04-21 15:02:46 PM CST
Calibration VIC is expired	No
Calibration VIC performed on	2016-04-21 15:28:24 PM CST
Chemistry	SYBR_GREEN
Experiment File Name	D:\Documents and Settings\INSTR-ADMIN\Desktop\TOUJING\Guodandan Lnc\2016-07-04 171536.eds
Experiment Name	2016-07-04 171536
Experiment Run End Time	2016-07-04 18:31:03 PM CST
Experiment Type	Comparative Cт (ΔΔCт)
Instrument Name	278990028
Instrument Serial Number	278990028
Instrument Type	ViiA 7
Passive Reference	ROX
Quantification Cycle Method	Ct
Signal Smoothing On	false
Stage/ Cycle where Analysis is performed	Stage 2, Step 2
Well	Well Position	Sample Name	Sample Color	Biogroup Name	Biogroup Color	Target Name	Target Color	Task	Reporter	Quencher	Quantity	Comments
1	A1
2	A2	22CA	RGB(176,23,31)			MR503HG	RGB(176,23,31)	UNKNOWN	SYBR	None
3	A3	22CA	RGB(176,23,31)			GAPDH	RGB(0,0,255)	UNKNOWN	SYBR	None
4	A4	22N	RGB(0,245,255)			MR503HG	RGB(176,23,31)	UNKNOWN	SYBR	None
5	A5	22N	RGB(0,245,255)			GAPDH	RGB(0,0,255)	UNKNOWN	SYBR	None
6	A6	2CA	RGB(0,0,255)			TRP2	RGB(0,139,69)	UNKNOWN	SYBR	None
7	A7	2N	RGB(0,139,69)			TRP2	RGB(0,139,69)	UNKNOWN	SYBR	None
8	A8
9	A9
10	A10
11	A11
12	A12
13	B1
14	B2	25CA	RGB(0,0,255)			MR503HG	RGB(176,23,31)	UNKNOWN	SYBR	None
15	B3	25CA	RGB(0,0,255)			GAPDH	RGB(0,0,255)	UNKNOWN	SYBR	None
16	B4	25N	RGB(238,220,130)			MR503HG	RGB(176,23,31)	UNKNOWN	SYBR	None
17	B5	25N	RGB(238,220,130)			GAPDH	RGB(0,0,255)	UNKNOWN	SYBR	None
18	B6	2CA	RGB(0,0,255)			TRP2	RGB(0,139,69)	UNKNOWN	SYBR	None
19	B7	2N	RGB(0,139,69)			TRP2	RGB(0,139,69)	UNKNOWN	SYBR	None
20	B8
21	B9
22	B10
23	B11
24	B12
25	C1
26	C2	26CA	RGB(0,139,69)			MR503HG	RGB(176,23,31)	UNKNOWN	SYBR	None
27	C3	26CA	RGB(0,139,69)			GAPDH	RGB(0,0,255)	UNKNOWN	SYBR	None
28	C4	26N	RGB(255,127,0)			MR503HG	RGB(176,23,31)	UNKNOWN	SYBR	None
29	C5	26N	RGB(255,127,0)			GAPDH	RGB(0,0,255)	UNKNOWN	SYBR	None
30	C6	2CA	RGB(0,0,255)			MAF	RGB(238,238,0)	UNKNOWN	SYBR	None
31	C7	2N	RGB(0,139,69)			MAF	RGB(238,238,0)	UNKNOWN	SYBR	None
32	C8
33	C9
34	C10
35	C11
36	C12
37	D1
38	D2	28CA	RGB(238,238,0)			MR503HG	RGB(176,23,31)	UNKNOWN	SYBR	None
39	D3	28CA	RGB(238,238,0)			GAPDH	RGB(0,0,255)	UNKNOWN	SYBR	None
40	D4	28N	RGB(142,142,56)			MR503HG	RGB(176,23,31)	UNKNOWN	SYBR	None
41	D5	28N	RGB(142,142,56)			GAPDH	RGB(0,0,255)	UNKNOWN	SYBR	None
42	D6	2CA	RGB(0,0,255)			MAF	RGB(238,238,0)	UNKNOWN	SYBR	None
43	D7	2N	RGB(0,139,69)			MAF	RGB(238,238,0)	UNKNOWN	SYBR	None
44	D8
45	D9
46	D10
47	D11
48	D12
49	E1
50	E2	31CA	RGB(139,137,112)			MR503HG	RGB(176,23,31)	UNKNOWN	SYBR	None
51	E3	31CA	RGB(139,137,112)			GAPDH	RGB(0,0,255)	UNKNOWN	SYBR	None
52	E4	31N	RGB(238,44,44)			MR503HG	RGB(176,23,31)	UNKNOWN	SYBR	None
53	E5	31N	RGB(238,44,44)			GAPDH	RGB(0,0,255)	UNKNOWN	SYBR	None
54	E6	2CA	RGB(0,0,255)			EL-AS	RGB(139,137,112)	UNKNOWN	SYBR	None
55	E7	2N	RGB(0,139,69)			EL-AS	RGB(139,137,112)	UNKNOWN	SYBR	None
56	E8
57	E9
58	E10
59	E11
60	E12
61	F1
62	F2	33CA	RGB(238,121,66)			MR503HG	RGB(176,23,31)	UNKNOWN	SYBR	None
63	F3	33CA	RGB(238,121,66)			GAPDH	RGB(0,0,255)	UNKNOWN	SYBR	None
64	F4	33N	RGB(51,161,201)			MR503HG	RGB(176,23,31)	UNKNOWN	SYBR	None
65	F5	33N	RGB(51,161,201)			GAPDH	RGB(0,0,255)	UNKNOWN	SYBR	None
66	F6	2CA	RGB(0,0,255)			RP11-LOC	RGB(238,121,66)	UNKNOWN	SYBR	None
67	F7	2N	RGB(0,139,69)			RP11-LOC	RGB(238,121,66)	UNKNOWN	SYBR	None
68	F8
69	F9
70	F10
71	F11
72	F12
73	G1
74	G2	37CA	RGB(142,56,142)			MR503HG	RGB(176,23,31)	UNKNOWN	SYBR	None
75	G3	37CA	RGB(142,56,142)			GAPDH	RGB(0,0,255)	UNKNOWN	SYBR	None
76	G4	37N	RGB(238,18,137)			MR503HG	RGB(176,23,31)	UNKNOWN	SYBR	None
77	G5	37N	RGB(238,18,137)			GAPDH	RGB(0,0,255)	UNKNOWN	SYBR	None
78	G6	2CA	RGB(0,0,255)			RP11-LOC	RGB(238,121,66)	UNKNOWN	SYBR	None
79	G7	2N	RGB(0,139,69)			RP11-LOC	RGB(238,121,66)	UNKNOWN	SYBR	None
80	G8
81	G9
82	G10
83	G11
84	G12
85	H1
86	H2	38CA	RGB(198,113,113)			MR503HG	RGB(176,23,31)	UNKNOWN	SYBR	None
87	H3	38CA	RGB(198,113,113)			GAPDH	RGB(0,0,255)	UNKNOWN	SYBR	None
88	H4	38N	RGB(176,23,31)			MR503HG	RGB(176,23,31)	UNKNOWN	SYBR	None
89	H5	38N	RGB(176,23,31)			GAPDH	RGB(0,0,255)	UNKNOWN	SYBR	None
90	H6	2CA	RGB(0,0,255)			RP11-LOC	RGB(238,121,66)	UNKNOWN	SYBR	None
91	H7	2CA	RGB(0,0,255)			RP11-LOC	RGB(238,121,66)	UNKNOWN	SYBR	None
92	H8
93	H9
94	H10
95	H11
96	H12

## Sheet: Amplification Data
Block Type	96-Well Block (0.2mL)
Calibration is expired	No
Calibration performed on	2013-06-19 17:08:17 PM CST
Calibration Background is expired	No
Calibration Background performed on	2016-04-21 14:54:21 PM CST
Calibration CY5 is expired	Yes
Calibration CY5 performed on	2015-04-24 21:34:58 PM CST
Calibration FAM is expired	No
Calibration FAM performed on	2016-04-21 15:19:57 PM CST
Calibration MELTDOCTOR is expired	Yes
Calibration MELTDOCTOR performed on	2013-06-19 17:08:16 PM CST
Calibration NED is expired	No
Calibration NED performed on	2016-04-21 15:45:46 PM CST
Calibration ROI is expired	No
Calibration ROI performed on	2016-04-21 14:45:24 PM CST
Calibration ROX is expired	No
Calibration ROX performed on	2016-04-21 15:37:01 PM CST
Calibration SYBR is expired	No
Calibration SYBR performed on	2016-04-21 15:54:32 PM CST
Calibration TAMRA is expired	No
Calibration TAMRA performed on	2016-04-21 15:11:48 PM CST
Calibration Uniformity is expired	No
Calibration Uniformity performed on	2016-04-21 15:02:46 PM CST
Calibration VIC is expired	No
Calibration VIC performed on	2016-04-21 15:28:24 PM CST
Chemistry	SYBR_GREEN
Experiment File Name	D:\Documents and Settings\INSTR-ADMIN\Desktop\TOUJING\Guodandan Lnc\2016-07-04 171536.eds
Experiment Name	2016-07-04 171536
Experiment Run End Time	2016-07-04 18:31:03 PM CST
Experiment Type	Comparative Cт (ΔΔCт)
Instrument Name	278990028
Instrument Serial Number	278990028
Instrument Type	ViiA 7
Passive Reference	ROX
Quantification Cycle Method	Ct
Signal Smoothing On	false
Stage/ Cycle where Analysis is performed	Stage 2, Step 2
Well	Cycle	Target Name	Rn	Delta Rn
1	1
1	2
1	3
1	4
1	5
1	6
1	7
1	8
1	9
1	10
1	11
1	12
1	13
1	14
1	15
1	16
1	17
1	18
1	19
1	20
1	21
1	22
1	23
1	24
1	25
1	26
1	27
1	28
1	29
1	30
1	31
1	32
1	33
1	34
1	35
1	36
1	37
1	38
1	39
1	40
2	1	MR503HG	0.19709	-0.0131497
2	2	MR503HG	0.20218	-0.012146
2	3	MR503HG	0.211035	-0.00737854
2	4	MR503HG	0.217719	-0.00478158
2	5	MR503HG	0.224476	-0.00211137
2	6	MR503HG	0.23029	-0.000384145
2	7	MR503HG	0.23452	-0.000240648
2	8	MR503HG	0.239998	0.00115055
2	9	MR503HG	0.24562	0.00268481
2	10	MR503HG	0.251553	0.00453159
2	11	MR503HG	0.255087	0.00397834
2	12	MR503HG	0.259062	0.00386602
2	13	MR503HG	0.263277	0.003995
2	14	MR503HG	0.26712	0.00375056
2	15	MR503HG	0.270999	0.00354245
2	16	MR503HG	0.273008	0.00146487
2	17	MR503HG	0.275919	0.000288957
2	18	MR503HG	0.279412	-0.000305064
2	19	MR503HG	0.282266	-0.00153787
2	20	MR503HG	0.284835	-0.00305582
2	21	MR503HG	0.287329	-0.00464902
2	22	MR503HG	0.292059	-0.00400527
2	23	MR503HG	0.298246	-0.00190507
2	24	MR503HG	0.30534	0.00110124
2	25	MR503HG	0.317076	0.00875099
2	26	MR503HG	0.339403	0.0269911
2	27	MR503HG	0.37879	0.0622909
2	28	MR503HG	0.449425	0.128839
2	29	MR503HG	0.571999	0.247326
2	30	MR503HG	0.765064	0.436304
2	31	MR503HG	1.02789	0.695044
2	32	MR503HG	1.33406	0.997123
2	33	MR503HG	1.62549	1.28447
2	34	MR503HG	1.86187	1.51676
2	35	MR503HG	2.03879	1.68959
2	36	MR503HG	2.16911	1.81583
2	37	MR503HG	2.26555	1.90818
2	38	MR503HG	2.33485	1.97339
2	39	MR503HG	2.38751	2.02196
2	40	MR503HG	2.4228	2.05317
3	1	GAPDH	0.199897	-0.00346401
3	2	GAPDH	0.203056	-0.00494144
3	3	GAPDH	0.211822	-0.000812241
3	4	GAPDH	0.217128	-0.000141874
3	5	GAPDH	0.222954	0.00104766
3	6	GAPDH	0.227369	0.000826152
3	7	GAPDH	0.230927	-0.000252669
3	8	GAPDH	0.234853	-0.000962343
3	9	GAPDH	0.240604	0.000152346
3	10	GAPDH	0.245756	0.000667324
3	11	GAPDH	0.2492	-0.000524358
3	12	GAPDH	0.257906	0.00354468
3	13	GAPDH	0.270169	0.0111715
3	14	GAPDH	0.287753	0.0241193
3	15	GAPDH	0.319946	0.0516762
3	16	GAPDH	0.380587	0.107681
3	17	GAPDH	0.485741	0.208198
3	18	GAPDH	0.652978	0.370799
3	19	GAPDH	0.889533	0.602718
3	20	GAPDH	1.16708	0.875629
3	21	GAPDH	1.43623	1.14014
3	22	GAPDH	1.66005	1.35933
3	23	GAPDH	1.82572	1.52036
3	24	GAPDH	1.94584	1.63584
3	25	GAPDH	2.02957	1.71494
3	26	GAPDH	2.08624	1.76697
3	27	GAPDH	2.13091	1.807
3	28	GAPDH	2.16502	1.83647
3	29	GAPDH	2.19043	1.85725
3	30	GAPDH	2.20797	1.87015
3	31	GAPDH	2.22226	1.8798
3	32	GAPDH	2.23087	1.88378
3	33	GAPDH	2.23193	1.8802
3	34	GAPDH	2.23338	1.87701
3	35	GAPDH	2.2334	1.8724
3	36	GAPDH	2.2328	1.86717
3	37	GAPDH	2.23124	1.86097
3	38	GAPDH	2.23175	1.85685
3	39	GAPDH	2.23213	1.85258
3	40	GAPDH	2.23088	1.8467
4	1	MR503HG	0.243349	-0.0063448
4	2	MR503HG	0.246821	-0.00737385
4	3	MR503HG	0.254464	-0.00423116
4	4	MR503HG	0.260507	-0.00268918
4	5	MR503HG	0.265789	-0.00190787
4	6	MR503HG	0.271697	-0.000499845
4	7	MR503HG	0.277224	0.000525964
4	8	MR503HG	0.282364	0.00116539
4	9	MR503HG	0.286719	0.00102026
4	10	MR503HG	0.291689	0.00148978
4	11	MR503HG	0.296497	0.00179667
4	12	MR503HG	0.301412	0.00221198
4	13	MR503HG	0.306595	0.00289422
4	14	MR503HG	0.31021	0.00200842
4	15	MR503HG	0.314051	0.00134861
4	16	MR503HG	0.318902	0.00169961
4	17	MR503HG	0.323739	0.00203522
4	18	MR503HG	0.327617	0.00141329
4	19	MR503HG	0.330065	-0.000639272
4	20	MR503HG	0.333314	-0.0018914
4	21	MR503HG	0.337371	-0.00233437
4	22	MR503HG	0.341865	-0.00234175
4	23	MR503HG	0.346123	-0.00258373
4	24	MR503HG	0.351604	-0.00160382
4	25	MR503HG	0.358821	0.001113
4	26	MR503HG	0.370648	0.00843938
4	27	MR503HG	0.390797	0.0240878
4	28	MR503HG	0.425057	0.0538476
4	29	MR503HG	0.486477	0.110767
4	30	MR503HG	0.591171	0.21096
4	31	MR503HG	0.755241	0.37053
4	32	MR503HG	0.97902	0.589808
4	33	MR503HG	1.2409	0.847189
4	34	MR503HG	1.49065	1.09244
4	35	MR503HG	1.69425	1.29153
4	36	MR503HG	1.8483	1.44109
4	37	MR503HG	1.96077	1.54905
4	38	MR503HG	2.04216	1.62594
4	39	MR503HG	2.10245	1.68173
4	40	MR503HG	2.14187	1.71665
5	1	GAPDH	0.223943	0.00203458
5	2	GAPDH	0.226578	-1.54982e-05
5	3	GAPDH	0.231386	0.000108776
5	4	GAPDH	0.236689	0.0007268
5	5	GAPDH	0.241681	0.00103421
5	6	GAPDH	0.245137	-0.000193722
5	7	GAPDH	0.24924	-0.000775226
5	8	GAPDH	0.253785	-0.000914971
5	9	GAPDH	0.258088	-0.00129607
5	10	GAPDH	0.263577	-0.000491363
5	11	GAPDH	0.268289	-0.000463574
5	12	GAPDH	0.275702	0.00226514
5	13	GAPDH	0.285246	0.00712457
5	14	GAPDH	0.303177	0.0203707
5	15	GAPDH	0.332442	0.0449514
5	16	GAPDH	0.384622	0.0924473
5	17	GAPDH	0.474319	0.17746
5	18	GAPDH	0.619083	0.317539
5	19	GAPDH	0.822623	0.516395
5	20	GAPDH	1.06265	0.751735
5	21	GAPDH	1.29561	0.980011
5	22	GAPDH	1.48806	1.16778
5	23	GAPDH	1.63216	1.30719
5	24	GAPDH	1.73191	1.40226
5	25	GAPDH	1.80391	1.46958
5	26	GAPDH	1.85464	1.51562
5	27	GAPDH	1.89344	1.54973
5	28	GAPDH	1.92214	1.57376
5	29	GAPDH	1.93888	1.58581
5	30	GAPDH	1.95332	1.59556
5	31	GAPDH	1.96635	1.60391
5	32	GAPDH	1.97429	1.60716
5	33	GAPDH	1.97418	1.60237
5	34	GAPDH	1.97548	1.59898
5	35	GAPDH	1.97588	1.59471
5	36	GAPDH	1.97683	1.59097
5	37	GAPDH	1.9782	1.58765
5	38	GAPDH	1.97562	1.58039
5	39	GAPDH	1.97367	1.57376
5	40	GAPDH	1.97376	1.56916
6	1	TRP2	0.022217	-0.00513634
6	2	TRP2	0.0237967	-0.0054935
6	3	TRP2	0.0278079	-0.0034191
6	4	TRP2	0.0308975	-0.00226639
6	5	TRP2	0.0332951	-0.0018056
6	6	TRP2	0.0360183	-0.00101924
6	7	TRP2	0.0385686	-0.000405881
6	8	TRP2	0.041005	9.37318e-05
6	9	TRP2	0.0434951	0.000646997
6	10	TRP2	0.0459683	0.00118327
6	11	TRP2	0.0482287	0.00150689
6	12	TRP2	0.050445	0.00178633
6	13	TRP2	0.0524454	0.0018498
6	14	TRP2	0.0543963	0.00186388
6	15	TRP2	0.0562942	0.00182497
6	16	TRP2	0.0581067	0.00170063
6	17	TRP2	0.0598589	0.00151595
6	18	TRP2	0.0615985	0.00131869
6	19	TRP2	0.0630963	0.000879629
6	20	TRP2	0.0647071	0.000553569
6	21	TRP2	0.0663542	0.000263778
6	22	TRP2	0.0679737	-5.35125e-05
6	23	TRP2	0.0690413	-0.000922765
6	24	TRP2	0.0707631	-0.00113783
6	25	TRP2	0.072452	-0.00138578
6	26	TRP2	0.0739278	-0.0018469
6	27	TRP2	0.0760319	-0.00167957
6	28	TRP2	0.0782735	-0.00137482
6	29	TRP2	0.0819145	0.000329258
6	30	TRP2	0.0879802	0.00445818
6	31	TRP2	0.0975953	0.0121364
6	32	TRP2	0.113997	0.0266011
6	33	TRP2	0.141685	0.052352
6	34	TRP2	0.184668	0.093399
6	35	TRP2	0.242361	0.149154
6	36	TRP2	0.308676	0.213533
6	37	TRP2	0.372062	0.274981
6	38	TRP2	0.424721	0.325704
6	39	TRP2	0.46416	0.363206
6	40	TRP2	0.490199	0.387308
7	1	TRP2	-0.00420104	-0.00178328
7	2	TRP2	-0.00354486	-0.00159394
7	3	TRP2	-0.00263985	-0.00115576
7	4	TRP2	-0.00181498	-0.000797718
7	5	TRP2	-0.00082603	-0.000275606
7	6	TRP2	-0.000345527	-0.000261937
7	7	TRP2	0.00031392	-6.93234e-05
7	8	TRP2	0.00106515	0.000215074
7	9	TRP2	0.0018288	0.000511886
7	10	TRP2	0.00253542	0.000751671
7	11	TRP2	0.00288653	0.000635947
7	12	TRP2	0.00345517	0.000737755
7	13	TRP2	0.00381824	0.000633998
7	14	TRP2	0.0040637	0.000412622
7	15	TRP2	0.00456954	0.000451625
7	16	TRP2	0.00520475	0.000620002
7	17	TRP2	0.00548285	0.000431267
7	18	TRP2	0.00546825	-5.01682e-05
7	19	TRP2	0.00585431	-0.00013094
7	20	TRP2	0.00630971	-0.000142367
7	21	TRP2	0.00643291	-0.000486008
7	22	TRP2	0.00658303	-0.000802715
7	23	TRP2	0.00686257	-0.000990011
7	24	TRP2	0.00757827	-0.000741141
7	25	TRP2	0.00807507	-0.000711175
7	26	TRP2	0.00874991	-0.00050317
7	27	TRP2	0.00989404	0.000174126
7	28	TRP2	0.0117288	0.00154207
7	29	TRP2	0.0157767	0.00512309
7	30	TRP2	0.0234253	0.0123049
7	31	TRP2	0.0363298	0.0247425
7	32	TRP2	0.0596959	0.0476418
7	33	TRP2	0.0978694	0.0853485
7	34	TRP2	0.153034	0.140046
7	35	TRP2	0.223101	0.209646
7	36	TRP2	0.295945	0.282024
7	37	TRP2	0.360145	0.345757
7	38	TRP2	0.411043	0.396188
7	39	TRP2	0.448	0.432678
7	40	TRP2	0.471563	0.455774
8	1
8	2
8	3
8	4
8	5
8	6
8	7
8	8
8	9
8	10
8	11
8	12
8	13
8	14
8	15
8	16
8	17
8	18
8	19
8	20
8	21
8	22
8	23
8	24
8	25
8	26
8	27
8	28
8	29
8	30
8	31
8	32
8	33
8	34
8	35
8	36
8	37
8	38
8	39
8	40
9	1
9	2
9	3
9	4
9	5
9	6
9	7
9	8
9	9
9	10
9	11
9	12
9	13
9	14
9	15
9	16
9	17
9	18
9	19
9	20
9	21
9	22
9	23
9	24
9	25
9	26
9	27
9	28
9	29
9	30
9	31
9	32
9	33
9	34
9	35
9	36
9	37
9	38
9	39
9	40
10	1
10	2
10	3
10	4
10	5
10	6
10	7
10	8
10	9
10	10
10	11
10	12
10	13
10	14
10	15
10	16
10	17
10	18
10	19
10	20
10	21
10	22
10	23
10	24
10	25
10	26
10	27
10	28
10	29
10	30
10	31
10	32
10	33
10	34
10	35
10	36
10	37
10	38
10	39
10	40
11	1
11	2
11	3
11	4
11	5
11	6
11	7
11	8
11	9
11	10
11	11
11	12
11	13
11	14
11	15
11	16
11	17
11	18
11	19
11	20
11	21
11	22
11	23
11	24
11	25
11	26
11	27
11	28
11	29
11	30
11	31
11	32
11	33
11	34
11	35
11	36
11	37
11	38
11	39
11	40
12	1
12	2
12	3
12	4
12	5
12	6
12	7
12	8
12	9
12	10
12	11
12	12
12	13
12	14
12	15
12	16
12	17
12	18
12	19
12	20
12	21
12	22
12	23
12	24
12	25
12	26
12	27
12	28
12	29
12	30
12	31
12	32
12	33
12	34
12	35
12	36
12	37
12	38
12	39
12	40
13	1
13	2
13	3
13	4
13	5
13	6
13	7
13	8
13	9
13	10
13	11
13	12
13	13
13	14
13	15
13	16
13	17
13	18
13	19
13	20
13	21
13	22
13	23
13	24
13	25
13	26
13	27
13	28
13	29
13	30
13	31
13	32
13	33
13	34
13	35
13	36
13	37
13	38
13	39
13	40
14	1	MR503HG	0.27421	-0.0175935
14	2	MR503HG	0.28182	-0.0165917
14	3	MR503HG	0.295183	-0.00983644
14	4	MR503HG	0.305748	-0.00587939
14	5	MR503HG	0.317326	-0.000909178
14	6	MR503HG	0.325904	0.00106003
14	7	MR503HG	0.331782	0.000330131
14	8	MR503HG	0.340329	0.00226906
14	9	MR503HG	0.348934	0.00426616
14	10	MR503HG	0.355698	0.00442232
14	11	MR503HG	0.362969	0.00508523
14	12	MR503HG	0.369612	0.00512
14	13	MR503HG	0.374759	0.00365923
14	14	MR503HG	0.379841	0.00213328
14	15	MR503HG	0.386216	0.00190018
14	16	MR503HG	0.391392	0.000467903
14	17	MR503HG	0.397227	-0.000304941
14	18	MR503HG	0.402763	-0.00137688
14	19	MR503HG	0.407909	-0.00283899
14	20	MR503HG	0.413142	-0.00421355
14	21	MR503HG	0.420665	-0.00329892
14	22	MR503HG	0.428517	-0.00205522
14	23	MR503HG	0.444385	0.00720548
14	24	MR503HG	0.466492	0.0227043
14	25	MR503HG	0.50038	0.0499843
14	26	MR503HG	0.563338	0.106334
14	27	MR503HG	0.668399	0.204787
14	28	MR503HG	0.839469	0.369249
14	29	MR503HG	1.07598	0.599153
14	30	MR503HG	1.35985	0.87641
14	31	MR503HG	1.64549	1.15544
14	32	MR503HG	1.89214	1.39549
14	33	MR503HG	2.07968	1.57642
14	34	MR503HG	2.22073	1.71087
14	35	MR503HG	2.32609	1.80962
14	36	MR503HG	2.40803	1.88494
14	37	MR503HG	2.4702	1.94051
14	38	MR503HG	2.51729	1.98099
14	39	MR503HG	2.55524	2.01234
14	40	MR503HG	2.5811	2.03159
15	1	GAPDH	0.236131	-0.00127445
15	2	GAPDH	0.240591	-0.00356712
15	3	GAPDH	0.250319	-0.000590506
15	4	GAPDH	0.258447	0.000785928
15	5	GAPDH	0.265488	0.00107446
15	6	GAPDH	0.27165	0.000485458
15	7	GAPDH	0.276647	-0.00126944
15	8	GAPDH	0.283014	-0.00165483
15	9	GAPDH	0.290642	-0.000778179
15	10	GAPDH	0.300119	0.00194711
15	11	GAPDH	0.311832	0.00690807
15	12	GAPDH	0.331274	0.0195985
15	13	GAPDH	0.363115	0.0446869
15	14	GAPDH	0.416216	0.0910366
15	15	GAPDH	0.507702	0.17577
15	16	GAPDH	0.654373	0.31569
15	17	GAPDH	0.861441	0.516006
15	18	GAPDH	1.10815	0.755961
15	19	GAPDH	1.3519	0.992957
15	20	GAPDH	1.55886	1.19317
15	21	GAPDH	1.71947	1.34702
15	22	GAPDH	1.83554	1.45635
15	23	GAPDH	1.918	1.53205
15	24	GAPDH	1.97991	1.58721
15	25	GAPDH	2.02645	1.627
15	26	GAPDH	2.0618	1.6556
15	27	GAPDH	2.08811	1.67516
15	28	GAPDH	2.10569	1.68598
15	29	GAPDH	2.11828	1.69182
15	30	GAPDH	2.13089	1.69768
15	31	GAPDH	2.13641	1.69645
15	32	GAPDH	2.14012	1.69341
15	33	GAPDH	2.1402	1.68674
15	34	GAPDH	2.1396	1.67939
15	35	GAPDH	2.13975	1.67278
15	36	GAPDH	2.13935	1.66563
15	37	GAPDH	2.13934	1.65886
15	38	GAPDH	2.14002	1.6528
15	39	GAPDH	2.13806	1.64408
15	40	GAPDH	2.13492	1.63419
16	1	MR503HG	0.229208	-0.011571
16	2	MR503HG	0.233452	-0.0114831
16	3	MR503HG	0.243153	-0.00593753
16	4	MR503HG	0.249897	-0.00334932
16	5	MR503HG	0.255918	-0.00148356
16	6	MR503HG	0.26123	-0.000327021
16	7	MR503HG	0.266924	0.00121114
16	8	MR503HG	0.272092	0.00222385
16	9	MR503HG	0.276342	0.00231796
16	10	MR503HG	0.280546	0.00236654
16	11	MR503HG	0.285376	0.00304127
16	12	MR503HG	0.289262	0.0027714
16	13	MR503HG	0.292596	0.00194972
16	14	MR503HG	0.297047	0.0022456
16	15	MR503HG	0.300912	0.00195491
16	16	MR503HG	0.303798	0.00068521
16	17	MR503HG	0.307182	-8.66106e-05
16	18	MR503HG	0.309477	-0.00194699
16	19	MR503HG	0.313579	-0.00200067
16	20	MR503HG	0.318349	-0.00138698
16	21	MR503HG	0.322133	-0.00175825
16	22	MR503HG	0.325556	-0.00249068
16	23	MR503HG	0.333817	0.00161462
16	24	MR503HG	0.347792	0.0114337
16	25	MR503HG	0.368567	0.0280531
16	26	MR503HG	0.406572	0.0619025
16	27	MR503HG	0.475119	0.126294
16	28	MR503HG	0.589481	0.236501
16	29	MR503HG	0.764202	0.407066
16	30	MR503HG	0.998941	0.637649
16	31	MR503HG	1.26448	0.89903
16	32	MR503HG	1.5174	1.14779
16	33	MR503HG	1.72677	1.35301
16	34	MR503HG	1.88875	1.51083
16	35	MR503HG	2.00838	1.62632
16	36	MR503HG	2.0943	1.70808
16	37	MR503HG	2.16175	1.77137
16	38	MR503HG	2.21337	1.81883
16	39	MR503HG	2.25164	1.85295
16	40	MR503HG	2.28089	1.87804
17	1	GAPDH	0.191776	0.000224082
17	2	GAPDH	0.194929	-0.00127327
17	3	GAPDH	0.200806	-4.62952e-05
17	4	GAPDH	0.20631	0.000807104
17	5	GAPDH	0.211274	0.00112068
17	6	GAPDH	0.215233	0.000428946
17	7	GAPDH	0.219434	-2.00312e-05
17	8	GAPDH	0.223345	-0.000759492
17	9	GAPDH	0.227638	-0.00111692
17	10	GAPDH	0.231054	-0.00235153
17	11	GAPDH	0.236272	-0.00178386
17	12	GAPDH	0.242945	0.000238581
17	13	GAPDH	0.25084	0.00348281
17	14	GAPDH	0.262214	0.0102067
17	15	GAPDH	0.284772	0.028114
17	16	GAPDH	0.325207	0.063898
17	17	GAPDH	0.395793	0.129834
17	18	GAPDH	0.51501	0.2444
17	19	GAPDH	0.693215	0.417955
17	20	GAPDH	0.92297	0.643059
17	21	GAPDH	1.16861	0.884047
17	22	GAPDH	1.38742	1.09821
17	23	GAPDH	1.55738	1.26352
17	24	GAPDH	1.67557	1.37706
17	25	GAPDH	1.76004	1.45687
17	26	GAPDH	1.82375	1.51594
17	27	GAPDH	1.86622	1.55375
17	28	GAPDH	1.89578	1.57866
17	29	GAPDH	1.91678	1.59501
17	30	GAPDH	1.93128	1.60487
17	31	GAPDH	1.94383	1.61276
17	32	GAPDH	1.94943	1.61372
17	33	GAPDH	1.95216	1.61179
17	34	GAPDH	1.95379	1.60877
17	35	GAPDH	1.95268	1.60301
17	36	GAPDH	1.95024	1.59592
17	37	GAPDH	1.94881	1.58984
17	38	GAPDH	1.94826	1.58464
17	39	GAPDH	1.94511	1.57684
17	40	GAPDH	1.94539	1.57247
18	1	TRP2	0.00549982	-0.00320993
18	2	TRP2	0.00707435	-0.00361136
18	3	TRP2	0.0101676	-0.00249408
18	4	TRP2	0.0129172	-0.0017205
18	5	TRP2	0.0154565	-0.00115716
18	6	TRP2	0.0177904	-0.000799229
18	7	TRP2	0.0201635	-0.00040202
18	8	TRP2	0.0228824	0.000340849
18	9	TRP2	0.025438	0.000920508
18	10	TRP2	0.0277598	0.00126639
18	11	TRP2	0.0298083	0.0013389
18	12	TRP2	0.0318585	0.00141315
18	13	TRP2	0.0339445	0.00152319
18	14	TRP2	0.0359508	0.00155353
18	15	TRP2	0.0378222	0.00144896
18	16	TRP2	0.0395641	0.00121484
18	17	TRP2	0.041044	0.000718757
18	18	TRP2	0.0428529	0.000551762
18	19	TRP2	0.0443842	0.000107027
18	20	TRP2	0.0461315	-0.000121625
18	21	TRP2	0.0477479	-0.000481222
18	22	TRP2	0.0496025	-0.000602557
18	23	TRP2	0.0511838	-0.000997242
18	24	TRP2	0.0527127	-0.00144424
18	25	TRP2	0.0542846	-0.00184834
18	26	TRP2	0.0563037	-0.00180524
18	27	TRP2	0.0593723	-0.000712585
18	28	TRP2	0.064249	0.00218819
18	29	TRP2	0.0717831	0.00774628
18	30	TRP2	0.0845141	0.0185013
18	31	TRP2	0.106991	0.0390018
18	32	TRP2	0.142715	0.0727498
18	33	TRP2	0.193664	0.121723
18	34	TRP2	0.254833	0.180916
18	35	TRP2	0.313513	0.237621
18	36	TRP2	0.360002	0.282133
18	37	TRP2	0.39362	0.313776
18	38	TRP2	0.42002	0.338199
18	39	TRP2	0.441932	0.358136
18	40	TRP2	0.457853	0.372081
19	1	TRP2	-0.0221573	-0.00190844
19	2	TRP2	-0.0215024	-0.0017917
19	3	TRP2	-0.02042	-0.00124753
19	4	TRP2	-0.0191722	-0.0005379
19	5	TRP2	-0.0181932	-9.70977e-05
19	6	TRP2	-0.0175156	4.22973e-05
19	7	TRP2	-0.0168146	0.000205169
19	8	TRP2	-0.0163132	0.000168386
19	9	TRP2	-0.0158157	0.0001277
19	10	TRP2	-0.0150374	0.00036777
19	11	TRP2	-0.0142696	0.000597399
19	12	TRP2	-0.0137053	0.00062348
19	13	TRP2	-0.0130194	0.000771233
19	14	TRP2	-0.0127358	0.00051658
19	15	TRP2	-0.012416	0.000298207
19	16	TRP2	-0.0116214	0.000554703
19	17	TRP2	-0.0115043	0.000133556
19	18	TRP2	-0.0113145	-0.000214805
19	19	TRP2	-0.0108391	-0.00027762
19	20	TRP2	-0.0102239	-0.000200623
19	21	TRP2	-0.0101231	-0.000638012
19	22	TRP2	-0.00962735	-0.000680404
19	23	TRP2	-0.00914572	-0.000736957
19	24	TRP2	-0.00877685	-0.000906268
19	25	TRP2	-0.00803298	-0.000700588
19	26	TRP2	-0.0066699	0.000124305
19	27	TRP2	-0.004549	0.00170702
19	28	TRP2	-0.000567546	0.00515029
19	29	TRP2	0.00677854	0.0119582
19	30	TRP2	0.0199307	0.0245722
19	31	TRP2	0.0427735	0.0468768
19	32	TRP2	0.0800904	0.0836555
19	33	TRP2	0.132463	0.13549
19	34	TRP2	0.193219	0.195708
19	35	TRP2	0.250507	0.252457
19	36	TRP2	0.294406	0.295819
19	37	TRP2	0.325893	0.326767
19	38	TRP2	0.350938	0.351274
19	39	TRP2	0.371946	0.371743
19	40	TRP2	0.387028	0.386288
20	1
20	2
20	3
20	4
20	5
20	6
20	7
20	8
20	9
20	10
20	11
20	12
20	13
20	14
20	15
20	16
20	17
20	18
20	19
20	20
20	21
20	22
20	23
20	24
20	25
20	26
20	27
20	28
20	29
20	30
20	31
20	32
20	33
20	34
20	35
20	36
20	37
20	38
20	39
20	40
21	1
21	2
21	3
21	4
21	5
21	6
21	7
21	8
21	9
21	10
21	11
21	12
21	13
21	14
21	15
21	16
21	17
21	18
21	19
21	20
21	21
21	22
21	23
21	24
21	25
21	26
21	27
21	28
21	29
21	30
21	31
21	32
21	33
21	34
21	35
21	36
21	37
21	38
21	39
21	40
22	1
22	2
22	3
22	4
22	5
22	6
22	7
22	8
22	9
22	10
22	11
22	12
22	13
22	14
22	15
22	16
22	17
22	18
22	19
22	20
22	21
22	22
22	23
22	24
22	25
22	26
22	27
22	28
22	29
22	30
22	31
22	32
22	33
22	34
22	35
22	36
22	37
22	38
22	39
22	40
23	1
23	2
23	3
23	4
23	5
23	6
23	7
23	8
23	9
23	10
23	11
23	12
23	13
23	14
23	15
23	16
23	17
23	18
23	19
23	20
23	21
23	22
23	23
23	24
23	25
23	26
23	27
23	28
23	29
23	30
23	31
23	32
23	33
23	34
23	35
23	36
23	37
23	38
23	39
23	40
24	1
24	2
24	3
24	4
24	5
24	6
24	7
24	8
24	9
24	10
24	11
24	12
24	13
24	14
24	15
24	16
24	17
24	18
24	19
24	20
24	21
24	22
24	23
24	24
24	25
24	26
24	27
24	28
24	29
24	30
24	31
24	32
24	33
24	34
24	35
24	36
24	37
24	38
24	39
24	40
25	1
25	2
25	3
25	4
25	5
25	6
25	7
25	8
25	9
25	10
25	11
25	12
25	13
25	14
25	15
25	16
25	17
25	18
25	19
25	20
25	21
25	22
25	23
25	24
25	25
25	26
25	27
25	28
25	29
25	30
25	31
25	32
25	33
25	34
25	35
25	36
25	37
25	38
25	39
25	40
26	1	MR503HG	0.295909	-0.0270134
26	2	MR503HG	0.307739	-0.0275577
26	3	MR503HG	0.330771	-0.0169005
26	4	MR503HG	0.35076	-0.00928519
26	5	MR503HG	0.368643	-0.00377612
26	6	MR503HG	0.383339	-0.00145427
26	7	MR503HG	0.39934	0.00217263
26	8	MR503HG	0.41374	0.00419759
26	9	MR503HG	0.427833	0.00591708
26	10	MR503HG	0.442118	0.00782757
26	11	MR503HG	0.45525	0.008586
26	12	MR503HG	0.46752	0.00848102
26	13	MR503HG	0.479117	0.00770453
26	14	MR503HG	0.491115	0.00732782
26	15	MR503HG	0.500435	0.00427384
26	16	MR503HG	0.511331	0.00279572
26	17	MR503HG	0.521678	0.000769054
26	18	MR503HG	0.531702	-0.00158114
26	19	MR503HG	0.540472	-0.00518524
26	20	MR503HG	0.550804	-0.00722812
26	21	MR503HG	0.562483	-0.00792291
26	22	MR503HG	0.576061	-0.00671936
26	23	MR503HG	0.594569	-0.000585136
26	24	MR503HG	0.620729	0.013201
26	25	MR503HG	0.664841	0.0449385
26	26	MR503HG	0.733391	0.101114
26	27	MR503HG	0.84777	0.203119
26	28	MR503HG	1.01959	0.362564
26	29	MR503HG	1.24558	0.576183
26	30	MR503HG	1.4949	0.813124
26	31	MR503HG	1.73084	1.03669
26	32	MR503HG	1.929	1.22247
26	33	MR503HG	2.07737	1.35848
26	34	MR503HG	2.18794	1.45667
26	35	MR503HG	2.27442	1.53077
26	36	MR503HG	2.3432	1.58718
26	37	MR503HG	2.39497	1.62658
26	38	MR503HG	2.43158	1.65081
26	39	MR503HG	2.45809	1.66495
26	40	MR503HG	2.47897	1.67345
27	1	GAPDH	0.244053	-0.00245226
27	2	GAPDH	0.251408	-0.00700726
27	3	GAPDH	0.267561	-0.002765
27	4	GAPDH	0.281544	-0.000693214
27	5	GAPDH	0.294975	0.00082687
27	6	GAPDH	0.307652	0.00159403
27	7	GAPDH	0.319486	0.00151695
27	8	GAPDH	0.330753	0.000872964
27	9	GAPDH	0.342887	0.00109647
27	10	GAPDH	0.354174	0.00047299
27	11	GAPDH	0.364965	-0.000646786
27	12	GAPDH	0.376087	-0.00143501
27	13	GAPDH	0.388166	-0.00126724
27	14	GAPDH	0.401771	0.000426982
27	15	GAPDH	0.418405	0.00515031
27	16	GAPDH	0.44299	0.0178251
27	17	GAPDH	0.481795	0.0447192
27	18	GAPDH	0.544025	0.0950389
27	19	GAPDH	0.647038	0.186141
27	20	GAPDH	0.804326	0.331519
27	21	GAPDH	1.00788	0.523167
27	22	GAPDH	1.23191	0.735284
27	23	GAPDH	1.43566	0.927122
27	24	GAPDH	1.598	1.07755
27	25	GAPDH	1.71621	1.18385
27	26	GAPDH	1.79791	1.25364
27	27	GAPDH	1.85709	1.30091
27	28	GAPDH	1.901	1.3329
27	29	GAPDH	1.93363	1.35363
27	30	GAPDH	1.9558	1.36389
27	31	GAPDH	1.97289	1.36907
27	32	GAPDH	1.9862	1.37047
27	33	GAPDH	1.9952	1.36756
27	34	GAPDH	1.99942	1.35986
27	35	GAPDH	2.00178	1.35031
27	36	GAPDH	2.00322	1.33984
27	37	GAPDH	2.00259	1.3273
27	38	GAPDH	2.00006	1.31286
27	39	GAPDH	1.99992	1.30081
27	40	GAPDH	1.99926	1.28824
28	1	MR503HG	0.21289	-0.0109365
28	2	MR503HG	0.216542	-0.0109694
28	3	MR503HG	0.225061	-0.00613672
28	4	MR503HG	0.231304	-0.00357911
28	5	MR503HG	0.236275	-0.00229326
28	6	MR503HG	0.242352	9.8308e-05
28	7	MR503HG	0.246982	0.00104308
28	8	MR503HG	0.250546	0.000921486
28	9	MR503HG	0.255619	0.00230882
28	10	MR503HG	0.258388	0.00139303
28	11	MR503HG	0.263125	0.00244461
28	12	MR503HG	0.267535	0.00316857
28	13	MR503HG	0.271024	0.0029725
28	14	MR503HG	0.274822	0.00308477
28	15	MR503HG	0.277591	0.00216841
28	16	MR503HG	0.281039	0.00193119
28	17	MR503HG	0.283861	0.00106839
28	18	MR503HG	0.286759	0.000280985
28	19	MR503HG	0.288758	-0.00140579
28	20	MR503HG	0.292203	-0.00164641
28	21	MR503HG	0.296832	-0.000702568
28	22	MR503HG	0.299245	-0.00197533
28	23	MR503HG	0.302311	-0.00259456
28	24	MR503HG	0.306475	-0.00211557
28	25	MR503HG	0.311842	-0.000434808
28	26	MR503HG	0.31845	0.00248821
28	27	MR503HG	0.330948	0.0113005
28	28	MR503HG	0.353	0.0296672
28	29	MR503HG	0.391973	0.0649552
28	30	MR503HG	0.458108	0.127404
28	31	MR503HG	0.567266	0.232877
28	32	MR503HG	0.73249	0.394416
28	33	MR503HG	0.941493	0.599733
28	34	MR503HG	1.1678	0.822354
28	35	MR503HG	1.3768	1.02767
28	36	MR503HG	1.54925	1.19644
28	37	MR503HG	1.68058	1.32408
28	38	MR503HG	1.77564	1.41545
28	39	MR503HG	1.85025	1.48637
28	40	MR503HG	1.90052	1.53296
29	1	GAPDH	0.197691	0.000475716
29	2	GAPDH	0.200108	-0.00193985
29	3	GAPDH	0.205416	-0.00146398
29	4	GAPDH	0.21273	0.0010182
29	5	GAPDH	0.217383	0.000838986
29	6	GAPDH	0.221454	7.77031e-05
29	7	GAPDH	0.226314	0.000105138
29	8	GAPDH	0.231484	0.000443174
29	9	GAPDH	0.23535	-0.000522375
29	10	GAPDH	0.239923	-0.000782263
29	11	GAPDH	0.245061	-0.000475655
29	12	GAPDH	0.25113	0.000761069
29	13	GAPDH	0.260805	0.00560335
29	14	GAPDH	0.275157	0.0151232
29	15	GAPDH	0.298741	0.0338755
29	16	GAPDH	0.342073	0.0723751
29	17	GAPDH	0.417809	0.143279
29	18	GAPDH	0.542281	0.262919
29	19	GAPDH	0.721331	0.437137
29	20	GAPDH	0.946849	0.657822
29	21	GAPDH	1.17856	0.884703
29	22	GAPDH	1.37533	1.07664
29	23	GAPDH	1.52094	1.21742
29	24	GAPDH	1.62363	1.31527
29	25	GAPDH	1.69994	1.38676
29	26	GAPDH	1.75264	1.43462
29	27	GAPDH	1.79322	1.47037
29	28	GAPDH	1.82544	1.49776
29	29	GAPDH	1.84716	1.51465
29	30	GAPDH	1.86286	1.52551
29	31	GAPDH	1.87648	1.5343
29	32	GAPDH	1.88469	1.53767
29	33	GAPDH	1.89145	1.53961
29	34	GAPDH	1.89599	1.53932
29	35	GAPDH	1.89693	1.53542
29	36	GAPDH	1.89476	1.52842
29	37	GAPDH	1.89346	1.52229
29	38	GAPDH	1.89463	1.51863
29	39	GAPDH	1.89535	1.51451
29	40	GAPDH	1.89415	1.50848
30	1	MAF	0.00200984	-0.00165231
30	2	MAF	0.00347883	-0.00221097
30	3	MAF	0.00682663	-0.000890814
30	4	MAF	0.00920259	-0.000542497
30	5	MAF	0.0113548	-0.000417982
30	6	MAF	0.0137699	-3.04827e-05
30	7	MAF	0.016423	0.000595018
30	8	MAF	0.0185944	0.000738732
30	9	MAF	0.0205917	0.000708426
30	10	MAF	0.0225928	0.000681819
30	11	MAF	0.0244205	0.00048191
30	12	MAF	0.0266334	0.00066709
30	13	MAF	0.028427	0.000433141
30	14	MAF	0.0301601	0.000138572
30	15	MAF	0.0318734	-0.000175847
30	16	MAF	0.0336989	-0.000377952
30	17	MAF	0.0349072	-0.00119727
30	18	MAF	0.0370011	-0.00113105
30	19	MAF	0.0389563	-0.00120353
30	20	MAF	0.0413396	-0.000847792
30	21	MAF	0.0441767	-3.83691e-05
30	22	MAF	0.0486516	0.00240889
30	23	MAF	0.0559431	0.00767274
30	24	MAF	0.0675191	0.0172211
30	25	MAF	0.0882886	0.0359629
30	26	MAF	0.12261	0.0682567
30	27	MAF	0.17516	0.118779
30	28	MAF	0.244697	0.186288
30	29	MAF	0.320764	0.260328
30	30	MAF	0.389829	0.327365
30	31	MAF	0.444337	0.379845
30	32	MAF	0.482549	0.41603
30	33	MAF	0.508144	0.439597
30	34	MAF	0.52626	0.455685
30	35	MAF	0.539508	0.466906
30	36	MAF	0.548853	0.474223
30	37	MAF	0.55607	0.479413
30	38	MAF	0.56141	0.482725
30	39	MAF	0.565557	0.484845
30	40	MAF	0.568308	0.485568
31	1	MAF	-0.0182072	-0.00147944
31	2	MAF	-0.0176108	-0.001474
31	3	MAF	-0.0164914	-0.000945556
31	4	MAF	-0.0151044	-0.000149506
31	5	MAF	-0.013899	0.000464976
31	6	MAF	-0.0135884	0.000184573
31	7	MAF	-0.0130883	9.37e-05
31	8	MAF	-0.0123645	0.00022658
31	9	MAF	-0.0116644	0.000335699
31	10	MAF	-0.0105662	0.000842968
31	11	MAF	-0.00985262	0.000965594
31	12	MAF	-0.00962966	0.000597593
31	13	MAF	-0.00927917	0.000357129
31	14	MAF	-0.00902521	2.01372e-05
31	15	MAF	-0.00888147	-0.00042708
31	16	MAF	-0.00836654	-0.000503108
31	17	MAF	-0.00781938	-0.000546906
31	18	MAF	-0.0072157	-0.00053418
31	19	MAF	-0.00666897	-0.000578408
31	20	MAF	-0.00617096	-0.000671355
31	21	MAF	-0.00598726	-0.00107862
31	22	MAF	-0.00569385	-0.00137616
31	23	MAF	-0.00462301	-0.000896274
31	24	MAF	-0.00377738	-0.0006416
31	25	MAF	-0.00188021	0.00066461
31	26	MAF	0.00164132	0.00359519
31	27	MAF	0.00773532	0.00909823
31	28	MAF	0.0197322	0.0205041
31	29	MAF	0.0410414	0.0412224
31	30	MAF	0.0773961	0.0769861
31	31	MAF	0.132205	0.131204
31	32	MAF	0.204868	0.203276
31	33	MAF	0.283355	0.281173
31	34	MAF	0.354119	0.351345
31	35	MAF	0.407542	0.404178
31	36	MAF	0.444164	0.440209
31	37	MAF	0.4685	0.463953
31	38	MAF	0.485878	0.48074
31	39	MAF	0.497558	0.491829
31	40	MAF	0.505358	0.499039
32	1
32	2
32	3
32	4
32	5
32	6
32	7
32	8
32	9
32	10
32	11
32	12
32	13
32	14
32	15
32	16
32	17
32	18
32	19
32	20
32	21
32	22
32	23
32	24
32	25
32	26
32	27
32	28
32	29
32	30
32	31
32	32
32	33
32	34
32	35
32	36
32	37
32	38
32	39
32	40
33	1
33	2
33	3
33	4
33	5
33	6
33	7
33	8
33	9
33	10
33	11
33	12
33	13
33	14
33	15
33	16
33	17
33	18
33	19
33	20
33	21
33	22
33	23
33	24
33	25
33	26
33	27
33	28
33	29
33	30
33	31
33	32
33	33
33	34
33	35
33	36
33	37
33	38
33	39
33	40
34	1
34	2
34	3
34	4
34	5
34	6
34	7
34	8
34	9
34	10
34	11
34	12
34	13
34	14
34	15
34	16
34	17
34	18
34	19
34	20
34	21
34	22
34	23
34	24
34	25
34	26
34	27
34	28
34	29
34	30
34	31
34	32
34	33
34	34
34	35
34	36
34	37
34	38
34	39
34	40
35	1
35	2
35	3
35	4
35	5
35	6
35	7
35	8
35	9
35	10
35	11
35	12
35	13
35	14
35	15
35	16
35	17
35	18
35	19
35	20
35	21
35	22
35	23
35	24
35	25
35	26
35	27
35	28
35	29
35	30
35	31
35	32
35	33
35	34
35	35
35	36
35	37
35	38
35	39
35	40
36	1
36	2
36	3
36	4
36	5
36	6
36	7
36	8
36	9
36	10
36	11
36	12
36	13
36	14
36	15
36	16
36	17
36	18
36	19
36	20
36	21
36	22
36	23
36	24
36	25
36	26
36	27
36	28
36	29
36	30
36	31
36	32
36	33
36	34
36	35
36	36
36	37
36	38
36	39
36	40
37	1
37	2
37	3
37	4
37	5
37	6
37	7
37	8
37	9
37	10
37	11
37	12
37	13
37	14
37	15
37	16
37	17
37	18
37	19
37	20
37	21
37	22
37	23
37	24
37	25
37	26
37	27
37	28
37	29
37	30
37	31
37	32
37	33
37	34
37	35
37	36
37	37
37	38
37	39
37	40
38	1	MR503HG	0.180293	-0.0175896
38	2	MR503HG	0.185694	-0.0165054
38	3	MR503HG	0.197422	-0.00909477
38	4	MR503HG	0.205947	-0.00488657
38	5	MR503HG	0.21272	-0.00243091
38	6	MR503HG	0.219398	-7.00189e-05
38	7	MR503HG	0.225175	0.00139045
38	8	MR503HG	0.230084	0.00198147
38	9	MR503HG	0.235816	0.00339663
38	10	MR503HG	0.241305	0.00456899
38	11	MR503HG	0.245188	0.00413434
38	12	MR503HG	0.249868	0.00449752
38	13	MR503HG	0.254342	0.00465481
38	14	MR503HG	0.257883	0.00387874
38	15	MR503HG	0.260592	0.00227005
38	16	MR503HG	0.264147	0.00150795
38	17	MR503HG	0.266059	-0.000897084
38	18	MR503HG	0.269213	-0.00205984
38	19	MR503HG	0.272981	-0.00260959
38	20	MR503HG	0.276049	-0.00385782
38	21	MR503HG	0.279803	-0.0044217
38	22	MR503HG	0.286589	-0.00195263
38	23	MR503HG	0.295996	0.00313729
38	24	MR503HG	0.310939	0.0137636
38	25	MR503HG	0.337042	0.0355496
38	26	MR503HG	0.384898	0.0790885
38	27	MR503HG	0.468446	0.158319
38	28	MR503HG	0.605083	0.290639
38	29	MR503HG	0.807639	0.488878
38	30	MR503HG	1.06451	0.741427
38	31	MR503HG	1.33669	1.00929
38	32	MR503HG	1.58073	1.24902
38	33	MR503HG	1.77868	1.44265
38	34	MR503HG	1.93086	1.59051
38	35	MR503HG	2.04439	1.69973
38	36	MR503HG	2.13066	1.78168
38	37	MR503HG	2.19312	1.83982
38	38	MR503HG	2.24231	1.88469
38	39	MR503HG	2.28229	1.92036
38	40	MR503HG	2.30846	1.94221
39	1	GAPDH	0.149567	-0.000436551
39	2	GAPDH	0.152675	-0.00161235
39	3	GAPDH	0.158913	0.000342599
39	4	GAPDH	0.16345	0.000595716
39	5	GAPDH	0.167131	-6.92525e-06
39	6	GAPDH	0.170865	-0.000556533
39	7	GAPDH	0.176035	0.00032969
39	8	GAPDH	0.179493	-0.000495352
39	9	GAPDH	0.183363	-0.00090848
39	10	GAPDH	0.187893	-0.000662709
39	11	GAPDH	0.192761	-7.76237e-05
39	12	GAPDH	0.198562	0.00143962
39	13	GAPDH	0.207223	0.00581696
39	14	GAPDH	0.224615	0.0189253
39	15	GAPDH	0.253271	0.0432974
39	16	GAPDH	0.30492	0.090663
39	17	GAPDH	0.395668	0.177127
39	18	GAPDH	0.540476	0.317652
39	19	GAPDH	0.745357	0.51825
39	20	GAPDH	0.986386	0.754995
39	21	GAPDH	1.22115	0.985474
39	22	GAPDH	1.41446	1.17451
39	23	GAPDH	1.55692	1.31268
39	24	GAPDH	1.66012	1.41159
39	25	GAPDH	1.73785	1.48504
39	26	GAPDH	1.79301	1.53591
39	27	GAPDH	1.83234	1.57096
39	28	GAPDH	1.86153	1.59587
39	29	GAPDH	1.88248	1.61254
39	30	GAPDH	1.89881	1.62458
39	31	GAPDH	1.91213	1.63362
39	32	GAPDH	1.92002	1.63722
39	33	GAPDH	1.92524	1.63817
39	34	GAPDH	1.9284	1.63704
39	35	GAPDH	1.92885	1.63321
39	36	GAPDH	1.92948	1.62955
39	37	GAPDH	1.92856	1.62434
39	38	GAPDH	1.9287	1.62021
39	39	GAPDH	1.92726	1.61448
39	40	GAPDH	1.92367	1.60661
40	1	MR503HG	0.147897	-0.00465878
40	2	MR503HG	0.150331	-0.00423718
40	3	MR503HG	0.152717	-0.0038635
40	4	MR503HG	0.155899	-0.0026944
40	5	MR503HG	0.159921	-0.000685198
40	6	MR503HG	0.16256	-5.80053e-05
40	7	MR503HG	0.164447	-0.000183753
40	8	MR503HG	0.167043	0.00039981
40	9	MR503HG	0.170019	0.00136362
40	10	MR503HG	0.172929	0.00226178
40	11	MR503HG	0.174673	0.00199327
40	12	MR503HG	0.176012	0.00131973
40	13	MR503HG	0.178362	0.00165757
40	14	MR503HG	0.180632	0.00191505
40	15	MR503HG	0.183562	0.00283267
40	16	MR503HG	0.184237	0.00149534
40	17	MR503HG	0.185491	0.000736664
40	18	MR503HG	0.186452	-0.000314475
40	19	MR503HG	0.187537	-0.00124228
40	20	MR503HG	0.188748	-0.00204366
40	21	MR503HG	0.190784	-0.00201953
40	22	MR503HG	0.192706	-0.00211025
40	23	MR503HG	0.195326	-0.0015025
40	24	MR503HG	0.199583	0.000742037
40	25	MR503HG	0.204746	0.00389296
40	26	MR503HG	0.214637	0.0117709
40	27	MR503HG	0.233566	0.0286883
40	28	MR503HG	0.26772	0.0608293
40	29	MR503HG	0.330663	0.12176
40	30	MR503HG	0.438019	0.227104
40	31	MR503HG	0.606203	0.393276
40	32	MR503HG	0.839391	0.624451
40	33	MR503HG	1.11112	0.894172
40	34	MR503HG	1.37627	1.15731
40	35	MR503HG	1.60092	1.37994
40	36	MR503HG	1.77301	1.55002
40	37	MR503HG	1.9013	1.67629
40	38	MR503HG	1.99743	1.77041
40	39	MR503HG	2.06755	1.83852
40	40	MR503HG	2.11529	1.88425
41	1	GAPDH	0.140802	0.00227088
41	2	GAPDH	0.141735	0.000579292
41	3	GAPDH	0.144661	0.000880113
41	4	GAPDH	0.146955	0.00054987
41	5	GAPDH	0.149142	0.000111877
41	6	GAPDH	0.151622	-3.228e-05
41	7	GAPDH	0.154131	-0.000147991
41	8	GAPDH	0.156298	-0.00060552
41	9	GAPDH	0.158129	-0.00139932
41	10	GAPDH	0.161238	-0.000914591
41	11	GAPDH	0.163508	-0.001269
41	12	GAPDH	0.167777	0.000375589
41	13	GAPDH	0.172477	0.00245126
41	14	GAPDH	0.180872	0.0082214
41	15	GAPDH	0.195982	0.0207066
41	16	GAPDH	0.225034	0.0471345
41	17	GAPDH	0.278161	0.0976366
41	18	GAPDH	0.370609	0.18746
41	19	GAPDH	0.516888	0.331115
41	20	GAPDH	0.721269	0.532871
41	21	GAPDH	0.958509	0.767486
41	22	GAPDH	1.18348	0.989832
41	23	GAPDH	1.36168	1.16541
41	24	GAPDH	1.48867	1.28978
41	25	GAPDH	1.58193	1.38041
41	26	GAPDH	1.64897	1.44483
41	27	GAPDH	1.6949	1.48813
41	28	GAPDH	1.72877	1.51938
41	29	GAPDH	1.75506	1.54304
41	30	GAPDH	1.77255	1.55791
41	31	GAPDH	1.78759	1.57032
41	32	GAPDH	1.79801	1.57812
41	33	GAPDH	1.80287	1.58035
41	34	GAPDH	1.80797	1.58283
41	35	GAPDH	1.81007	1.5823
41	36	GAPDH	1.80838	1.57798
41	37	GAPDH	1.80988	1.57686
41	38	GAPDH	1.81084	1.5752
41	39	GAPDH	1.80981	1.57154
41	40	GAPDH	1.80513	1.56424
42	1	MAF	0.00210423	-0.00109795
42	2	MAF	0.00346225	-0.00179006
42	3	MAF	0.00621665	-0.00108579
42	4	MAF	0.00890473	-0.00044784
42	5	MAF	0.0112519	-0.000150791
42	6	MAF	0.0135711	0.000118282
42	7	MAF	0.0155916	8.86495e-05
42	8	MAF	0.0181184	0.000565321
42	9	MAF	0.0204116	0.000808423
42	10	MAF	0.0223926	0.000739238
42	11	MAF	0.0243833	0.000679861
42	12	MAF	0.0262435	0.000489854
42	13	MAF	0.0277579	-4.58699e-05
42	14	MAF	0.030052	0.000198164
42	15	MAF	0.0323245	0.000420518
42	16	MAF	0.0334923	-0.000461814
42	17	MAF	0.0351986	-0.000805637
42	18	MAF	0.0369784	-0.001076
42	19	MAF	0.0390592	-0.00104532
42	20	MAF	0.0413793	-0.000775286
42	21	MAF	0.0442387	3.38978e-05
42	22	MAF	0.048007	0.00175214
42	23	MAF	0.0539283	0.0056233
42	24	MAF	0.0641635	0.0138083
42	25	MAF	0.0825359	0.0301307
42	26	MAF	0.112923	0.0584679
42	27	MAF	0.160471	0.103965
42	28	MAF	0.224283	0.165727
42	29	MAF	0.295813	0.235208
42	30	MAF	0.362257	0.299601
42	31	MAF	0.414522	0.349816
42	32	MAF	0.451234	0.384478
42	33	MAF	0.475944	0.407138
42	34	MAF	0.493169	0.422313
42	35	MAF	0.505436	0.432529
42	36	MAF	0.514186	0.439229
42	37	MAF	0.521134	0.444127
42	38	MAF	0.52529	0.446233
42	39	MAF	0.528577	0.44747
42	40	MAF	0.531647	0.448489
43	1	MAF	-0.0111076	-4.25566e-05
43	2	MAF	-0.0108046	-0.000335565
43	3	MAF	-0.0099396	-6.66035e-05
43	4	MAF	-0.00943409	-0.000157093
43	5	MAF	-0.00866858	1.24136e-05
43	6	MAF	-0.00818144	-9.64483e-05
43	7	MAF	-0.00738139	0.000107602
43	8	MAF	-0.00614083	0.00075216
43	9	MAF	-0.00571535	0.000581638
43	10	MAF	-0.00508395	0.000617033
43	11	MAF	-0.00439976	0.000705226
43	12	MAF	-0.00432492	0.000184067
43	13	MAF	-0.00413549	-0.000222507
43	14	MAF	-0.0037296	-0.000412623
43	15	MAF	-0.00273546	-1.44835e-05
43	16	MAF	-0.00200749	0.000117487
43	17	MAF	-0.00189701	-0.000368034
43	18	MAF	-0.00154303	-0.000610052
43	19	MAF	-0.000992048	-0.000655073
43	20	MAF	-0.000815657	-0.00107468
43	21	MAF	-0.000682259	-0.00153729
43	22	MAF	0.000189749	-0.00126128
43	23	MAF	0.0010902	-0.000956835
43	24	MAF	0.00218786	-0.000455167
43	25	MAF	0.00396345	0.000724419
43	26	MAF	0.00792116	0.00408612
43	27	MAF	0.0141896	0.00975856
43	28	MAF	0.026153	0.0211259
43	29	MAF	0.0478121	0.042189
43	30	MAF	0.0842398	0.0780207
43	31	MAF	0.14046	0.133645
43	32	MAF	0.215311	0.2079
43	33	MAF	0.295354	0.287347
43	34	MAF	0.366798	0.358195
43	35	MAF	0.420939	0.411739
43	36	MAF	0.458237	0.448442
43	37	MAF	0.482947	0.472555
43	38	MAF	0.499726	0.488739
43	39	MAF	0.511735	0.500152
43	40	MAF	0.519932	0.507753
44	1
44	2
44	3
44	4
44	5
44	6
44	7
44	8
44	9
44	10
44	11
44	12
44	13
44	14
44	15
44	16
44	17
44	18
44	19
44	20
44	21
44	22
44	23
44	24
44	25
44	26
44	27
44	28
44	29
44	30
44	31
44	32
44	33
44	34
44	35
44	36
44	37
44	38
44	39
44	40
45	1
45	2
45	3
45	4
45	5
45	6
45	7
45	8
45	9
45	10
45	11
45	12
45	13
45	14
45	15
45	16
45	17
45	18
45	19
45	20
45	21
45	22
45	23
45	24
45	25
45	26
45	27
45	28
45	29
45	30
45	31
45	32
45	33
45	34
45	35
45	36
45	37
45	38
45	39
45	40
46	1
46	2
46	3
46	4
46	5
46	6
46	7
46	8
46	9
46	10
46	11
46	12
46	13
46	14
46	15
46	16
46	17
46	18
46	19
46	20
46	21
46	22
46	23
46	24
46	25
46	26
46	27
46	28
46	29
46	30
46	31
46	32
46	33
46	34
46	35
46	36
46	37
46	38
46	39
46	40
47	1
47	2
47	3
47	4
47	5
47	6
47	7
47	8
47	9
47	10
47	11
47	12
47	13
47	14
47	15
47	16
47	17
47	18
47	19
47	20
47	21
47	22
47	23
47	24
47	25
47	26
47	27
47	28
47	29
47	30
47	31
47	32
47	33
47	34
47	35
47	36
47	37
47	38
47	39
47	40
48	1
48	2
48	3
48	4
48	5
48	6
48	7
48	8
48	9
48	10
48	11
48	12
48	13
48	14
48	15
48	16
48	17
48	18
48	19
48	20
48	21
48	22
48	23
48	24
48	25
48	26
48	27
48	28
48	29
48	30
48	31
48	32
48	33
48	34
48	35
48	36
48	37
48	38
48	39
48	40
49	1
49	2
49	3
49	4
49	5
49	6
49	7
49	8
49	9
49	10
49	11
49	12
49	13
49	14
49	15
49	16
49	17
49	18
49	19
49	20
49	21
49	22
49	23
49	24
49	25
49	26
49	27
49	28
49	29
49	30
49	31
49	32
49	33
49	34
49	35
49	36
49	37
49	38
49	39
49	40
50	1	MR503HG	0.165733	-0.0106574
50	2	MR503HG	0.170228	-0.0120352
[truncated: 1,878 more rows]

## Sheet: Results
Block Type	96-Well Block (0.2mL)
Calibration is expired	No
Well	Well Position	Sample Name	Target Name	Task	Reporter	Quencher	RQ	CT	Ct Mean	Ct SD	Delta Ct Mean	Delta Delta Ct	2^(-ddCT)	Automatic Ct Threshold	Ct Threshold	Automatic Baseline	Baseline Start	Baseline End	Efficiency	Tm1	Tm2	Tm3	Custom1	Custom2	Custom3	Custom4	Custom5	Custom6	HIGHSD	NOAMP	EXPFAIL	THOLDFAIL	MTP
2	A2	22CA	MR503HG	UNKNOWN	SYBR	None	1.96755	27.941	27.9406		11.704			TRUE	0.123859	TRUE	3	24	1	81.9177									N	N	N	N	N
3	A3	22CA	GAPDH	UNKNOWN	SYBR	None		16.237	16.2366			-0.976402	1.96755	TRUE	0.127476	TRUE	3	11	1	83.2976									N	N	N	N	N
4	A4	22N	MR503HG	UNKNOWN	SYBR	None	1	29.147	29.1473		12.6804			TRUE	0.123859	TRUE	3	25	1	82.0163									N	N	N	N	N
5	A5	22N	GAPDH	UNKNOWN	SYBR	None		16.467	16.4669					TRUE	0.127476	TRUE	3	12	1	83.3962									N	N	N	N	N
14	B2	25CA	MR503HG	UNKNOWN	SYBR	None	1.93395	26.215	26.2148		11.7288			TRUE	0.123859	TRUE	3	22	1	82.0163									N	N	N	N	N
15	B3	25CA	GAPDH	UNKNOWN	SYBR	None		14.486	14.4859			1.72202	0.303123	TRUE	0.127476	TRUE	3	10	1	83.2976									N	N	N	N	N
16	B4	25N	MR503HG	UNKNOWN	SYBR	None	6.3801	26.97	26.9697		10.0068			TRUE	0.123859	TRUE	3	22	1	82.1148									N	N	N	N	N
17	B5	25N	GAPDH	UNKNOWN	SYBR	None		16.963	16.9629					TRUE	0.127476	TRUE	3	13	1	83.3962									N	N	N	N	N
26	C2	26CA	MR503HG	UNKNOWN	SYBR	None	28.3284	26.243	26.2429		7.85621			TRUE	0.123859	TRUE	3	22	1	82.0163	73.7365								N	N	N	N	Y
27	C3	26CA	GAPDH	UNKNOWN	SYBR	None		18.387	18.3867			-5.28697	39.0425	TRUE	0.127476	TRUE	3	14	1	83.3962	73.0465								N	N	N	N	Y
28	C4	26N	MR503HG	UNKNOWN	SYBR	None	0.725578	29.953	29.9527		13.1432			TRUE	0.123859	TRUE	3	25	1	82.0163									N	N	N	N	N
29	C5	26N	GAPDH	UNKNOWN	SYBR	None		16.81	16.8095					TRUE	0.127476	TRUE	3	12	1	83.3962									N	N	N	N	N
38	D2	28CA	MR503HG	UNKNOWN	SYBR	None	5.77774	26.63	26.6304		10.1499			TRUE	0.123859	TRUE	3	22	1	82.1148									N	N	N	N	N
39	D3	28CA	GAPDH	UNKNOWN	SYBR	None		16.481	16.4805			-1.48541	2.79997	TRUE	0.127476	TRUE	3	12	1	83.4948									N	N	N	N	N
40	D4	28N	MR503HG	UNKNOWN	SYBR	None	2.0635	29.016	29.0161		11.6353			TRUE	0.123859	TRUE	3	24	1	82.2134									N	N	N	N	N
41	D5	28N	GAPDH	UNKNOWN	SYBR	None		17.381	17.3808					TRUE	0.127476	TRUE	3	13	1	83.4948									N	N	N	N	N
50	E2	31CA	MR503HG	UNKNOWN	SYBR	None	1.79618	27.532	27.5317		11.8355			TRUE	0.123859	TRUE	3	23	1	82.1148									N	N	N	N	N
51	E3	31CA	GAPDH	UNKNOWN	SYBR	None		15.696	15.6962			-0.491568	1.40597	TRUE	0.127476	TRUE	3	11	1	83.4948									N	N	N	N	N
52	E4	31N	MR503HG	UNKNOWN	SYBR	None	1.27753	29.532	29.5319		12.327			TRUE	0.123859	TRUE	3	25	1	82.2134									N	N	N	N	N
53	E5	31N	GAPDH	UNKNOWN	SYBR	None		17.205	17.2049					TRUE	0.127476	TRUE	3	13	1	83.4948									N	N	N	N	N
62	F2	33CA	MR503HG	UNKNOWN	SYBR	None	2.34424	27.983	27.9826		11.4513			TRUE	0.123859	TRUE	3	23	1	82.1148									N	N	N	N	N
63	F3	33CA	GAPDH	UNKNOWN	SYBR	None		16.531	16.5314			-1.44617	2.72483	TRUE	0.127476	TRUE	3	12	1	83.4948									N	N	N	N	N
64	F4	33N	MR503HG	UNKNOWN	SYBR	None	0.860326	30.521	30.521		12.8974			TRUE	0.123859	TRUE	3	26	1	82.1148									N	N	N	N	N
65	F5	33N	GAPDH	UNKNOWN	SYBR	None		17.624	17.6235					TRUE	0.127476	TRUE	3	13	1	83.3962									N	N	N	N	N
74	G2	37CA	MR503HG	UNKNOWN	SYBR	None	4.58207	27.771	27.7706		10.4844			TRUE	0.123859	TRUE	3	23	1	81.9177									N	N	N	N	N
75	G3	37CA	GAPDH	UNKNOWN	SYBR	None		17.286	17.2862			-1.4362	2.70608	TRUE	0.127476	TRUE	3	13	1	83.3962									N	N	N	N	N
76	G4	37N	MR503HG	UNKNOWN	SYBR	None	1.69325	28.776	28.7762		11.9206			TRUE	0.123859	TRUE	3	24	1	82.1148									N	N	N	N	N
77	G5	37N	GAPDH	UNKNOWN	SYBR	None		16.856	16.8556					TRUE	0.127476	TRUE	3	12	1	83.3962									N	N	N	N	N
86	H2	38CA	MR503HG	UNKNOWN	SYBR	None	2.73529	27.525	27.5252		11.2287			TRUE	0.123859	TRUE	3	23	1	82.0163	73.9337								N	N	N	N	Y
87	H3	38CA	GAPDH	UNKNOWN	SYBR	None		16.296	16.2965			2.30602	0.202218	TRUE	0.127476	TRUE	3	12	1	83.2976									N	N	N	N	N
88	H4	38N	MR503HG	UNKNOWN	SYBR	None	13.5264	25.986	25.9863		8.92268			TRUE	0.123859	TRUE	3	21	1	82.0163									N	N	N	N	N
89	H5	38N	GAPDH	UNKNOWN	SYBR	None		17.064	17.0636					TRUE	0.127476	TRUE	3	12	1	83.3962									N	N	N	N	N
Analysis Type	Singleplex
Endogenous Control	GAPDH
RQ Min/Max Confidence Level	95.0
Reference Sample	22N
18	B6	2CA	TRP2	UNKNOWN	SYBR	None		30.999	31.782	1.10781				TRUE	0.0400934	TRUE	3	28	1	85.3676	75.3136								Y	N	N	N	Y
19	B7	2N	TRP2	UNKNOWN	SYBR	None		30.733	31.2241	0.695017				TRUE	0.0400934	TRUE	3	27	1	85.3676									Y	N	N	N	N
30	C6	2CA	MAF	UNKNOWN	SYBR	None		25.484	25.6122	0.181979				TRUE	0.0502839	TRUE	3	22	1	89.3103									N	N	N	N	N
31	C7	2N	MAF	UNKNOWN	SYBR	None		29.278	29.2655	0.0181724				TRUE	0.0502839	TRUE	3	26	1	89.3103									N	N	N	N	N
42	D6	2CA	MAF	UNKNOWN	SYBR	None		25.741	25.6122	0.181979				TRUE	0.0502839	TRUE	3	22	1	89.4089									N	N	N	N	N
43	D7	2N	MAF	UNKNOWN	SYBR	None		29.253	29.2655	0.0181724				TRUE	0.0502839	TRUE	3	26	1	89.3103									N	N	N	N	N
54	E6	2CA	EL-AS	UNKNOWN	SYBR	None		35.384	35.3835					TRUE	0.0424928	TRUE	3	32	1	89.1132	76.6936	80.1435							N	N	N	N	Y
55	E7	2N	EL-AS	UNKNOWN	SYBR	None		Undetermined						TRUE	0.0424928	TRUE	3	39	1	80.1435	87.9304	74.7222							N	Y	Y	N	Y
66	F6	2CA	RP11-LOC	UNKNOWN	SYBR	None		Undetermined	34.4026	1.28636				TRUE	0.04	TRUE	3	39	1	80.0449									N	Y	Y	Y	N
67	F7	2N	RP11-LOC	UNKNOWN	SYBR	None		37.608	37.287	0.453732				TRUE	0.04	TRUE	3	34	1	77.3836									N	N	N	Y	N
78	G6	2CA	RP11-LOC	UNKNOWN	SYBR	None		34.557	34.4026	1.28636				TRUE	0.04	TRUE	3	31	1	80.242									Y	N	N	Y	N
79	G7	2N	RP11-LOC	UNKNOWN	SYBR	None		36.966	37.287	0.453732				TRUE	0.04	TRUE	3	34	1	80.3406									N	N	N	Y	N
90	H6	2CA	RP11-LOC	UNKNOWN	SYBR	None		33.046	34.4026	1.28636				TRUE	0.04	TRUE	3	30	1	80.3406									Y	N	N	Y	N
91	H7	2CA	RP11-LOC	UNKNOWN	SYBR	None		35.605	34.4026	1.28636				TRUE	0.04	TRUE	3	32	1	85.1704	77.5807								Y	N	N	Y	Y
6	A6	2CA	TRP2	UNKNOWN	SYBR	None		32.565	31.782	1.10781				TRUE	0.0400934	TRUE	3	29	1	90.3946	74.6236								Y	N	N	N	Y
7	A7	2N	TRP2	UNKNOWN	SYBR	None		31.716	31.2241	0.695017				TRUE	0.0400934	TRUE	3	28	1	90.3946									Y	N	N	N	N
