# Supplementary material for: Transcriptome profiling and co-expression network analysis of lncRNAs and mRNAs in colorectal cancer by RNA sequencing
Source: BMC Cancer. 2022 Jul 16;22:780. doi: 10.1186/s12885-022-09878-6 (PMC9288709; doi:10.1186/s12885-022-09878-6)
Supplement: Supplementary file 1 — Additional file 1. RT-qPCR result s of lncRNAs and mRNAs. [file 12885_2022_9878_MOESM1_ESM.zip › íúsupplementary qPCR raw data/SLCO4A1-AS1, FAM83H-AS1/2016-07-22SLCO-AS╝░FAM1-201.xls]

## Sheet: Sample Setup
Block Type	96-Well Block (0.2mL)
Calibration is expired	No
Calibration performed on	2013-06-19 17:08:17 PM CST
Calibration Background is expired	No
Calibration Background performed on	2016-04-21 14:54:21 PM CST
Calibration CY5 is expired	Yes
Calibration CY5 performed on	2015-04-24 21:34:58 PM CST
Calibration FAM is expired	No
Calibration FAM performed on	2016-04-21 15:19:57 PM CST
Calibration MELTDOCTOR is expired	Yes
Calibration MELTDOCTOR performed on	2013-06-19 17:08:16 PM CST
Calibration NED is expired	No
Calibration NED performed on	2016-04-21 15:45:46 PM CST
Calibration ROI is expired	No
Calibration ROI performed on	2016-04-21 14:45:24 PM CST
Calibration ROX is expired	No
Calibration ROX performed on	2016-04-21 15:37:01 PM CST
Calibration SYBR is expired	No
Calibration SYBR performed on	2016-04-21 15:54:32 PM CST
Calibration TAMRA is expired	No
Calibration TAMRA performed on	2016-04-21 15:11:48 PM CST
Calibration Uniformity is expired	No
Calibration Uniformity performed on	2016-04-21 15:02:46 PM CST
Calibration VIC is expired	No
Calibration VIC performed on	2016-04-21 15:28:24 PM CST
Chemistry	SYBR_GREEN
Experiment File Name	D:\Documents and Settings\INSTR-ADMIN\Desktop\TOUJING\Gdd Lnc\2016-07-22chongkuo.eds
Experiment Name	2016-07-22chongkuo
Experiment Run End Time	2016-07-22 13:19:40 PM CST
Experiment Type	Comparative Cт (ΔΔCт)
Instrument Name	278990028
Instrument Serial Number	278990028
Instrument Type	ViiA 7
Passive Reference	ROX
Quantification Cycle Method	Ct
Signal Smoothing On	false
Stage/ Cycle where Analysis is performed	Stage 2, Step 2
Well	Well Position	Sample Name	Sample Color	Biogroup Name	Biogroup Color	Target Name	Target Color	Task	Reporter	Quencher	Quantity	Comments
1	A1
2	A2	45CA	RGB(176,23,31)			SLCO-AS	RGB(0,0,255)	UNKNOWN	SYBR	None
3	A3	45CA	RGB(176,23,31)			GAPDH	RGB(176,23,31)	UNKNOWN	SYBR	None
4	A4	45N	RGB(0,245,255)			SLCO-AS	RGB(0,0,255)	UNKNOWN	SYBR	None
5	A5	45N	RGB(0,245,255)			GAPDH	RGB(176,23,31)	UNKNOWN	SYBR	None
6	A6	45CA	RGB(176,23,31)			FAM01-201-1	RGB(0,139,69)	UNKNOWN	SYBR	None
7	A7	45N	RGB(0,245,255)			FAM01-201-1	RGB(0,139,69)	UNKNOWN	SYBR	None
8	A8
9	A9
10	A10
11	A11
12	A12
13	B1
14	B2	21CA	RGB(0,0,255)			SLCO-AS	RGB(0,0,255)	UNKNOWN	SYBR	None
15	B3	21CA	RGB(0,0,255)			GAPDH	RGB(176,23,31)	UNKNOWN	SYBR	None
16	B4	21N	RGB(238,220,130)			SLCO-AS	RGB(0,0,255)	UNKNOWN	SYBR	None
17	B5	21N	RGB(238,220,130)			GAPDH	RGB(176,23,31)	UNKNOWN	SYBR	None
18	B6	21CA	RGB(0,0,255)			FAM01-201-1	RGB(0,139,69)	UNKNOWN	SYBR	None
19	B7	21N	RGB(238,220,130)			FAM01-201-1	RGB(0,139,69)	UNKNOWN	SYBR	None
20	B8
21	B9
22	B10
23	B11
24	B12
25	C1
26	C2	18CA	RGB(0,139,69)			SLCO-AS	RGB(0,0,255)	UNKNOWN	SYBR	None
27	C3	18CA	RGB(0,139,69)			GAPDH	RGB(176,23,31)	UNKNOWN	SYBR	None
28	C4	18N	RGB(255,127,0)			SLCO-AS	RGB(0,0,255)	UNKNOWN	SYBR	None
29	C5	18N	RGB(255,127,0)			GAPDH	RGB(176,23,31)	UNKNOWN	SYBR	None
30	C6	18CA	RGB(0,139,69)			FAM01-201-1	RGB(0,139,69)	UNKNOWN	SYBR	None
31	C7	18N	RGB(255,127,0)			FAM01-201-1	RGB(0,139,69)	UNKNOWN	SYBR	None
32	C8
33	C9
34	C10
35	C11
36	C12
37	D1
38	D2	19CA	RGB(238,238,0)			SLCO-AS	RGB(0,0,255)	UNKNOWN	SYBR	None
39	D3	19CA	RGB(238,238,0)			GAPDH	RGB(176,23,31)	UNKNOWN	SYBR	None
40	D4	19N	RGB(142,142,56)			SLCO-AS	RGB(0,0,255)	UNKNOWN	SYBR	None
41	D5	19N	RGB(142,142,56)			GAPDH	RGB(176,23,31)	UNKNOWN	SYBR	None
42	D6	19CA	RGB(238,238,0)			FAM01-201-1	RGB(0,139,69)	UNKNOWN	SYBR	None
43	D7	19N	RGB(142,142,56)			FAM01-201-1	RGB(0,139,69)	UNKNOWN	SYBR	None
44	D8
45	D9
46	D10
47	D11
48	D12
49	E1
50	E2	30CA	RGB(139,137,112)			SLCO-AS	RGB(0,0,255)	UNKNOWN	SYBR	None
51	E3	30CA	RGB(139,137,112)			GAPDH	RGB(176,23,31)	UNKNOWN	SYBR	None
52	E4	30N	RGB(238,44,44)			SLCO-AS	RGB(0,0,255)	UNKNOWN	SYBR	None
53	E5	30N	RGB(238,44,44)			GAPDH	RGB(176,23,31)	UNKNOWN	SYBR	None
54	E6	30CA	RGB(139,137,112)			FAM01-201-1	RGB(0,139,69)	UNKNOWN	SYBR	None
55	E7	30N	RGB(238,44,44)			FAM01-201-1	RGB(0,139,69)	UNKNOWN	SYBR	None
56	E8
57	E9
58	E10
59	E11
60	E12
61	F1
62	F2	35CA	RGB(238,121,66)			SLCO-AS	RGB(0,0,255)	UNKNOWN	SYBR	None
63	F3	35CA	RGB(238,121,66)			GAPDH	RGB(176,23,31)	UNKNOWN	SYBR	None
64	F4	35N	RGB(51,161,201)			SLCO-AS	RGB(0,0,255)	UNKNOWN	SYBR	None
65	F5	35N	RGB(51,161,201)			GAPDH	RGB(176,23,31)	UNKNOWN	SYBR	None
66	F6	35CA	RGB(238,121,66)			FAM01-201-1	RGB(0,139,69)	UNKNOWN	SYBR	None
67	F7	35N	RGB(51,161,201)			FAM01-201-1	RGB(0,139,69)	UNKNOWN	SYBR	None
68	F8
69	F9
70	F10
71	F11
72	F12
73	G1
74	G2	51CA	RGB(142,56,142)			SLCO-AS	RGB(0,0,255)	UNKNOWN	SYBR	None
75	G3	51CA	RGB(142,56,142)			GAPDH	RGB(176,23,31)	UNKNOWN	SYBR	None
76	G4	51N	RGB(238,18,137)			SLCO-AS	RGB(0,0,255)	UNKNOWN	SYBR	None
77	G5	51N	RGB(238,18,137)			GAPDH	RGB(176,23,31)	UNKNOWN	SYBR	None
78	G6	51CA	RGB(142,56,142)			FAM01-201-1	RGB(0,139,69)	UNKNOWN	SYBR	None
79	G7	51N	RGB(238,18,137)			FAM01-201-1	RGB(0,139,69)	UNKNOWN	SYBR	None
80	G8
81	G9
82	G10
83	G11
84	G12
85	H1
86	H2	1CA	RGB(198,113,113)			SLCO-AS	RGB(0,0,255)	UNKNOWN	SYBR	None
87	H3	1CA	RGB(198,113,113)			GAPDH	RGB(176,23,31)	UNKNOWN	SYBR	None
88	H4	1N	RGB(176,23,31)			SLCO-AS	RGB(0,0,255)	UNKNOWN	SYBR	None
89	H5	1N	RGB(176,23,31)			GAPDH	RGB(176,23,31)	UNKNOWN	SYBR	None
90	H6	1CA	RGB(198,113,113)			FAM01-201-1	RGB(0,139,69)	UNKNOWN	SYBR	None
91	H7	1N	RGB(176,23,31)			FAM01-201-1	RGB(0,139,69)	UNKNOWN	SYBR	None
92	H8
93	H9
94	H10
95	H11
96	H12

## Sheet: Amplification Data
Block Type	96-Well Block (0.2mL)
Calibration is expired	No
Calibration performed on	2013-06-19 17:08:17 PM CST
Calibration Background is expired	No
Calibration Background performed on	2016-04-21 14:54:21 PM CST
Calibration CY5 is expired	Yes
Calibration CY5 performed on	2015-04-24 21:34:58 PM CST
Calibration FAM is expired	No
Calibration FAM performed on	2016-04-21 15:19:57 PM CST
Calibration MELTDOCTOR is expired	Yes
Calibration MELTDOCTOR performed on	2013-06-19 17:08:16 PM CST
Calibration NED is expired	No
Calibration NED performed on	2016-04-21 15:45:46 PM CST
Calibration ROI is expired	No
Calibration ROI performed on	2016-04-21 14:45:24 PM CST
Calibration ROX is expired	No
Calibration ROX performed on	2016-04-21 15:37:01 PM CST
Calibration SYBR is expired	No
Calibration SYBR performed on	2016-04-21 15:54:32 PM CST
Calibration TAMRA is expired	No
Calibration TAMRA performed on	2016-04-21 15:11:48 PM CST
Calibration Uniformity is expired	No
Calibration Uniformity performed on	2016-04-21 15:02:46 PM CST
Calibration VIC is expired	No
Calibration VIC performed on	2016-04-21 15:28:24 PM CST
Chemistry	SYBR_GREEN
Experiment File Name	D:\Documents and Settings\INSTR-ADMIN\Desktop\TOUJING\Gdd Lnc\2016-07-22chongkuo.eds
Experiment Name	2016-07-22chongkuo
Experiment Run End Time	2016-07-22 13:19:40 PM CST
Experiment Type	Comparative Cт (ΔΔCт)
Instrument Name	278990028
Instrument Serial Number	278990028
Instrument Type	ViiA 7
Passive Reference	ROX
Quantification Cycle Method	Ct
Signal Smoothing On	false
Stage/ Cycle where Analysis is performed	Stage 2, Step 2
Well	Cycle	Target Name	Rn	Delta Rn
1	1
1	2
1	3
1	4
1	5
1	6
1	7
1	8
1	9
1	10
1	11
1	12
1	13
1	14
1	15
1	16
1	17
1	18
1	19
1	20
1	21
1	22
1	23
1	24
1	25
1	26
1	27
1	28
1	29
1	30
1	31
1	32
1	33
1	34
1	35
1	36
1	37
1	38
1	39
1	40
2	1	SLCO-AS	-0.0136308	-8.98477e-05
2	2	SLCO-AS	-0.0126021	-0.000304716
2	3	SLCO-AS	-0.0109736	8.02325e-05
2	4	SLCO-AS	-0.009607	0.000203208
2	5	SLCO-AS	-0.00837872	0.000187899
2	6	SLCO-AS	-0.00712514	0.000197884
2	7	SLCO-AS	-0.00578514	0.000294287
2	8	SLCO-AS	-0.00430299	0.000532843
2	9	SLCO-AS	-0.00325444	0.000337793
2	10	SLCO-AS	-0.00206791	0.00028073
2	11	SLCO-AS	-0.000898056	0.000206989
2	12	SLCO-AS	0.000255833	0.000117282
2	13	SLCO-AS	0.00134232	-3.9826e-05
2	14	SLCO-AS	0.00210811	-0.000517634
2	15	SLCO-AS	0.0031959	-0.000673432
2	16	SLCO-AS	0.00434482	-0.000768109
2	17	SLCO-AS	0.00529436	-0.00106217
2	18	SLCO-AS	0.00657558	-0.00102454
2	19	SLCO-AS	0.00739805	-0.00144567
2	20	SLCO-AS	0.00875453	-0.00133279
2	21	SLCO-AS	0.0108454	-0.000485547
2	22	SLCO-AS	0.0135779	0.00100342
2	23	SLCO-AS	0.0177252	0.00390715
2	24	SLCO-AS	0.0255609	0.0104992
2	25	SLCO-AS	0.0398003	0.023495
2	26	SLCO-AS	0.0645602	0.0470113
2	27	SLCO-AS	0.103933	0.085141
2	28	SLCO-AS	0.159614	0.139578
2	29	SLCO-AS	0.225317	0.204038
2	30	SLCO-AS	0.289012	0.266488
2	31	SLCO-AS	0.340222	0.316455
2	32	SLCO-AS	0.378357	0.353347
2	33	SLCO-AS	0.404101	0.377847
2	34	SLCO-AS	0.421901	0.394403
2	35	SLCO-AS	0.435322	0.40658
2	36	SLCO-AS	0.444218	0.414233
2	37	SLCO-AS	0.451506	0.420278
2	38	SLCO-AS	0.456615	0.424143
2	39	SLCO-AS	0.460118	0.426402
2	40	SLCO-AS	0.462943	0.427984
3	1	GAPDH	0.0450167	0.00163866
3	2	GAPDH	0.0464018	0.000696128
3	3	GAPDH	0.0489372	0.000904009
3	4	GAPDH	0.0510423	0.00068156
3	5	GAPDH	0.0530276	0.000339302
3	6	GAPDH	0.0545894	-0.000426519
3	7	GAPDH	0.0566289	-0.000714537
3	8	GAPDH	0.0587106	-0.000960347
3	9	GAPDH	0.0613385	-0.000660015
3	10	GAPDH	0.0638111	-0.000515028
3	11	GAPDH	0.0658275	-0.000826207
3	12	GAPDH	0.0690048	2.36019e-05
3	13	GAPDH	0.073463	0.00215418
3	14	GAPDH	0.0802598	0.00662343
3	15	GAPDH	0.0914024	0.0154385
3	16	GAPDH	0.111845	0.033553
3	17	GAPDH	0.146762	0.066143
3	18	GAPDH	0.204144	0.121198
3	19	GAPDH	0.28872	0.203445
3	20	GAPDH	0.392968	0.305367
3	21	GAPDH	0.500558	0.410629
3	22	GAPDH	0.593312	0.501055
3	23	GAPDH	0.662847	0.568262
3	24	GAPDH	0.711863	0.614951
3	25	GAPDH	0.747118	0.647879
3	26	GAPDH	0.771597	0.67003
3	27	GAPDH	0.790336	0.686441
3	28	GAPDH	0.803728	0.697506
3	29	GAPDH	0.812967	0.704417
3	30	GAPDH	0.82085	0.709973
3	31	GAPDH	0.825321	0.712116
3	32	GAPDH	0.827988	0.712456
3	33	GAPDH	0.830732	0.712872
3	34	GAPDH	0.831683	0.711495
3	35	GAPDH	0.831487	0.708972
3	36	GAPDH	0.831321	0.706479
3	37	GAPDH	0.831653	0.704483
3	38	GAPDH	0.831322	0.701824
3	39	GAPDH	0.82984	0.698015
3	40	GAPDH	0.829057	0.694904
4	1	SLCO-AS	-0.0143786	-0.00050024
4	2	SLCO-AS	-0.0135183	-0.000744571
4	3	SLCO-AS	-0.012012	-0.000342803
4	4	SLCO-AS	-0.0106532	-8.85003e-05
4	5	SLCO-AS	-0.00939042	6.96986e-05
4	6	SLCO-AS	-0.00812925	0.000226319
4	7	SLCO-AS	-0.00724731	3.70829e-06
4	8	SLCO-AS	-0.00608964	5.68265e-05
4	9	SLCO-AS	-0.00491165	0.000130267
4	10	SLCO-AS	-0.00351214	0.000425227
4	11	SLCO-AS	-0.00255486	0.000277959
4	12	SLCO-AS	-0.00148942	0.000238849
4	13	SLCO-AS	-0.000362096	0.000261621
4	14	SLCO-AS	0.000680144	0.000199311
4	15	SLCO-AS	0.00155126	-3.4123e-05
4	16	SLCO-AS	0.00229834	-0.000391588
4	17	SLCO-AS	0.00339829	-0.000396194
4	18	SLCO-AS	0.00418879	-0.000710238
4	19	SLCO-AS	0.005208	-0.000795578
4	20	SLCO-AS	0.00634999	-0.000758141
4	21	SLCO-AS	0.0076693	-0.000543379
4	22	SLCO-AS	0.00960247	0.000285239
4	23	SLCO-AS	0.0123073	0.00188552
4	24	SLCO-AS	0.0167225	0.00519616
4	25	SLCO-AS	0.0246727	0.0120418
4	26	SLCO-AS	0.038704	0.0249686
4	27	SLCO-AS	0.0636955	0.0488555
4	28	SLCO-AS	0.104244	0.0882992
4	29	SLCO-AS	0.161958	0.144909
4	30	SLCO-AS	0.230741	0.212587
4	31	SLCO-AS	0.298471	0.279212
4	32	SLCO-AS	0.354519	0.334156
4	33	SLCO-AS	0.395979	0.374512
4	34	SLCO-AS	0.425327	0.402755
4	35	SLCO-AS	0.44587	0.422193
4	36	SLCO-AS	0.460264	0.435483
4	37	SLCO-AS	0.47063	0.444744
4	38	SLCO-AS	0.47852	0.45153
4	39	SLCO-AS	0.484161	0.456067
4	40	SLCO-AS	0.488055	0.458855
5	1	GAPDH	0.0243017	0.00125899
5	2	GAPDH	0.0257172	0.000273884
5	3	GAPDH	0.0284691	0.000625196
5	4	GAPDH	0.030877	0.000632591
5	5	GAPDH	0.0331571	0.00051215
5	6	GAPDH	0.0352305	0.000185003
5	7	GAPDH	0.0371633	-0.000282778
5	8	GAPDH	0.0389703	-0.00087638
5	9	GAPDH	0.0410485	-0.00119867
5	10	GAPDH	0.0431213	-0.00152645
5	11	GAPDH	0.0461311	-0.000917208
5	12	GAPDH	0.0493984	-5.04858e-05
5	13	GAPDH	0.0547465	0.00289703
5	14	GAPDH	0.0629196	0.00866956
5	15	GAPDH	0.0772789	0.0206284
5	16	GAPDH	0.10191	0.042859
5	17	GAPDH	0.143759	0.0823074
5	18	GAPDH	0.208522	0.14467
5	19	GAPDH	0.294701	0.228448
5	20	GAPDH	0.389032	0.320379
5	21	GAPDH	0.476321	0.405267
5	22	GAPDH	0.545734	0.47228
5	23	GAPDH	0.595065	0.51921
5	24	GAPDH	0.62963	0.551374
5	25	GAPDH	0.654272	0.573615
5	26	GAPDH	0.671802	0.588745
5	27	GAPDH	0.68493	0.599473
5	28	GAPDH	0.694505	0.606647
5	29	GAPDH	0.702093	0.611835
5	30	GAPDH	0.706822	0.614163
5	31	GAPDH	0.710197	0.615137
5	32	GAPDH	0.712098	0.614638
5	33	GAPDH	0.713393	0.613532
5	34	GAPDH	0.713939	0.611678
5	35	GAPDH	0.713669	0.609007
5	36	GAPDH	0.713155	0.606092
5	37	GAPDH	0.712838	0.603375
5	38	GAPDH	0.712731	0.600867
5	39	GAPDH	0.712834	0.59857
5	40	GAPDH	0.71219	0.595525
6	1	FAM01-201-1	0.0261099	-0.00119313
6	2	FAM01-201-1	0.0275439	-0.00149747
6	3	FAM01-201-1	0.0301685	-0.000611168
6	4	FAM01-201-1	0.0322689	-0.000249174
6	5	FAM01-201-1	0.0343243	6.79489e-05
6	6	FAM01-201-1	0.0365135	0.000518817
6	7	FAM01-201-1	0.0380801	0.000347041
6	8	FAM01-201-1	0.0401801	0.000708729
6	9	FAM01-201-1	0.0415929	0.000383192
6	10	FAM01-201-1	0.0430716	0.000123614
6	11	FAM01-201-1	0.0448065	0.000120168
6	12	FAM01-201-1	0.0464393	1.46158e-05
6	13	FAM01-201-1	0.0480614	-0.000101632
6	14	FAM01-201-1	0.0497056	-0.000195754
6	15	FAM01-201-1	0.0514026	-0.000237127
6	16	FAM01-201-1	0.0530081	-0.000369904
6	17	FAM01-201-1	0.0545193	-0.000597075
6	18	FAM01-201-1	0.0561286	-0.000726071
6	19	FAM01-201-1	0.0576297	-0.000963319
6	20	FAM01-201-1	0.0594433	-0.000888087
6	21	FAM01-201-1	0.062566	0.000496272
6	22	FAM01-201-1	0.0659669	0.00215891
6	23	FAM01-201-1	0.0723234	0.00677708
6	24	FAM01-201-1	0.083371	0.0160864
6	25	FAM01-201-1	0.104077	0.0350536
6	26	FAM01-201-1	0.139126	0.0683646
6	27	FAM01-201-1	0.195111	0.122612
6	28	FAM01-201-1	0.274631	0.200393
6	29	FAM01-201-1	0.370698	0.294722
6	30	FAM01-201-1	0.468514	0.3908
6	31	FAM01-201-1	0.554128	0.474675
6	32	FAM01-201-1	0.622322	0.541131
6	33	FAM01-201-1	0.673307	0.590377
6	34	FAM01-201-1	0.711811	0.627143
6	35	FAM01-201-1	0.740923	0.654517
6	36	FAM01-201-1	0.762743	0.674598
6	37	FAM01-201-1	0.778693	0.68881
6	38	FAM01-201-1	0.791138	0.699516
6	39	FAM01-201-1	0.798676	0.705317
6	40	FAM01-201-1	0.802233	0.707135
7	1	FAM01-201-1	0.0164284	-0.00118174
7	2	FAM01-201-1	0.0180055	-0.00141632
7	3	FAM01-201-1	0.0205487	-0.000684748
7	4	FAM01-201-1	0.0223678	-0.000677325
7	5	FAM01-201-1	0.0243398	-0.000516911
7	6	FAM01-201-1	0.0266296	-3.87913e-05
7	7	FAM01-201-1	0.0286388	0.000158793
7	8	FAM01-201-1	0.0304283	0.000136633
7	9	FAM01-201-1	0.032711	0.000607786
7	10	FAM01-201-1	0.0347047	0.000789853
7	11	FAM01-201-1	0.0364589	0.000732391
7	12	FAM01-201-1	0.0379217	0.000383552
7	13	FAM01-201-1	0.0397983	0.000448466
7	14	FAM01-201-1	0.0415965	0.000435056
7	15	FAM01-201-1	0.0433556	0.000382572
7	16	FAM01-201-1	0.0447449	-3.97524e-05
7	17	FAM01-201-1	0.046287	-0.000309302
7	18	FAM01-201-1	0.0477691	-0.000638818
7	19	FAM01-201-1	0.0494055	-0.000814133
7	20	FAM01-201-1	0.0511904	-0.000840831
7	21	FAM01-201-1	0.0531567	-0.000686123
7	22	FAM01-201-1	0.0568261	0.00117163
7	23	FAM01-201-1	0.0631892	0.00572312
7	24	FAM01-201-1	0.0727787	0.013501
7	25	FAM01-201-1	0.0909422	0.0298528
7	26	FAM01-201-1	0.123175	0.0602735
7	27	FAM01-201-1	0.175182	0.11047
7	28	FAM01-201-1	0.25051	0.183986
7	29	FAM01-201-1	0.345022	0.276686
7	30	FAM01-201-1	0.442832	0.372684
7	31	FAM01-201-1	0.529985	0.458026
7	32	FAM01-201-1	0.600406	0.526635
7	33	FAM01-201-1	0.653399	0.577817
7	34	FAM01-201-1	0.693316	0.615921
7	35	FAM01-201-1	0.721717	0.642511
7	36	FAM01-201-1	0.744562	0.663545
7	37	FAM01-201-1	0.762393	0.679564
7	38	FAM01-201-1	0.774294	0.689653
7	39	FAM01-201-1	0.783295	0.696843
7	40	FAM01-201-1	0.790764	0.7025
8	1
8	2
8	3
8	4
8	5
8	6
8	7
8	8
8	9
8	10
8	11
8	12
8	13
8	14
8	15
8	16
8	17
8	18
8	19
8	20
8	21
8	22
8	23
8	24
8	25
8	26
8	27
8	28
8	29
8	30
8	31
8	32
8	33
8	34
8	35
8	36
8	37
8	38
8	39
8	40
9	1
9	2
9	3
9	4
9	5
9	6
9	7
9	8
9	9
9	10
9	11
9	12
9	13
9	14
9	15
9	16
9	17
9	18
9	19
9	20
9	21
9	22
9	23
9	24
9	25
9	26
9	27
9	28
9	29
9	30
9	31
9	32
9	33
9	34
9	35
9	36
9	37
9	38
9	39
9	40
10	1
10	2
10	3
10	4
10	5
10	6
10	7
10	8
10	9
10	10
10	11
10	12
10	13
10	14
10	15
10	16
10	17
10	18
10	19
10	20
10	21
10	22
10	23
10	24
10	25
10	26
10	27
10	28
10	29
10	30
10	31
10	32
10	33
10	34
10	35
10	36
10	37
10	38
10	39
10	40
11	1
11	2
11	3
11	4
11	5
11	6
11	7
11	8
11	9
11	10
11	11
11	12
11	13
11	14
11	15
11	16
11	17
11	18
11	19
11	20
11	21
11	22
11	23
11	24
11	25
11	26
11	27
11	28
11	29
11	30
11	31
11	32
11	33
11	34
11	35
11	36
11	37
11	38
11	39
11	40
12	1
12	2
12	3
12	4
12	5
12	6
12	7
12	8
12	9
12	10
12	11
12	12
12	13
12	14
12	15
12	16
12	17
12	18
12	19
12	20
12	21
12	22
12	23
12	24
12	25
12	26
12	27
12	28
12	29
12	30
12	31
12	32
12	33
12	34
12	35
12	36
12	37
12	38
12	39
12	40
13	1
13	2
13	3
13	4
13	5
13	6
13	7
13	8
13	9
13	10
13	11
13	12
13	13
13	14
13	15
13	16
13	17
13	18
13	19
13	20
13	21
13	22
13	23
13	24
13	25
13	26
13	27
13	28
13	29
13	30
13	31
13	32
13	33
13	34
13	35
13	36
13	37
13	38
13	39
13	40
14	1	SLCO-AS	0.0110537	-0.0033204
14	2	SLCO-AS	0.0130351	-0.00331812
14	3	SLCO-AS	0.0165306	-0.00180164
14	4	SLCO-AS	0.0194858	-0.000825421
14	5	SLCO-AS	0.0221838	-0.000106417
14	6	SLCO-AS	0.0247578	0.000488546
14	7	SLCO-AS	0.0269343	0.000686002
14	8	SLCO-AS	0.0291843	0.000956924
14	9	SLCO-AS	0.0311108	0.000904413
14	10	SLCO-AS	0.0332111	0.00102568
14	11	SLCO-AS	0.0349908	0.000826345
14	12	SLCO-AS	0.0366856	0.000542168
14	13	SLCO-AS	0.0383458	0.000223322
14	14	SLCO-AS	0.0403797	0.00027818
14	15	SLCO-AS	0.0418059	-0.000274666
14	16	SLCO-AS	0.0436181	-0.000441493
14	17	SLCO-AS	0.0452692	-0.000769402
14	18	SLCO-AS	0.0467971	-0.00122057
14	19	SLCO-AS	0.0487597	-0.00123698
14	20	SLCO-AS	0.0508914	-0.00108427
14	21	SLCO-AS	0.0527832	-0.00117151
14	22	SLCO-AS	0.0558682	-6.55447e-05
14	23	SLCO-AS	0.0609791	0.00306634
14	24	SLCO-AS	0.0691887	0.00929687
14	25	SLCO-AS	0.0832641	0.0213933
14	26	SLCO-AS	0.106641	0.0427916
14	27	SLCO-AS	0.1426	0.0767709
14	28	SLCO-AS	0.190403	0.122595
14	29	SLCO-AS	0.243519	0.173732
14	30	SLCO-AS	0.292255	0.220489
14	31	SLCO-AS	0.330572	0.256827
14	32	SLCO-AS	0.358348	0.282624
14	33	SLCO-AS	0.378031	0.300328
14	34	SLCO-AS	0.391461	0.311779
14	35	SLCO-AS	0.401118	0.319457
14	36	SLCO-AS	0.409008	0.325368
14	37	SLCO-AS	0.415075	0.329455
14	38	SLCO-AS	0.419308	0.331709
14	39	SLCO-AS	0.423004	0.333426
14	40	SLCO-AS	0.425537	0.33398
15	1	GAPDH	0.0775968	-0.000551583
15	2	GAPDH	0.0804006	-0.00161802
15	3	GAPDH	0.0855486	-0.000340408
15	4	GAPDH	0.0898547	9.53975e-05
15	5	GAPDH	0.0939144	0.000284827
15	6	GAPDH	0.0981103	0.000610319
15	7	GAPDH	0.101187	-0.000183572
15	8	GAPDH	0.10507	-0.0001702
15	9	GAPDH	0.108637	-0.000474201
15	10	GAPDH	0.112469	-0.000511783
15	11	GAPDH	0.117541	0.000689621
15	12	GAPDH	0.125119	0.00439757
15	13	GAPDH	0.136452	0.0118595
15	14	GAPDH	0.15507	0.0266071
15	15	GAPDH	0.187681	0.0553482
15	16	GAPDH	0.238981	0.102778
15	17	GAPDH	0.31296	0.172887
15	18	GAPDH	0.403695	0.259751
15	19	GAPDH	0.496275	0.348461
15	20	GAPDH	0.576912	0.425227
15	21	GAPDH	0.637969	0.482414
15	22	GAPDH	0.682246	0.522821
15	23	GAPDH	0.714297	0.551001
15	24	GAPDH	0.737275	0.570109
15	25	GAPDH	0.754136	0.5831
15	26	GAPDH	0.767628	0.592722
15	27	GAPDH	0.777101	0.598324
15	28	GAPDH	0.783885	0.601238
15	29	GAPDH	0.788869	0.602352
15	30	GAPDH	0.792133	0.601746
15	31	GAPDH	0.79306	0.598803
15	32	GAPDH	0.79299	0.594862
15	33	GAPDH	0.794336	0.592337
15	34	GAPDH	0.795154	0.589285
15	35	GAPDH	0.794707	0.584968
15	36	GAPDH	0.794794	0.581185
15	37	GAPDH	0.79447	0.57699
15	38	GAPDH	0.794361	0.573011
15	39	GAPDH	0.794439	0.569219
15	40	GAPDH	0.793968	0.564878
16	1	SLCO-AS	-0.00641502	-0.00163987
16	2	SLCO-AS	-0.00556894	-0.00189249
16	3	SLCO-AS	-0.00339329	-0.000815537
16	4	SLCO-AS	-0.0017024	-0.000223337
16	5	SLCO-AS	-0.000224209	0.000156155
16	6	SLCO-AS	0.00108175	0.000363416
16	7	SLCO-AS	0.00232554	0.00050851
16	8	SLCO-AS	0.00345618	0.000540455
16	9	SLCO-AS	0.00457392	0.000559501
16	10	SLCO-AS	0.005588	0.000474889
16	11	SLCO-AS	0.00654456	0.00033275
16	12	SLCO-AS	0.00763463	0.000324127
16	13	SLCO-AS	0.00869393	0.000284731
16	14	SLCO-AS	0.00950473	-3.16816e-06
16	15	SLCO-AS	0.01027	-0.00033658
16	16	SLCO-AS	0.0113161	-0.000389171
16	17	SLCO-AS	0.0119954	-0.000808599
16	18	SLCO-AS	0.0131191	-0.000783544
16	19	SLCO-AS	0.0138893	-0.00111206
16	20	SLCO-AS	0.0150087	-0.00109138
16	21	SLCO-AS	0.015913	-0.00128574
16	22	SLCO-AS	0.0174107	-0.000886708
16	23	SLCO-AS	0.0198927	0.000496543
16	24	SLCO-AS	0.0241896	0.00369475
16	25	SLCO-AS	0.0319531	0.0103596
16	26	SLCO-AS	0.0453022	0.0226099
16	27	SLCO-AS	0.0685279	0.044737
16	28	SLCO-AS	0.106136	0.0812461
16	29	SLCO-AS	0.159333	0.133345
16	30	SLCO-AS	0.221734	0.194647
16	31	SLCO-AS	0.281964	0.253779
16	32	SLCO-AS	0.331167	0.301883
16	33	SLCO-AS	0.366861	0.336477
16	34	SLCO-AS	0.39224	0.360758
16	35	SLCO-AS	0.409392	0.376812
16	36	SLCO-AS	0.421811	0.388132
16	37	SLCO-AS	0.430703	0.395925
16	38	SLCO-AS	0.437016	0.40114
16	39	SLCO-AS	0.442588	0.405613
16	40	SLCO-AS	0.446228	0.408154
17	1	GAPDH	0.0266365	0.000542156
17	2	GAPDH	0.0283648	0.000176449
17	3	GAPDH	0.0308829	0.000600545
17	4	GAPDH	0.0330619	0.000685545
17	5	GAPDH	0.0349168	0.000446529
17	6	GAPDH	0.0367256	0.000161252
17	7	GAPDH	0.038548	-0.000110282
17	8	GAPDH	0.0398911	-0.000861202
17	9	GAPDH	0.0417757	-0.0010706
17	10	GAPDH	0.0432372	-0.00170313
17	11	GAPDH	0.0457555	-0.00127878
17	12	GAPDH	0.049169	4.06847e-05
17	13	GAPDH	0.0543117	0.00308943
17	14	GAPDH	0.0627891	0.0094728
17	15	GAPDH	0.0777599	0.0223497
17	16	GAPDH	0.105088	0.0475837
17	17	GAPDH	0.150263	0.090665
17	18	GAPDH	0.217384	0.155691
17	19	GAPDH	0.303215	0.239429
17	20	GAPDH	0.394034	0.328153
17	21	GAPDH	0.473709	0.405734
17	22	GAPDH	0.534342	0.464273
17	23	GAPDH	0.577313	0.505151
17	24	GAPDH	0.607117	0.532861
17	25	GAPDH	0.629092	0.552742
17	26	GAPDH	0.644765	0.566321
17	27	GAPDH	0.656496	0.575958
17	28	GAPDH	0.664936	0.582304
17	29	GAPDH	0.67045	0.585724
17	30	GAPDH	0.674603	0.587783
17	31	GAPDH	0.67753	0.588616
17	32	GAPDH	0.678717	0.587708
17	33	GAPDH	0.679506	0.586404
17	34	GAPDH	0.679442	0.584246
17	35	GAPDH	0.678978	0.581688
17	36	GAPDH	0.679094	0.57971
17	37	GAPDH	0.678766	0.577288
17	38	GAPDH	0.677776	0.574204
17	39	GAPDH	0.677033	0.571367
17	40	GAPDH	0.676542	0.568782
18	1	FAM01-201-1	0.0582542	-0.00414718
18	2	FAM01-201-1	0.0611083	-0.00444359
18	3	FAM01-201-1	0.0660415	-0.00266101
18	4	FAM01-201-1	0.0705677	-0.00128535
18	5	FAM01-201-1	0.0749267	-7.68641e-05
18	6	FAM01-201-1	0.0786655	0.000511409
18	7	FAM01-201-1	0.08237	0.00106534
18	8	FAM01-201-1	0.0858619	0.0014067
18	9	FAM01-201-1	0.0890208	0.0014151
18	10	FAM01-201-1	0.0917566	0.00100039
18	11	FAM01-201-1	0.0949322	0.00102544
18	12	FAM01-201-1	0.0978211	0.000763791
18	13	FAM01-201-1	0.100049	-0.000158482
18	14	FAM01-201-1	0.103093	-0.000265489
18	15	FAM01-201-1	0.106077	-0.00043187
18	16	FAM01-201-1	0.109201	-0.000458173
18	17	FAM01-201-1	0.11178	-0.00103045
18	18	FAM01-201-1	0.114724	-0.00123682
18	19	FAM01-201-1	0.119527	0.000416346
18	20	FAM01-201-1	0.126525	0.00426291
18	21	FAM01-201-1	0.137845	0.0124332
18	22	FAM01-201-1	0.156219	0.0276562
18	23	FAM01-201-1	0.187498	0.0557843
18	24	FAM01-201-1	0.23566	0.100796
18	25	FAM01-201-1	0.303717	0.165703
18	26	FAM01-201-1	0.386086	0.244921
18	27	FAM01-201-1	0.469544	0.325228
18	28	FAM01-201-1	0.543019	0.395553
18	29	FAM01-201-1	0.602732	0.452115
18	30	FAM01-201-1	0.649388	0.495621
18	31	FAM01-201-1	0.684285	0.527368
18	32	FAM01-201-1	0.711004	0.550936
18	33	FAM01-201-1	0.732643	0.569425
18	34	FAM01-201-1	0.748387	0.582018
18	35	FAM01-201-1	0.760043	0.590523
18	36	FAM01-201-1	0.769414	0.596743
18	37	FAM01-201-1	0.775541	0.599721
18	38	FAM01-201-1	0.779881	0.600909
18	39	FAM01-201-1	0.781861	0.599739
18	40	FAM01-201-1	0.782021	0.596748
19	1	FAM01-201-1	0.0282093	-0.0030343
19	2	FAM01-201-1	0.0298939	-0.00295122
19	3	FAM01-201-1	0.0331863	-0.00126033
19	4	FAM01-201-1	0.035716	-0.000332187
19	5	FAM01-201-1	0.037258	-0.000391718
19	6	FAM01-201-1	0.0391941	-5.72108e-05
19	7	FAM01-201-1	0.041325	0.000472171
19	8	FAM01-201-1	0.0431457	0.000691317
19	9	FAM01-201-1	0.0446207	0.000564805
19	10	FAM01-201-1	0.046717	0.00105954
19	11	FAM01-201-1	0.0481541	0.000895039
19	12	FAM01-201-1	0.0490966	0.000236008
19	13	FAM01-201-1	0.0504109	-5.12126e-05
19	14	FAM01-201-1	0.0517826	-0.000281027
19	15	FAM01-201-1	0.0536578	-7.44248e-06
19	16	FAM01-201-1	0.0553048	3.80311e-05
19	17	FAM01-201-1	0.0563586	-0.000509722
19	18	FAM01-201-1	0.0582352	-0.000234711
19	19	FAM01-201-1	0.0591576	-0.000913795
19	20	FAM01-201-1	0.0605459	-0.00112711
19	21	FAM01-201-1	0.0627674	-0.000507077
19	22	FAM01-201-1	0.0665927	0.00171663
19	23	FAM01-201-1	0.0730261	0.00654849
19	24	FAM01-201-1	0.0834442	0.015365
19	25	FAM01-201-1	0.102411	0.0327305
19	26	FAM01-201-1	0.134442	0.0631593
19	27	FAM01-201-1	0.18607	0.113186
19	28	FAM01-201-1	0.25952	0.185035
19	29	FAM01-201-1	0.347494	0.271407
19	30	FAM01-201-1	0.435804	0.358116
19	31	FAM01-201-1	0.512399	0.433109
19	32	FAM01-201-1	0.574338	0.493446
19	33	FAM01-201-1	0.620787	0.538294
19	34	FAM01-201-1	0.655867	0.571772
19	35	FAM01-201-1	0.682849	0.597153
19	36	FAM01-201-1	0.703098	0.6158
19	37	FAM01-201-1	0.719581	0.630682
19	38	FAM01-201-1	0.732283	0.641782
19	39	FAM01-201-1	0.741254	0.649151
19	40	FAM01-201-1	0.746391	0.652687
20	1
20	2
20	3
20	4
20	5
20	6
20	7
20	8
20	9
20	10
20	11
20	12
20	13
20	14
20	15
20	16
20	17
20	18
20	19
20	20
20	21
20	22
20	23
20	24
20	25
20	26
20	27
20	28
20	29
20	30
20	31
20	32
20	33
20	34
20	35
20	36
20	37
20	38
20	39
20	40
21	1
21	2
21	3
21	4
21	5
21	6
21	7
21	8
21	9
21	10
21	11
21	12
21	13
21	14
21	15
21	16
21	17
21	18
21	19
21	20
21	21
21	22
21	23
21	24
21	25
21	26
21	27
21	28
21	29
21	30
21	31
21	32
21	33
21	34
21	35
21	36
21	37
21	38
21	39
21	40
22	1
22	2
22	3
22	4
22	5
22	6
22	7
22	8
22	9
22	10
22	11
22	12
22	13
22	14
22	15
22	16
22	17
22	18
22	19
22	20
22	21
22	22
22	23
22	24
22	25
22	26
22	27
22	28
22	29
22	30
22	31
22	32
22	33
22	34
22	35
22	36
22	37
22	38
22	39
22	40
23	1
23	2
23	3
23	4
23	5
23	6
23	7
23	8
23	9
23	10
23	11
23	12
23	13
23	14
23	15
23	16
23	17
23	18
23	19
23	20
23	21
23	22
23	23
23	24
23	25
23	26
23	27
23	28
23	29
23	30
23	31
23	32
23	33
23	34
23	35
23	36
23	37
23	38
23	39
23	40
24	1
24	2
24	3
24	4
24	5
24	6
24	7
24	8
24	9
24	10
24	11
24	12
24	13
24	14
24	15
24	16
24	17
24	18
24	19
24	20
24	21
24	22
24	23
24	24
24	25
24	26
24	27
24	28
24	29
24	30
24	31
24	32
24	33
24	34
24	35
24	36
24	37
24	38
24	39
24	40
25	1
25	2
25	3
25	4
25	5
25	6
25	7
25	8
25	9
25	10
25	11
25	12
25	13
25	14
25	15
25	16
25	17
25	18
25	19
25	20
25	21
25	22
25	23
25	24
25	25
25	26
25	27
25	28
25	29
25	30
25	31
25	32
25	33
25	34
25	35
25	36
25	37
25	38
25	39
25	40
26	1	SLCO-AS	-0.0147279	-2.25044e-05
26	2	SLCO-AS	-0.0141693	-0.000437459
26	3	SLCO-AS	-0.012923	-0.000164755
26	4	SLCO-AS	-0.0118733	-8.86468e-05
26	5	SLCO-AS	-0.0109194	-0.000108358
26	6	SLCO-AS	-0.00968839	0.000149065
26	7	SLCO-AS	-0.00840519	0.000458673
26	8	SLCO-AS	-0.00744342	0.00044685
26	9	SLCO-AS	-0.00654006	0.000376622
26	10	SLCO-AS	-0.00554945	0.000393644
26	11	SLCO-AS	-0.00479177	0.000177742
26	12	SLCO-AS	-0.003926	6.99248e-05
26	13	SLCO-AS	-0.00297965	4.26861e-05
26	14	SLCO-AS	-0.00242851	-0.000379762
26	15	SLCO-AS	-0.00172471	-0.000649554
26	16	SLCO-AS	-0.000750358	-0.000648791
26	17	SLCO-AS	0.000149092	-0.000722929
26	18	SLCO-AS	0.000999732	-0.000845877
26	19	SLCO-AS	0.0019467	-0.000872497
26	20	SLCO-AS	0.00335496	-0.000437829
26	21	SLCO-AS	0.00512404	0.000357669
26	22	SLCO-AS	0.00818609	0.00244612
26	23	SLCO-AS	0.0138351	0.00712151
26	24	SLCO-AS	0.0240175	0.0163304
26	25	SLCO-AS	0.0420037	0.033343
26	26	SLCO-AS	0.0720616	0.0624273
26	27	SLCO-AS	0.117242	0.106634
26	28	SLCO-AS	0.174946	0.163365
26	29	SLCO-AS	0.235886	0.223331
26	30	SLCO-AS	0.288697	0.275168
26	31	SLCO-AS	0.328733	0.314231
26	32	SLCO-AS	0.357359	0.341883
26	33	SLCO-AS	0.376562	0.360113
26	34	SLCO-AS	0.389853	0.37243
26	35	SLCO-AS	0.399266	0.380869
26	36	SLCO-AS	0.406839	0.387469
26	37	SLCO-AS	0.411818	0.391474
26	38	SLCO-AS	0.415879	0.394561
26	39	SLCO-AS	0.419124	0.396833
26	40	SLCO-AS	0.421429	0.398165
27	1	GAPDH	0.0256827	0.0004839
27	2	GAPDH	0.0270144	-0.000242319
27	3	GAPDH	0.0300141	0.00069941
27	4	GAPDH	0.0318351	0.000462449
27	5	GAPDH	0.0334896	5.89289e-05
27	6	GAPDH	0.0355972	0.000108528
27	7	GAPDH	0.0373522	-0.000194372
27	8	GAPDH	0.0390034	-0.000601192
27	9	GAPDH	0.0407602	-0.000902307
27	10	GAPDH	0.0427221	-0.000998416
27	11	GAPDH	0.0449528	-0.000825678
27	12	GAPDH	0.0478772	4.07579e-05
27	13	GAPDH	0.0520463	0.00215189
27	14	GAPDH	0.0590243	0.0070719
27	15	GAPDH	0.0720642	0.0180539
27	16	GAPDH	0.09545	0.0393817
27	17	GAPDH	0.133972	0.0758457
27	18	GAPDH	0.195365	0.13518
27	19	GAPDH	0.279031	0.216789
27	20	GAPDH	0.373922	0.309622
27	21	GAPDH	0.463551	0.397193
27	22	GAPDH	0.535436	0.46702
27	23	GAPDH	0.587686	0.517212
27	24	GAPDH	0.625317	0.552785
27	25	GAPDH	0.652576	0.577986
27	26	GAPDH	0.672167	0.595519
27	27	GAPDH	0.685287	0.606582
27	28	GAPDH	0.695744	0.61498
27	29	GAPDH	0.702883	0.620061
27	30	GAPDH	0.709062	0.624182
27	31	GAPDH	0.712597	0.625659
27	32	GAPDH	0.713931	0.624935
27	33	GAPDH	0.715162	0.624108
27	34	GAPDH	0.715278	0.622166
27	35	GAPDH	0.714602	0.619432
27	36	GAPDH	0.714421	0.617193
27	37	GAPDH	0.714195	0.614909
27	38	GAPDH	0.713305	0.611962
27	39	GAPDH	0.712483	0.609082
27	40	GAPDH	0.712202	0.606742
28	1	SLCO-AS	-0.0249185	-0.000838747
28	2	SLCO-AS	-0.0241734	-0.000740049
28	3	SLCO-AS	-0.0226566	0.000130282
28	4	SLCO-AS	-0.0218084	0.000332033
28	5	SLCO-AS	-0.0215018	-7.83446e-06
28	6	SLCO-AS	-0.0208067	4.08293e-05
28	7	SLCO-AS	-0.0196689	0.000532095
28	8	SLCO-AS	-0.0188757	0.000678868
28	9	SLCO-AS	-0.0183629	0.000545227
28	10	SLCO-AS	-0.0179723	0.000289391
28	11	SLCO-AS	-0.0175043	0.000110859
28	12	SLCO-AS	-0.0170497	-8.09283e-05
28	13	SLCO-AS	-0.016612	-0.000289742
28	14	SLCO-AS	-0.0160741	-0.00039824
28	15	SLCO-AS	-0.015422	-0.000392635
28	16	SLCO-AS	-0.0149109	-0.000527943
28	17	SLCO-AS	-0.0145305	-0.000794003
28	18	SLCO-AS	-0.0141147	-0.00102471
28	19	SLCO-AS	-0.0137239	-0.00128032
28	20	SLCO-AS	-0.0132452	-0.00144808
28	21	SLCO-AS	-0.0123692	-0.00121859
28	22	SLCO-AS	-0.0110641	-0.000559944
28	23	SLCO-AS	-0.00882507	0.00103263
28	24	SLCO-AS	-0.00488049	0.00433075
28	25	SLCO-AS	0.0017874	0.0103522
28	26	SLCO-AS	0.0146066	0.0225249
28	27	SLCO-AS	0.0369195	0.0441914
28	28	SLCO-AS	0.0736952	0.0803206
28	29	SLCO-AS	0.127342	0.133321
28	30	SLCO-AS	0.192837	0.19817
28	31	SLCO-AS	0.259015	0.263701
28	32	SLCO-AS	0.314744	0.318783
28	33	SLCO-AS	0.356416	0.359809
28	34	SLCO-AS	0.385405	0.388152
28	35	SLCO-AS	0.406232	0.408333
28	36	SLCO-AS	0.42156	0.423014
28	37	SLCO-AS	0.432691	0.433498
28	38	SLCO-AS	0.440738	0.440899
28	39	SLCO-AS	0.446839	0.446353
28	40	SLCO-AS	0.451081	0.449949
29	1	GAPDH	0.0119391	0.000187657
29	2	GAPDH	0.0126764	-0.000381274
29	3	GAPDH	0.0144517	8.77367e-05
29	4	GAPDH	0.0159875	0.000317306
29	5	GAPDH	0.0173217	0.000345195
29	6	GAPDH	0.0184577	0.000174971
29	7	GAPDH	0.0196096	2.0627e-05
29	8	GAPDH	0.0202839	-0.000611421
29	9	GAPDH	0.0213735	-0.000828032
29	10	GAPDH	0.0226019	-0.000905916
29	11	GAPDH	0.0246583	-0.000155794
29	12	GAPDH	0.0276757	0.00155533
29	13	GAPDH	0.0325725	0.00514589
29	14	GAPDH	0.0410349	0.0123021
29	15	GAPDH	0.0571099	0.0270708
29	16	GAPDH	0.0855315	0.0541861
29	17	GAPDH	0.133206	0.100555
29	18	GAPDH	0.205307	0.171349
29	19	GAPDH	0.298108	0.262844
29	20	GAPDH	0.395898	0.359327
29	21	GAPDH	0.481571	0.443694
29	22	GAPDH	0.54731	0.508127
29	23	GAPDH	0.595144	0.554655
29	24	GAPDH	0.629475	0.587679
29	25	GAPDH	0.653824	0.610722
29	26	GAPDH	0.67063	0.626222
29	27	GAPDH	0.683621	0.637907
29	28	GAPDH	0.693541	0.646521
29	29	GAPDH	0.700634	0.652307
29	30	GAPDH	0.705791	0.656158
29	31	GAPDH	0.709148	0.658209
29	32	GAPDH	0.711562	0.659316
29	33	GAPDH	0.71175	0.658198
29	34	GAPDH	0.711437	0.656579
29	35	GAPDH	0.711267	0.655102
29	36	GAPDH	0.711335	0.653865
29	37	GAPDH	0.710739	0.651962
29	38	GAPDH	0.710769	0.650685
29	39	GAPDH	0.710107	0.648718
29	40	GAPDH	0.708795	0.646099
30	1	FAM01-201-1	0.0186958	-0.00211143
30	2	FAM01-201-1	0.0200595	-0.00239677
30	3	FAM01-201-1	0.0236638	-0.000441571
30	4	FAM01-201-1	0.0256118	-0.000142648
30	5	FAM01-201-1	0.0270424	-0.000361119
30	6	FAM01-201-1	0.0293275	0.000274965
30	7	FAM01-201-1	0.0311153	0.000413679
30	8	FAM01-201-1	0.0327027	0.000352009
30	9	FAM01-201-1	0.0344808	0.000481128
30	10	FAM01-201-1	0.0361515	0.000502727
30	11	FAM01-201-1	0.0375556	0.000257771
30	12	FAM01-201-1	0.0392706	0.000323701
30	13	FAM01-201-1	0.0408399	0.00024398
30	14	FAM01-201-1	0.0421795	-6.5535e-05
30	15	FAM01-201-1	0.0433801	-0.000514
30	16	FAM01-201-1	0.0449708	-0.000572353
30	17	FAM01-201-1	0.0460504	-0.00114178
30	18	FAM01-201-1	0.0472458	-0.00159549
30	19	FAM01-201-1	0.0498103	-0.000679968
30	20	FAM01-201-1	0.0521701	3.07318e-05
30	21	FAM01-201-1	0.0564222	0.00263377
30	22	FAM01-201-1	0.0643601	0.00892258
30	23	FAM01-201-1	0.0781645	0.021078
30	24	FAM01-201-1	0.10238	0.0436446
30	25	FAM01-201-1	0.143308	0.082923
30	26	FAM01-201-1	0.206393	0.144359
30	27	FAM01-201-1	0.291633	0.22795
30	28	FAM01-201-1	0.388636	0.323304
30	29	FAM01-201-1	0.481525	0.414544
30	30	FAM01-201-1	0.560602	0.491972
30	31	FAM01-201-1	0.621206	0.550927
30	32	FAM01-201-1	0.666575	0.594647
30	33	FAM01-201-1	0.701544	0.627967
30	34	FAM01-201-1	0.727702	0.652476
30	35	FAM01-201-1	0.748015	0.67114
30	36	FAM01-201-1	0.763924	0.685399
30	37	FAM01-201-1	0.774778	0.694605
30	38	FAM01-201-1	0.783219	0.701396
30	39	FAM01-201-1	0.790278	0.706806
30	40	FAM01-201-1	0.792526	0.707406
31	1	FAM01-201-1	0.00783203	-0.00100684
31	2	FAM01-201-1	0.00854752	-0.00119802
31	3	FAM01-201-1	0.00990268	-0.000749551
31	4	FAM01-201-1	0.0112163	-0.0003426
31	5	FAM01-201-1	0.0130268	0.000561234
31	6	FAM01-201-1	0.0139887	0.000616417
31	7	FAM01-201-1	0.0148056	0.000526626
31	8	FAM01-201-1	0.0154648	0.000279114
31	9	FAM01-201-1	0.0165144	0.000422072
31	10	FAM01-201-1	0.0176054	0.000606387
31	11	FAM01-201-1	0.0183994	0.000493752
31	12	FAM01-201-1	0.0190102	0.000197866
31	13	FAM01-201-1	0.0197746	5.55808e-05
31	14	FAM01-201-1	0.0200421	-0.000583663
31	15	FAM01-201-1	0.0205178	-0.00101464
31	16	FAM01-201-1	0.0212457	-0.00119344
31	17	FAM01-201-1	0.0223551	-0.000990715
31	18	FAM01-201-1	0.023082	-0.00117044
31	19	FAM01-201-1	0.0242959	-0.000863266
31	20	FAM01-201-1	0.0255678	-0.000498011
31	21	FAM01-201-1	0.02765	0.00067748
31	22	FAM01-201-1	0.030849	0.0029698
31	23	FAM01-201-1	0.0359381	0.00715218
31	24	FAM01-201-1	0.0464408	0.0167482
31	25	FAM01-201-1	0.0648773	0.0342781
31	26	FAM01-201-1	0.0980319	0.0665259
31	27	FAM01-201-1	0.152687	0.120275
31	28	FAM01-201-1	0.230603	0.197284
31	29	FAM01-201-1	0.32442	0.290194
31	30	FAM01-201-1	0.420115	0.384982
31	31	FAM01-201-1	0.504129	0.46809
31	32	FAM01-201-1	0.571735	0.534789
31	33	FAM01-201-1	0.623566	0.585713
31	34	FAM01-201-1	0.662425	0.623665
31	35	FAM01-201-1	0.692306	0.65264
31	36	FAM01-201-1	0.714187	0.673615
31	37	FAM01-201-1	0.732002	0.690522
31	38	FAM01-201-1	0.745863	0.703477
31	39	FAM01-201-1	0.754066	0.710773
31	40	FAM01-201-1	0.757488	0.713288
32	1
32	2
32	3
32	4
32	5
32	6
32	7
32	8
32	9
32	10
32	11
32	12
32	13
32	14
32	15
32	16
32	17
32	18
32	19
32	20
32	21
32	22
32	23
32	24
32	25
32	26
32	27
32	28
32	29
32	30
32	31
32	32
32	33
32	34
32	35
32	36
32	37
32	38
32	39
32	40
33	1
33	2
33	3
33	4
33	5
33	6
33	7
33	8
33	9
33	10
33	11
33	12
33	13
33	14
33	15
33	16
33	17
33	18
33	19
33	20
33	21
33	22
33	23
33	24
33	25
33	26
33	27
33	28
33	29
33	30
33	31
33	32
33	33
33	34
33	35
33	36
33	37
33	38
33	39
33	40
34	1
34	2
34	3
34	4
34	5
34	6
34	7
34	8
34	9
34	10
34	11
34	12
34	13
34	14
34	15
34	16
34	17
34	18
34	19
34	20
34	21
34	22
34	23
34	24
34	25
34	26
34	27
34	28
34	29
34	30
34	31
34	32
34	33
34	34
34	35
34	36
34	37
34	38
34	39
34	40
35	1
35	2
35	3
35	4
35	5
35	6
35	7
35	8
35	9
35	10
35	11
35	12
35	13
35	14
35	15
35	16
35	17
35	18
35	19
35	20
35	21
35	22
35	23
35	24
35	25
35	26
35	27
35	28
35	29
35	30
35	31
35	32
35	33
35	34
35	35
35	36
35	37
35	38
35	39
35	40
36	1
36	2
36	3
36	4
36	5
36	6
36	7
36	8
36	9
36	10
36	11
36	12
36	13
36	14
36	15
36	16
36	17
36	18
36	19
36	20
36	21
36	22
36	23
36	24
36	25
36	26
36	27
36	28
36	29
36	30
36	31
36	32
36	33
36	34
36	35
36	36
36	37
36	38
36	39
36	40
37	1
37	2
37	3
37	4
37	5
37	6
37	7
37	8
37	9
37	10
37	11
37	12
37	13
37	14
37	15
37	16
37	17
37	18
37	19
37	20
37	21
37	22
37	23
37	24
37	25
37	26
37	27
37	28
37	29
37	30
37	31
37	32
37	33
37	34
37	35
37	36
37	37
37	38
37	39
37	40
38	1	SLCO-AS	0.0200172	-0.00340527
38	2	SLCO-AS	0.0219276	-0.00393386
38	3	SLCO-AS	0.0259305	-0.00236989
38	4	SLCO-AS	0.0293901	-0.00134929
38	5	SLCO-AS	0.0326318	-0.000546594
38	6	SLCO-AS	0.0356572	3.98529e-05
38	7	SLCO-AS	0.0385427	0.000486289
38	8	SLCO-AS	0.0412129	0.000717567
38	9	SLCO-AS	0.0440051	0.00107078
38	10	SLCO-AS	0.0464493	0.00107591
38	11	SLCO-AS	0.0489406	0.00112826
38	12	SLCO-AS	0.0513318	0.00108046
38	13	SLCO-AS	0.0536465	0.000956123
38	14	SLCO-AS	0.0558741	0.000744784
38	15	SLCO-AS	0.0580392	0.000470846
38	16	SLCO-AS	0.0600726	6.52668e-05
38	17	SLCO-AS	0.0626435	0.00019724
38	18	SLCO-AS	0.064727	-0.000158257
38	19	SLCO-AS	0.0664998	-0.000824494
38	20	SLCO-AS	0.0683592	-0.00140411
38	21	SLCO-AS	0.0706313	-0.00157098
38	22	SLCO-AS	0.0736628	-0.000978488
38	23	SLCO-AS	0.078249	0.00116872
38	24	SLCO-AS	0.0850295	0.00551031
38	25	SLCO-AS	0.0962385	0.0142803
38	26	SLCO-AS	0.115074	0.030677
38	27	SLCO-AS	0.14515	0.0583136
38	28	SLCO-AS	0.187184	0.0979085
38	29	SLCO-AS	0.236676	0.144961
38	30	SLCO-AS	0.285223	0.19107
38	31	SLCO-AS	0.324722	0.22813
38	32	SLCO-AS	0.353842	0.254811
38	33	SLCO-AS	0.374696	0.273226
38	34	SLCO-AS	0.389565	0.285656
38	35	SLCO-AS	0.399452	0.293104
38	36	SLCO-AS	0.406305	0.297518
38	37	SLCO-AS	0.411675	0.300449
38	38	SLCO-AS	0.416338	0.302673
38	39	SLCO-AS	0.419652	0.303547
38	40	SLCO-AS	0.421926	0.303383
39	1	GAPDH	0.0830447	-0.000196213
39	2	GAPDH	0.08634	-0.00176672
39	3	GAPDH	0.0928612	-0.000111247
39	4	GAPDH	0.0982781	0.000439861
39	5	GAPDH	0.103362	0.000658353
39	6	GAPDH	0.107839	0.000268759
39	7	GAPDH	0.11228	-0.000155258
39	8	GAPDH	0.116453	-0.000848709
39	9	GAPDH	0.121194	-0.000973697
39	10	GAPDH	0.12629	-0.000743567
39	11	GAPDH	0.13174	-0.000159341
39	12	GAPDH	0.13839	0.00162485
39	13	GAPDH	0.147844	0.00621309
39	14	GAPDH	0.163268	0.0167712
39	15	GAPDH	0.188595	0.0372328
39	16	GAPDH	0.228627	0.0723989
39	17	GAPDH	0.287158	0.126064
39	18	GAPDH	0.363125	0.197166
39	19	GAPDH	0.442838	0.272012
39	20	GAPDH	0.513727	0.338036
39	21	GAPDH	0.569202	0.388645
39	22	GAPDH	0.609793	0.42437
39	23	GAPDH	0.63941	0.449121
39	24	GAPDH	0.661007	0.465852
39	25	GAPDH	0.676443	0.476423
39	26	GAPDH	0.687791	0.482905
39	27	GAPDH	0.697088	0.487336
39	28	GAPDH	0.704178	0.48956
39	29	GAPDH	0.709294	0.489811
39	30	GAPDH	0.712835	0.488486
39	31	GAPDH	0.715123	0.485908
39	32	GAPDH	0.716164	0.482083
39	33	GAPDH	0.716389	0.477443
39	34	GAPDH	0.716647	0.472835
39	35	GAPDH	0.716819	0.46814
39	36	GAPDH	0.716772	0.463229
39	37	GAPDH	0.716674	0.458264
39	38	GAPDH	0.716028	0.452753
39	39	GAPDH	0.716421	0.44828
39	40	GAPDH	0.715849	0.442842
40	1	SLCO-AS	-0.0252153	-0.000244701
40	2	SLCO-AS	-0.0248378	-0.000385769
40	3	SLCO-AS	-0.0239794	-4.60515e-05
40	4	SLCO-AS	-0.0232052	0.000209553
40	5	SLCO-AS	-0.0226338	0.00026231
40	6	SLCO-AS	-0.022362	1.5468e-05
40	7	SLCO-AS	-0.0217181	0.00014081
40	8	SLCO-AS	-0.0211891	0.000151215
40	9	SLCO-AS	-0.0206221	0.000199563
40	10	SLCO-AS	-0.0201187	0.000184331
40	11	SLCO-AS	-0.0197721	1.23097e-05
40	12	SLCO-AS	-0.0193621	-9.63054e-05
40	13	SLCO-AS	-0.0189912	-0.000244025
40	14	SLCO-AS	-0.0180843	0.000144274
40	15	SLCO-AS	-0.0176707	3.91685e-05
40	16	SLCO-AS	-0.0173608	-0.000169499
40	17	SLCO-AS	-0.0172728	-0.000600145
40	18	SLCO-AS	-0.0167139	-0.000559843
40	19	SLCO-AS	-0.016247	-0.000611562
40	20	SLCO-AS	-0.0157061	-0.000589332
40	21	SLCO-AS	-0.0153204	-0.000722241
40	22	SLCO-AS	-0.0145729	-0.000493301
40	23	SLCO-AS	-0.0130653	0.000495597
40	24	SLCO-AS	-0.0107646	0.00227771
40	25	SLCO-AS	-0.00659731	0.00592638
40	26	SLCO-AS	0.000956096	0.0129612
40	27	SLCO-AS	0.0152412	0.0267276
40	28	SLCO-AS	0.0409398	0.0519076
40	29	SLCO-AS	0.0825884	0.0930376
40	30	SLCO-AS	0.140991	0.150922
40	31	SLCO-AS	0.210076	0.219488
40	32	SLCO-AS	0.276856	0.285749
40	33	SLCO-AS	0.331273	0.339648
40	34	SLCO-AS	0.371108	0.378964
40	35	SLCO-AS	0.399864	0.407201
40	36	SLCO-AS	0.419775	0.426594
40	37	SLCO-AS	0.433803	0.440103
40	38	SLCO-AS	0.444268	0.450049
40	39	SLCO-AS	0.452012	0.457275
40	40	SLCO-AS	0.457	0.461745
41	1	GAPDH	0.0134634	0.000783301
41	2	GAPDH	0.014285	0.000337324
41	3	GAPDH	0.0157481	0.000532778
41	4	GAPDH	0.0168636	0.000380664
41	5	GAPDH	0.0181579	0.000407289
41	6	GAPDH	0.0192224	0.000204178
41	7	GAPDH	0.019811	-0.000474841
41	8	GAPDH	0.0208739	-0.000679586
41	9	GAPDH	0.0223655	-0.000455624
41	10	GAPDH	0.0231079	-0.000980874
41	11	GAPDH	0.0241489	-0.00120743
41	12	GAPDH	0.0266097	-1.43586e-05
41	13	GAPDH	0.0301794	0.0022878
41	14	GAPDH	0.0365183	0.00735903
41	15	GAPDH	0.0483483	0.0179213
41	16	GAPDH	0.0701851	0.0384906
41	17	GAPDH	0.107146	0.074184
41	18	GAPDH	0.168086	0.133856
41	19	GAPDH	0.253853	0.218356
41	20	GAPDH	0.354947	0.318182
41	21	GAPDH	0.45383	0.415798
41	22	GAPDH	0.535432	0.496132
41	23	GAPDH	0.594731	0.554163
41	24	GAPDH	0.637867	0.596031
41	25	GAPDH	0.668564	0.625461
41	26	GAPDH	0.69074	0.646369
41	27	GAPDH	0.706424	0.660786
41	28	GAPDH	0.718478	0.671572
41	29	GAPDH	0.726251	0.678077
41	30	GAPDH	0.732311	0.682869
41	31	GAPDH	0.737498	0.686789
41	32	GAPDH	0.739837	0.68786
41	33	GAPDH	0.741664	0.68842
41	34	GAPDH	0.742553	0.688041
41	35	GAPDH	0.742729	0.686949
41	36	GAPDH	0.742869	0.685821
41	37	GAPDH	0.742666	0.684351
41	38	GAPDH	0.742223	0.68264
41	39	GAPDH	0.741776	0.680925
41	40	GAPDH	0.742073	0.679955
42	1	FAM01-201-1	0.0732038	-0.00482587
42	2	FAM01-201-1	0.0760589	-0.00569722
42	3	FAM01-201-1	0.0817802	-0.00370232
42	4	FAM01-201-1	0.0879084	-0.00130055
42	5	FAM01-201-1	0.0927488	-0.000186623
42	6	FAM01-201-1	0.0967703	0.000108422
42	7	FAM01-201-1	0.101409	0.00102049
42	8	FAM01-201-1	0.105277	0.00116237
42	9	FAM01-201-1	0.108985	0.00114391
42	10	FAM01-201-1	0.112965	0.0013973
42	11	FAM01-201-1	0.117292	0.00199792
42	12	FAM01-201-1	0.120594	0.00157343
42	13	FAM01-201-1	0.123693	0.000945972
42	14	FAM01-201-1	0.127054	0.000580694
42	15	FAM01-201-1	0.129902	-0.000298347
42	16	FAM01-201-1	0.133774	-0.000152172
42	17	FAM01-201-1	0.136888	-0.000765242
42	18	FAM01-201-1	0.139853	-0.00152594
42	19	FAM01-201-1	0.143784	-0.00132189
42	20	FAM01-201-1	0.147509	-0.00132326
42	21	FAM01-201-1	0.153204	0.000645843
42	22	FAM01-201-1	0.160875	0.00458992
42	23	FAM01-201-1	0.173484	0.0134727
42	24	FAM01-201-1	0.194137	0.0303995
42	25	FAM01-201-1	0.228785	0.061321
42	26	FAM01-201-1	0.281048	0.109857
42	27	FAM01-201-1	0.350501	0.175584
42	28	FAM01-201-1	0.428155	0.249512
42	29	FAM01-201-1	0.503663	0.321293
42	30	FAM01-201-1	0.568823	0.382727
42	31	FAM01-201-1	0.619997	0.430174
42	32	FAM01-201-1	0.658651	0.465102
42	33	FAM01-201-1	0.687756	0.49048
42	34	FAM01-201-1	0.71076	0.509758
42	35	FAM01-201-1	0.727771	0.523042
42	36	FAM01-201-1	0.740688	0.532233
42	37	FAM01-201-1	0.752021	0.539839
42	38	FAM01-201-1	0.760307	0.544398
42	39	FAM01-201-1	0.765561	0.545927
42	40	FAM01-201-1	0.767921	0.54456
43	1	FAM01-201-1	0.014377	-0.000266867
43	2	FAM01-201-1	0.0147375	-0.000845947
43	3	FAM01-201-1	0.0161885	-0.000334472
43	4	FAM01-201-1	0.0172249	-0.000237575
43	5	FAM01-201-1	0.0184361	3.41389e-05
43	6	FAM01-201-1	0.0193743	3.28227e-05
43	7	FAM01-201-1	0.0204658	0.000184882
43	8	FAM01-201-1	0.0216902	0.000469754
43	9	FAM01-201-1	0.0223641	0.000204104
43	10	FAM01-201-1	0.023627	0.000527512
43	11	FAM01-201-1	0.0247255	0.000686562
43	12	FAM01-201-1	0.0255167	0.000538263
43	13	FAM01-201-1	0.0262299	0.000311937
43	14	FAM01-201-1	0.0265024	-0.000355096
43	15	FAM01-201-1	0.0275904	-0.000206558
43	16	FAM01-201-1	0.0281684	-0.000568119
43	17	FAM01-201-1	0.0289065	-0.000769495
43	18	FAM01-201-1	0.0293842	-0.00123134
43	19	FAM01-201-1	0.030482	-0.00107306
43	20	FAM01-201-1	0.0316337	-0.000860787
43	21	FAM01-201-1	0.0329069	-0.000527116
43	22	FAM01-201-1	0.0349336	0.000560007
43	23	FAM01-201-1	0.0379267	0.00261364
43	24	FAM01-201-1	0.044255	0.00800241
43	25	FAM01-201-1	0.0562057	0.0190137
43	26	FAM01-201-1	0.0782233	0.0400918
43	27	FAM01-201-1	0.117629	0.0785576
43	28	FAM01-201-1	0.179439	0.139428
43	29	FAM01-201-1	0.263165	0.222215
43	30	FAM01-201-1	0.362353	0.320464
43	31	FAM01-201-1	0.459176	0.416347
43	32	FAM01-201-1	0.542101	0.498333
43	33	FAM01-201-1	0.605898	0.56119
43	34	FAM01-201-1	0.653914	0.608266
43	35	FAM01-201-1	0.690406	0.643819
43	36	FAM01-201-1	0.717558	0.670031
43	37	FAM01-201-1	0.738359	0.689893
43	38	FAM01-201-1	0.755394	0.705988
43	39	FAM01-201-1	0.767735	0.71739
43	40	FAM01-201-1	0.775339	0.724054
44	1
44	2
44	3
44	4
44	5
44	6
44	7
44	8
44	9
44	10
44	11
44	12
44	13
44	14
44	15
44	16
44	17
44	18
44	19
44	20
44	21
44	22
44	23
44	24
44	25
44	26
44	27
44	28
44	29
44	30
44	31
44	32
44	33
44	34
44	35
44	36
44	37
44	38
44	39
44	40
45	1
45	2
45	3
45	4
45	5
45	6
45	7
45	8
45	9
45	10
45	11
45	12
45	13
45	14
45	15
45	16
45	17
45	18
45	19
45	20
45	21
45	22
45	23
45	24
45	25
45	26
45	27
45	28
45	29
45	30
45	31
45	32
45	33
45	34
45	35
45	36
45	37
45	38
45	39
45	40
46	1
46	2
46	3
46	4
46	5
46	6
46	7
46	8
46	9
46	10
46	11
46	12
46	13
46	14
46	15
46	16
46	17
46	18
46	19
46	20
46	21
46	22
46	23
46	24
46	25
46	26
46	27
46	28
46	29
46	30
46	31
46	32
46	33
46	34
46	35
46	36
46	37
46	38
46	39
46	40
47	1
47	2
47	3
47	4
47	5
47	6
47	7
47	8
47	9
47	10
47	11
47	12
47	13
47	14
47	15
47	16
47	17
47	18
47	19
47	20
47	21
47	22
47	23
47	24
47	25
47	26
47	27
47	28
47	29
47	30
47	31
47	32
47	33
47	34
47	35
47	36
47	37
47	38
47	39
47	40
48	1
48	2
48	3
48	4
48	5
48	6
48	7
48	8
48	9
48	10
48	11
48	12
48	13
48	14
48	15
48	16
48	17
48	18
48	19
48	20
48	21
48	22
48	23
48	24
48	25
48	26
48	27
48	28
48	29
48	30
48	31
48	32
48	33
48	34
48	35
48	36
48	37
48	38
48	39
48	40
49	1
49	2
49	3
49	4
49	5
49	6
49	7
49	8
49	9
49	10
49	11
49	12
49	13
49	14
49	15
49	16
49	17
49	18
49	19
49	20
49	21
49	22
49	23
49	24
49	25
49	26
49	27
49	28
49	29
49	30
49	31
49	32
49	33
49	34
49	35
49	36
49	37
49	38
49	39
49	40
50	1	SLCO-AS	0.00486411	-0.00160839
50	2	SLCO-AS	0.00622457	-0.00207114
[truncated: 1,878 more rows]

## Sheet: Results
Well	Well Position	Sample Name	Target Name	Task	Reporter	Quencher	RQ	CT	Ct Mean	Delta Ct Mean	Delta Ct SD	Delta Delta Ct	Automatic Ct Threshold	Ct Threshold	Automatic Baseline	Baseline Start	Baseline End	Efficiency	Tm1	Tm2	Tm3	Custom1	Custom2	Custom3	Custom4	Custom5	Custom6	MTP
2	A2	45CA	SLCO-AS	UNKNOWN	SYBR	None	3.46026	25.602	25.6023	9.1027			FALSE	0.036389	TRUE	3	23	1	81.913									N
3	A3	45CA	GAPDH	UNKNOWN	SYBR	None		16.5	16.4996		-1.30759	2.47528	TRUE	0.0474946	TRUE	3	13	1	83.3844									N
4	A4	45N	SLCO-AS	UNKNOWN	SYBR	None	1.39793	26.534	26.5342	10.4103			FALSE	0.036389	TRUE	3	23	1	82.0111									N
5	A5	45N	GAPDH	UNKNOWN	SYBR	None		16.124	16.1239				TRUE	0.0474946	TRUE	3	13	1	83.3844									N
6	A6	45CA	FAM01-201-1	UNKNOWN	SYBR	None	1.66579	25.649	25.6492	9.14966			TRUE	0.0549132	TRUE	3	22	1	86.8176									N
7	A7	45N	FAM01-201-1	UNKNOWN	SYBR	None	1.11507	25.853	25.8527	9.72873	-0.579069	1.49389	TRUE	0.0549132	TRUE	3	22	1	86.9157									N
14	B2	21CA	SLCO-AS	UNKNOWN	SYBR	None	0.955578	25.73	25.7302	10.9591			FALSE	0.036389	TRUE	3	23	1	82.0111									N
15	B3	21CA	GAPDH	UNKNOWN	SYBR	None		14.771	14.7711		0.280793	0.823138	TRUE	0.0474946	TRUE	3	11	1	83.3844									N
16	B4	21N	SLCO-AS	UNKNOWN	SYBR	None	1.1609	26.67	26.6697	10.6783			FALSE	0.036389	TRUE	3	24	1	82.0111									N
17	B5	21N	GAPDH	UNKNOWN	SYBR	None		15.991	15.9914				TRUE	0.0474946	TRUE	3	13	1	83.4825									N
18	B6	21CA	FAM01-201-1	UNKNOWN	SYBR	None	3.21825	22.971	22.9707	8.19959			TRUE	0.0549132	TRUE	3	19	1	86.4253									N
19	B7	21N	FAM01-201-1	UNKNOWN	SYBR	None	1.07931	25.767	25.7672	9.77576	-1.57617	2.98178	TRUE	0.0549132	TRUE	3	22	1	86.4253									N
26	C2	18CA	SLCO-AS	UNKNOWN	SYBR	None	4.16401	25.098	25.0982	8.83561			FALSE	0.036389	TRUE	3	22	1	82.0111									N
27	C3	18CA	GAPDH	UNKNOWN	SYBR	None		16.263	16.2626		-2.05797	4.16401	TRUE	0.0474946	TRUE	3	13	1	83.4825									N
28	C4	18N	SLCO-AS	UNKNOWN	SYBR	None	1	26.693	26.6933	10.8936			FALSE	0.036389	TRUE	3	24	1	82.0111									N
29	C5	18N	GAPDH	UNKNOWN	SYBR	None		15.8	15.7997				TRUE	0.0474946	TRUE	3	12	1	83.4825									N
30	C6	18CA	FAM01-201-1	UNKNOWN	SYBR	None	3.54523	24.323	24.3226	8.05999			TRUE	0.0549132	TRUE	3	21	1	86.5234									N
31	C7	18N	FAM01-201-1	UNKNOWN	SYBR	None	1	25.686	25.6856	9.88587	-1.82588	3.54523	TRUE	0.0549132	TRUE	3	22	1	86.5234									N
38	D2	19CA	SLCO-AS	UNKNOWN	SYBR	None	1.01289	26.198	26.1979	10.8751			FALSE	0.036389	TRUE	3	23	1	82.1092									N
39	D3	19CA	GAPDH	UNKNOWN	SYBR	None		15.323	15.3228		-0.254852	1.19321	TRUE	0.0474946	TRUE	3	12	1	83.4825	72.9866								Y
40	D4	19N	SLCO-AS	UNKNOWN	SYBR	None	0.848875	27.434	27.4338	11.13			FALSE	0.036389	TRUE	3	24	1	82.1092									N
41	D5	19N	GAPDH	UNKNOWN	SYBR	None		16.304	16.3039				TRUE	0.0474946	TRUE	3	13	1	83.5806									N
42	D6	19CA	FAM01-201-1	UNKNOWN	SYBR	None	1.31507	24.813	24.8135	9.49072			TRUE	0.0549132	TRUE	3	21	1	87.0138	74.1637								Y
43	D7	19N	FAM01-201-1	UNKNOWN	SYBR	None	0.849675	26.425	26.4248	10.1209	-0.630161	1.54774	TRUE	0.0549132	TRUE	3	23	1	86.9157									N
50	E2	30CA	SLCO-AS	UNKNOWN	SYBR	None	11.4789	23.201	23.2013	7.37267			FALSE	0.036389	TRUE	3	20	1	82.1092									N
51	E3	30CA	GAPDH	UNKNOWN	SYBR	None		15.829	15.8286		-5.03157	32.708	TRUE	0.0474946	TRUE	3	12	1	83.4825									N
52	E4	30N	SLCO-AS	UNKNOWN	SYBR	None	0.35095	28.226	28.2261	12.4042			FALSE	0.036389	TRUE	3	25	1	82.1092									N
53	E5	30N	GAPDH	UNKNOWN	SYBR	None		15.822	15.8219				TRUE	0.0474946	TRUE	3	12	1	83.5806									N
54	E6	30CA	FAM01-201-1	UNKNOWN	SYBR	None	2.287	24.521	24.521	8.69241			TRUE	0.0549132	TRUE	3	21	1	86.9157									N
55	E7	30N	FAM01-201-1	UNKNOWN	SYBR	None	0.676365	26.272	26.2719	10.45	-1.75758	3.38132	TRUE	0.0549132	TRUE	3	23	1	86.7195									N
62	F2	35CA	SLCO-AS	UNKNOWN	SYBR	None	2.96882	25.636	25.6356	9.32369			FALSE	0.036389	TRUE	3	23	1	82.1092									N
63	F3	35CA	GAPDH	UNKNOWN	SYBR	None		16.312	16.312		-0.782518	1.72013	TRUE	0.0474946	TRUE	3	13	1	83.4825									N
64	F4	35N	SLCO-AS	UNKNOWN	SYBR	None	1.72592	26.667	26.6672	10.1062			FALSE	0.036389	TRUE	3	24	1	82.1092									N
65	F5	35N	GAPDH	UNKNOWN	SYBR	None		16.561	16.561				TRUE	0.0474946	TRUE	3	13	1	83.4825									N
66	F6	35CA	FAM01-201-1	UNKNOWN	SYBR	None	5.3105	23.789	23.789	7.47702			TRUE	0.0549132	TRUE	3	20	1	86.7195									N
67	F7	35N	FAM01-201-1	UNKNOWN	SYBR	None	0.86454	26.657	26.6569	10.0959	-2.61884	6.14258	TRUE	0.0549132	TRUE	3	23	1	86.7195									N
74	G2	51CA	SLCO-AS	UNKNOWN	SYBR	None	1.07931	26.033	26.0329	10.7835			FALSE	0.036389	TRUE	3	23	1	82.0111									N
75	G3	51CA	GAPDH	UNKNOWN	SYBR	None		15.249	15.2494		-0.674087	1.59559	TRUE	0.0474946	TRUE	3	12	1	83.3844									N
76	G4	51N	SLCO-AS	UNKNOWN	SYBR	None	0.676436	28.135	28.1351	11.4576			FALSE	0.036389	TRUE	3	25	1	82.0111									N
77	G5	51N	GAPDH	UNKNOWN	SYBR	None		16.678	16.6776				TRUE	0.0474946	TRUE	3	13	1	83.4825									N
78	G6	51CA	FAM01-201-1	UNKNOWN	SYBR	None	13.5932	21.37	21.3704	6.12105			TRUE	0.0549132	TRUE	3	18	1	86.8176	74.458								Y
79	G7	51N	FAM01-201-1	UNKNOWN	SYBR	None	0.979283	26.594	26.5937	9.91607	-3.79501	13.8808	TRUE	0.0549132	TRUE	3	23	1	86.6214									N
86	H2	1CA	SLCO-AS	UNKNOWN	SYBR	None	3.30843	23.561	23.5608	9.16743			FALSE	0.036389	TRUE	3	20	1	82.0111									N
87	H3	1CA	GAPDH	UNKNOWN	SYBR	None		14.393	14.3934		-1.88456	3.69241	TRUE	0.0474946	TRUE	3	11	1	83.2863									N
88	H4	1N	SLCO-AS	UNKNOWN	SYBR	None	0.896008	27.402	27.4015	11.052			FALSE	0.036389	TRUE	3	24	1	82.0111									N
89	H5	1N	GAPDH	UNKNOWN	SYBR	None		16.35	16.3495				TRUE	0.0474946	TRUE	3	13	1	83.4825									N
90	H6	1CA	FAM01-201-1	UNKNOWN	SYBR	None	1.30361	23.897	23.8967	9.50336			TRUE	0.0549132	TRUE	3	20	1	86.9157	74.1637								Y
91	H7	1N	FAM01-201-1	UNKNOWN	SYBR	None	0.700364	26.749	26.7492	10.3997	-0.896332	1.86133	TRUE	0.0549132	TRUE	3	23	1	86.9157									N
Analysis Type	Singleplex
Endogenous Control	GAPDH
RQ Min/Max Confidence Level	95.0
Reference Sample	18N
