# Supplementary material for: Transcriptome profiling and co-expression network analysis of lncRNAs and mRNAs in colorectal cancer by RNA sequencing
Source: BMC Cancer. 2022 Jul 16;22:780. doi: 10.1186/s12885-022-09878-6 (PMC9288709; doi:10.1186/s12885-022-09878-6)
Supplement: Supplementary file 1 — Additional file 1. RT-qPCR result s of lncRNAs and mRNAs. [file 12885_2022_9878_MOESM1_ESM.zip › íúsupplementary qPCR raw data/SLCO4A1-AS1, FAM83H-AS1/2016-07-26 SLCO-AS╝░FAM01-201-ViiA7-export.xls]

## Sheet: Sample Setup
Block Type	96-Well Block (0.2mL)
Calibration is expired	No
Calibration performed on	2013-06-19 17:08:17 PM CST
Calibration Background is expired	No
Calibration Background performed on	2016-04-21 14:54:21 PM CST
Calibration CY5 is expired	Yes
Calibration CY5 performed on	2015-04-24 21:34:58 PM CST
Calibration FAM is expired	No
Calibration FAM performed on	2016-04-21 15:19:57 PM CST
Calibration MELTDOCTOR is expired	Yes
Calibration MELTDOCTOR performed on	2013-06-19 17:08:16 PM CST
Calibration NED is expired	No
Calibration NED performed on	2016-04-21 15:45:46 PM CST
Calibration ROI is expired	No
Calibration ROI performed on	2016-04-21 14:45:24 PM CST
Calibration ROX is expired	No
Calibration ROX performed on	2016-04-21 15:37:01 PM CST
Calibration SYBR is expired	No
Calibration SYBR performed on	2016-04-21 15:54:32 PM CST
Calibration TAMRA is expired	No
Calibration TAMRA performed on	2016-04-21 15:11:48 PM CST
Calibration Uniformity is expired	No
Calibration Uniformity performed on	2016-04-21 15:02:46 PM CST
Calibration VIC is expired	No
Calibration VIC performed on	2016-04-21 15:28:24 PM CST
Chemistry	SYBR_GREEN
Experiment File Name	D:\Documents and Settings\INSTR-ADMIN\Desktop\TOUJING\Gdd Lnc\2016-07-26 SLCO-ASFAM01-201.eds
Experiment Name	2016-07-26 SLCO-ASFAM01-201
Experiment Run End Time	2016-07-26 12:05:06 PM CST
Experiment Type	Comparative Cт (ΔΔCт)
Instrument Name	278990028
Instrument Serial Number	278990028
Instrument Type	ViiA 7
Passive Reference	ROX
Quantification Cycle Method	Ct
Signal Smoothing On	false
Stage/ Cycle where Analysis is performed	Stage 2, Step 2
Well	Well Position	Sample Name	Sample Color	Biogroup Name	Biogroup Color	Target Name	Target Color	Task	Reporter	Quencher	Quantity	Comments
1	A1
2	A2	52CA	RGB(176,23,31)			SLCO-AS	RGB(176,23,31)	UNKNOWN	SYBR	None
3	A3	52CA	RGB(176,23,31)			FAM01-201	RGB(0,0,255)	UNKNOWN	SYBR	None
4	A4	52CA	RGB(176,23,31)			GAPDH	RGB(0,139,69)	UNKNOWN	SYBR	None
5	A5	52N	RGB(0,245,255)			SLCO-AS	RGB(176,23,31)	UNKNOWN	SYBR	None
6	A6	52N	RGB(0,245,255)			FAM01-201	RGB(0,0,255)	UNKNOWN	SYBR	None
7	A7	52N	RGB(0,245,255)			GAPDH	RGB(0,139,69)	UNKNOWN	SYBR	None
8	A8
9	A9
10	A10
11	A11
12	A12
13	B1
14	B2	53CA	RGB(0,0,255)			SLCO-AS	RGB(176,23,31)	UNKNOWN	SYBR	None
15	B3	53CA	RGB(0,0,255)			FAM01-201	RGB(0,0,255)	UNKNOWN	SYBR	None
16	B4	53CA	RGB(0,0,255)			GAPDH	RGB(0,139,69)	UNKNOWN	SYBR	None
17	B5	53N	RGB(238,220,130)			SLCO-AS	RGB(176,23,31)	UNKNOWN	SYBR	None
18	B6	53N	RGB(238,220,130)			FAM01-201	RGB(0,0,255)	UNKNOWN	SYBR	None
19	B7	53N	RGB(238,220,130)			GAPDH	RGB(0,139,69)	UNKNOWN	SYBR	None
20	B8
21	B9
22	B10
23	B11
24	B12
25	C1
26	C2	54CA	RGB(0,139,69)			SLCO-AS	RGB(176,23,31)	UNKNOWN	SYBR	None
27	C3	54CA	RGB(0,139,69)			FAM01-201	RGB(0,0,255)	UNKNOWN	SYBR	None
28	C4	54CA	RGB(0,139,69)			GAPDH	RGB(0,139,69)	UNKNOWN	SYBR	None
29	C5	54N	RGB(255,127,0)			SLCO-AS	RGB(176,23,31)	UNKNOWN	SYBR	None
30	C6	54N	RGB(255,127,0)			FAM01-201	RGB(0,0,255)	UNKNOWN	SYBR	None
31	C7	54N	RGB(255,127,0)			GAPDH	RGB(0,139,69)	UNKNOWN	SYBR	None
32	C8
33	C9
34	C10
35	C11
36	C12
37	D1
38	D2	56CA	RGB(238,238,0)			SLCO-AS	RGB(176,23,31)	UNKNOWN	SYBR	None
39	D3	56CA	RGB(238,238,0)			FAM01-201	RGB(0,0,255)	UNKNOWN	SYBR	None
40	D4	56CA	RGB(238,238,0)			GAPDH	RGB(0,139,69)	UNKNOWN	SYBR	None
41	D5	56N	RGB(142,142,56)			SLCO-AS	RGB(176,23,31)	UNKNOWN	SYBR	None
42	D6	56N	RGB(142,142,56)			FAM01-201	RGB(0,0,255)	UNKNOWN	SYBR	None
43	D7	56N	RGB(142,142,56)			GAPDH	RGB(0,139,69)	UNKNOWN	SYBR	None
44	D8
45	D9
46	D10
47	D11
48	D12
49	E1
50	E2	60CA	RGB(139,137,112)			SLCO-AS	RGB(176,23,31)	UNKNOWN	SYBR	None
51	E3	60CA	RGB(139,137,112)			FAM01-201	RGB(0,0,255)	UNKNOWN	SYBR	None
52	E4	60CA	RGB(139,137,112)			GAPDH	RGB(0,139,69)	UNKNOWN	SYBR	None
53	E5	60N	RGB(238,44,44)			SLCO-AS	RGB(176,23,31)	UNKNOWN	SYBR	None
54	E6	60N	RGB(238,44,44)			FAM01-201	RGB(0,0,255)	UNKNOWN	SYBR	None
55	E7	60N	RGB(238,44,44)			GAPDH	RGB(0,139,69)	UNKNOWN	SYBR	None
56	E8
57	E9
58	E10
59	E11
60	E12
61	F1
62	F2	62CA	RGB(238,121,66)			SLCO-AS	RGB(176,23,31)	UNKNOWN	SYBR	None
63	F3	62CA	RGB(238,121,66)			FAM01-201	RGB(0,0,255)	UNKNOWN	SYBR	None
64	F4	62CA	RGB(238,121,66)			GAPDH	RGB(0,139,69)	UNKNOWN	SYBR	None
65	F5	62N	RGB(51,161,201)			SLCO-AS	RGB(176,23,31)	UNKNOWN	SYBR	None
66	F6	62N	RGB(51,161,201)			FAM01-201	RGB(0,0,255)	UNKNOWN	SYBR	None
67	F7	62N	RGB(51,161,201)			GAPDH	RGB(0,139,69)	UNKNOWN	SYBR	None
68	F8
69	F9
70	F10
71	F11
72	F12
73	G1
74	G2	63CA	RGB(142,56,142)			SLCO-AS	RGB(176,23,31)	UNKNOWN	SYBR	None
75	G3	63CA	RGB(142,56,142)			FAM01-201	RGB(0,0,255)	UNKNOWN	SYBR	None
76	G4	63CA	RGB(142,56,142)			GAPDH	RGB(0,139,69)	UNKNOWN	SYBR	None
77	G5	63N	RGB(238,18,137)			SLCO-AS	RGB(176,23,31)	UNKNOWN	SYBR	None
78	G6	63N	RGB(238,18,137)			FAM01-201	RGB(0,0,255)	UNKNOWN	SYBR	None
79	G7	63N	RGB(238,18,137)			GAPDH	RGB(0,139,69)	UNKNOWN	SYBR	None
80	G8
81	G9
82	G10
83	G11
84	G12
85	H1
86	H2	66CA	RGB(198,113,113)			SLCO-AS	RGB(176,23,31)	UNKNOWN	SYBR	None
87	H3	66CA	RGB(198,113,113)			FAM01-201	RGB(0,0,255)	UNKNOWN	SYBR	None
88	H4	66CA	RGB(198,113,113)			GAPDH	RGB(0,139,69)	UNKNOWN	SYBR	None
89	H5	66N	RGB(176,23,31)			SLCO-AS	RGB(176,23,31)	UNKNOWN	SYBR	None
90	H6	66N	RGB(176,23,31)			FAM01-201	RGB(0,0,255)	UNKNOWN	SYBR	None
91	H7	66N	RGB(176,23,31)			GAPDH	RGB(0,139,69)	UNKNOWN	SYBR	None
92	H8
93	H9
94	H10
95	H11
96	H12

## Sheet: Amplification Data
Block Type	96-Well Block (0.2mL)
Calibration is expired	No
Calibration performed on	2013-06-19 17:08:17 PM CST
Calibration Background is expired	No
Calibration Background performed on	2016-04-21 14:54:21 PM CST
Calibration CY5 is expired	Yes
Calibration CY5 performed on	2015-04-24 21:34:58 PM CST
Calibration FAM is expired	No
Calibration FAM performed on	2016-04-21 15:19:57 PM CST
Calibration MELTDOCTOR is expired	Yes
Calibration MELTDOCTOR performed on	2013-06-19 17:08:16 PM CST
Calibration NED is expired	No
Calibration NED performed on	2016-04-21 15:45:46 PM CST
Calibration ROI is expired	No
Calibration ROI performed on	2016-04-21 14:45:24 PM CST
Calibration ROX is expired	No
Calibration ROX performed on	2016-04-21 15:37:01 PM CST
Calibration SYBR is expired	No
Calibration SYBR performed on	2016-04-21 15:54:32 PM CST
Calibration TAMRA is expired	No
Calibration TAMRA performed on	2016-04-21 15:11:48 PM CST
Calibration Uniformity is expired	No
Calibration Uniformity performed on	2016-04-21 15:02:46 PM CST
Calibration VIC is expired	No
Calibration VIC performed on	2016-04-21 15:28:24 PM CST
Chemistry	SYBR_GREEN
Experiment File Name	D:\Documents and Settings\INSTR-ADMIN\Desktop\TOUJING\Gdd Lnc\2016-07-26 SLCO-ASFAM01-201.eds
Experiment Name	2016-07-26 SLCO-ASFAM01-201
Experiment Run End Time	2016-07-26 12:05:06 PM CST
Experiment Type	Comparative Cт (ΔΔCт)
Instrument Name	278990028
Instrument Serial Number	278990028
Instrument Type	ViiA 7
Passive Reference	ROX
Quantification Cycle Method	Ct
Signal Smoothing On	false
Stage/ Cycle where Analysis is performed	Stage 2, Step 2
Well	Cycle	Target Name	Rn	Delta Rn
1	1
1	2
1	3
1	4
1	5
1	6
1	7
1	8
1	9
1	10
1	11
1	12
1	13
1	14
1	15
1	16
1	17
1	18
1	19
1	20
1	21
1	22
1	23
1	24
1	25
1	26
1	27
1	28
1	29
1	30
1	31
1	32
1	33
1	34
1	35
1	36
1	37
1	38
1	39
1	40
2	1	SLCO-AS	0.167039	-0.010154
2	2	SLCO-AS	0.173161	-0.00889335
2	3	SLCO-AS	0.18207	-0.00484516
2	4	SLCO-AS	0.189791	-0.00198562
2	5	SLCO-AS	0.195957	-0.000681698
2	6	SLCO-AS	0.201924	0.000423903
2	7	SLCO-AS	0.207058	0.000696887
2	8	SLCO-AS	0.212883	0.00166029
2	9	SLCO-AS	0.218117	0.00203344
2	10	SLCO-AS	0.223083	0.00213814
2	11	SLCO-AS	0.228084	0.0022781
2	12	SLCO-AS	0.232168	0.00150045
2	13	SLCO-AS	0.23796	0.00243047
2	14	SLCO-AS	0.241945	0.00155508
2	15	SLCO-AS	0.246067	0.000815026
2	16	SLCO-AS	0.248762	-0.00135082
2	17	SLCO-AS	0.253035	-0.00193933
2	18	SLCO-AS	0.257962	-0.00187423
2	19	SLCO-AS	0.262438	-0.00225948
2	20	SLCO-AS	0.268963	-0.000595455
2	21	SLCO-AS	0.279083	0.00466332
2	22	SLCO-AS	0.295681	0.0163995
2	23	SLCO-AS	0.324646	0.0405031
2	24	SLCO-AS	0.375282	0.0862785
2	25	SLCO-AS	0.466325	0.17246
2	26	SLCO-AS	0.620152	0.321426
2	27	SLCO-AS	0.8527	0.549112
2	28	SLCO-AS	1.15406	0.845608
2	29	SLCO-AS	1.47703	1.16372
2	30	SLCO-AS	1.75969	1.44152
2	31	SLCO-AS	1.97694	1.65391
2	32	SLCO-AS	2.12619	1.7983
2	33	SLCO-AS	2.22322	1.89047
2	34	SLCO-AS	2.29333	1.95571
2	35	SLCO-AS	2.34172	1.99924
2	36	SLCO-AS	2.37596	2.02862
2	37	SLCO-AS	2.39772	2.04552
2	38	SLCO-AS	2.41107	2.05401
2	39	SLCO-AS	2.41639	2.05447
2	40	SLCO-AS	2.41624	2.04946
3	1	FAM01-201	0.206637	-0.010014
3	2	FAM01-201	0.212087	-0.0103808
3	3	FAM01-201	0.222981	-0.00530499
3	4	FAM01-201	0.232017	-0.00208706
3	5	FAM01-201	0.239889	-3.29574e-05
3	6	FAM01-201	0.246662	0.000922538
3	7	FAM01-201	0.253717	0.00216025
3	8	FAM01-201	0.260462	0.00308734
3	9	FAM01-201	0.265483	0.00229088
3	10	FAM01-201	0.270508	0.0014976
3	11	FAM01-201	0.276431	0.00160334
3	12	FAM01-201	0.282165	0.00151909
3	13	FAM01-201	0.286371	-9.19868e-05
3	14	FAM01-201	0.29179	-0.000491186
3	15	FAM01-201	0.297754	-0.000345092
3	16	FAM01-201	0.301959	-0.00195736
3	17	FAM01-201	0.307951	-0.00178382
3	18	FAM01-201	0.314303	-0.00124914
3	19	FAM01-201	0.321632	0.00026256
3	20	FAM01-201	0.330264	0.00307632
3	21	FAM01-201	0.345755	0.0127495
3	22	FAM01-201	0.373935	0.0351115
3	23	FAM01-201	0.420534	0.0758931
3	24	FAM01-201	0.504678	0.154219
3	25	FAM01-201	0.646096	0.289819
3	26	FAM01-201	0.855591	0.493497
3	27	FAM01-201	1.12493	0.757013
3	28	FAM01-201	1.41986	1.04613
3	29	FAM01-201	1.69288	1.31333
3	30	FAM01-201	1.91289	1.52753
3	31	FAM01-201	2.08392	1.69273
3	32	FAM01-201	2.21323	1.81622
3	33	FAM01-201	2.30949	1.90667
3	34	FAM01-201	2.38288	1.97424
3	35	FAM01-201	2.43556	2.0211
3	36	FAM01-201	2.47508	2.0548
3	37	FAM01-201	2.50331	2.07722
3	38	FAM01-201	2.51497	2.08307
3	39	FAM01-201	2.51467	2.07694
3	40	FAM01-201	2.51384	2.0703
4	1	GAPDH	0.231451	0.000973046
4	2	GAPDH	0.235415	-0.00096361
4	3	GAPDH	0.242382	0.000102498
4	4	GAPDH	0.248656	0.000476461
4	5	GAPDH	0.253849	-0.000231162
4	6	GAPDH	0.260346	0.000365082
4	7	GAPDH	0.265187	-0.000694938
4	8	GAPDH	0.271353	-0.000428636
4	9	GAPDH	0.276744	-0.000938684
4	10	GAPDH	0.284932	0.00134938
4	11	GAPDH	0.296801	0.00731707
4	12	GAPDH	0.312955	0.0175713
4	13	GAPDH	0.342749	0.0414644
4	14	GAPDH	0.396333	0.0891477
4	15	GAPDH	0.488966	0.17588
4	16	GAPDH	0.64588	0.326894
4	17	GAPDH	0.884155	0.559269
4	18	GAPDH	1.19534	0.864555
4	19	GAPDH	1.53153	1.19484
4	20	GAPDH	1.82976	1.48717
4	21	GAPDH	2.05608	1.70759
4	22	GAPDH	2.22193	1.86754
4	23	GAPDH	2.33794	1.97765
4	24	GAPDH	2.41821	2.05202
4	25	GAPDH	2.47916	2.10707
4	26	GAPDH	2.52552	2.14753
4	27	GAPDH	2.56144	2.17755
4	28	GAPDH	2.58814	2.19835
4	29	GAPDH	2.60382	2.20812
4	30	GAPDH	2.60893	2.20734
4	31	GAPDH	2.61596	2.20846
4	32	GAPDH	2.62033	2.20693
4	33	GAPDH	2.62203	2.20274
4	34	GAPDH	2.62141	2.19622
4	35	GAPDH	2.61765	2.18656
4	36	GAPDH	2.61668	2.17968
4	37	GAPDH	2.6165	2.17361
4	38	GAPDH	2.61195	2.16315
4	39	GAPDH	2.61392	2.15923
4	40	GAPDH	2.61448	2.15388
5	1	SLCO-AS	0.172903	-0.00991494
5	2	SLCO-AS	0.177379	-0.0107431
5	3	SLCO-AS	0.187227	-0.00619751
5	4	SLCO-AS	0.195485	-0.00324344
5	5	SLCO-AS	0.202	-0.00203184
5	6	SLCO-AS	0.20778	-0.00155455
5	7	SLCO-AS	0.215686	0.00104797
5	8	SLCO-AS	0.222278	0.00233632
5	9	SLCO-AS	0.22783	0.00258477
5	10	SLCO-AS	0.233047	0.00249818
5	11	SLCO-AS	0.237885	0.00203299
5	12	SLCO-AS	0.244679	0.00352408
5	13	SLCO-AS	0.250127	0.00366899
5	14	SLCO-AS	0.254811	0.00304893
5	15	SLCO-AS	0.259418	0.0023526
5	16	SLCO-AS	0.263729	0.00136027
5	17	SLCO-AS	0.267531	-0.000140926
5	18	SLCO-AS	0.273001	2.60292e-05
5	19	SLCO-AS	0.276458	-0.00182016
5	20	SLCO-AS	0.280532	-0.00305001
5	21	SLCO-AS	0.284941	-0.00394423
5	22	SLCO-AS	0.29169	-0.00249846
5	23	SLCO-AS	0.300482	0.00098985
5	24	SLCO-AS	0.313911	0.00911611
5	25	SLCO-AS	0.333815	0.0237162
5	26	SLCO-AS	0.37133	0.0559276
5	27	SLCO-AS	0.441089	0.120384
5	28	SLCO-AS	0.561424	0.235415
5	29	SLCO-AS	0.747509	0.416197
5	30	SLCO-AS	0.998953	0.662337
5	31	SLCO-AS	1.28268	0.940764
5	32	SLCO-AS	1.54261	1.19539
5	33	SLCO-AS	1.74469	1.39217
5	34	SLCO-AS	1.88532	1.52749
5	35	SLCO-AS	1.98087	1.61774
5	36	SLCO-AS	2.0474	1.67896
5	37	SLCO-AS	2.09379	1.72005
5	38	SLCO-AS	2.12585	1.74681
5	39	SLCO-AS	2.14907	1.76472
5	40	SLCO-AS	2.16329	1.77364
6	1	FAM01-201	0.190579	-0.00647028
6	2	FAM01-201	0.195164	-0.00695617
6	3	FAM01-201	0.202388	-0.00480244
6	4	FAM01-201	0.209799	-0.00246233
6	5	FAM01-201	0.216517	-0.000814465
6	6	FAM01-201	0.22281	0.000407723
6	7	FAM01-201	0.228498	0.00102567
6	8	FAM01-201	0.234048	0.00150454
6	9	FAM01-201	0.239437	0.00182284
6	10	FAM01-201	0.244961	0.00227648
6	11	FAM01-201	0.250864	0.00310853
6	12	FAM01-201	0.255738	0.00291265
6	13	FAM01-201	0.2601	0.00220351
6	14	FAM01-201	0.264332	0.00136482
6	15	FAM01-201	0.267299	-0.000738499
6	16	FAM01-201	0.271828	-0.00127994
6	17	FAM01-201	0.276874	-0.00130484
6	18	FAM01-201	0.280821	-0.00242794
6	19	FAM01-201	0.285415	-0.0029042
6	20	FAM01-201	0.292437	-0.00095327
6	21	FAM01-201	0.299522	0.00106117
6	22	FAM01-201	0.310739	0.00720764
6	23	FAM01-201	0.3288	0.0201981
6	24	FAM01-201	0.361751	0.0480791
6	25	FAM01-201	0.42078	0.102037
6	26	FAM01-201	0.519464	0.195651
6	27	FAM01-201	0.678256	0.349372
6	28	FAM01-201	0.902588	0.568633
6	29	FAM01-201	1.17005	0.831024
6	30	FAM01-201	1.43594	1.09185
6	31	FAM01-201	1.66499	1.31583
6	32	FAM01-201	1.84148	1.48724
6	33	FAM01-201	1.97524	1.61593
6	34	FAM01-201	2.07428	1.7099
6	35	FAM01-201	2.14646	1.77701
6	36	FAM01-201	2.19776	1.82324
6	37	FAM01-201	2.2396	1.86001
6	38	FAM01-201	2.26934	1.88468
6	39	FAM01-201	2.28843	1.8987
6	40	FAM01-201	2.29597	1.90117
7	1	GAPDH	0.227606	-0.00111612
7	2	GAPDH	0.231747	-0.00310341
7	3	GAPDH	0.240667	-0.000312342
7	4	GAPDH	0.247421	0.000313598
7	5	GAPDH	0.254337	0.00110035
7	6	GAPDH	0.260055	0.000689902
7	7	GAPDH	0.264785	-0.000708376
7	8	GAPDH	0.270167	-0.00145476
7	9	GAPDH	0.27674	-0.00101078
7	10	GAPDH	0.283351	-0.000528736
7	11	GAPDH	0.291919	0.00191114
7	12	GAPDH	0.303498	0.00736111
7	13	GAPDH	0.320271	0.018006
7	14	GAPDH	0.347223	0.0388297
7	15	GAPDH	0.394699	0.0801765
7	16	GAPDH	0.478834	0.158183
7	17	GAPDH	0.620339	0.293559
7	18	GAPDH	0.835136	0.502227
7	19	GAPDH	1.1154	0.77636
7	20	GAPDH	1.42132	1.07616
7	21	GAPDH	1.69532	1.34402
7	22	GAPDH	1.90858	1.55115
7	23	GAPDH	2.06026	1.69671
7	24	GAPDH	2.16997	1.80029
7	25	GAPDH	2.24395	1.86814
7	26	GAPDH	2.30059	1.91866
7	27	GAPDH	2.34368	1.95561
7	28	GAPDH	2.37583	1.98163
7	29	GAPDH	2.39477	1.99445
7	30	GAPDH	2.40677	2.00032
7	31	GAPDH	2.41753	2.00495
7	32	GAPDH	2.42425	2.00554
7	33	GAPDH	2.42564	2.0008
7	34	GAPDH	2.42637	1.99541
7	35	GAPDH	2.42814	1.99105
7	36	GAPDH	2.42625	1.98302
7	37	GAPDH	2.42468	1.97533
7	38	GAPDH	2.42527	1.96979
7	39	GAPDH	2.42387	1.96226
7	40	GAPDH	2.42159	1.95386
8	1
8	2
8	3
8	4
8	5
8	6
8	7
8	8
8	9
8	10
8	11
8	12
8	13
8	14
8	15
8	16
8	17
8	18
8	19
8	20
8	21
8	22
8	23
8	24
8	25
8	26
8	27
8	28
8	29
8	30
8	31
8	32
8	33
8	34
8	35
8	36
8	37
8	38
8	39
8	40
9	1
9	2
9	3
9	4
9	5
9	6
9	7
9	8
9	9
9	10
9	11
9	12
9	13
9	14
9	15
9	16
9	17
9	18
9	19
9	20
9	21
9	22
9	23
9	24
9	25
9	26
9	27
9	28
9	29
9	30
9	31
9	32
9	33
9	34
9	35
9	36
9	37
9	38
9	39
9	40
10	1
10	2
10	3
10	4
10	5
10	6
10	7
10	8
10	9
10	10
10	11
10	12
10	13
10	14
10	15
10	16
10	17
10	18
10	19
10	20
10	21
10	22
10	23
10	24
10	25
10	26
10	27
10	28
10	29
10	30
10	31
10	32
10	33
10	34
10	35
10	36
10	37
10	38
10	39
10	40
11	1
11	2
11	3
11	4
11	5
11	6
11	7
11	8
11	9
11	10
11	11
11	12
11	13
11	14
11	15
11	16
11	17
11	18
11	19
11	20
11	21
11	22
11	23
11	24
11	25
11	26
11	27
11	28
11	29
11	30
11	31
11	32
11	33
11	34
11	35
11	36
11	37
11	38
11	39
11	40
12	1
12	2
12	3
12	4
12	5
12	6
12	7
12	8
12	9
12	10
12	11
12	12
12	13
12	14
12	15
12	16
12	17
12	18
12	19
12	20
12	21
12	22
12	23
12	24
12	25
12	26
12	27
12	28
12	29
12	30
12	31
12	32
12	33
12	34
12	35
12	36
12	37
12	38
12	39
12	40
13	1
13	2
13	3
13	4
13	5
13	6
13	7
13	8
13	9
13	10
13	11
13	12
13	13
13	14
13	15
13	16
13	17
13	18
13	19
13	20
13	21
13	22
13	23
13	24
13	25
13	26
13	27
13	28
13	29
13	30
13	31
13	32
13	33
13	34
13	35
13	36
13	37
13	38
13	39
13	40
14	1	SLCO-AS	0.153584	-0.00827164
14	2	SLCO-AS	0.158738	-0.0087881
14	3	SLCO-AS	0.168559	-0.00463847
14	4	SLCO-AS	0.177973	-0.000894925
14	5	SLCO-AS	0.183559	-0.000980139
14	6	SLCO-AS	0.190201	-8.50352e-06
14	7	SLCO-AS	0.196717	0.000836592
14	8	SLCO-AS	0.203518	0.00196754
14	9	SLCO-AS	0.210044	0.00282305
14	10	SLCO-AS	0.215275	0.00238333
14	11	SLCO-AS	0.220123	0.00156018
14	12	SLCO-AS	0.225563	0.00132907
14	13	SLCO-AS	0.229678	-0.000226201
14	14	SLCO-AS	0.236377	0.000802417
14	15	SLCO-AS	0.241967	0.000721271
14	16	SLCO-AS	0.246276	-0.00064002
14	17	SLCO-AS	0.25106	-0.00152662
14	18	SLCO-AS	0.256016	-0.00224214
14	19	SLCO-AS	0.262662	-0.00126643
14	20	SLCO-AS	0.273356	0.00375678
14	21	SLCO-AS	0.289448	0.0141781
14	22	SLCO-AS	0.315308	0.034368
14	23	SLCO-AS	0.363979	0.0773676
14	24	SLCO-AS	0.450962	0.15868
14	25	SLCO-AS	0.598863	0.300911
14	26	SLCO-AS	0.822004	0.518381
14	27	SLCO-AS	1.11991	0.810616
14	28	SLCO-AS	1.45098	1.13601
14	29	SLCO-AS	1.74952	1.42889
14	30	SLCO-AS	1.98469	1.65839
14	31	SLCO-AS	2.15516	1.82319
14	32	SLCO-AS	2.27018	1.93254
14	33	SLCO-AS	2.35027	2.00696
14	34	SLCO-AS	2.40713	2.05814
14	35	SLCO-AS	2.4499	2.09524
14	36	SLCO-AS	2.47946	2.11913
14	37	SLCO-AS	2.4925	2.1265
14	38	SLCO-AS	2.50481	2.13314
14	39	SLCO-AS	2.51085	2.13351
14	40	SLCO-AS	2.50937	2.12636
15	1	FAM01-201	0.168662	-0.00847497
15	2	FAM01-201	0.173301	-0.00933899
15	3	FAM01-201	0.183693	-0.00444958
15	4	FAM01-201	0.192174	-0.00147116
15	5	FAM01-201	0.199572	0.000423537
15	6	FAM01-201	0.206115	0.00146414
15	7	FAM01-201	0.212562	0.00240826
15	8	FAM01-201	0.218817	0.00315996
15	9	FAM01-201	0.222891	0.0017319
15	10	FAM01-201	0.228299	0.00163623
15	11	FAM01-201	0.231752	-0.000413338
15	12	FAM01-201	0.237883	0.000215487
15	13	FAM01-201	0.242797	-0.000373695
15	14	FAM01-201	0.246843	-0.00183081
15	15	FAM01-201	0.251489	-0.0026877
15	16	FAM01-201	0.25789	-0.00178915
15	17	FAM01-201	0.265112	-6.95791e-05
15	18	FAM01-201	0.27273	0.0020455
15	19	FAM01-201	0.285983	0.00979525
15	20	FAM01-201	0.305795	0.0241046
15	21	FAM01-201	0.341843	0.0546502
15	22	FAM01-201	0.40556	0.112864
15	23	FAM01-201	0.513228	0.215029
15	24	FAM01-201	0.685068	0.381366
15	25	FAM01-201	0.919625	0.610421
15	26	FAM01-201	1.19275	0.878043
15	27	FAM01-201	1.46305	1.14284
15	28	FAM01-201	1.69677	1.37106
15	29	FAM01-201	1.87705	1.54584
15	30	FAM01-201	2.01243	1.67571
15	31	FAM01-201	2.11745	1.77523
15	32	FAM01-201	2.19308	1.84535
15	33	FAM01-201	2.25201	1.89878
15	34	FAM01-201	2.29508	1.93635
15	35	FAM01-201	2.32353	1.9593
15	36	FAM01-201	2.34127	1.97153
15	37	FAM01-201	2.35057	1.97533
15	38	FAM01-201	2.35089	1.97015
15	39	FAM01-201	2.34814	1.96189
15	40	FAM01-201	2.34721	1.95546
16	1	GAPDH	0.229503	-0.00406393
16	2	GAPDH	0.235504	-0.00516648
16	3	GAPDH	0.246285	-0.00149001
16	4	GAPDH	0.254558	-0.000321507
16	5	GAPDH	0.263753	0.00176999
16	6	GAPDH	0.27069	0.00160233
16	7	GAPDH	0.276238	4.65297e-05
16	8	GAPDH	0.282364	-0.000931491
16	9	GAPDH	0.28951	-0.000889675
16	10	GAPDH	0.297431	-7.32384e-05
16	11	GAPDH	0.304895	0.000287074
16	12	GAPDH	0.319293	0.00758099
16	13	GAPDH	0.33728	0.0184637
16	14	GAPDH	0.367861	0.0419403
16	15	GAPDH	0.42024	0.0872149
16	16	GAPDH	0.512752	0.172623
16	17	GAPDH	0.668396	0.321163
16	18	GAPDH	0.902422	0.548085
16	19	GAPDH	1.20497	0.843533
16	20	GAPDH	1.53032	1.16178
16	21	GAPDH	1.82048	1.44483
16	22	GAPDH	2.04777	1.66501
16	23	GAPDH	2.21252	1.82266
16	24	GAPDH	2.33124	1.93428
16	25	GAPDH	2.41644	2.01237
16	26	GAPDH	2.47951	2.06834
16	27	GAPDH	2.52753	2.10926
16	28	GAPDH	2.56172	2.13635
16	29	GAPDH	2.58585	2.15337
16	30	GAPDH	2.60297	2.16339
16	31	GAPDH	2.61664	2.16995
16	32	GAPDH	2.62544	2.17164
16	33	GAPDH	2.629	2.1681
16	34	GAPDH	2.62782	2.15982
16	35	GAPDH	2.62857	2.15347
16	36	GAPDH	2.627	2.14479
16	37	GAPDH	2.62545	2.13613
16	38	GAPDH	2.62825	2.13183
16	39	GAPDH	2.6294	2.12588
16	40	GAPDH	2.62406	2.11343
17	1	SLCO-AS	0.123639	-0.0103447
17	2	SLCO-AS	0.127789	-0.0101567
17	3	SLCO-AS	0.135847	-0.00606144
17	4	SLCO-AS	0.142151	-0.00372029
17	5	SLCO-AS	0.149484	-0.000350165
17	6	SLCO-AS	0.154643	0.000846466
17	7	SLCO-AS	0.159183	0.00142386
17	8	SLCO-AS	0.163047	0.00132532
17	9	SLCO-AS	0.167361	0.00167645
17	10	SLCO-AS	0.172455	0.00280835
17	11	SLCO-AS	0.176364	0.00275479
17	12	SLCO-AS	0.181711	0.00413919
17	13	SLCO-AS	0.183789	0.00225441
17	14	SLCO-AS	0.186909	0.00141186
17	15	SLCO-AS	0.189352	-0.00010763
17	16	SLCO-AS	0.192582	-0.000840745
17	17	SLCO-AS	0.196722	-0.000662981
17	18	SLCO-AS	0.200191	-0.00115693
17	19	SLCO-AS	0.203587	-0.00172288
17	20	SLCO-AS	0.20759	-0.00168318
17	21	SLCO-AS	0.211367	-0.00186826
17	22	SLCO-AS	0.216732	-0.000466202
17	23	SLCO-AS	0.223412	0.00225087
17	24	SLCO-AS	0.235483	0.0103592
17	25	SLCO-AS	0.258232	0.0291457
17	26	SLCO-AS	0.301282	0.0682339
17	27	SLCO-AS	0.377225	0.140214
17	28	SLCO-AS	0.507147	0.266173
17	29	SLCO-AS	0.7155	0.470563
17	30	SLCO-AS	1.00399	0.755091
17	31	SLCO-AS	1.33139	1.07853
17	32	SLCO-AS	1.64162	1.3848
17	33	SLCO-AS	1.88915	1.62836
17	34	SLCO-AS	2.07008	1.80533
17	35	SLCO-AS	2.19332	1.92461
17	36	SLCO-AS	2.27853	2.00586
17	37	SLCO-AS	2.33779	2.06116
17	38	SLCO-AS	2.38489	2.10429
17	39	SLCO-AS	2.41376	2.1292
17	40	SLCO-AS	2.42923	2.1407
18	1	FAM01-201	0.133817	-0.00898784
18	2	FAM01-201	0.137722	-0.00878586
18	3	FAM01-201	0.1452	-0.00501163
18	4	FAM01-201	0.151366	-0.00254849
18	5	FAM01-201	0.156093	-0.00152535
18	6	FAM01-201	0.162589	0.00126767
18	7	FAM01-201	0.166658	0.00163317
18	8	FAM01-201	0.169615	0.000886535
18	9	FAM01-201	0.173289	0.000857357
18	10	FAM01-201	0.178079	0.00194398
18	11	FAM01-201	0.182153	0.00231498
18	12	FAM01-201	0.186534	0.00299303
18	13	FAM01-201	0.190465	0.00321991
18	14	FAM01-201	0.192356	0.00140741
18	15	FAM01-201	0.194748	9.64315e-05
18	16	FAM01-201	0.198613	0.000258018
18	17	FAM01-201	0.201505	-0.000553606
18	18	FAM01-201	0.204031	-0.00173078
18	19	FAM01-201	0.20745	-0.00201458
18	20	FAM01-201	0.210215	-0.00295307
18	21	FAM01-201	0.216015	-0.000856137
18	22	FAM01-201	0.22089	0.000315151
18	23	FAM01-201	0.229801	0.0055224
18	24	FAM01-201	0.247855	0.0198733
18	25	FAM01-201	0.277614	0.0459291
18	26	FAM01-201	0.333447	0.0980588
18	27	FAM01-201	0.430737	0.191646
18	28	FAM01-201	0.589031	0.346236
18	29	FAM01-201	0.812205	0.565707
18	30	FAM01-201	1.08111	0.830909
18	31	FAM01-201	1.35071	1.09681
18	32	FAM01-201	1.5878	1.33019
18	33	FAM01-201	1.77579	1.51448
18	34	FAM01-201	1.91537	1.65036
18	35	FAM01-201	2.01529	1.74657
18	36	FAM01-201	2.09273	1.82031
18	37	FAM01-201	2.15128	1.87515
18	38	FAM01-201	2.19263	1.9128
18	39	FAM01-201	2.22125	1.93771
18	40	FAM01-201	2.23728	1.95005
19	1	GAPDH	0.176302	-0.000100407
19	2	GAPDH	0.179089	-0.00216285
19	3	GAPDH	0.186528	0.000427295
19	4	GAPDH	0.191466	0.000515655
19	5	GAPDH	0.196979	0.0011795
19	6	GAPDH	0.200803	0.000154383
19	7	GAPDH	0.204532	-0.000965532
19	8	GAPDH	0.20801	-0.00233741
19	9	GAPDH	0.214287	-0.000909422
19	10	GAPDH	0.219855	-0.000190549
19	11	GAPDH	0.225028	0.000132996
19	12	GAPDH	0.231737	0.00199309
19	13	GAPDH	0.242763	0.0081696
19	14	GAPDH	0.261136	0.0216939
19	15	GAPDH	0.294181	0.0498895
19	16	GAPDH	0.353535	0.104394
19	17	GAPDH	0.45594	0.20195
19	18	GAPDH	0.62541	0.366571
19	19	GAPDH	0.873278	0.609589
19	20	GAPDH	1.17705	0.908515
19	21	GAPDH	1.48771	1.21432
19	22	GAPDH	1.7519	1.47367
19	23	GAPDH	1.95012	1.66704
19	24	GAPDH	2.09186	1.80392
19	25	GAPDH	2.19067	1.89789
19	26	GAPDH	2.26175	1.96411
19	27	GAPDH	2.31691	2.01443
19	28	GAPDH	2.35911	2.05178
19	29	GAPDH	2.39115	2.07897
19	30	GAPDH	2.41152	2.09449
19	31	GAPDH	2.42192	2.10004
19	32	GAPDH	2.4356	2.10887
19	33	GAPDH	2.44133	2.10975
19	34	GAPDH	2.44226	2.10583
19	35	GAPDH	2.44374	2.10247
19	36	GAPDH	2.44295	2.09683
19	37	GAPDH	2.44242	2.09145
19	38	GAPDH	2.44034	2.08451
19	39	GAPDH	2.43917	2.07849
19	40	GAPDH	2.43687	2.07135
20	1
20	2
20	3
20	4
20	5
20	6
20	7
20	8
20	9
20	10
20	11
20	12
20	13
20	14
20	15
20	16
20	17
20	18
20	19
20	20
20	21
20	22
20	23
20	24
20	25
20	26
20	27
20	28
20	29
20	30
20	31
20	32
20	33
20	34
20	35
20	36
20	37
20	38
20	39
20	40
21	1
21	2
21	3
21	4
21	5
21	6
21	7
21	8
21	9
21	10
21	11
21	12
21	13
21	14
21	15
21	16
21	17
21	18
21	19
21	20
21	21
21	22
21	23
21	24
21	25
21	26
21	27
21	28
21	29
21	30
21	31
21	32
21	33
21	34
21	35
21	36
21	37
21	38
21	39
21	40
22	1
22	2
22	3
22	4
22	5
22	6
22	7
22	8
22	9
22	10
22	11
22	12
22	13
22	14
22	15
22	16
22	17
22	18
22	19
22	20
22	21
22	22
22	23
22	24
22	25
22	26
22	27
22	28
22	29
22	30
22	31
22	32
22	33
22	34
22	35
22	36
22	37
22	38
22	39
22	40
23	1
23	2
23	3
23	4
23	5
23	6
23	7
23	8
23	9
23	10
23	11
23	12
23	13
23	14
23	15
23	16
23	17
23	18
23	19
23	20
23	21
23	22
23	23
23	24
23	25
23	26
23	27
23	28
23	29
23	30
23	31
23	32
23	33
23	34
23	35
23	36
23	37
23	38
23	39
23	40
24	1
24	2
24	3
24	4
24	5
24	6
24	7
24	8
24	9
24	10
24	11
24	12
24	13
24	14
24	15
24	16
24	17
24	18
24	19
24	20
24	21
24	22
24	23
24	24
24	25
24	26
24	27
24	28
24	29
24	30
24	31
24	32
24	33
24	34
24	35
24	36
24	37
24	38
24	39
24	40
25	1
25	2
25	3
25	4
25	5
25	6
25	7
25	8
25	9
25	10
25	11
25	12
25	13
25	14
25	15
25	16
25	17
25	18
25	19
25	20
25	21
25	22
25	23
25	24
25	25
25	26
25	27
25	28
25	29
25	30
25	31
25	32
25	33
25	34
25	35
25	36
25	37
25	38
25	39
25	40
26	1	SLCO-AS	0.145709	-0.0102975
26	2	SLCO-AS	0.150438	-0.00981572
26	3	SLCO-AS	0.160128	-0.00437348
26	4	SLCO-AS	0.166185	-0.00256332
26	5	SLCO-AS	0.171863	-0.00113235
26	6	SLCO-AS	0.178339	0.00109612
26	7	SLCO-AS	0.182921	0.00143132
26	8	SLCO-AS	0.187085	0.00134827
26	9	SLCO-AS	0.191727	0.00174301
26	10	SLCO-AS	0.196459	0.00222772
26	11	SLCO-AS	0.201179	0.00270068
26	12	SLCO-AS	0.204686	0.00196073
26	13	SLCO-AS	0.207789	0.000816728
26	14	SLCO-AS	0.212252	0.00103227
26	15	SLCO-AS	0.216229	0.000761968
26	16	SLCO-AS	0.219038	-0.000676188
26	17	SLCO-AS	0.222406	-0.00155491
26	18	SLCO-AS	0.225449	-0.00275935
26	19	SLCO-AS	0.230396	-0.00205922
26	20	SLCO-AS	0.238463	0.0017602
26	21	SLCO-AS	0.250442	0.00949208
26	22	SLCO-AS	0.26758	0.0223824
26	23	SLCO-AS	0.298949	0.0495051
26	24	SLCO-AS	0.358082	0.104391
26	25	SLCO-AS	0.463593	0.205654
26	26	SLCO-AS	0.639124	0.376938
26	27	SLCO-AS	0.897454	0.631021
26	28	SLCO-AS	1.21778	0.947104
26	29	SLCO-AS	1.54238	1.26745
26	30	SLCO-AS	1.82051	1.54134
26	31	SLCO-AS	2.03265	1.74923
26	32	SLCO-AS	2.18498	1.89731
26	33	SLCO-AS	2.2882	1.99628
26	34	SLCO-AS	2.36171	2.06554
26	35	SLCO-AS	2.4123	2.11189
26	36	SLCO-AS	2.45172	2.14706
26	37	SLCO-AS	2.47291	2.164
26	38	SLCO-AS	2.48226	2.16911
26	39	SLCO-AS	2.48938	2.17198
26	40	SLCO-AS	2.49287	2.17123
27	1	FAM01-201	0.136399	-0.00718224
27	2	FAM01-201	0.139878	-0.00776577
27	3	FAM01-201	0.147051	-0.00465528
27	4	FAM01-201	0.154148	-0.00162043
27	5	FAM01-201	0.159825	-5.90099e-06
27	6	FAM01-201	0.164862	0.000968313
27	7	FAM01-201	0.168405	0.000449059
27	8	FAM01-201	0.173753	0.0017346
27	9	FAM01-201	0.178659	0.00257794
27	10	FAM01-201	0.183101	0.00295745
27	11	FAM01-201	0.185892	0.00168579
27	12	FAM01-201	0.189327	0.00105904
27	13	FAM01-201	0.193519	0.00118846
27	14	FAM01-201	0.195749	-0.000643629
27	15	FAM01-201	0.199158	-0.00129744
27	16	FAM01-201	0.202824	-0.00169388
27	17	FAM01-201	0.206163	-0.00241695
27	18	FAM01-201	0.212355	-0.000287138
27	19	FAM01-201	0.221018	0.00431329
27	20	FAM01-201	0.233964	0.0131969
27	21	FAM01-201	0.257101	0.0322708
27	22	FAM01-201	0.296541	0.0676485
27	23	FAM01-201	0.366458	0.133503
27	24	FAM01-201	0.487485	0.250468
27	25	FAM01-201	0.672637	0.431557
27	26	FAM01-201	0.915884	0.670742
27	27	FAM01-201	1.18605	0.936841
27	28	FAM01-201	1.44041	1.18715
27	29	FAM01-201	1.64916	1.39183
27	30	FAM01-201	1.81374	1.55235
27	31	FAM01-201	1.93949	1.67403
27	32	FAM01-201	2.03134	1.76183
27	33	FAM01-201	2.10019	1.82661
27	34	FAM01-201	2.1543	1.87666
27	35	FAM01-201	2.19326	1.91156
27	36	FAM01-201	2.22185	1.93609
27	37	FAM01-201	2.237	1.94717
27	38	FAM01-201	2.24041	1.94652
27	39	FAM01-201	2.24034	1.94239
27	40	FAM01-201	2.2438	1.94178
28	1	GAPDH	0.203601	-0.000536168
28	2	GAPDH	0.207133	-0.00264641
28	3	GAPDH	0.214742	-0.000679514
28	4	GAPDH	0.221229	0.000165607
28	5	GAPDH	0.227002	0.000296456
28	6	GAPDH	0.233081	0.000732928
28	7	GAPDH	0.238563	0.000572936
28	8	GAPDH	0.242917	-0.000714657
28	9	GAPDH	0.248333	-0.000940527
28	10	GAPDH	0.255483	0.000566772
28	11	GAPDH	0.266056	0.00549785
28	12	GAPDH	0.280001	0.0138006
28	13	GAPDH	0.304057	0.0322152
28	14	GAPDH	0.346784	0.0692997
28	15	GAPDH	0.42702	0.143894
28	16	GAPDH	0.561212	0.272444
28	17	GAPDH	0.76813	0.473719
28	18	GAPDH	1.04911	0.74906
28	19	GAPDH	1.37108	1.06538
28	20	GAPDH	1.67009	1.35875
28	21	GAPDH	1.90813	1.59115
28	22	GAPDH	2.07822	1.7556
28	23	GAPDH	2.20243	1.87417
28	24	GAPDH	2.29107	1.95716
28	25	GAPDH	2.36164	2.0221
28	26	GAPDH	2.41054	2.06535
28	27	GAPDH	2.44206	2.09123
28	28	GAPDH	2.46772	2.11124
28	29	GAPDH	2.48972	2.1276
28	30	GAPDH	2.50362	2.13587
28	31	GAPDH	2.51069	2.13729
28	32	GAPDH	2.51395	2.13491
28	33	GAPDH	2.51711	2.13242
28	34	GAPDH	2.52084	2.13051
28	35	GAPDH	2.51806	2.12209
28	36	GAPDH	2.5182	2.11659
28	37	GAPDH	2.51912	2.11186
28	38	GAPDH	2.51803	2.10513
28	39	GAPDH	2.51642	2.09788
28	40	GAPDH	2.51593	2.09175
29	1	SLCO-AS	0.141051	-0.00859012
29	2	SLCO-AS	0.145323	-0.00831708
29	3	SLCO-AS	0.154137	-0.00350159
29	4	SLCO-AS	0.160545	-0.00109268
29	5	SLCO-AS	0.164372	-0.0012641
29	6	SLCO-AS	0.169827	0.000192119
29	7	SLCO-AS	0.174709	0.00107466
29	8	SLCO-AS	0.178323	0.000690227
29	9	SLCO-AS	0.182841	0.00120966
29	10	SLCO-AS	0.187453	0.0018231
29	11	SLCO-AS	0.190753	0.00112416
29	12	SLCO-AS	0.195601	0.00197353
29	13	SLCO-AS	0.199711	0.00208468
29	14	SLCO-AS	0.202447	0.000821498
29	15	SLCO-AS	0.205797	0.000172482
29	16	SLCO-AS	0.209743	0.000120271
29	17	SLCO-AS	0.213144	-0.000477679
29	18	SLCO-AS	0.216148	-0.00147233
29	19	SLCO-AS	0.219598	-0.00202106
29	20	SLCO-AS	0.224169	-0.00144976
29	21	SLCO-AS	0.228722	-0.000895225
29	22	SLCO-AS	0.234504	0.000888045
29	23	SLCO-AS	0.243138	0.00552362
29	24	SLCO-AS	0.257973	0.0163592
29	25	SLCO-AS	0.285225	0.0396131
29	26	SLCO-AS	0.334878	0.0852666
29	27	SLCO-AS	0.423916	0.170306
29	28	SLCO-AS	0.574331	0.316723
29	29	SLCO-AS	0.801313	0.539706
29	30	SLCO-AS	1.09138	0.825778
29	31	SLCO-AS	1.39639	1.12679
29	32	SLCO-AS	1.66161	1.38801
29	33	SLCO-AS	1.86544	1.58784
29	34	SLCO-AS	2.01001	1.72841
29	35	SLCO-AS	2.107	1.8214
29	36	SLCO-AS	2.17629	1.8867
29	37	SLCO-AS	2.22791	1.93432
29	38	SLCO-AS	2.25851	1.96091
29	39	SLCO-AS	2.28083	1.97923
29	40	SLCO-AS	2.29467	1.98908
30	1	FAM01-201	0.133137	-0.00845547
30	2	FAM01-201	0.136989	-0.00834804
30	3	FAM01-201	0.145291	-0.00379074
30	4	FAM01-201	0.151563	-0.00126295
30	5	FAM01-201	0.155418	-0.00115255
30	6	FAM01-201	0.159205	-0.00111077
30	7	FAM01-201	0.165062	0.00100211
30	8	FAM01-201	0.169681	0.0018756
30	9	FAM01-201	0.17316	0.00160982
30	10	FAM01-201	0.177269	0.00197461
30	11	FAM01-201	0.180793	0.00175346
30	12	FAM01-201	0.184118	0.00133378
30	13	FAM01-201	0.187577	0.001049
30	14	FAM01-201	0.191136	0.000862851
30	15	FAM01-201	0.195207	0.00118939
30	16	FAM01-201	0.19925	0.00148729
30	17	FAM01-201	0.200881	-0.000626618
30	18	FAM01-201	0.203582	-0.00167025
30	19	FAM01-201	0.207361	-0.00163507
30	20	FAM01-201	0.21034	-0.00240085
30	21	FAM01-201	0.215998	-0.000488093
30	22	FAM01-201	0.223168	0.00293701
30	23	FAM01-201	0.23709	0.0131145
30	24	FAM01-201	0.25985	0.0321297
30	25	FAM01-201	0.300727	0.0692625
30	26	FAM01-201	0.374064	0.138855
30	27	FAM01-201	0.49545	0.256496
30	28	FAM01-201	0.67853	0.435832
30	29	FAM01-201	0.915771	0.669328
30	30	FAM01-201	1.17544	0.92525
30	31	FAM01-201	1.41861	1.16468
30	32	FAM01-201	1.61676	1.35909
30	33	FAM01-201	1.76842	1.507
30	34	FAM01-201	1.88005	1.61489
30	35	FAM01-201	1.96485	1.69594
30	36	FAM01-201	2.0289	1.75624
30	37	FAM01-201	2.07534	1.79894
30	38	FAM01-201	2.1058	1.82566
30	39	FAM01-201	2.13224	1.84835
30	40	FAM01-201	2.14507	1.85743
31	1	GAPDH	0.1945	-0.00205027
31	2	GAPDH	0.199344	-0.00295114
31	3	GAPDH	0.207368	-0.000671194
31	4	GAPDH	0.213322	-0.000462616
31	5	GAPDH	0.220404	0.000874875
31	6	GAPDH	0.226307	0.0010331
31	7	GAPDH	0.231855	0.000836533
31	8	GAPDH	0.236765	2.0749e-06
31	9	GAPDH	0.240448	-0.00205954
31	10	GAPDH	0.247212	-0.00104017
31	11	GAPDH	0.255484	0.00148694
31	12	GAPDH	0.265377	0.00563561
31	13	GAPDH	0.283286	0.0178003
31	14	GAPDH	0.314328	0.0430976
31	15	GAPDH	0.370194	0.0932181
31	16	GAPDH	0.470618	0.187898
31	17	GAPDH	0.634647	0.346182
31	18	GAPDH	0.881217	0.587008
31	19	GAPDH	1.19546	0.895508
31	20	GAPDH	1.52715	1.22145
31	21	GAPDH	1.81863	1.50719
31	22	GAPDH	2.04481	1.72762
31	23	GAPDH	2.2088	1.88587
31	24	GAPDH	2.32704	1.99837
31	25	GAPDH	2.41371	2.07929
31	26	GAPDH	2.47778	2.13761
31	27	GAPDH	2.52261	2.1767
31	28	GAPDH	2.55566	2.20401
31	29	GAPDH	2.58394	2.22654
31	30	GAPDH	2.60609	2.24295
31	31	GAPDH	2.61725	2.24836
31	32	GAPDH	2.62061	2.24598
31	33	GAPDH	2.62327	2.24289
31	34	GAPDH	2.62606	2.23994
31	35	GAPDH	2.6277	2.23583
31	36	GAPDH	2.62993	2.23231
31	37	GAPDH	2.629	2.22565
31	38	GAPDH	2.62668	2.21757
31	39	GAPDH	2.6239	2.20905
31	40	GAPDH	2.624	2.20341
32	1
32	2
32	3
32	4
32	5
32	6
32	7
32	8
32	9
32	10
32	11
32	12
32	13
32	14
32	15
32	16
32	17
32	18
32	19
32	20
32	21
32	22
32	23
32	24
32	25
32	26
32	27
32	28
32	29
32	30
32	31
32	32
32	33
32	34
32	35
32	36
32	37
32	38
32	39
32	40
33	1
33	2
33	3
33	4
33	5
33	6
33	7
33	8
33	9
33	10
33	11
33	12
33	13
33	14
33	15
33	16
33	17
33	18
33	19
33	20
33	21
33	22
33	23
33	24
33	25
33	26
33	27
33	28
33	29
33	30
33	31
33	32
33	33
33	34
33	35
33	36
33	37
33	38
33	39
33	40
34	1
34	2
34	3
34	4
34	5
34	6
34	7
34	8
34	9
34	10
34	11
34	12
34	13
34	14
34	15
34	16
34	17
34	18
34	19
34	20
34	21
34	22
34	23
34	24
34	25
34	26
34	27
34	28
34	29
34	30
34	31
34	32
34	33
34	34
34	35
34	36
34	37
34	38
34	39
34	40
35	1
35	2
35	3
35	4
35	5
35	6
35	7
35	8
35	9
35	10
35	11
35	12
35	13
35	14
35	15
35	16
35	17
35	18
35	19
35	20
35	21
35	22
35	23
35	24
35	25
35	26
35	27
35	28
35	29
35	30
35	31
35	32
35	33
35	34
35	35
35	36
35	37
35	38
35	39
35	40
36	1
36	2
36	3
36	4
36	5
36	6
36	7
36	8
36	9
36	10
36	11
36	12
36	13
36	14
36	15
36	16
36	17
36	18
36	19
36	20
36	21
36	22
36	23
36	24
36	25
36	26
36	27
36	28
36	29
36	30
36	31
36	32
36	33
36	34
36	35
36	36
36	37
36	38
36	39
36	40
37	1
37	2
37	3
37	4
37	5
37	6
37	7
37	8
37	9
37	10
37	11
37	12
37	13
37	14
37	15
37	16
37	17
37	18
37	19
37	20
37	21
37	22
37	23
37	24
37	25
37	26
37	27
37	28
37	29
37	30
37	31
37	32
37	33
37	34
37	35
37	36
37	37
37	38
37	39
37	40
38	1	SLCO-AS	0.215089	-0.0121858
38	2	SLCO-AS	0.220661	-0.0123815
38	3	SLCO-AS	0.230981	-0.00782829
38	4	SLCO-AS	0.239239	-0.00533757
38	5	SLCO-AS	0.247545	-0.00279769
38	6	SLCO-AS	0.255691	-0.000418823
38	7	SLCO-AS	0.263232	0.00135454
38	8	SLCO-AS	0.269727	0.00208324
38	9	SLCO-AS	0.277231	0.00381956
38	10	SLCO-AS	0.283654	0.00447569
38	11	SLCO-AS	0.289018	0.00407277
38	12	SLCO-AS	0.294654	0.0039423
38	13	SLCO-AS	0.300276	0.00379714
38	14	SLCO-AS	0.305397	0.00315121
38	15	SLCO-AS	0.310314	0.00230155
38	16	SLCO-AS	0.314527	0.000747512
38	17	SLCO-AS	0.319266	-0.000280394
38	18	SLCO-AS	0.325272	-4.15533e-05
38	19	SLCO-AS	0.329626	-0.00145463
38	20	SLCO-AS	0.332949	-0.00389868
38	21	SLCO-AS	0.338371	-0.00424411
38	22	SLCO-AS	0.344938	-0.00344377
38	23	SLCO-AS	0.3556	0.00145079
38	24	SLCO-AS	0.371062	0.0111465
38	25	SLCO-AS	0.397274	0.0315916
38	26	SLCO-AS	0.447322	0.0758721
38	27	SLCO-AS	0.537144	0.159927
38	28	SLCO-AS	0.687049	0.304065
38	29	SLCO-AS	0.918158	0.529408
38	30	SLCO-AS	1.22412	0.829599
38	31	SLCO-AS	1.56127	1.16098
38	32	SLCO-AS	1.86888	1.46283
38	33	SLCO-AS	2.10868	1.69686
38	34	SLCO-AS	2.28152	1.86393
38	35	SLCO-AS	2.40171	1.97835
38	36	SLCO-AS	2.48304	2.05392
38	37	SLCO-AS	2.54011	2.10523
38	38	SLCO-AS	2.57603	2.13538
38	39	SLCO-AS	2.59944	2.15302
38	40	SLCO-AS	2.60966	2.15747
39	1	FAM01-201	0.146916	-0.00895787
39	2	FAM01-201	0.151886	-0.00874786
39	3	FAM01-201	0.160621	-0.00477379
39	4	FAM01-201	0.167615	-0.00254006
39	5	FAM01-201	0.174072	-0.000843669
39	6	FAM01-201	0.18109	0.00141398
39	7	FAM01-201	0.186219	0.00178243
39	8	FAM01-201	0.190799	0.0016019
39	9	FAM01-201	0.195895	0.00193809
39	10	FAM01-201	0.200552	0.00183403
39	11	FAM01-201	0.205536	0.00205764
39	12	FAM01-201	0.210285	0.00204574
39	13	FAM01-201	0.214543	0.00154351
39	14	FAM01-201	0.218285	0.000524796
39	15	FAM01-201	0.221666	-0.000854334
39	16	FAM01-201	0.226668	-0.000612755
39	17	FAM01-201	0.231283	-0.000758575
39	18	FAM01-201	0.23412	-0.00268209
39	19	FAM01-201	0.239688	-0.00187427
39	20	FAM01-201	0.24652	0.000197429
39	21	FAM01-201	0.256767	0.00568417
39	22	FAM01-201	0.274252	0.0184079
39	23	FAM01-201	0.304511	0.0439071
39	24	FAM01-201	0.359494	0.0941297
39	25	FAM01-201	0.453967	0.183842
39	26	FAM01-201	0.602507	0.327621
39	27	FAM01-201	0.810458	0.530812
39	28	FAM01-201	1.05277	0.768367
39	29	FAM01-201	1.28683	0.997666
39	30	FAM01-201	1.48372	1.18979
39	31	FAM01-201	1.63731	1.33862
39	32	FAM01-201	1.74969	1.44624
39	33	FAM01-201	1.82969	1.52148
39	34	FAM01-201	1.89287	1.5799
39	35	FAM01-201	1.93775	1.62002
39	36	FAM01-201	1.96964	1.64715
39	37	FAM01-201	1.99368	1.66643
39	38	FAM01-201	2.00833	1.67632
39	39	FAM01-201	2.01532	1.67854
39	40	FAM01-201	2.01538	1.67385
40	1	GAPDH	0.197068	-0.00173974
40	2	GAPDH	0.201966	-0.00295519
40	3	GAPDH	0.211231	0.000196148
40	4	GAPDH	0.218119	0.000970278
40	5	GAPDH	0.224206	0.000943173
40	6	GAPDH	0.229028	-0.000348535
40	7	GAPDH	0.234824	-0.00066669
40	8	GAPDH	0.239444	-0.00216031
40	9	GAPDH	0.246164	-0.0015538
40	10	GAPDH	0.25381	-2.22151e-05
40	11	GAPDH	0.262587	0.00264195
40	12	GAPDH	0.276862	0.0108031
40	13	GAPDH	0.29837	0.0261966
40	14	GAPDH	0.335294	0.0570073
40	15	GAPDH	0.401523	0.117123
40	16	GAPDH	0.516374	0.22586
40	17	GAPDH	0.696952	0.400323
40	18	GAPDH	0.949828	0.647086
40	19	GAPDH	1.24605	0.937197
40	20	GAPDH	1.53364	1.21867
40	21	GAPDH	1.76997	1.44888
40	22	GAPDH	1.94571	1.61851
40	23	GAPDH	2.06843	1.73512
40	24	GAPDH	2.15538	1.81596
40	25	GAPDH	2.22166	1.87612
40	26	GAPDH	2.27186	1.92021
40	27	GAPDH	2.30852	1.95075
40	28	GAPDH	2.33488	1.971
40	29	GAPDH	2.3529	1.98291
40	30	GAPDH	2.36783	1.99172
40	31	GAPDH	2.37813	1.99591
40	32	GAPDH	2.38233	1.994
40	33	GAPDH	2.38231	1.98786
40	34	GAPDH	2.38342	1.98286
40	35	GAPDH	2.38494	1.97827
40	36	GAPDH	2.38158	1.96879
40	37	GAPDH	2.38226	1.96336
40	38	GAPDH	2.38041	1.95539
40	39	GAPDH	2.37853	1.9474
40	40	GAPDH	2.37941	1.94216
41	1	SLCO-AS	0.202583	-0.0108801
41	2	SLCO-AS	0.207718	-0.0108259
41	3	SLCO-AS	0.216959	-0.00666569
41	4	SLCO-AS	0.224728	-0.00397681
41	5	SLCO-AS	0.231831	-0.00195451
41	6	SLCO-AS	0.239033	0.000166437
41	7	SLCO-AS	0.243748	-0.000199246
41	8	SLCO-AS	0.250607	0.0015792
41	9	SLCO-AS	0.256914	0.00280578
41	10	SLCO-AS	0.263956	0.00476779
41	11	SLCO-AS	0.268537	0.00426768
41	12	SLCO-AS	0.273229	0.00387922
41	13	SLCO-AS	0.276499	0.00206858
41	14	SLCO-AS	0.281462	0.00195117
41	15	SLCO-AS	0.286833	0.00224151
41	16	SLCO-AS	0.290008	0.000336432
41	17	SLCO-AS	0.294271	-0.000481159
41	18	SLCO-AS	0.298782	-0.00105068
41	19	SLCO-AS	0.302182	-0.00273152
41	20	SLCO-AS	0.307755	-0.00223846
41	21	SLCO-AS	0.312668	-0.00240675
41	22	SLCO-AS	0.317796	-0.00235897
41	23	SLCO-AS	0.326781	0.00154505
41	24	SLCO-AS	0.343636	0.0133199
41	25	SLCO-AS	0.370412	0.0350158
41	26	SLCO-AS	0.416654	0.0761767
41	27	SLCO-AS	0.502929	0.157371
41	28	SLCO-AS	0.654764	0.304125
41	29	SLCO-AS	0.888675	0.532956
41	30	SLCO-AS	1.20516	0.844357
41	31	SLCO-AS	1.55933	1.19345
41	32	SLCO-AS	1.88317	1.51221
41	33	SLCO-AS	2.13811	1.76207
41	34	SLCO-AS	2.32115	1.94002
41	35	SLCO-AS	2.4514	2.0652
41	36	SLCO-AS	2.54422	2.15294
41	37	SLCO-AS	2.60814	2.21177
41	38	SLCO-AS	2.65817	2.25672
41	39	SLCO-AS	2.69306	2.28653
41	40	SLCO-AS	2.7133	2.3017
42	1	FAM01-201	0.1471	-0.00693001
42	2	FAM01-201	0.150912	-0.00719515
42	3	FAM01-201	0.158895	-0.00328826
42	4	FAM01-201	0.164542	-0.00171755
42	5	FAM01-201	0.169477	-0.000858877
42	6	FAM01-201	0.17475	0.000337682
42	7	FAM01-201	0.179059	0.000570031
42	8	FAM01-201	0.183333	0.000768227
42	9	FAM01-201	0.188653	0.00201167
42	10	FAM01-201	0.193179	0.00246136
42	11	FAM01-201	0.195972	0.00117792
42	12	FAM01-201	0.199272	0.000401194
42	13	FAM01-201	0.203385	0.000437757
42	14	FAM01-201	0.20801	0.000986399
42	15	FAM01-201	0.212884	0.00178384
42	16	FAM01-201	0.216287	0.0011102
42	17	FAM01-201	0.217925	-0.0013276
42	18	FAM01-201	0.222538	-0.000791119
42	19	FAM01-201	0.225258	-0.00214732
42	20	FAM01-201	0.229291	-0.00219093
42	21	FAM01-201	0.235834	0.000275374
42	22	FAM01-201	0.244436	0.00480082
42	23	FAM01-201	0.261772	0.0180605
42	24	FAM01-201	0.290353	0.0425652
42	25	FAM01-201	0.341285	0.0894212
42	26	FAM01-201	0.428605	0.172665
42	27	FAM01-201	0.570655	0.310638
42	28	FAM01-201	0.779095	0.515001
42	29	FAM01-201	1.03268	0.764508
42	30	FAM01-201	1.29552	1.02327
42	31	FAM01-201	1.5273	1.25098
42	32	FAM01-201	1.71357	1.43317
42	33	FAM01-201	1.85581	1.57133
42	34	FAM01-201	1.96174	1.67319
42	35	FAM01-201	2.04183	1.7492
42	36	FAM01-201	2.10089	1.80419
42	37	FAM01-201	2.1436	1.84282
42	38	FAM01-201	2.1754	1.87054
42	39	FAM01-201	2.19529	1.88635
42	40	FAM01-201	2.20689	1.89388
43	1	GAPDH	0.233854	0.00182955
43	2	GAPDH	0.237735	-0.00044119
43	3	GAPDH	0.244236	-9.24395e-05
43	4	GAPDH	0.24956	-0.000919852
43	5	GAPDH	0.257934	0.00130288
43	6	GAPDH	0.263793	0.00101033
43	7	GAPDH	0.269464	0.000529432
43	8	GAPDH	0.273317	-0.00176899
43	9	GAPDH	0.280315	-0.000922798
43	10	GAPDH	0.286734	-0.000655631
43	11	GAPDH	0.295058	0.00151707
43	12	GAPDH	0.308983	0.00929034
43	13	GAPDH	0.327821	0.021976
43	14	GAPDH	0.361337	0.0493402
43	15	GAPDH	0.422096	0.103948
43	16	GAPDH	0.528929	0.20463
43	17	GAPDH	0.700224	0.369773
43	18	GAPDH	0.940265	0.603662
43	19	GAPDH	1.23714	0.894386
43	20	GAPDH	1.53014	1.18123
43	21	GAPDH	1.77515	1.4201
43	22	GAPDH	1.96317	1.60196
43	23	GAPDH	2.09478	1.72742
43	24	GAPDH	2.18753	1.81402
43	25	GAPDH	2.25579	1.87613
43	26	GAPDH	2.30644	1.92062
43	27	GAPDH	2.34657	1.9546
43	28	GAPDH	2.37759	1.97947
43	29	GAPDH	2.39894	1.99467
43	30	GAPDH	2.41771	2.00728
43	31	GAPDH	2.42577	2.0092
43	32	GAPDH	2.43299	2.01026
43	33	GAPDH	2.43418	2.00531
43	34	GAPDH	2.43202	1.99699
43	35	GAPDH	2.43299	1.99181
43	36	GAPDH	2.43581	1.98848
43	37	GAPDH	2.43848	1.985
43	38	GAPDH	2.4404	1.98076
43	39	GAPDH	2.44032	1.97453
43	40	GAPDH	2.43725	1.96531
44	1
44	2
44	3
44	4
44	5
44	6
44	7
44	8
44	9
44	10
44	11
44	12
44	13
44	14
44	15
44	16
44	17
44	18
44	19
44	20
44	21
44	22
44	23
44	24
44	25
44	26
44	27
44	28
44	29
44	30
44	31
44	32
44	33
44	34
44	35
44	36
44	37
44	38
44	39
44	40
45	1
45	2
45	3
45	4
45	5
45	6
45	7
45	8
45	9
45	10
45	11
45	12
45	13
45	14
45	15
45	16
45	17
45	18
45	19
45	20
45	21
45	22
45	23
45	24
45	25
45	26
45	27
45	28
45	29
45	30
45	31
45	32
45	33
45	34
45	35
45	36
45	37
45	38
45	39
45	40
46	1
46	2
46	3
46	4
46	5
46	6
46	7
46	8
46	9
46	10
46	11
46	12
46	13
46	14
46	15
46	16
46	17
46	18
46	19
46	20
46	21
46	22
46	23
46	24
46	25
46	26
46	27
46	28
46	29
46	30
46	31
46	32
46	33
46	34
46	35
46	36
46	37
46	38
46	39
46	40
47	1
47	2
47	3
47	4
47	5
47	6
47	7
47	8
47	9
47	10
47	11
47	12
47	13
47	14
47	15
47	16
47	17
47	18
47	19
47	20
47	21
47	22
47	23
47	24
47	25
47	26
47	27
47	28
47	29
47	30
47	31
47	32
47	33
47	34
47	35
47	36
47	37
47	38
47	39
47	40
48	1
48	2
48	3
48	4
48	5
48	6
48	7
48	8
48	9
48	10
48	11
48	12
48	13
48	14
48	15
48	16
48	17
48	18
48	19
48	20
48	21
48	22
48	23
48	24
48	25
48	26
48	27
48	28
48	29
48	30
48	31
48	32
48	33
48	34
48	35
48	36
48	37
48	38
48	39
48	40
49	1
49	2
49	3
49	4
49	5
49	6
49	7
49	8
49	9
49	10
49	11
49	12
49	13
49	14
49	15
49	16
49	17
49	18
49	19
49	20
49	21
49	22
49	23
49	24
49	25
49	26
49	27
49	28
49	29
49	30
49	31
49	32
49	33
49	34
49	35
49	36
49	37
49	38
49	39
49	40
50	1	SLCO-AS	0.136837	-0.00951541
50	2	SLCO-AS	0.141536	-0.00901481
[truncated: 1,878 more rows]

## Sheet: Results
Well	Well Position	Sample Name	Target Name	Task	Reporter	Quencher	RQ	CT	Ct Mean	Delta Ct Mean	Delta Delta Ct	2^(-DDCT)	Automatic Ct Threshold	Ct Threshold	Automatic Baseline	Baseline Start	Baseline End	Efficiency	Tm1	Tm2	Tm3	Custom1	Custom2	Custom3	Custom4	Custom5	Custom6
2	A2	52CA	SLCO-AS	UNKNOWN	SYBR	None	2.53697	25.19	25.1898	10.002	-1.36081	2.56829	TRUE	0.199353	TRUE	3	20	1	81.8881
3	A3	52CA	FAM01-201	UNKNOWN	SYBR	None	2.06425	24.204	24.2036	9.01578	-0.486754	1.40129	TRUE	0.180781	TRUE	3	19	1	86.7655
4	A4	52CA	GAPDH	UNKNOWN	SYBR	None		15.188	15.1878				TRUE	0.2026	TRUE	3	10	1	83.4489
5	A5	52N	SLCO-AS	UNKNOWN	SYBR	None	0.987806	27.721	27.7206	11.3628			TRUE	0.199353	TRUE	3	22	1	81.9856
6	A6	52N	FAM01-201	UNKNOWN	SYBR	None	1.47311	25.86	25.8603	9.50253			TRUE	0.180781	TRUE	3	21	1	86.863
7	A7	52N	GAPDH	UNKNOWN	SYBR	None		16.358	16.3578				TRUE	0.2026	TRUE	3	11	1	83.5464
14	B2	53CA	SLCO-AS	UNKNOWN	SYBR	None	9.45863	24.317	24.3171	8.10347	-2.45384	5.47874	TRUE	0.199353	TRUE	3	19	1	81.9856
15	B3	53CA	FAM01-201	UNKNOWN	SYBR	None	11.9102	22.701	22.7009	6.48727	-3.44485	10.8893	TRUE	0.180781	TRUE	3	18	1	86.7655
16	B4	53CA	GAPDH	UNKNOWN	SYBR	None		16.214	16.2136				TRUE	0.2026	TRUE	3	11	1	83.4489
17	B5	53N	SLCO-AS	UNKNOWN	SYBR	None	1.72642	27.52	27.5198	10.5573			TRUE	0.199353	TRUE	3	22	1	81.9856
18	B6	53N	FAM01-201	UNKNOWN	SYBR	None	1.09375	26.895	26.8946	9.93211			TRUE	0.180781	TRUE	3	22	1	86.5704
19	B7	53N	GAPDH	UNKNOWN	SYBR	None		16.963	16.9625				TRUE	0.2026	TRUE	3	12	1	83.4489
26	C2	54CA	SLCO-AS	UNKNOWN	SYBR	None	3.74692	24.943	24.9432	9.43939	-1.67957	3.20332	TRUE	0.199353	TRUE	3	19	1	81.9856
27	C3	54CA	FAM01-201	UNKNOWN	SYBR	None	4.3717	23.437	23.4371	7.9332	-2.36597	5.15499	TRUE	0.180781	TRUE	3	18	1	86.863
28	C4	54CA	GAPDH	UNKNOWN	SYBR	None		15.504	15.5038				TRUE	0.2026	TRUE	3	10	1	83.4489
29	C5	54N	SLCO-AS	UNKNOWN	SYBR	None	1.1697	27.207	27.2074	11.119			TRUE	0.199353	TRUE	3	22	1	81.9856
30	C6	54N	FAM01-201	UNKNOWN	SYBR	None	0.848051	26.388	26.3876	10.2992			TRUE	0.180781	TRUE	3	21	1	86.863
31	C7	54N	GAPDH	UNKNOWN	SYBR	None		16.088	16.0884				TRUE	0.2026	TRUE	3	11	1	83.4489
38	D2	56CA	SLCO-AS	UNKNOWN	SYBR	None	0.904101	27.306	27.3055	11.4905	0.145444	0.904101	TRUE	0.199353	TRUE	3	22	1	82.0832
39	D3	56CA	FAM01-201	UNKNOWN	SYBR	None	1.88158	24.964	24.9644	9.14945	-0.911942	1.88158	TRUE	0.180781	TRUE	3	20	1	86.5704
40	D4	56CA	GAPDH	UNKNOWN	SYBR	None		15.815	15.815				TRUE	0.2026	TRUE	3	11	1	83.5464
41	D5	56N	SLCO-AS	UNKNOWN	SYBR	None	1	27.318	27.3176	11.3451			TRUE	0.199353	TRUE	3	22	1	82.0832
42	D6	56N	FAM01-201	UNKNOWN	SYBR	None	1	26.034	26.0339	10.0614			TRUE	0.180781	TRUE	3	21	1	86.5704
43	D7	56N	GAPDH	UNKNOWN	SYBR	None		15.972	15.9725				TRUE	0.2026	TRUE	3	11	1	83.5464
50	E2	60CA	SLCO-AS	UNKNOWN	SYBR	None	3.6283	26.409	26.4091	9.48581	-1.36641	2.57828	TRUE	0.199353	TRUE	3	21	1	82.0832
51	E3	60CA	FAM01-201	UNKNOWN	SYBR	None	15.9528	22.989	22.9889	6.06566	-3.86127	14.5331	TRUE	0.180781	TRUE	3	18	1	86.4728
52	E4	60CA	GAPDH	UNKNOWN	SYBR	None		16.923	16.9233				TRUE	0.2026	TRUE	3	12	1	83.4489
53	E5	60N	SLCO-AS	UNKNOWN	SYBR	None	1.40725	27.074	27.0735	10.8522			TRUE	0.199353	TRUE	3	22	1	82.0832
54	E6	60N	FAM01-201	UNKNOWN	SYBR	None	1.09769	26.148	26.1483	9.92693			TRUE	0.180781	TRUE	3	21	1	86.6679
55	E7	60N	GAPDH	UNKNOWN	SYBR	None		16.221	16.2213				TRUE	0.2026	TRUE	3	11	1	83.5464
62	F2	62CA	SLCO-AS	UNKNOWN	SYBR	None	12.5391	23.412	23.4124	7.69674	-3.4816	11.1703	TRUE	0.199353	TRUE	3	18	1	82.0832
63	F3	62CA	FAM01-201	UNKNOWN	SYBR	None	3.76395	23.865	23.8648	8.14915	-1.84934	3.60336	TRUE	0.180781	TRUE	3	19	1	86.5704
64	F4	62CA	GAPDH	UNKNOWN	SYBR	None		15.716	15.7157				TRUE	0.2026	TRUE	3	10	1	83.4489
65	F5	62N	SLCO-AS	UNKNOWN	SYBR	None	1.12254	28.068	28.0683	11.1783			TRUE	0.199353	TRUE	3	23	1	82.0832
66	F6	62N	FAM01-201	UNKNOWN	SYBR	None	1.04457	26.888	26.8885	9.99849			TRUE	0.180781	TRUE	3	22	1	86.5704
67	F7	62N	GAPDH	UNKNOWN	SYBR	None		16.89	16.89				TRUE	0.2026	TRUE	3	12	1	83.5464
74	G2	63CA	SLCO-AS	UNKNOWN	SYBR	None	13.7154	27.756	27.7562	7.56737	-2.40425	5.2936	TRUE	0.199353	TRUE	3	22	1	81.9856
75	G3	63CA	FAM01-201	UNKNOWN	SYBR	None	5.20502	27.87	27.8703	7.68149	-1.45165	2.73522	TRUE	0.180781	TRUE	3	23	1	86.5704
76	G4	63CA	GAPDH	UNKNOWN	SYBR	None		20.189	20.1888				TRUE	0.2026	TRUE	3	15	1	83.4489
77	G5	63N	SLCO-AS	UNKNOWN	SYBR	None	2.59095	27.173	27.1734	9.97162			TRUE	0.199353	TRUE	3	22	1	82.0832
78	G6	63N	FAM01-201	UNKNOWN	SYBR	None	1.90297	26.335	26.3349	9.13315			TRUE	0.180781	TRUE	3	21	1	86.5704
79	G7	63N	GAPDH	UNKNOWN	SYBR	None		17.202	17.2017				TRUE	0.2026	TRUE	3	12	1	83.5464
86	H2	66CA	SLCO-AS	UNKNOWN	SYBR	None	4.23759	23.176	23.1757	9.26185	-1.9004	3.73315	TRUE	0.199353	TRUE	3	18	1	81.9856
87	H3	66CA	FAM01-201	UNKNOWN	SYBR	None	2.29413	22.777	22.7773	8.86345	-0.917037	1.88823	TRUE	0.180781	TRUE	3	18	1	86.863
88	H4	66CA	GAPDH	UNKNOWN	SYBR	None		13.914	13.9139				TRUE	0.2026	TRUE	3	9	1	83.4489
89	H5	66N	SLCO-AS	UNKNOWN	SYBR	None	1.13512	27.345	27.345	11.1622			TRUE	0.199353	TRUE	3	22	1	81.9856
90	H6	66N	FAM01-201	UNKNOWN	SYBR	None	1.21496	25.963	25.9632	9.78049			TRUE	0.180781	TRUE	3	21	1	86.9606
91	H7	66N	GAPDH	UNKNOWN	SYBR	None		16.183	16.1828				TRUE	0.2026	TRUE	3	11	1	83.5464
Analysis Type	Singleplex
Endogenous Control	GAPDH
RQ Min/Max Confidence Level	95.0
Reference Sample	56N
