# Supplementary material for: Transcriptome profiling and co-expression network analysis of lncRNAs and mRNAs in colorectal cancer by RNA sequencing
Source: BMC Cancer. 2022 Jul 16;22:780. doi: 10.1186/s12885-022-09878-6 (PMC9288709; doi:10.1186/s12885-022-09878-6)
Supplement: Supplementary file 1 — Additional file 1. RT-qPCR result s of lncRNAs and mRNAs. [file 12885_2022_9878_MOESM1_ESM.zip › íúsupplementary qPCR raw data/SLCO4A1-AS1, FAM83H-AS1/2016-08-02 SLCO-ASFAM01-201-ViiA7-export.xls]

## Sheet: Sample Setup
Block Type	96-Well Block (0.2mL)
Calibration is expired	No
Calibration performed on	2013-06-19 17:08:17 PM CST
Calibration Background is expired	No
Calibration Background performed on	2016-04-21 14:54:21 PM CST
Calibration CY5 is expired	Yes
Calibration CY5 performed on	2015-04-24 21:34:58 PM CST
Calibration FAM is expired	No
Calibration FAM performed on	2016-04-21 15:19:57 PM CST
Calibration MELTDOCTOR is expired	Yes
Calibration MELTDOCTOR performed on	2013-06-19 17:08:16 PM CST
Calibration NED is expired	No
Calibration NED performed on	2016-04-21 15:45:46 PM CST
Calibration ROI is expired	No
Calibration ROI performed on	2016-04-21 14:45:24 PM CST
Calibration ROX is expired	No
Calibration ROX performed on	2016-04-21 15:37:01 PM CST
Calibration SYBR is expired	No
Calibration SYBR performed on	2016-04-21 15:54:32 PM CST
Calibration TAMRA is expired	No
Calibration TAMRA performed on	2016-04-21 15:11:48 PM CST
Calibration Uniformity is expired	No
Calibration Uniformity performed on	2016-04-21 15:02:46 PM CST
Calibration VIC is expired	No
Calibration VIC performed on	2016-04-21 15:28:24 PM CST
Chemistry	SYBR_GREEN
Experiment File Name	D:\Documents and Settings\INSTR-ADMIN\Desktop\TOUJING\Gdd Lnc\2016-08-02 SLCO-ASFAM01-201.eds
Experiment Name	2016-08-02 SLCO-ASFAM01-201
Experiment Run End Time	2016-08-02 15:42:29 PM CST
Experiment Type	Comparative Cт (ΔΔCт)
Instrument Name	278990028
Instrument Serial Number	278990028
Instrument Type	ViiA 7
Passive Reference	ROX
Quantification Cycle Method	Ct
Signal Smoothing On	false
Stage/ Cycle where Analysis is performed	Stage 2, Step 2
Well	Well Position	Sample Name	Sample Color	Biogroup Name	Biogroup Color	Target Name	Target Color	Task	Reporter	Quencher	Quantity	Comments
1	A1
2	A2	67CA	RGB(176,23,31)			SLCO-AS	RGB(0,0,255)	UNKNOWN	SYBR	None
3	A3	67CA	RGB(176,23,31)			FAM01-201	RGB(0,139,69)	UNKNOWN	SYBR	None
4	A4	67CA	RGB(176,23,31)			GAPDH	RGB(176,23,31)	UNKNOWN	SYBR	None
5	A5	67N	RGB(0,245,255)			SLCO-AS	RGB(0,0,255)	UNKNOWN	SYBR	None
6	A6	67N	RGB(0,245,255)			FAM01-201	RGB(0,139,69)	UNKNOWN	SYBR	None
7	A7	67N	RGB(0,245,255)			GAPDH	RGB(176,23,31)	UNKNOWN	SYBR	None
8	A8
9	A9
10	A10
11	A11
12	A12
13	B1
14	B2	75CA	RGB(0,0,255)			SLCO-AS	RGB(0,0,255)	UNKNOWN	SYBR	None
15	B3	75CA	RGB(0,0,255)			FAM01-201	RGB(0,139,69)	UNKNOWN	SYBR	None
16	B4	75CA	RGB(0,0,255)			GAPDH	RGB(176,23,31)	UNKNOWN	SYBR	None
17	B5	75N	RGB(238,220,130)			SLCO-AS	RGB(0,0,255)	UNKNOWN	SYBR	None
18	B6	75N	RGB(238,220,130)			FAM01-201	RGB(0,139,69)	UNKNOWN	SYBR	None
19	B7	75N	RGB(238,220,130)			GAPDH	RGB(176,23,31)	UNKNOWN	SYBR	None
20	B8
21	B9
22	B10
23	B11
24	B12
25	C1
26	C2	77CA	RGB(0,139,69)			SLCO-AS	RGB(0,0,255)	UNKNOWN	SYBR	None
27	C3	77CA	RGB(0,139,69)			FAM01-201	RGB(0,139,69)	UNKNOWN	SYBR	None
28	C4	77CA	RGB(0,139,69)			GAPDH	RGB(176,23,31)	UNKNOWN	SYBR	None
29	C5	77N	RGB(255,127,0)			SLCO-AS	RGB(0,0,255)	UNKNOWN	SYBR	None
30	C6	77N	RGB(255,127,0)			FAM01-201	RGB(0,139,69)	UNKNOWN	SYBR	None
31	C7	77N	RGB(255,127,0)			GAPDH	RGB(176,23,31)	UNKNOWN	SYBR	None
32	C8
33	C9
34	C10
35	C11
36	C12
37	D1
38	D2	79CA	RGB(238,238,0)			SLCO-AS	RGB(0,0,255)	UNKNOWN	SYBR	None
39	D3	79CA	RGB(238,238,0)			FAM01-201	RGB(0,139,69)	UNKNOWN	SYBR	None
40	D4	79CA	RGB(238,238,0)			GAPDH	RGB(176,23,31)	UNKNOWN	SYBR	None
41	D5	79N	RGB(142,142,56)			SLCO-AS	RGB(0,0,255)	UNKNOWN	SYBR	None
42	D6	79N	RGB(142,142,56)			FAM01-201	RGB(0,139,69)	UNKNOWN	SYBR	None
43	D7	79N	RGB(142,142,56)			GAPDH	RGB(176,23,31)	UNKNOWN	SYBR	None
44	D8
45	D9
46	D10
47	D11
48	D12
49	E1
50	E2	80CA	RGB(139,137,112)			SLCO-AS	RGB(0,0,255)	UNKNOWN	SYBR	None
51	E3	80CA	RGB(139,137,112)			FAM01-201	RGB(0,139,69)	UNKNOWN	SYBR	None
52	E4	80CA	RGB(139,137,112)			GAPDH	RGB(176,23,31)	UNKNOWN	SYBR	None
53	E5	80N	RGB(238,44,44)			SLCO-AS	RGB(0,0,255)	UNKNOWN	SYBR	None
54	E6	80N	RGB(238,44,44)			FAM01-201	RGB(0,139,69)	UNKNOWN	SYBR	None
55	E7	80N	RGB(238,44,44)			GAPDH	RGB(176,23,31)	UNKNOWN	SYBR	None
56	E8
57	E9
58	E10
59	E11
60	E12
61	F1
62	F2	81CA	RGB(238,121,66)			SLCO-AS	RGB(0,0,255)	UNKNOWN	SYBR	None
63	F3	81CA	RGB(238,121,66)			FAM01-201	RGB(0,139,69)	UNKNOWN	SYBR	None
64	F4	81CA	RGB(238,121,66)			GAPDH	RGB(176,23,31)	UNKNOWN	SYBR	None
65	F5	81N	RGB(51,161,201)			SLCO-AS	RGB(0,0,255)	UNKNOWN	SYBR	None
66	F6	81N	RGB(51,161,201)			FAM01-201	RGB(0,139,69)	UNKNOWN	SYBR	None
67	F7	81N	RGB(51,161,201)			GAPDH	RGB(176,23,31)	UNKNOWN	SYBR	None
68	F8
69	F9
70	F10
71	F11
72	F12
73	G1
74	G2	82CA	RGB(142,56,142)			SLCO-AS	RGB(0,0,255)	UNKNOWN	SYBR	None
75	G3	82CA	RGB(142,56,142)			FAM01-201	RGB(0,139,69)	UNKNOWN	SYBR	None
76	G4	82CA	RGB(142,56,142)			GAPDH	RGB(176,23,31)	UNKNOWN	SYBR	None
77	G5	82N	RGB(238,18,137)			SLCO-AS	RGB(0,0,255)	UNKNOWN	SYBR	None
78	G6	82N	RGB(238,18,137)			FAM01-201	RGB(0,139,69)	UNKNOWN	SYBR	None
79	G7	82N	RGB(238,18,137)			GAPDH	RGB(176,23,31)	UNKNOWN	SYBR	None
80	G8
81	G9
82	G10
83	G11
84	G12
85	H1
86	H2	83CA	RGB(198,113,113)			SLCO-AS	RGB(0,0,255)	UNKNOWN	SYBR	None
87	H3	83CA	RGB(198,113,113)			FAM01-201	RGB(0,139,69)	UNKNOWN	SYBR	None
88	H4	83CA	RGB(198,113,113)			GAPDH	RGB(176,23,31)	UNKNOWN	SYBR	None
89	H5	83N	RGB(176,23,31)			SLCO-AS	RGB(0,0,255)	UNKNOWN	SYBR	None
90	H6	83N	RGB(176,23,31)			FAM01-201	RGB(0,139,69)	UNKNOWN	SYBR	None
91	H7	83N	RGB(176,23,31)			GAPDH	RGB(176,23,31)	UNKNOWN	SYBR	None
92	H8
93	H9
94	H10
95	H11
96	H12

## Sheet: Amplification Data
Block Type	96-Well Block (0.2mL)
Calibration is expired	No
Calibration performed on	2013-06-19 17:08:17 PM CST
Calibration Background is expired	No
Calibration Background performed on	2016-04-21 14:54:21 PM CST
Calibration CY5 is expired	Yes
Calibration CY5 performed on	2015-04-24 21:34:58 PM CST
Calibration FAM is expired	No
Calibration FAM performed on	2016-04-21 15:19:57 PM CST
Calibration MELTDOCTOR is expired	Yes
Calibration MELTDOCTOR performed on	2013-06-19 17:08:16 PM CST
Calibration NED is expired	No
Calibration NED performed on	2016-04-21 15:45:46 PM CST
Calibration ROI is expired	No
Calibration ROI performed on	2016-04-21 14:45:24 PM CST
Calibration ROX is expired	No
Calibration ROX performed on	2016-04-21 15:37:01 PM CST
Calibration SYBR is expired	No
Calibration SYBR performed on	2016-04-21 15:54:32 PM CST
Calibration TAMRA is expired	No
Calibration TAMRA performed on	2016-04-21 15:11:48 PM CST
Calibration Uniformity is expired	No
Calibration Uniformity performed on	2016-04-21 15:02:46 PM CST
Calibration VIC is expired	No
Calibration VIC performed on	2016-04-21 15:28:24 PM CST
Chemistry	SYBR_GREEN
Experiment File Name	D:\Documents and Settings\INSTR-ADMIN\Desktop\TOUJING\Gdd Lnc\2016-08-02 SLCO-ASFAM01-201.eds
Experiment Name	2016-08-02 SLCO-ASFAM01-201
Experiment Run End Time	2016-08-02 15:42:29 PM CST
Experiment Type	Comparative Cт (ΔΔCт)
Instrument Name	278990028
Instrument Serial Number	278990028
Instrument Type	ViiA 7
Passive Reference	ROX
Quantification Cycle Method	Ct
Signal Smoothing On	false
Stage/ Cycle where Analysis is performed	Stage 2, Step 2
Well	Cycle	Target Name	Rn	Delta Rn
1	1
1	2
1	3
1	4
1	5
1	6
1	7
1	8
1	9
1	10
1	11
1	12
1	13
1	14
1	15
1	16
1	17
1	18
1	19
1	20
1	21
1	22
1	23
1	24
1	25
1	26
1	27
1	28
1	29
1	30
1	31
1	32
1	33
1	34
1	35
1	36
1	37
1	38
1	39
1	40
2	1	SLCO-AS	0.192558	-0.00946556
2	2	SLCO-AS	0.197253	-0.00970506
2	3	SLCO-AS	0.207807	-0.00408597
2	4	SLCO-AS	0.213263	-0.00356428
2	5	SLCO-AS	0.220924	-0.000837443
2	6	SLCO-AS	0.227521	0.00082514
2	7	SLCO-AS	0.232443	0.000812906
2	8	SLCO-AS	0.236845	0.000280219
2	9	SLCO-AS	0.242939	0.00143931
2	10	SLCO-AS	0.24847	0.00203622
2	11	SLCO-AS	0.254597	0.00322847
2	12	SLCO-AS	0.260197	0.00389432
2	13	SLCO-AS	0.263951	0.0027145
2	14	SLCO-AS	0.267285	0.00111325
2	15	SLCO-AS	0.271391	0.000285376
2	16	SLCO-AS	0.275522	-0.000517588
2	17	SLCO-AS	0.280036	-0.000938367
2	18	SLCO-AS	0.284675	-0.00123338
2	19	SLCO-AS	0.288251	-0.0025918
2	20	SLCO-AS	0.292917	-0.00286088
2	21	SLCO-AS	0.30231	0.00159814
2	22	SLCO-AS	0.315394	0.00974758
2	23	SLCO-AS	0.333987	0.023406
2	24	SLCO-AS	0.367542	0.0520269
2	25	SLCO-AS	0.43318	0.11273
2	26	SLCO-AS	0.549146	0.223762
2	27	SLCO-AS	0.738209	0.407891
2	28	SLCO-AS	1.01297	0.67772
2	29	SLCO-AS	1.35142	1.01123
2	30	SLCO-AS	1.69284	1.34772
2	31	SLCO-AS	1.97633	1.62627
2	32	SLCO-AS	2.18226	1.82727
2	33	SLCO-AS	2.32676	1.96684
2	34	SLCO-AS	2.42461	2.05975
2	35	SLCO-AS	2.48801	2.11822
2	36	SLCO-AS	2.53294	2.15821
2	37	SLCO-AS	2.5668	2.18714
2	38	SLCO-AS	2.59009	2.2055
2	39	SLCO-AS	2.60257	2.21304
2	40	SLCO-AS	2.61006	2.21559
3	1	FAM01-201	0.175801	-0.00529917
3	2	FAM01-201	0.179983	-0.00527771
3	3	FAM01-201	0.187034	-0.00238782
3	4	FAM01-201	0.192072	-0.00151052
3	5	FAM01-201	0.196149	-0.00159441
3	6	FAM01-201	0.201524	-0.00038053
3	7	FAM01-201	0.206389	0.000323256
3	8	FAM01-201	0.211739	0.00151252
3	9	FAM01-201	0.216728	0.00234073
3	10	FAM01-201	0.220519	0.0019707
3	11	FAM01-201	0.224555	0.0018458
3	12	FAM01-201	0.228078	0.0012087
3	13	FAM01-201	0.232129	0.00109893
3	14	FAM01-201	0.236372	0.00118094
3	15	FAM01-201	0.239739	0.000386588
3	16	FAM01-201	0.243223	-0.000290338
3	17	FAM01-201	0.245873	-0.00180052
3	18	FAM01-201	0.24905	-0.00278461
3	19	FAM01-201	0.253532	-0.00246333
3	20	FAM01-201	0.2593	-0.000856253
3	21	FAM01-201	0.266518	0.00220017
3	22	FAM01-201	0.275739	0.00726107
3	23	FAM01-201	0.295442	0.0228024
3	24	FAM01-201	0.330132	0.0533319
3	25	FAM01-201	0.391091	0.11013
3	26	FAM01-201	0.496322	0.2112
3	27	FAM01-201	0.668194	0.378912
3	28	FAM01-201	0.914813	0.621369
3	29	FAM01-201	1.21204	0.914438
3	30	FAM01-201	1.51279	1.21103
3	31	FAM01-201	1.77251	1.46659
3	32	FAM01-201	1.97833	1.66824
3	33	FAM01-201	2.13119	1.81695
3	34	FAM01-201	2.24507	1.92666
3	35	FAM01-201	2.32452	2.00195
3	36	FAM01-201	2.37765	2.05092
3	37	FAM01-201	2.41428	2.08339
3	38	FAM01-201	2.43029	2.09524
3	39	FAM01-201	2.43152	2.09231
3	40	FAM01-201	2.43418	2.0908
4	1	GAPDH	0.245864	-0.0024516
4	2	GAPDH	0.25024	-0.00347688
4	3	GAPDH	0.257697	-0.00142157
4	4	GAPDH	0.26469	0.000170101
4	5	GAPDH	0.271422	0.00150053
4	6	GAPDH	0.276127	0.000804786
4	7	GAPDH	0.280935	0.000211474
4	8	GAPDH	0.285989	-0.000136029
4	9	GAPDH	0.290309	-0.00121744
4	10	GAPDH	0.296079	-0.00084814
4	11	GAPDH	0.303265	0.000936296
4	12	GAPDH	0.313492	0.00576209
4	13	GAPDH	0.328584	0.0154525
4	14	GAPDH	0.355112	0.0365789
4	15	GAPDH	0.404315	0.0803808
4	16	GAPDH	0.491454	0.162119
4	17	GAPDH	0.642237	0.3075
4	18	GAPDH	0.876997	0.536859
4	19	GAPDH	1.19261	0.847075
4	20	GAPDH	1.54324	1.1923
4	21	GAPDH	1.86776	1.51142
4	22	GAPDH	2.12554	1.7638
4	23	GAPDH	2.31367	1.94653
4	24	GAPDH	2.44982	2.07728
4	25	GAPDH	2.546	2.16805
4	26	GAPDH	2.61259	2.22924
4	27	GAPDH	2.65961	2.27086
4	28	GAPDH	2.69518	2.30103
4	29	GAPDH	2.71967	2.32011
4	30	GAPDH	2.74104	2.33608
4	31	GAPDH	2.75461	2.34425
4	32	GAPDH	2.7576	2.34184
4	33	GAPDH	2.75889	2.33773
4	34	GAPDH	2.76078	2.33422
4	35	GAPDH	2.76242	2.33046
4	36	GAPDH	2.76117	2.32381
4	37	GAPDH	2.75991	2.31715
4	38	GAPDH	2.75888	2.31072
4	39	GAPDH	2.75929	2.30572
4	40	GAPDH	2.7586	2.29964
5	1	SLCO-AS	0.161927	-0.00987288
5	2	SLCO-AS	0.165865	-0.0099187
5	3	SLCO-AS	0.174249	-0.00551704
5	4	SLCO-AS	0.181428	-0.00232198
5	5	SLCO-AS	0.18828	0.000547172
5	6	SLCO-AS	0.192545	0.000828517
5	7	SLCO-AS	0.196631	0.000931464
5	8	SLCO-AS	0.200117	0.000434417
5	9	SLCO-AS	0.205551	0.00188537
5	10	SLCO-AS	0.209371	0.00172218
5	11	SLCO-AS	0.213443	0.00181138
5	12	SLCO-AS	0.216978	0.00136301
5	13	SLCO-AS	0.221715	0.00211668
5	14	SLCO-AS	0.225362	0.0017808
5	15	SLCO-AS	0.228558	0.000992643
5	16	SLCO-AS	0.232216	0.000667928
5	17	SLCO-AS	0.235344	-0.000187001
5	18	SLCO-AS	0.238298	-0.00121672
5	19	SLCO-AS	0.241318	-0.00217998
5	20	SLCO-AS	0.245098	-0.00238269
5	21	SLCO-AS	0.249595	-0.00186909
5	22	SLCO-AS	0.25604	0.000592949
5	23	SLCO-AS	0.267534	0.00810379
5	24	SLCO-AS	0.284151	0.020737
5	25	SLCO-AS	0.314712	0.0473151
5	26	SLCO-AS	0.370011	0.0986313
5	27	SLCO-AS	0.473435	0.198072
5	28	SLCO-AS	0.641863	0.362517
5	29	SLCO-AS	0.890656	0.607326
5	30	SLCO-AS	1.20273	0.915416
5	31	SLCO-AS	1.52016	1.22887
5	32	SLCO-AS	1.78653	1.49125
5	33	SLCO-AS	1.9818	1.68254
5	34	SLCO-AS	2.1162	1.81295
5	35	SLCO-AS	2.20691	1.89969
5	36	SLCO-AS	2.26814	1.95693
5	37	SLCO-AS	2.31209	1.99689
5	38	SLCO-AS	2.33958	2.02041
5	39	SLCO-AS	2.3598	2.03664
5	40	SLCO-AS	2.36915	2.042
6	1	FAM01-201	0.156296	-0.00584733
6	2	FAM01-201	0.15899	-0.00644201
6	3	FAM01-201	0.164722	-0.0039977
6	4	FAM01-201	0.169926	-0.00208214
6	5	FAM01-201	0.174037	-0.00126001
6	6	FAM01-201	0.179287	0.000701283
6	7	FAM01-201	0.183385	0.00151168
6	8	FAM01-201	0.187821	0.00265926
6	9	FAM01-201	0.190431	0.00198033
6	10	FAM01-201	0.193143	0.00140379
6	11	FAM01-201	0.196652	0.00162485
6	12	FAM01-201	0.199073	0.000757429
6	13	FAM01-201	0.203049	0.00144451
6	14	FAM01-201	0.206315	0.00142264
6	15	FAM01-201	0.20735	-0.000831133
6	16	FAM01-201	0.209966	-0.00150314
6	17	FAM01-201	0.213718	-0.0010393
6	18	FAM01-201	0.21704	-0.00100571
6	19	FAM01-201	0.220274	-0.00106016
6	20	FAM01-201	0.223896	-0.000726486
6	21	FAM01-201	0.232411	0.00450002
6	22	FAM01-201	0.242504	0.0113048
6	23	FAM01-201	0.260094	0.025606
6	24	FAM01-201	0.295066	0.0572895
6	25	FAM01-201	0.355346	0.114282
6	26	FAM01-201	0.460696	0.216343
6	27	FAM01-201	0.625533	0.377892
6	28	FAM01-201	0.853646	0.602716
6	29	FAM01-201	1.11798	0.86376
6	30	FAM01-201	1.37907	1.12157
6	31	FAM01-201	1.602	1.34121
6	32	FAM01-201	1.77498	1.5109
6	33	FAM01-201	1.90617	1.6388
6	34	FAM01-201	2.0016	1.73094
6	35	FAM01-201	2.07134	1.79739
6	36	FAM01-201	2.11934	1.8421
6	37	FAM01-201	2.14719	1.86667
6	38	FAM01-201	2.16078	1.87696
6	39	FAM01-201	2.16193	1.87483
6	40	FAM01-201	2.16349	1.8731
7	1	GAPDH	0.22394	-0.00292473
7	2	GAPDH	0.228428	-0.00481579
7	3	GAPDH	0.237767	-0.00185575
7	4	GAPDH	0.246048	4.64404e-05
7	5	GAPDH	0.252873	0.000491372
7	6	GAPDH	0.259643	0.000882108
7	7	GAPDH	0.266347	0.0012071
7	8	GAPDH	0.272793	0.00127406
7	9	GAPDH	0.278062	0.000163537
7	10	GAPDH	0.282462	-0.00181552
7	11	GAPDH	0.290263	-0.000393353
7	12	GAPDH	0.298674	0.00163764
7	13	GAPDH	0.314233	0.0108181
7	14	GAPDH	0.33939	0.0295952
7	15	GAPDH	0.38403	0.0678557
7	16	GAPDH	0.458798	0.136245
7	17	GAPDH	0.589196	0.260264
7	18	GAPDH	0.790846	0.455534
7	19	GAPDH	1.05186	0.710165
7	20	GAPDH	1.33992	0.991845
7	21	GAPDH	1.59843	1.24398
7	22	GAPDH	1.79866	1.43783
7	23	GAPDH	1.94477	1.57756
7	24	GAPDH	2.04802	1.67444
7	25	GAPDH	2.12139	1.74143
7	26	GAPDH	2.17257	1.78622
7	27	GAPDH	2.21147	1.81874
7	28	GAPDH	2.24208	1.84297
7	29	GAPDH	2.26392	1.85843
7	30	GAPDH	2.27366	1.8618
7	31	GAPDH	2.28163	1.86339
7	32	GAPDH	2.28519	1.86057
7	33	GAPDH	2.28543	1.85443
7	34	GAPDH	2.28962	1.85224
7	35	GAPDH	2.2879	1.84414
7	36	GAPDH	2.28581	1.83567
7	37	GAPDH	2.28325	1.82673
7	38	GAPDH	2.27997	1.81707
7	39	GAPDH	2.27748	1.8082
7	40	GAPDH	2.27284	1.79719
8	1
8	2
8	3
8	4
8	5
8	6
8	7
8	8
8	9
8	10
8	11
8	12
8	13
8	14
8	15
8	16
8	17
8	18
8	19
8	20
8	21
8	22
8	23
8	24
8	25
8	26
8	27
8	28
8	29
8	30
8	31
8	32
8	33
8	34
8	35
8	36
8	37
8	38
8	39
8	40
9	1
9	2
9	3
9	4
9	5
9	6
9	7
9	8
9	9
9	10
9	11
9	12
9	13
9	14
9	15
9	16
9	17
9	18
9	19
9	20
9	21
9	22
9	23
9	24
9	25
9	26
9	27
9	28
9	29
9	30
9	31
9	32
9	33
9	34
9	35
9	36
9	37
9	38
9	39
9	40
10	1
10	2
10	3
10	4
10	5
10	6
10	7
10	8
10	9
10	10
10	11
10	12
10	13
10	14
10	15
10	16
10	17
10	18
10	19
10	20
10	21
10	22
10	23
10	24
10	25
10	26
10	27
10	28
10	29
10	30
10	31
10	32
10	33
10	34
10	35
10	36
10	37
10	38
10	39
10	40
11	1
11	2
11	3
11	4
11	5
11	6
11	7
11	8
11	9
11	10
11	11
11	12
11	13
11	14
11	15
11	16
11	17
11	18
11	19
11	20
11	21
11	22
11	23
11	24
11	25
11	26
11	27
11	28
11	29
11	30
11	31
11	32
11	33
11	34
11	35
11	36
11	37
11	38
11	39
11	40
12	1
12	2
12	3
12	4
12	5
12	6
12	7
12	8
12	9
12	10
12	11
12	12
12	13
12	14
12	15
12	16
12	17
12	18
12	19
12	20
12	21
12	22
12	23
12	24
12	25
12	26
12	27
12	28
12	29
12	30
12	31
12	32
12	33
12	34
12	35
12	36
12	37
12	38
12	39
12	40
13	1
13	2
13	3
13	4
13	5
13	6
13	7
13	8
13	9
13	10
13	11
13	12
13	13
13	14
13	15
13	16
13	17
13	18
13	19
13	20
13	21
13	22
13	23
13	24
13	25
13	26
13	27
13	28
13	29
13	30
13	31
13	32
13	33
13	34
13	35
13	36
13	37
13	38
13	39
13	40
14	1	SLCO-AS	0.336319	-0.0131589
14	2	SLCO-AS	0.346822	-0.0140612
14	3	SLCO-AS	0.366865	-0.00542419
14	4	SLCO-AS	0.382043	-0.00165159
14	5	SLCO-AS	0.394278	-0.000822231
14	6	SLCO-AS	0.406792	0.000286729
14	7	SLCO-AS	0.420607	0.00269588
14	8	SLCO-AS	0.431802	0.0024854
14	9	SLCO-AS	0.442367	0.00164454
14	10	SLCO-AS	0.454889	0.00276128
14	11	SLCO-AS	0.466308	0.00277417
14	12	SLCO-AS	0.476459	0.00151939
14	13	SLCO-AS	0.487355	0.00101059
14	14	SLCO-AS	0.498444	0.000693423
14	15	SLCO-AS	0.506486	-0.00266978
14	16	SLCO-AS	0.51741	-0.00315182
14	17	SLCO-AS	0.530252	-0.00171566
14	18	SLCO-AS	0.542937	-0.000436139
14	19	SLCO-AS	0.55802	0.00324116
14	20	SLCO-AS	0.581188	0.0150044
14	21	SLCO-AS	0.619878	0.0422881
14	22	SLCO-AS	0.687095	0.0980999
14	23	SLCO-AS	0.798398	0.197998
14	24	SLCO-AS	0.973178	0.361372
14	25	SLCO-AS	1.22391	0.600703
14	26	SLCO-AS	1.53027	0.895656
14	27	SLCO-AS	1.83029	1.18426
14	28	SLCO-AS	2.07649	1.41906
14	29	SLCO-AS	2.25227	1.58344
14	30	SLCO-AS	2.37199	1.69175
14	31	SLCO-AS	2.44967	1.75803
14	32	SLCO-AS	2.49803	1.79498
14	33	SLCO-AS	2.53158	1.81713
14	34	SLCO-AS	2.5526	1.82674
14	35	SLCO-AS	2.56473	1.82746
14	36	SLCO-AS	2.57142	1.82275
14	37	SLCO-AS	2.57667	1.81659
14	38	SLCO-AS	2.57775	1.80627
14	39	SLCO-AS	2.57583	1.79294
14	40	SLCO-AS	2.57687	1.78257
15	1	FAM01-201	0.312135	-0.0102831
15	2	FAM01-201	0.321634	-0.0115569
15	3	FAM01-201	0.338275	-0.00568839
15	4	FAM01-201	0.352426	-0.00231035
15	5	FAM01-201	0.365006	-0.000503638
15	6	FAM01-201	0.376437	0.000154197
15	7	FAM01-201	0.388404	0.00134895
15	8	FAM01-201	0.40151	0.00368165
15	9	FAM01-201	0.412343	0.00374204
15	10	FAM01-201	0.422109	0.00273508
15	11	FAM01-201	0.43185	0.00170316
15	12	FAM01-201	0.442532	0.00161266
15	13	FAM01-201	0.452679	0.000986726
15	14	FAM01-201	0.462776	0.000311027
15	15	FAM01-201	0.472244	-0.000993621
15	16	FAM01-201	0.480726	-0.00328526
15	17	FAM01-201	0.491713	-0.00307053
15	18	FAM01-201	0.505133	-0.000423685
15	19	FAM01-201	0.523312	0.00698253
15	20	FAM01-201	0.549955	0.022853
15	21	FAM01-201	0.594393	0.0565181
15	22	FAM01-201	0.666792	0.118144
15	23	FAM01-201	0.786236	0.226815
15	24	FAM01-201	0.964794	0.3946
15	25	FAM01-201	1.19819	0.617219
15	26	FAM01-201	1.45666	0.864917
15	27	FAM01-201	1.7058	1.10329
15	28	FAM01-201	1.91482	1.30153
15	29	FAM01-201	2.07892	1.45486
15	30	FAM01-201	2.20152	1.56669
15	31	FAM01-201	2.29646	1.65085
15	32	FAM01-201	2.36369	1.70731
15	33	FAM01-201	2.41097	1.74382
15	34	FAM01-201	2.43953	1.76161
15	35	FAM01-201	2.45277	1.76407
15	36	FAM01-201	2.45825	1.75879
15	37	FAM01-201	2.45932	1.74908
15	38	FAM01-201	2.4568	1.73579
15	39	FAM01-201	2.45675	1.72496
15	40	FAM01-201	2.45753	1.71497
16	1	GAPDH	0.37512	-0.00286569
16	2	GAPDH	0.384662	-0.00654353
16	3	GAPDH	0.403071	-0.0013527
16	4	GAPDH	0.418542	0.000899492
16	5	GAPDH	0.432454	0.00159243
16	6	GAPDH	0.444683	0.000602465
16	7	GAPDH	0.457213	-8.6738e-05
16	8	GAPDH	0.469243	-0.00127489
16	9	GAPDH	0.482118	-0.00161874
16	10	GAPDH	0.496323	-0.000632609
16	11	GAPDH	0.512046	0.0018713
16	12	GAPDH	0.533521	0.0101276
16	13	GAPDH	0.566965	0.030352
16	14	GAPDH	0.61883	0.0689985
16	15	GAPDH	0.706443	0.143392
16	16	GAPDH	0.847037	0.270768
16	17	GAPDH	1.05861	0.469123
16	18	GAPDH	1.33533	0.732619
16	19	GAPDH	1.63405	1.01812
16	20	GAPDH	1.90254	1.2734
16	21	GAPDH	2.11602	1.47365
16	22	GAPDH	2.27286	1.61728
16	23	GAPDH	2.38233	1.71353
16	24	GAPDH	2.45878	1.77676
16	25	GAPDH	2.51633	1.82109
16	26	GAPDH	2.56077	1.85231
16	27	GAPDH	2.5919	1.87022
16	28	GAPDH	2.61995	1.88506
16	29	GAPDH	2.64083	1.89272
16	30	GAPDH	2.65163	1.89029
16	31	GAPDH	2.6568	1.88224
16	32	GAPDH	2.65809	1.87032
16	33	GAPDH	2.66015	1.85916
16	34	GAPDH	2.66014	1.84593
16	35	GAPDH	2.65552	1.82809
16	36	GAPDH	2.65511	1.81446
16	37	GAPDH	2.65862	1.80475
16	38	GAPDH	2.65859	1.7915
16	39	GAPDH	2.65807	1.77777
16	40	GAPDH	2.65854	1.76502
17	1	SLCO-AS	0.0944645	-0.00638792
17	2	SLCO-AS	0.0969694	-0.00691515
17	3	SLCO-AS	0.103972	-0.00294442
17	4	SLCO-AS	0.10782	-0.00212923
17	5	SLCO-AS	0.112075	-0.000906174
17	6	SLCO-AS	0.115245	-0.000767763
17	7	SLCO-AS	0.119435	0.000389932
17	8	SLCO-AS	0.123052	0.000975103
17	9	SLCO-AS	0.12597	0.00086044
17	10	SLCO-AS	0.129484	0.00134214
17	11	SLCO-AS	0.132997	0.00182333
17	12	SLCO-AS	0.136871	0.00266508
17	13	SLCO-AS	0.139901	0.00266316
17	14	SLCO-AS	0.142949	0.00267882
17	15	SLCO-AS	0.144496	0.00119339
17	16	SLCO-AS	0.145629	-0.000705124
17	17	SLCO-AS	0.14747	-0.00189699
17	18	SLCO-AS	0.151844	-0.000554157
17	19	SLCO-AS	0.154456	-0.000975069
17	20	SLCO-AS	0.156068	-0.00239494
17	21	SLCO-AS	0.15985	-0.00164516
17	22	SLCO-AS	0.164855	0.00032764
17	23	SLCO-AS	0.171302	0.00374314
17	24	SLCO-AS	0.183064	0.0124726
17	25	SLCO-AS	0.204978	0.0313548
17	26	SLCO-AS	0.247741	0.0710853
17	27	SLCO-AS	0.326188	0.1465
17	28	SLCO-AS	0.460085	0.277365
17	29	SLCO-AS	0.673261	0.487509
17	30	SLCO-AS	0.96462	0.775836
17	31	SLCO-AS	1.29154	1.09973
17	32	SLCO-AS	1.58782	1.39297
17	33	SLCO-AS	1.81888	1.621
17	34	SLCO-AS	1.97504	1.77413
17	35	SLCO-AS	2.07403	1.87008
17	36	SLCO-AS	2.1341	1.92712
17	37	SLCO-AS	2.17604	1.96603
17	38	SLCO-AS	2.20594	1.9929
17	39	SLCO-AS	2.22173	2.00566
17	40	SLCO-AS	2.22869	2.00959
18	1	FAM01-201	0.112411	-0.00492694
18	2	FAM01-201	0.114606	-0.00517387
18	3	FAM01-201	0.119392	-0.0028309
18	4	FAM01-201	0.123587	-0.00107798
18	5	FAM01-201	0.127795	0.000687849
18	6	FAM01-201	0.129875	0.000325505
18	7	FAM01-201	0.133058	0.00106583
18	8	FAM01-201	0.13567	0.00123622
18	9	FAM01-201	0.137045	0.00016908
18	10	FAM01-201	0.140118	0.000799585
18	11	FAM01-201	0.141815	5.42211e-05
18	12	FAM01-201	0.145155	0.000951964
18	13	FAM01-201	0.146873	0.000227089
18	14	FAM01-201	0.150439	0.00135175
18	15	FAM01-201	0.152374	0.000843699
18	16	FAM01-201	0.153938	-3.3868e-05
18	17	FAM01-201	0.154876	-0.00153828
18	18	FAM01-201	0.158082	-0.000774903
18	19	FAM01-201	0.160127	-0.00117221
18	20	FAM01-201	0.162417	-0.00132443
18	21	FAM01-201	0.165665	-0.000518313
18	22	FAM01-201	0.170184	0.0015581
18	23	FAM01-201	0.17823	0.00716213
18	24	FAM01-201	0.193097	0.019586
18	25	FAM01-201	0.222276	0.0463233
18	26	FAM01-201	0.272785	0.0943894
18	27	FAM01-201	0.363637	0.1828
18	28	FAM01-201	0.509762	0.326482
18	29	FAM01-201	0.720828	0.535106
18	30	FAM01-201	0.981026	0.792861
18	31	FAM01-201	1.2474	1.05679
18	32	FAM01-201	1.48321	1.29016
18	33	FAM01-201	1.67009	1.47459
18	34	FAM01-201	1.80932	1.61139
18	35	FAM01-201	1.91421	1.71384
18	36	FAM01-201	1.99251	1.78969
18	37	FAM01-201	2.04616	1.8409
18	38	FAM01-201	2.08079	1.87308
18	39	FAM01-201	2.10171	1.89157
18	40	FAM01-201	2.10901	1.89642
19	1	GAPDH	0.152265	0.00302545
19	2	GAPDH	0.154551	0.00144705
19	3	GAPDH	0.158482	0.00151244
19	4	GAPDH	0.161881	0.00104556
19	5	GAPDH	0.16503	0.000329186
19	6	GAPDH	0.168106	-0.000460042
19	7	GAPDH	0.171134	-0.00129748
19	8	GAPDH	0.174764	-0.00153281
19	9	GAPDH	0.178477	-0.00168444
19	10	GAPDH	0.181934	-0.00209278
19	11	GAPDH	0.188229	0.000337032
19	12	GAPDH	0.195601	0.00384333
19	13	GAPDH	0.204768	0.00914526
19	14	GAPDH	0.221339	0.0218505
19	15	GAPDH	0.254076	0.0507222
19	16	GAPDH	0.315262	0.108043
19	17	GAPDH	0.419552	0.208467
19	18	GAPDH	0.590913	0.375964
19	19	GAPDH	0.837191	0.618376
19	20	GAPDH	1.13548	0.912797
19	21	GAPDH	1.43291	1.20637
19	22	GAPDH	1.68405	1.45364
19	23	GAPDH	1.87297	1.6387
19	24	GAPDH	2.00614	1.768
19	25	GAPDH	2.09971	1.85771
19	26	GAPDH	2.16601	1.92013
19	27	GAPDH	2.21045	1.96071
19	28	GAPDH	2.24623	1.99263
19	29	GAPDH	2.27383	2.01636
19	30	GAPDH	2.29361	2.03227
19	31	GAPDH	2.30704	2.04184
19	32	GAPDH	2.31846	2.0494
19	33	GAPDH	2.32336	2.05043
19	34	GAPDH	2.32503	2.04823
19	35	GAPDH	2.326	2.04534
19	36	GAPDH	2.32234	2.03782
19	37	GAPDH	2.32262	2.03423
19	38	GAPDH	2.3245	2.03225
19	39	GAPDH	2.32421	2.02809
19	40	GAPDH	2.32222	2.02224
20	1
20	2
20	3
20	4
20	5
20	6
20	7
20	8
20	9
20	10
20	11
20	12
20	13
20	14
20	15
20	16
20	17
20	18
20	19
20	20
20	21
20	22
20	23
20	24
20	25
20	26
20	27
20	28
20	29
20	30
20	31
20	32
20	33
20	34
20	35
20	36
20	37
20	38
20	39
20	40
21	1
21	2
21	3
21	4
21	5
21	6
21	7
21	8
21	9
21	10
21	11
21	12
21	13
21	14
21	15
21	16
21	17
21	18
21	19
21	20
21	21
21	22
21	23
21	24
21	25
21	26
21	27
21	28
21	29
21	30
21	31
21	32
21	33
21	34
21	35
21	36
21	37
21	38
21	39
21	40
22	1
22	2
22	3
22	4
22	5
22	6
22	7
22	8
22	9
22	10
22	11
22	12
22	13
22	14
22	15
22	16
22	17
22	18
22	19
22	20
22	21
22	22
22	23
22	24
22	25
22	26
22	27
22	28
22	29
22	30
22	31
22	32
22	33
22	34
22	35
22	36
22	37
22	38
22	39
22	40
23	1
23	2
23	3
23	4
23	5
23	6
23	7
23	8
23	9
23	10
23	11
23	12
23	13
23	14
23	15
23	16
23	17
23	18
23	19
23	20
23	21
23	22
23	23
23	24
23	25
23	26
23	27
23	28
23	29
23	30
23	31
23	32
23	33
23	34
23	35
23	36
23	37
23	38
23	39
23	40
24	1
24	2
24	3
24	4
24	5
24	6
24	7
24	8
24	9
24	10
24	11
24	12
24	13
24	14
24	15
24	16
24	17
24	18
24	19
24	20
24	21
24	22
24	23
24	24
24	25
24	26
24	27
24	28
24	29
24	30
24	31
24	32
24	33
24	34
24	35
24	36
24	37
24	38
24	39
24	40
25	1
25	2
25	3
25	4
25	5
25	6
25	7
25	8
25	9
25	10
25	11
25	12
25	13
25	14
25	15
25	16
25	17
25	18
25	19
25	20
25	21
25	22
25	23
25	24
25	25
25	26
25	27
25	28
25	29
25	30
25	31
25	32
25	33
25	34
25	35
25	36
25	37
25	38
25	39
25	40
26	1	SLCO-AS	0.274009	-0.0013882
26	2	SLCO-AS	0.278695	-0.00422772
26	3	SLCO-AS	0.28824	-0.00220872
26	4	SLCO-AS	0.296831	-0.00114407
26	5	SLCO-AS	0.304635	-0.000865377
26	6	SLCO-AS	0.312972	-5.46794e-05
26	7	SLCO-AS	0.320996	0.000443571
26	8	SLCO-AS	0.329356	0.00127811
26	9	SLCO-AS	0.337568	0.00196403
26	10	SLCO-AS	0.345084	0.00195426
26	11	SLCO-AS	0.351623	0.000967287
26	12	SLCO-AS	0.358255	7.29039e-05
26	13	SLCO-AS	0.366396	0.000688128
26	14	SLCO-AS	0.374483	0.00124959
26	15	SLCO-AS	0.381086	0.000326417
26	16	SLCO-AS	0.38648	-0.00180554
26	17	SLCO-AS	0.393974	-0.00183741
26	18	SLCO-AS	0.402205	-0.00113209
26	19	SLCO-AS	0.409975	-0.000887909
26	20	SLCO-AS	0.41938	0.0009915
26	21	SLCO-AS	0.434028	0.00811344
26	22	SLCO-AS	0.4585	0.0250597
26	23	SLCO-AS	0.496082	0.0551153
26	24	SLCO-AS	0.562381	0.113889
26	25	SLCO-AS	0.678223	0.222205
26	26	SLCO-AS	0.863721	0.400177
26	27	SLCO-AS	1.12628	0.655207
26	28	SLCO-AS	1.44075	0.962153
26	29	SLCO-AS	1.74782	1.26169
26	30	SLCO-AS	2.00096	1.50731
26	31	SLCO-AS	2.18409	1.68291
26	32	SLCO-AS	2.30771	1.79901
26	33	SLCO-AS	2.3967	1.88048
26	34	SLCO-AS	2.45976	1.93601
26	35	SLCO-AS	2.50225	1.97097
26	36	SLCO-AS	2.53212	1.99332
26	37	SLCO-AS	2.54723	2.0009
26	38	SLCO-AS	2.55738	2.00353
26	39	SLCO-AS	2.56486	2.00348
26	40	SLCO-AS	2.56809	1.99918
27	1	FAM01-201	0.177414	-0.00685447
27	2	FAM01-201	0.182669	-0.00884235
27	3	FAM01-201	0.19342	-0.00533377
27	4	FAM01-201	0.204478	-0.00151916
27	5	FAM01-201	0.213844	0.000603843
27	6	FAM01-201	0.219775	-0.000708007
27	7	FAM01-201	0.228478	0.000752577
27	8	FAM01-201	0.236724	0.00175547
27	9	FAM01-201	0.244481	0.00226898
27	10	FAM01-201	0.252491	0.00303629
27	11	FAM01-201	0.25964	0.00294289
27	12	FAM01-201	0.265593	0.00165228
27	13	FAM01-201	0.272658	0.00147466
27	14	FAM01-201	0.278897	0.000470114
27	15	FAM01-201	0.284012	-0.00165759
27	16	FAM01-201	0.290939	-0.00197316
27	17	FAM01-201	0.299268	-0.000887642
27	18	FAM01-201	0.305936	-0.00146214
27	19	FAM01-201	0.313225	-0.00141564
27	20	FAM01-201	0.324069	0.0021854
27	21	FAM01-201	0.340681	0.0115545
27	22	FAM01-201	0.368327	0.0319575
27	23	FAM01-201	0.416217	0.0726045
27	24	FAM01-201	0.498212	0.147356
27	25	FAM01-201	0.633623	0.275524
27	26	FAM01-201	0.832758	0.467416
27	27	FAM01-201	1.08744	0.71486
27	28	FAM01-201	1.36178	0.98195
27	29	FAM01-201	1.61524	1.22817
27	30	FAM01-201	1.81803	1.42372
27	31	FAM01-201	1.9753	1.57375
27	32	FAM01-201	2.09195	1.68315
27	33	FAM01-201	2.17479	1.75875
27	34	FAM01-201	2.23438	1.81109
27	35	FAM01-201	2.27563	1.8451
27	36	FAM01-201	2.29936	1.86159
27	37	FAM01-201	2.307	1.86199
27	38	FAM01-201	2.3079	1.85564
27	39	FAM01-201	2.31054	1.85104
27	40	FAM01-201	2.3129	1.84615
28	1	GAPDH	0.224115	-0.00149231
28	2	GAPDH	0.230032	-0.00420866
28	3	GAPDH	0.241226	-0.00164859
28	4	GAPDH	0.251947	0.000439511
28	5	GAPDH	0.261426	0.00128532
28	6	GAPDH	0.269899	0.00112494
28	7	GAPDH	0.277501	9.29617e-05
28	8	GAPDH	0.285438	-0.000602637
28	9	GAPDH	0.29427	-0.000404672
28	10	GAPDH	0.302329	-0.000979035
28	11	GAPDH	0.312633	0.000692207
28	12	GAPDH	0.325154	0.00458
28	13	GAPDH	0.342893	0.013685
28	14	GAPDH	0.370528	0.0326873
28	15	GAPDH	0.416437	0.0699629
28	16	GAPDH	0.498008	0.1429
28	17	GAPDH	0.632672	0.268931
28	18	GAPDH	0.839109	0.466735
28	19	GAPDH	1.11393	0.732922
28	20	GAPDH	1.42057	1.03093
28	21	GAPDH	1.69959	1.30132
28	22	GAPDH	1.92088	1.51397
28	23	GAPDH	2.08207	1.66653
28	24	GAPDH	2.19438	1.77021
28	25	GAPDH	2.27348	1.84067
28	26	GAPDH	2.32927	1.88783
28	27	GAPDH	2.37382	1.92375
28	28	GAPDH	2.40344	1.94474
28	29	GAPDH	2.42653	1.95919
28	30	GAPDH	2.44766	1.97168
28	31	GAPDH	2.45487	1.97026
28	32	GAPDH	2.46073	1.96749
28	33	GAPDH	2.46692	1.96504
28	34	GAPDH	2.46674	1.95623
28	35	GAPDH	2.46827	1.94912
28	36	GAPDH	2.46775	1.93998
28	37	GAPDH	2.46956	1.93315
28	38	GAPDH	2.46895	1.92391
28	39	GAPDH	2.46793	1.91425
28	40	GAPDH	2.46743	1.90512
29	1	SLCO-AS	0.165818	-0.0102914
29	2	SLCO-AS	0.170291	-0.0106653
29	3	SLCO-AS	0.179682	-0.00612112
29	4	SLCO-AS	0.187623	-0.00302705
29	5	SLCO-AS	0.193555	-0.0019421
29	6	SLCO-AS	0.200547	0.000202387
29	7	SLCO-AS	0.207279	0.00208792
29	8	SLCO-AS	0.212397	0.00235903
29	9	SLCO-AS	0.217421	0.00253571
29	10	SLCO-AS	0.222155	0.00242338
29	11	SLCO-AS	0.226986	0.00240725
29	12	SLCO-AS	0.23282	0.00339399
29	13	SLCO-AS	0.237141	0.00286859
29	14	SLCO-AS	0.240826	0.00170643
29	15	SLCO-AS	0.244539	0.000572966
29	16	SLCO-AS	0.248593	-0.000220152
29	17	SLCO-AS	0.252715	-0.000945335
29	18	SLCO-AS	0.256083	-0.00242346
29	19	SLCO-AS	0.260474	-0.00287969
29	20	SLCO-AS	0.266277	-0.00192377
29	21	SLCO-AS	0.271552	-0.00149535
29	22	SLCO-AS	0.278315	0.000420386
29	23	SLCO-AS	0.286105	0.0033637
29	24	SLCO-AS	0.302384	0.0147962
29	25	SLCO-AS	0.331261	0.0388262
29	26	SLCO-AS	0.385082	0.0877996
29	27	SLCO-AS	0.478971	0.176842
29	28	SLCO-AS	0.633208	0.326233
29	29	SLCO-AS	0.861862	0.550039
29	30	SLCO-AS	1.14739	0.830725
29	31	SLCO-AS	1.43986	1.11834
29	32	SLCO-AS	1.69093	1.36456
29	33	SLCO-AS	1.88105	1.54984
29	34	SLCO-AS	2.01591	1.67985
29	35	SLCO-AS	2.11023	1.76933
29	36	SLCO-AS	2.17649	1.83074
29	37	SLCO-AS	2.219	1.86841
29	38	SLCO-AS	2.25143	1.89598
29	39	SLCO-AS	2.27666	1.91637
29	40	SLCO-AS	2.29053	1.92539
30	1	FAM01-201	0.16724	-0.00839481
30	2	FAM01-201	0.172488	-0.00789613
30	3	FAM01-201	0.18087	-0.00426419
30	4	FAM01-201	0.188381	-0.00150276
30	5	FAM01-201	0.193096	-0.00153831
30	6	FAM01-201	0.199027	-0.000356341
30	7	FAM01-201	0.204086	-4.7954e-05
30	8	FAM01-201	0.211139	0.00225589
30	9	FAM01-201	0.216378	0.0027447
30	10	FAM01-201	0.221318	0.00293486
30	11	FAM01-201	0.22524	0.00210678
30	12	FAM01-201	0.229024	0.00114139
30	13	FAM01-201	0.235602	0.00296986
30	14	FAM01-201	0.239083	0.00170024
30	15	FAM01-201	0.242104	-2.80326e-05
30	16	FAM01-201	0.245745	-0.0011369
30	17	FAM01-201	0.249064	-0.00256817
30	18	FAM01-201	0.253353	-0.00302837
30	19	FAM01-201	0.259109	-0.0020224
30	20	FAM01-201	0.266521	0.00063971
30	21	FAM01-201	0.277903	0.00727161
30	22	FAM01-201	0.295527	0.0201465
30	23	FAM01-201	0.325821	0.0456907
30	24	FAM01-201	0.381779	0.0968982
30	25	FAM01-201	0.477915	0.188284
30	26	FAM01-201	0.629717	0.335337
30	27	FAM01-201	0.844817	0.545687
30	28	FAM01-201	1.10281	0.798932
30	29	FAM01-201	1.36477	1.05614
30	30	FAM01-201	1.59524	1.28186
30	31	FAM01-201	1.77475	1.45662
30	32	FAM01-201	1.90784	1.58496
30	33	FAM01-201	2.0124	1.68477
30	34	FAM01-201	2.08787	1.75549
30	35	FAM01-201	2.13706	1.79993
30	36	FAM01-201	2.17208	1.83021
30	37	FAM01-201	2.19322	1.84659
30	38	FAM01-201	2.19753	1.84615
30	39	FAM01-201	2.19676	1.84063
30	40	FAM01-201	2.19546	1.83458
31	1	GAPDH	0.229775	-0.00024163
31	2	GAPDH	0.235091	-0.00193835
31	3	GAPDH	0.243528	-0.000513093
31	4	GAPDH	0.251504	0.000450903
31	5	GAPDH	0.259021	0.00095584
31	6	GAPDH	0.265283	0.000205413
31	7	GAPDH	0.271286	-0.000803013
31	8	GAPDH	0.278126	-0.000975304
31	9	GAPDH	0.285758	-0.000354974
31	10	GAPDH	0.29416	0.00103423
31	11	GAPDH	0.305379	0.00524183
31	12	GAPDH	0.323621	0.0164715
31	13	GAPDH	0.357504	0.0433423
31	14	GAPDH	0.415953	0.0947788
31	15	GAPDH	0.515019	0.186833
31	16	GAPDH	0.681503	0.346306
31	17	GAPDH	0.93112	0.58891
31	18	GAPDH	1.25279	0.903571
31	19	GAPDH	1.59327	1.23703
31	20	GAPDH	1.89699	1.53374
31	21	GAPDH	2.1356	1.76534
31	22	GAPDH	2.30688	1.92961
31	23	GAPDH	2.42749	2.04321
31	24	GAPDH	2.51018	2.11888
31	25	GAPDH	2.57881	2.18051
31	26	GAPDH	2.62773	2.22241
31	27	GAPDH	2.66301	2.25068
31	28	GAPDH	2.68825	2.26891
31	29	GAPDH	2.70586	2.27951
31	30	GAPDH	2.71619	2.28282
31	31	GAPDH	2.72159	2.28121
31	32	GAPDH	2.72646	2.27907
31	33	GAPDH	2.73116	2.27675
31	34	GAPDH	2.73485	2.27343
31	35	GAPDH	2.73734	2.26892
31	36	GAPDH	2.73377	2.25833
31	37	GAPDH	2.73024	2.24779
31	38	GAPDH	2.73299	2.24352
31	39	GAPDH	2.73395	2.23747
31	40	GAPDH	2.73145	2.22796
32	1
32	2
32	3
32	4
32	5
32	6
32	7
32	8
32	9
32	10
32	11
32	12
32	13
32	14
32	15
32	16
32	17
32	18
32	19
32	20
32	21
32	22
32	23
32	24
32	25
32	26
32	27
32	28
32	29
32	30
32	31
32	32
32	33
32	34
32	35
32	36
32	37
32	38
32	39
32	40
33	1
33	2
33	3
33	4
33	5
33	6
33	7
33	8
33	9
33	10
33	11
33	12
33	13
33	14
33	15
33	16
33	17
33	18
33	19
33	20
33	21
33	22
33	23
33	24
33	25
33	26
33	27
33	28
33	29
33	30
33	31
33	32
33	33
33	34
33	35
33	36
33	37
33	38
33	39
33	40
34	1
34	2
34	3
34	4
34	5
34	6
34	7
34	8
34	9
34	10
34	11
34	12
34	13
34	14
34	15
34	16
34	17
34	18
34	19
34	20
34	21
34	22
34	23
34	24
34	25
34	26
34	27
34	28
34	29
34	30
34	31
34	32
34	33
34	34
34	35
34	36
34	37
34	38
34	39
34	40
35	1
35	2
35	3
35	4
35	5
35	6
35	7
35	8
35	9
35	10
35	11
35	12
35	13
35	14
35	15
35	16
35	17
35	18
35	19
35	20
35	21
35	22
35	23
35	24
35	25
35	26
35	27
35	28
35	29
35	30
35	31
35	32
35	33
35	34
35	35
35	36
35	37
35	38
35	39
35	40
36	1
36	2
36	3
36	4
36	5
36	6
36	7
36	8
36	9
36	10
36	11
36	12
36	13
36	14
36	15
36	16
36	17
36	18
36	19
36	20
36	21
36	22
36	23
36	24
36	25
36	26
36	27
36	28
36	29
36	30
36	31
36	32
36	33
36	34
36	35
36	36
36	37
36	38
36	39
36	40
37	1
37	2
37	3
37	4
37	5
37	6
37	7
37	8
37	9
37	10
37	11
37	12
37	13
37	14
37	15
37	16
37	17
37	18
37	19
37	20
37	21
37	22
37	23
37	24
37	25
37	26
37	27
37	28
37	29
37	30
37	31
37	32
37	33
37	34
37	35
37	36
37	37
37	38
37	39
37	40
38	1	SLCO-AS	0.254443	-0.0105455
38	2	SLCO-AS	0.26019	-0.0137846
38	3	SLCO-AS	0.273409	-0.00955107
38	4	SLCO-AS	0.287453	-0.00449308
38	5	SLCO-AS	0.299783	-0.00114876
38	6	SLCO-AS	0.309337	-0.000580277
38	7	SLCO-AS	0.320195	0.00129211
38	8	SLCO-AS	0.331082	0.00319401
38	9	SLCO-AS	0.341366	0.00449229
38	10	SLCO-AS	0.349385	0.00352592
38	11	SLCO-AS	0.358128	0.00328341
38	12	SLCO-AS	0.367223	0.00339225
38	13	SLCO-AS	0.376371	0.00355512
38	14	SLCO-AS	0.385817	0.00401509
38	15	SLCO-AS	0.393052	0.00226483
38	16	SLCO-AS	0.400948	0.00117481
38	17	SLCO-AS	0.408377	-0.0003815
38	18	SLCO-AS	0.41644	-0.00130421
38	19	SLCO-AS	0.423606	-0.00312352
38	20	SLCO-AS	0.431109	-0.00460655
38	21	SLCO-AS	0.4397	-0.00500086
38	22	SLCO-AS	0.452078	-0.00160906
38	23	SLCO-AS	0.468201	0.00552824
38	24	SLCO-AS	0.493988	0.02233
38	25	SLCO-AS	0.539544	0.0589
38	26	SLCO-AS	0.618276	0.128647
38	27	SLCO-AS	0.749918	0.251304
38	28	SLCO-AS	0.954437	0.446837
38	29	SLCO-AS	1.22841	0.711826
38	30	SLCO-AS	1.5311	1.00553
38	31	SLCO-AS	1.80743	1.27288
38	32	SLCO-AS	2.02405	1.48051
38	33	SLCO-AS	2.1767	1.62417
38	34	SLCO-AS	2.2827	1.72119
38	35	SLCO-AS	2.35765	1.78715
38	36	SLCO-AS	2.40769	1.8282
38	37	SLCO-AS	2.44195	1.85348
38	38	SLCO-AS	2.46672	1.86926
38	39	SLCO-AS	2.48202	1.87558
38	40	SLCO-AS	2.49032	1.87489
39	1	FAM01-201	0.206842	-0.00650148
39	2	FAM01-201	0.212777	-0.00879642
39	3	FAM01-201	0.225515	-0.00428914
39	4	FAM01-201	0.2364	-0.00163368
39	5	FAM01-201	0.24639	0.000126555
39	6	FAM01-201	0.255582	0.00108855
39	7	FAM01-201	0.26395	0.00122668
39	8	FAM01-201	0.272983	0.00202948
39	9	FAM01-201	0.280446	0.00126204
39	10	FAM01-201	0.288974	0.00156095
39	11	FAM01-201	0.297607	0.00196372
39	12	FAM01-201	0.305394	0.00152016
39	13	FAM01-201	0.312659	0.000556139
39	14	FAM01-201	0.320162	-0.000170897
39	15	FAM01-201	0.327342	-0.00122105
39	16	FAM01-201	0.334359	-0.00243455
39	17	FAM01-201	0.343458	-0.00156534
39	18	FAM01-201	0.353233	-1.96212e-05
39	19	FAM01-201	0.367024	0.00554095
39	20	FAM01-201	0.388093	0.0183805
39	21	FAM01-201	0.421532	0.0435892
39	22	FAM01-201	0.481366	0.0951929
39	23	FAM01-201	0.582364	0.187962
39	24	FAM01-201	0.738574	0.335941
39	25	FAM01-201	0.953787	0.542924
39	26	FAM01-201	1.20764	0.788548
39	27	FAM01-201	1.45843	1.03111
39	28	FAM01-201	1.67443	1.23888
39	29	FAM01-201	1.84781	1.40403
39	30	FAM01-201	1.97917	1.52716
39	31	FAM01-201	2.07644	1.6162
39	32	FAM01-201	2.14279	1.67432
39	33	FAM01-201	2.19166	1.71496
39	34	FAM01-201	2.22346	1.73853
39	35	FAM01-201	2.23513	1.74197
39	36	FAM01-201	2.24083	1.73944
39	37	FAM01-201	2.24168	1.73206
39	38	FAM01-201	2.24199	1.72414
39	39	FAM01-201	2.23977	1.71369
39	40	FAM01-201	2.24001	1.7057
40	1	GAPDH	0.24993	0.00198453
40	2	GAPDH	0.255617	-0.00241066
40	3	GAPDH	0.267803	-0.000307483
40	4	GAPDH	0.278109	-8.43268e-05
40	5	GAPDH	0.289134	0.000857781
40	6	GAPDH	0.299233	0.000873394
40	7	GAPDH	0.308216	-0.000226435
40	8	GAPDH	0.318042	-0.000483096
40	9	GAPDH	0.326877	-0.00173137
40	10	GAPDH	0.338045	-0.000645734
40	11	GAPDH	0.350521	0.00174727
40	12	GAPDH	0.365585	0.00672866
40	13	GAPDH	0.386758	0.0178185
40	14	GAPDH	0.422086	0.0430634
40	15	GAPDH	0.482589	0.0934832
40	16	GAPDH	0.582578	0.183389
40	17	GAPDH	0.744206	0.334935
40	18	GAPDH	0.978536	0.559182
40	19	GAPDH	1.26356	0.834123
40	20	GAPDH	1.55417	1.11465
40	21	GAPDH	1.80062	1.35102
40	22	GAPDH	1.98405	1.52436
40	23	GAPDH	2.11698	1.64721
40	24	GAPDH	2.21233	1.73248
40	25	GAPDH	2.28349	1.79355
40	26	GAPDH	2.3318	1.83178
40	27	GAPDH	2.36967	1.85958
40	28	GAPDH	2.39827	1.87809
40	29	GAPDH	2.42111	1.89084
40	30	GAPDH	2.43734	1.89699
40	31	GAPDH	2.44979	1.89936
40	32	GAPDH	2.45836	1.89785
40	33	GAPDH	2.45997	1.88937
40	34	GAPDH	2.45969	1.87901
40	35	GAPDH	2.46324	1.87248
40	36	GAPDH	2.4613	1.86045
40	37	GAPDH	2.4576	1.84667
40	38	GAPDH	2.4602	1.83919
40	39	GAPDH	2.46087	1.82978
40	40	GAPDH	2.45718	1.81601
41	1	SLCO-AS	0.125383	-0.00650501
41	2	SLCO-AS	0.128356	-0.00669818
41	3	SLCO-AS	0.134296	-0.00392419
41	4	SLCO-AS	0.139107	-0.00227863
41	5	SLCO-AS	0.143512	-0.00103894
41	6	SLCO-AS	0.147253	-0.000464107
41	7	SLCO-AS	0.152386	0.001503
41	8	SLCO-AS	0.155248	0.00119923
41	9	SLCO-AS	0.158573	0.00135882
41	10	SLCO-AS	0.162041	0.00166056
41	11	SLCO-AS	0.165656	0.00211043
41	12	SLCO-AS	0.169079	0.00236733
41	13	SLCO-AS	0.172448	0.0025702
41	14	SLCO-AS	0.173929	0.000885723
41	15	SLCO-AS	0.177122	0.000913401
41	16	SLCO-AS	0.179059	-0.000316147
41	17	SLCO-AS	0.181646	-0.000894827
41	18	SLCO-AS	0.185626	-7.98757e-05
41	19	SLCO-AS	0.186689	-0.00218296
41	20	SLCO-AS	0.189289	-0.00274908
41	21	SLCO-AS	0.194179	-0.00102478
41	22	SLCO-AS	0.198754	0.000384843
41	23	SLCO-AS	0.204623	0.00308788
41	24	SLCO-AS	0.217306	0.0126052
41	25	SLCO-AS	0.239164	0.0312977
41	26	SLCO-AS	0.278307	0.0672751
41	27	SLCO-AS	0.347796	0.133598
41	28	SLCO-AS	0.47127	0.253906
41	29	SLCO-AS	0.667528	0.446999
41	30	SLCO-AS	0.937782	0.714087
41	31	SLCO-AS	1.24864	1.02178
41	32	SLCO-AS	1.541	1.31097
41	33	SLCO-AS	1.77161	1.53842
41	34	SLCO-AS	1.93641	1.70005
41	35	SLCO-AS	2.0573	1.81778
41	36	SLCO-AS	2.13877	1.89608
41	37	SLCO-AS	2.19549	1.94963
41	38	SLCO-AS	2.23734	1.98832
41	39	SLCO-AS	2.26274	2.01056
41	40	SLCO-AS	2.27695	2.02159
42	1	FAM01-201	15.77	-1.28513
42	2	FAM01-201	16.8406	-0.171084
42	3	FAM01-201	17.9212	0.952986
42	4	FAM01-201	18.8708	1.94594
42	5	FAM01-201	18.8551	1.97374
42	6	FAM01-201	16.9825	0.144559
42	7	FAM01-201	16.8676	0.0730396
42	8	FAM01-201	16.8633	0.112148
42	9	FAM01-201	16.4509	-0.256801
42	10	FAM01-201	14.4188	-2.24546
42	11	FAM01-201	13.8732	-2.74763
42	12	FAM01-201	12.9597	-3.61772
42	13	FAM01-201	14.647	-1.88692
42	14	FAM01-201	16.8045	0.31395
42	15	FAM01-201	17.3937	0.946654
42	16	FAM01-201	16.431	0.0273047
42	17	FAM01-201	15.7773	-0.582932
42	18	FAM01-201	18.0492	1.73245
42	19	FAM01-201	18.7283	2.45491
42	20	FAM01-201	16.8897	0.659777
42	21	FAM01-201	16.2493	0.0628175
42	22	FAM01-201	16.8357	0.692643
42	23	FAM01-201	18.6647	2.56505
42	24	FAM01-201	19.2096	3.15338
42	25	FAM01-201	18.4513	2.43854
42	26	FAM01-201	19.0788	3.10948
42	27	FAM01-201	24.5488	8.62287
42	28	FAM01-201	23.7497	7.86726
42	29	FAM01-201	17.5023	1.6632
42	30	FAM01-201	19.5255	3.72991
42	31	FAM01-201	20.7024	4.95023
42	32	FAM01-201	20.1958	4.48704
42	33	FAM01-201	20.1395	4.47415
42	34	FAM01-201	19.3417	3.71981
42	35	FAM01-201	19.5247	3.94626
42	36	FAM01-201	19.8793	4.34426
42	37	FAM01-201	19.5545	4.06291
42	38	FAM01-201	17.4681	2.01988
42	39	FAM01-201	18.8121	3.40738
42	40	FAM01-201	19.921	4.5597
43	1	GAPDH	0.202054	0.000957649
43	2	GAPDH	0.204609	-0.00142115
43	3	GAPDH	0.209876	-0.00108948
43	4	GAPDH	0.216429	0.000528954
43	5	GAPDH	0.222373	0.00153842
43	6	GAPDH	0.225724	-4.53297e-05
43	7	GAPDH	0.231492	0.000788126
43	8	GAPDH	0.234382	-0.00125711
43	9	GAPDH	0.239625	-0.000948552
43	10	GAPDH	0.244034	-0.00147477
43	11	GAPDH	0.252403	0.00195974
43	12	GAPDH	0.263275	0.00789722
43	13	GAPDH	0.279721	0.0194081
43	14	GAPDH	0.309731	0.0444841
43	15	GAPDH	0.367867	0.0976856
43	16	GAPDH	0.466064	0.190948
43	17	GAPDH	0.631423	0.351372
43	18	GAPDH	0.87592	0.590934
43	19	GAPDH	1.18472	0.8948
43	20	GAPDH	1.50149	1.20663
43	21	GAPDH	1.77503	1.47524
43	22	GAPDH	1.98554	1.68081
43	23	GAPDH	2.1399	1.83024
43	24	GAPDH	2.24888	1.93428
43	25	GAPDH	2.32414	2.00461
43	26	GAPDH	2.38513	2.06067
43	27	GAPDH	2.42875	2.09935
43	28	GAPDH	2.45638	2.12205
43	29	GAPDH	2.4756	2.13633
43	30	GAPDH	2.49217	2.14797
43	31	GAPDH	2.50985	2.16071
43	32	GAPDH	2.51919	2.16512
43	33	GAPDH	2.51933	2.16033
43	34	GAPDH	2.51694	2.15299
43	35	GAPDH	2.51947	2.15059
43	36	GAPDH	2.52083	2.14702
43	37	GAPDH	2.52319	2.14444
43	38	GAPDH	2.51937	2.13569
43	39	GAPDH	2.51646	2.12785
43	40	GAPDH	2.51215	2.1186
44	1
44	2
44	3
44	4
44	5
44	6
44	7
44	8
44	9
44	10
44	11
44	12
44	13
44	14
44	15
44	16
44	17
44	18
44	19
44	20
44	21
44	22
44	23
44	24
44	25
44	26
44	27
44	28
44	29
44	30
44	31
44	32
44	33
44	34
44	35
44	36
44	37
44	38
44	39
44	40
45	1
45	2
45	3
45	4
45	5
45	6
45	7
45	8
45	9
45	10
45	11
45	12
45	13
45	14
45	15
45	16
45	17
45	18
45	19
45	20
45	21
45	22
45	23
45	24
45	25
45	26
45	27
45	28
45	29
45	30
45	31
45	32
45	33
45	34
45	35
45	36
45	37
45	38
45	39
45	40
46	1
46	2
46	3
46	4
46	5
46	6
46	7
46	8
46	9
46	10
46	11
46	12
46	13
46	14
46	15
46	16
46	17
46	18
46	19
46	20
46	21
46	22
46	23
46	24
46	25
46	26
46	27
46	28
46	29
46	30
46	31
46	32
46	33
46	34
46	35
46	36
46	37
46	38
46	39
46	40
47	1
47	2
47	3
47	4
47	5
47	6
47	7
47	8
47	9
47	10
47	11
47	12
47	13
47	14
47	15
47	16
47	17
47	18
47	19
47	20
47	21
47	22
47	23
47	24
47	25
47	26
47	27
47	28
47	29
47	30
47	31
47	32
47	33
47	34
47	35
47	36
47	37
47	38
47	39
47	40
48	1
48	2
48	3
48	4
48	5
48	6
48	7
48	8
48	9
48	10
48	11
48	12
48	13
48	14
48	15
48	16
48	17
48	18
48	19
48	20
48	21
48	22
48	23
48	24
48	25
48	26
48	27
48	28
48	29
48	30
48	31
48	32
48	33
48	34
48	35
48	36
48	37
48	38
48	39
48	40
49	1
49	2
49	3
49	4
49	5
49	6
49	7
49	8
49	9
49	10
49	11
49	12
49	13
49	14
49	15
49	16
49	17
49	18
49	19
49	20
49	21
49	22
49	23
49	24
49	25
49	26
49	27
49	28
49	29
49	30
49	31
49	32
49	33
49	34
49	35
49	36
49	37
49	38
49	39
49	40
50	1	SLCO-AS	0.193758	-0.00680962
50	2	SLCO-AS	0.198047	-0.00756909
[truncated: 1,878 more rows]

## Sheet: Results
Well	Well Position	Sample Name	Target Name	Task	Reporter	Quencher	RQ	CT	Ct Mean	Delta Ct Mean	DDCT	2^(-DDCT)	Automatic Ct Threshold	Ct Threshold	Automatic Baseline	Baseline Start	Baseline End	Efficiency	Tm1	Tm2	Tm3	Custom1	Custom2	Custom3	Custom4	Custom5	Custom6	NOISE	SPIKE	CTFAIL	MTP
2	A2	67CA	SLCO-AS	UNKNOWN	SYBR	None	1.91887	25.775	25.7754	9.57348	-0.940254	1.91887	TRUE	0.194116	TRUE	3	20	1	81.9134									N	N	N	N
3	A3	67CA	FAM01-201	UNKNOWN	SYBR	None	0.811362	25.676	25.676	9.47404	0.301582	0.811362	TRUE	0.173377	TRUE	3	21	1	86.4261									N	N	N	N
4	A4	67CA	GAPDH	UNKNOWN	SYBR	None		16.202	16.202				TRUE	0.188632	TRUE	3	11	1	83.3849									N	N	N	N
5	A5	67N	SLCO-AS	UNKNOWN	SYBR	None	1	26.965	26.9655	10.5137			TRUE	0.194116	TRUE	3	22	1	81.9134									N	N	N	N
6	A6	67N	FAM01-201	UNKNOWN	SYBR	None	1	25.624	25.6242	9.17245			TRUE	0.173377	TRUE	3	20	1	86.4261									N	N	N	N
7	A7	67N	GAPDH	UNKNOWN	SYBR	None		16.452	16.4517				TRUE	0.188632	TRUE	3	11	1	83.483									N	N	N	N
14	B2	75CA	SLCO-AS	UNKNOWN	SYBR	None	7.67937	22.964	22.9641	7.57274	-3.00717	8.03986	TRUE	0.194116	TRUE	3	18	1	81.9134									N	N	N	N
15	B3	75CA	FAM01-201	UNKNOWN	SYBR	None	4.0525	22.545	22.545	7.15364	-2.9241	7.58999	TRUE	0.173377	TRUE	3	18	1	86.8185	74.9482								N	N	N	Y
16	B4	75CA	GAPDH	UNKNOWN	SYBR	None		15.391	15.3913				TRUE	0.188632	TRUE	3	11	1	83.3849									N	N	N	N
17	B5	75N	SLCO-AS	UNKNOWN	SYBR	None	0.955162	27.41	27.41	10.5799			TRUE	0.194116	TRUE	3	22	1	82.0115									N	N	N	N
18	B6	75N	FAM01-201	UNKNOWN	SYBR	None	0.533927	26.908	26.9078	10.0777			TRUE	0.173377	TRUE	3	22	1	86.8185									N	N	N	N
19	B7	75N	GAPDH	UNKNOWN	SYBR	None		16.83	16.8301				TRUE	0.188632	TRUE	3	12	1	83.483									N	N	N	N
26	C2	77CA	SLCO-AS	UNKNOWN	SYBR	None	4.40817	24.776	24.7763	8.37355	-3.75376	13.4895	TRUE	0.194116	TRUE	3	20	1	82.0115									N	N	N	N
27	C3	77CA	FAM01-201	UNKNOWN	SYBR	None	2.57064	24.213	24.2131	7.81033	-2.06921	4.19656	TRUE	0.173377	TRUE	3	19	1	86.4261	74.9482								N	N	N	Y
28	C4	77CA	GAPDH	UNKNOWN	SYBR	None		16.403	16.4028				TRUE	0.188632	TRUE	3	11	1	83.3849									N	N	N	N
29	C5	77N	SLCO-AS	UNKNOWN	SYBR	None	0.326786	27.108	27.1084	12.1273			TRUE	0.194116	TRUE	3	22	1	82.0115									N	N	N	N
30	C6	77N	FAM01-201	UNKNOWN	SYBR	None	0.612559	24.861	24.8606	9.87953			TRUE	0.173377	TRUE	3	20	1	86.4261									N	N	N	N
31	C7	77N	GAPDH	UNKNOWN	SYBR	None		14.981	14.981				TRUE	0.188632	TRUE	3	10	1	83.483									N	N	N	N
38	D2	79CA	SLCO-AS	UNKNOWN	SYBR	None	0.959025	26.576	26.5757	10.5741	-1.00421	2.00584	TRUE	0.194116	TRUE	3	21	1	82.0115									N	N	N	N
39	D3	79CA	FAM01-201	UNKNOWN	SYBR	None	4.96489	22.862	22.8623	6.86069			TRUE	0.173377	TRUE	3	18	1	86.4261	75.0463								N	N	N	Y
40	D4	79CA	GAPDH	UNKNOWN	SYBR	None		16.002	16.0016				TRUE	0.188632	TRUE	3	11	1	83.483									N	N	N	N
41	D5	79N	SLCO-AS	UNKNOWN	SYBR	None	0.478116	27.549	27.5485	11.5783			TRUE	0.194116	TRUE	3	22	1	82.1096									N	N	N	N
42	D6	79N	FAM01-201	UNKNOWN	SYBR	None		Undetermined					TRUE	0.173377	TRUE	3	20	1	61.312									Y	Y	Y	N
43	D7	79N	GAPDH	UNKNOWN	SYBR	None		15.97	15.9702				TRUE	0.188632	TRUE	3	11	1	83.483									N	N	N	N
50	E2	80CA	SLCO-AS	UNKNOWN	SYBR	None	2.19074	25.213	25.2132	9.38231	-2.2047	4.60978	TRUE	0.194116	TRUE	3	20	1	82.0115									N	N	N	N
51	E3	80CA	FAM01-201	UNKNOWN	SYBR	None	0.734989	25.448	25.4476	9.61666	-1.09485	2.13591	TRUE	0.173377	TRUE	3	21	1	86.5242									N	N	N	N
52	E4	80CA	GAPDH	UNKNOWN	SYBR	None		15.831	15.8309				TRUE	0.188632	TRUE	3	11	1	83.483									N	N	N	N
53	E5	80N	SLCO-AS	UNKNOWN	SYBR	None	0.475238	27.593	27.5926	11.587			TRUE	0.194116	TRUE	3	22	1	82.1096									N	N	N	N
54	E6	80N	FAM01-201	UNKNOWN	SYBR	None	0.344111	26.717	26.7171	10.7115			TRUE	0.173377	TRUE	3	22	1	86.6223									N	N	N	N
55	E7	80N	GAPDH	UNKNOWN	SYBR	None		16.006	16.0056				TRUE	0.188632	TRUE	3	11	1	83.483									N	N	N	N
62	F2	81CA	SLCO-AS	UNKNOWN	SYBR	None	4.19549	24.993	24.9935	8.44489	-2.94341	7.6923	TRUE	0.194116	TRUE	3	20	1	82.0115									N	N	N	N
63	F3	81CA	FAM01-201	UNKNOWN	SYBR	None	6.69838	22.977	22.9772	6.42864	-3.25132	9.52235	TRUE	0.173377	TRUE	3	18	1	86.5242									N	N	N	N
64	F4	81CA	GAPDH	UNKNOWN	SYBR	None		16.549	16.5486				TRUE	0.188632	TRUE	3	12	1	83.483									N	N	N	N
65	F5	81N	SLCO-AS	UNKNOWN	SYBR	None	0.545414	28.665	28.6646	11.3883			TRUE	0.194116	TRUE	3	23	1	82.0115									N	N	N	N
66	F6	81N	FAM01-201	UNKNOWN	SYBR	None	0.703438	26.956	26.9562	9.67996			TRUE	0.173377	TRUE	3	22	1	86.5242									N	N	N	N
67	F7	81N	GAPDH	UNKNOWN	SYBR	None		17.276	17.2763				TRUE	0.188632	TRUE	3	12	1	83.483									N	N	N	N
74	G2	82CA	SLCO-AS	UNKNOWN	SYBR	None	7.43402	23.564	23.5644	7.61959	-3.16703	8.98195	TRUE	0.194116	TRUE	3	18	1	82.0115									N	N	N	N
75	G3	82CA	FAM01-201	UNKNOWN	SYBR	None	3.68445	23.236	23.2358	7.291	-2.62521	6.16972	TRUE	0.173377	TRUE	3	18	1	86.4261									N	N	N	N
76	G4	82CA	GAPDH	UNKNOWN	SYBR	None		15.945	15.9448				TRUE	0.188632	TRUE	3	11	1	83.483									N	N	N	N
77	G5	82N	SLCO-AS	UNKNOWN	SYBR	None	0.827662	27.603	27.6033	10.7866			TRUE	0.194116	TRUE	3	22	1	82.0115									N	N	N	N
78	G6	82N	FAM01-201	UNKNOWN	SYBR	None	0.597183	26.733	26.7329	9.91621			TRUE	0.173377	TRUE	3	22	1	86.5242									N	N	N	N
79	G7	82N	GAPDH	UNKNOWN	SYBR	None		16.817	16.8167				TRUE	0.188632	TRUE	3	12	1	83.483									N	N	N	N
86	H2	83CA	SLCO-AS	UNKNOWN	SYBR	None	10.6955	23.224	23.2242	7.09479	-2.8424	7.17212	TRUE	0.194116	TRUE	3	18	1	81.9134									N	N	N	N
87	H3	83CA	FAM01-201	UNKNOWN	SYBR	None	3.18641	23.63	23.63	7.50052	-1.89923	3.73015	TRUE	0.173377	TRUE	3	19	1	86.3279									N	N	N	N
88	H4	83CA	GAPDH	UNKNOWN	SYBR	None		16.129	16.1295				TRUE	0.188632	TRUE	3	11	1	83.3849									N	N	N	N
89	H5	83N	SLCO-AS	UNKNOWN	SYBR	None	1.49127	26.658	26.6579	9.93719			TRUE	0.194116	TRUE	3	21	1	82.0115									N	N	N	N
90	H6	83N	FAM01-201	UNKNOWN	SYBR	None	0.854229	26.12	26.1204	9.39976			TRUE	0.173377	TRUE	3	21	1	86.5242									N	N	N	N
91	H7	83N	GAPDH	UNKNOWN	SYBR	None		16.721	16.7207				TRUE	0.188632	TRUE	3	12	1	83.483									N	N	N	N
Analysis Type	Singleplex
Endogenous Control	GAPDH
RQ Min/Max Confidence Level	95.0
Reference Sample	67N
