# Supplementary material for: Transcriptome profiling and co-expression network analysis of lncRNAs and mRNAs in colorectal cancer by RNA sequencing
Source: BMC Cancer. 2022 Jul 16;22:780. doi: 10.1186/s12885-022-09878-6 (PMC9288709; doi:10.1186/s12885-022-09878-6)
Supplement: Supplementary file 1 — Additional file 1. RT-qPCR result s of lncRNAs and mRNAs. [file 12885_2022_9878_MOESM1_ESM.zip › íúsupplementary qPCR raw data/SLCO4A1-AS1, FAM83H-AS1/2016-08-03 SLCO-ASFAM01-201-ViiA7-export.xls]

## Sheet: Sample Setup
Block Type	96-Well Block (0.2mL)
Calibration is expired	No
Calibration performed on	2013-06-19 17:08:17 PM CST
Calibration Background is expired	No
Calibration Background performed on	2016-04-21 14:54:21 PM CST
Calibration CY5 is expired	Yes
Calibration CY5 performed on	2015-04-24 21:34:58 PM CST
Calibration FAM is expired	No
Calibration FAM performed on	2016-04-21 15:19:57 PM CST
Calibration MELTDOCTOR is expired	Yes
Calibration MELTDOCTOR performed on	2013-06-19 17:08:16 PM CST
Calibration NED is expired	No
Calibration NED performed on	2016-04-21 15:45:46 PM CST
Calibration ROI is expired	No
Calibration ROI performed on	2016-04-21 14:45:24 PM CST
Calibration ROX is expired	No
Calibration ROX performed on	2016-04-21 15:37:01 PM CST
Calibration SYBR is expired	No
Calibration SYBR performed on	2016-04-21 15:54:32 PM CST
Calibration TAMRA is expired	No
Calibration TAMRA performed on	2016-04-21 15:11:48 PM CST
Calibration Uniformity is expired	No
Calibration Uniformity performed on	2016-04-21 15:02:46 PM CST
Calibration VIC is expired	No
Calibration VIC performed on	2016-04-21 15:28:24 PM CST
Chemistry	SYBR_GREEN
Experiment File Name	D:\Documents and Settings\INSTR-ADMIN\Desktop\TOUJING\Gdd Lnc\2016-08-03 SLCO-ASFAM01-201.eds
Experiment Name	2016-08-03 SLCO-ASFAM01-201
Experiment Run End Time	2016-08-03 12:40:37 PM CST
Experiment Type	Comparative Cт (ΔΔCт)
Instrument Name	278990028
Instrument Serial Number	278990028
Instrument Type	ViiA 7
Passive Reference	ROX
Quantification Cycle Method	Ct
Signal Smoothing On	false
Stage/ Cycle where Analysis is performed	Stage 2, Step 2
Well	Well Position	Sample Name	Sample Color	Biogroup Name	Biogroup Color	Target Name	Target Color	Task	Reporter	Quencher	Quantity	Comments
1	A1
2	A2	84CA	RGB(176,23,31)			SLCO-AS	RGB(0,0,255)	UNKNOWN	SYBR	None
3	A3	84CA	RGB(176,23,31)			FAM01-201	RGB(0,139,69)	UNKNOWN	SYBR	None
4	A4	84CA	RGB(176,23,31)			GAPDH	RGB(176,23,31)	UNKNOWN	SYBR	None
5	A5	84N	RGB(0,245,255)			SLCO-AS	RGB(0,0,255)	UNKNOWN	SYBR	None
6	A6	84N	RGB(0,245,255)			FAM01-201	RGB(0,139,69)	UNKNOWN	SYBR	None
7	A7	84N	RGB(0,245,255)			GAPDH	RGB(176,23,31)	UNKNOWN	SYBR	None
8	A8
9	A9
10	A10
11	A11
12	A12
13	B1
14	B2	85CA	RGB(0,0,255)			SLCO-AS	RGB(0,0,255)	UNKNOWN	SYBR	None
15	B3	85CA	RGB(0,0,255)			FAM01-201	RGB(0,139,69)	UNKNOWN	SYBR	None
16	B4	85CA	RGB(0,0,255)			GAPDH	RGB(176,23,31)	UNKNOWN	SYBR	None
17	B5	85N	RGB(238,220,130)			SLCO-AS	RGB(0,0,255)	UNKNOWN	SYBR	None
18	B6	85N	RGB(238,220,130)			FAM01-201	RGB(0,139,69)	UNKNOWN	SYBR	None
19	B7	85N	RGB(238,220,130)			GAPDH	RGB(176,23,31)	UNKNOWN	SYBR	None
20	B8
21	B9
22	B10
23	B11
24	B12
25	C1
26	C2	86CA	RGB(0,139,69)			SLCO-AS	RGB(0,0,255)	UNKNOWN	SYBR	None
27	C3	86CA	RGB(0,139,69)			FAM01-201	RGB(0,139,69)	UNKNOWN	SYBR	None
28	C4	86CA	RGB(0,139,69)			GAPDH	RGB(176,23,31)	UNKNOWN	SYBR	None
29	C5	86N	RGB(255,127,0)			SLCO-AS	RGB(0,0,255)	UNKNOWN	SYBR	None
30	C6	86N	RGB(255,127,0)			FAM01-201	RGB(0,139,69)	UNKNOWN	SYBR	None
31	C7	86N	RGB(255,127,0)			GAPDH	RGB(176,23,31)	UNKNOWN	SYBR	None
32	C8
33	C9
34	C10
35	C11
36	C12
37	D1
38	D2	87CA	RGB(238,238,0)			SLCO-AS	RGB(0,0,255)	UNKNOWN	SYBR	None
39	D3	87CA	RGB(238,238,0)			FAM01-201	RGB(0,139,69)	UNKNOWN	SYBR	None
40	D4	87CA	RGB(238,238,0)			GAPDH	RGB(176,23,31)	UNKNOWN	SYBR	None
41	D5	87N	RGB(142,142,56)			SLCO-AS	RGB(0,0,255)	UNKNOWN	SYBR	None
42	D6	87N	RGB(142,142,56)			FAM01-201	RGB(0,139,69)	UNKNOWN	SYBR	None
43	D7	87N	RGB(142,142,56)			GAPDH	RGB(176,23,31)	UNKNOWN	SYBR	None
44	D8
45	D9
46	D10
47	D11
48	D12
49	E1
50	E2	88CA	RGB(139,137,112)			SLCO-AS	RGB(0,0,255)	UNKNOWN	SYBR	None
51	E3	88CA	RGB(139,137,112)			FAM01-201	RGB(0,139,69)	UNKNOWN	SYBR	None
52	E4	88CA	RGB(139,137,112)			GAPDH	RGB(176,23,31)	UNKNOWN	SYBR	None
53	E5	88N	RGB(238,44,44)			SLCO-AS	RGB(0,0,255)	UNKNOWN	SYBR	None
54	E6	88N	RGB(238,44,44)			FAM01-201	RGB(0,139,69)	UNKNOWN	SYBR	None
55	E7	88N	RGB(238,44,44)			GAPDH	RGB(176,23,31)	UNKNOWN	SYBR	None
56	E8
57	E9
58	E10
59	E11
60	E12
61	F1
62	F2	3CA	RGB(238,121,66)			SLCO-AS	RGB(0,0,255)	UNKNOWN	SYBR	None
63	F3	3CA	RGB(238,121,66)			FAM01-201	RGB(0,139,69)	UNKNOWN	SYBR	None
64	F4	3CA	RGB(238,121,66)			GAPDH	RGB(176,23,31)	UNKNOWN	SYBR	None
65	F5	3N	RGB(51,161,201)			SLCO-AS	RGB(0,0,255)	UNKNOWN	SYBR	None
66	F6	3N	RGB(51,161,201)			FAM01-201	RGB(0,139,69)	UNKNOWN	SYBR	None
67	F7	3N	RGB(51,161,201)			GAPDH	RGB(176,23,31)	UNKNOWN	SYBR	None
68	F8
69	F9
70	F10
71	F11
72	F12
73	G1
74	G2	4CA	RGB(142,56,142)			SLCO-AS	RGB(0,0,255)	UNKNOWN	SYBR	None
75	G3	4CA	RGB(142,56,142)			FAM01-201	RGB(0,139,69)	UNKNOWN	SYBR	None
76	G4	4CA	RGB(142,56,142)			GAPDH	RGB(176,23,31)	UNKNOWN	SYBR	None
77	G5	4N	RGB(238,18,137)			SLCO-AS	RGB(0,0,255)	UNKNOWN	SYBR	None
78	G6	4N	RGB(238,18,137)			FAM01-201	RGB(0,139,69)	UNKNOWN	SYBR	None
79	G7	4N	RGB(238,18,137)			GAPDH	RGB(176,23,31)	UNKNOWN	SYBR	None
80	G8
81	G9
82	G10
83	G11
84	G12
85	H1
86	H2	5CA	RGB(198,113,113)			SLCO-AS	RGB(0,0,255)	UNKNOWN	SYBR	None
87	H3	5CA	RGB(198,113,113)			FAM01-201	RGB(0,139,69)	UNKNOWN	SYBR	None
88	H4	5CA	RGB(198,113,113)			GAPDH	RGB(176,23,31)	UNKNOWN	SYBR	None
89	H5	5N	RGB(176,23,31)			SLCO-AS	RGB(0,0,255)	UNKNOWN	SYBR	None
90	H6	5N	RGB(176,23,31)			FAM01-201	RGB(0,139,69)	UNKNOWN	SYBR	None
91	H7	5N	RGB(176,23,31)			GAPDH	RGB(176,23,31)	UNKNOWN	SYBR	None
92	H8
93	H9
94	H10
95	H11
96	H12

## Sheet: Amplification Data
Block Type	96-Well Block (0.2mL)
Calibration is expired	No
Calibration performed on	2013-06-19 17:08:17 PM CST
Calibration Background is expired	No
Calibration Background performed on	2016-04-21 14:54:21 PM CST
Calibration CY5 is expired	Yes
Calibration CY5 performed on	2015-04-24 21:34:58 PM CST
Calibration FAM is expired	No
Calibration FAM performed on	2016-04-21 15:19:57 PM CST
Calibration MELTDOCTOR is expired	Yes
Calibration MELTDOCTOR performed on	2013-06-19 17:08:16 PM CST
Calibration NED is expired	No
Calibration NED performed on	2016-04-21 15:45:46 PM CST
Calibration ROI is expired	No
Calibration ROI performed on	2016-04-21 14:45:24 PM CST
Calibration ROX is expired	No
Calibration ROX performed on	2016-04-21 15:37:01 PM CST
Calibration SYBR is expired	No
Calibration SYBR performed on	2016-04-21 15:54:32 PM CST
Calibration TAMRA is expired	No
Calibration TAMRA performed on	2016-04-21 15:11:48 PM CST
Calibration Uniformity is expired	No
Calibration Uniformity performed on	2016-04-21 15:02:46 PM CST
Calibration VIC is expired	No
Calibration VIC performed on	2016-04-21 15:28:24 PM CST
Chemistry	SYBR_GREEN
Experiment File Name	D:\Documents and Settings\INSTR-ADMIN\Desktop\TOUJING\Gdd Lnc\2016-08-03 SLCO-ASFAM01-201.eds
Experiment Name	2016-08-03 SLCO-ASFAM01-201
Experiment Run End Time	2016-08-03 12:40:37 PM CST
Experiment Type	Comparative Cт (ΔΔCт)
Instrument Name	278990028
Instrument Serial Number	278990028
Instrument Type	ViiA 7
Passive Reference	ROX
Quantification Cycle Method	Ct
Signal Smoothing On	false
Stage/ Cycle where Analysis is performed	Stage 2, Step 2
Well	Cycle	Target Name	Rn	Delta Rn
1	1
1	2
1	3
1	4
1	5
1	6
1	7
1	8
1	9
1	10
1	11
1	12
1	13
1	14
1	15
1	16
1	17
1	18
1	19
1	20
1	21
1	22
1	23
1	24
1	25
1	26
1	27
1	28
1	29
1	30
1	31
1	32
1	33
1	34
1	35
1	36
1	37
1	38
1	39
1	40
2	1	SLCO-AS	0.25023	-0.00526411
2	2	SLCO-AS	0.257356	-0.00607243
2	3	SLCO-AS	0.26885	-0.00251262
2	4	SLCO-AS	0.278105	-0.00119213
2	5	SLCO-AS	0.286624	-0.000607104
2	6	SLCO-AS	0.295209	4.36075e-05
2	7	SLCO-AS	0.303482	0.000381723
2	8	SLCO-AS	0.312832	0.00179767
2	9	SLCO-AS	0.321339	0.00237054
2	10	SLCO-AS	0.33033	0.00342722
2	11	SLCO-AS	0.33541	0.00057234
2	12	SLCO-AS	0.342397	-0.000374413
2	13	SLCO-AS	0.350813	0.000107051
2	14	SLCO-AS	0.357031	-0.00160923
2	15	SLCO-AS	0.365723	-0.000851882
2	16	SLCO-AS	0.373579	-0.000929808
2	17	SLCO-AS	0.38182	-0.000622955
2	18	SLCO-AS	0.395212	0.00483448
2	19	SLCO-AS	0.414201	0.0158888
2	20	SLCO-AS	0.445125	0.0388782
2	21	SLCO-AS	0.501128	0.0869475
2	22	SLCO-AS	0.597373	0.175257
2	23	SLCO-AS	0.759346	0.329296
2	24	SLCO-AS	1.00807	0.570082
2	25	SLCO-AS	1.34187	0.895955
2	26	SLCO-AS	1.70441	1.25055
2	27	SLCO-AS	2.02772	1.56593
2	28	SLCO-AS	2.2793	1.80958
2	29	SLCO-AS	2.45577	1.97811
2	30	SLCO-AS	2.57577	2.09018
2	31	SLCO-AS	2.66273	2.1692
2	32	SLCO-AS	2.72109	2.21963
2	33	SLCO-AS	2.75992	2.25052
2	34	SLCO-AS	2.78579	2.26846
2	35	SLCO-AS	2.80301	2.27775
2	36	SLCO-AS	2.81646	2.28326
2	37	SLCO-AS	2.82273	2.2816
2	38	SLCO-AS	2.82552	2.27646
2	39	SLCO-AS	2.8274	2.2704
2	40	SLCO-AS	2.83004	2.2651
3	1	FAM01-201	0.259593	-0.00732487
3	2	FAM01-201	0.265974	-0.00746343
3	3	FAM01-201	0.275607	-0.00434913
3	4	FAM01-201	0.28353	-0.00294468
3	5	FAM01-201	0.293008	1.4941e-05
3	6	FAM01-201	0.300786	0.00127369
3	7	FAM01-201	0.30868	0.00264962
3	8	FAM01-201	0.315205	0.00265586
3	9	FAM01-201	0.320356	0.00128783
3	10	FAM01-201	0.326825	0.00123787
3	11	FAM01-201	0.334182	0.00207629
3	12	FAM01-201	0.340183	0.0015584
3	13	FAM01-201	0.346134	0.000990172
3	14	FAM01-201	0.35083	-0.000832462
3	15	FAM01-201	0.356261	-0.00192032
3	16	FAM01-201	0.362675	-0.00202497
3	17	FAM01-201	0.370135	-0.00108374
3	18	FAM01-201	0.376323	-0.0014139
3	19	FAM01-201	0.38508	0.000824539
3	20	FAM01-201	0.396258	0.00548334
3	21	FAM01-201	0.414966	0.0176726
3	22	FAM01-201	0.446762	0.0429501
3	23	FAM01-201	0.501203	0.0908723
3	24	FAM01-201	0.595367	0.178517
3	25	FAM01-201	0.744595	0.321227
3	26	FAM01-201	0.960712	0.530825
3	27	FAM01-201	1.22117	0.784762
3	28	FAM01-201	1.48612	1.0432
3	29	FAM01-201	1.71927	1.26982
3	30	FAM01-201	1.90364	1.44768
3	31	FAM01-201	2.04039	1.57791
3	32	FAM01-201	2.1384	1.6694
3	33	FAM01-201	2.20349	1.72797
3	34	FAM01-201	2.24643	1.76439
3	35	FAM01-201	2.26798	1.77942
3	36	FAM01-201	2.27889	1.78381
3	37	FAM01-201	2.2793	1.77771
3	38	FAM01-201	2.28021	1.7721
3	39	FAM01-201	2.27725	1.76262
3	40	FAM01-201	2.2747	1.75355
4	1	GAPDH	0.282069	0.00329278
4	2	GAPDH	0.287662	0.000823903
4	3	GAPDH	0.296174	0.00127425
4	4	GAPDH	0.3029	-6.1242e-05
4	5	GAPDH	0.31049	-0.000532946
4	6	GAPDH	0.317818	-0.00126623
4	7	GAPDH	0.326538	-0.00060726
4	8	GAPDH	0.335352	0.000144749
4	9	GAPDH	0.343978	0.000709599
4	10	GAPDH	0.351669	0.000339073
4	11	GAPDH	0.363286	0.00389399
4	12	GAPDH	0.380579	0.0131253
4	13	GAPDH	0.40617	0.0306553
4	14	GAPDH	0.450006	0.0664292
4	15	GAPDH	0.524862	0.133224
4	16	GAPDH	0.652095	0.252395
4	17	GAPDH	0.851161	0.4434
4	18	GAPDH	1.12057	0.704743
4	19	GAPDH	1.42735	1.00347
4	20	GAPDH	1.71321	1.28126
4	21	GAPDH	1.93821	1.4982
4	22	GAPDH	2.1018	1.65373
4	23	GAPDH	2.21858	1.76245
4	24	GAPDH	2.30093	1.83674
4	25	GAPDH	2.35893	1.88668
4	26	GAPDH	2.40373	1.92342
4	27	GAPDH	2.43853	1.95016
4	28	GAPDH	2.46558	1.96914
4	29	GAPDH	2.48282	1.97832
4	30	GAPDH	2.49479	1.98223
4	31	GAPDH	2.50177	1.98115
4	32	GAPDH	2.50704	1.97836
4	33	GAPDH	2.50789	1.97114
4	34	GAPDH	2.50933	1.96452
4	35	GAPDH	2.50995	1.95708
4	36	GAPDH	2.50798	1.94705
4	37	GAPDH	2.50835	1.93935
4	38	GAPDH	2.50812	1.93107
4	39	GAPDH	2.50732	1.92221
4	40	GAPDH	2.50788	1.9147
5	1	SLCO-AS	0.146842	-0.00253638
5	2	SLCO-AS	0.148786	-0.0031106
5	3	SLCO-AS	0.151823	-0.00259068
5	4	SLCO-AS	0.156033	-0.000898782
5	5	SLCO-AS	0.160059	0.000609803
5	6	SLCO-AS	0.162116	0.000149453
5	7	SLCO-AS	0.164822	0.00033793
5	8	SLCO-AS	0.167974	0.000972398
5	9	SLCO-AS	0.170122	0.000602096
5	10	SLCO-AS	0.172342	0.000304497
5	11	SLCO-AS	0.175803	0.00124785
5	12	SLCO-AS	0.177809	0.000736122
5	13	SLCO-AS	0.180052	0.000461977
5	14	SLCO-AS	0.182581	0.000472787
5	15	SLCO-AS	0.185423	0.000797982
5	16	SLCO-AS	0.188138	0.000995399
5	17	SLCO-AS	0.189522	-0.000138722
5	18	SLCO-AS	0.191315	-0.000863165
5	19	SLCO-AS	0.192661	-0.00203502
5	20	SLCO-AS	0.195434	-0.00177948
5	21	SLCO-AS	0.197886	-0.00184515
5	22	SLCO-AS	0.20226	1.15899e-05
5	23	SLCO-AS	0.207218	0.00245111
5	24	SLCO-AS	0.216433	0.0091485
5	25	SLCO-AS	0.232698	0.022896
5	26	SLCO-AS	0.262112	0.0497925
5	27	SLCO-AS	0.317432	0.102595
5	28	SLCO-AS	0.416462	0.199107
5	29	SLCO-AS	0.586505	0.366632
5	30	SLCO-AS	0.850732	0.628342
5	31	SLCO-AS	1.20196	0.977054
5	32	SLCO-AS	1.59375	1.36632
5	33	SLCO-AS	1.95708	1.72713
5	34	SLCO-AS	2.24893	2.01647
5	35	SLCO-AS	2.47131	2.23633
5	36	SLCO-AS	2.6313	2.39381
5	37	SLCO-AS	2.74079	2.50077
5	38	SLCO-AS	2.8207	2.57817
5	39	SLCO-AS	2.87839	2.63334
5	40	SLCO-AS	2.9118	2.66423
6	1	FAM01-201	0.149381	-0.00348373
6	2	FAM01-201	0.151232	-0.0038873
6	3	FAM01-201	0.154825	-0.00254963
6	4	FAM01-201	0.157434	-0.00219531
6	5	FAM01-201	0.162009	0.000124304
6	6	FAM01-201	0.164782	0.000641791
6	7	FAM01-201	0.167354	0.000959304
6	8	FAM01-201	0.169933	0.00128291
6	9	FAM01-201	0.171809	0.000903648
6	10	FAM01-201	0.174511	0.00135
6	11	FAM01-201	0.17647	0.00105395
6	12	FAM01-201	0.178422	0.00075073
6	13	FAM01-201	0.180659	0.000733385
6	14	FAM01-201	0.182817	0.000635707
6	15	FAM01-201	0.184974	0.000538089
6	16	FAM01-201	0.186326	-0.000365815
6	17	FAM01-201	0.188544	-0.000402398
6	18	FAM01-201	0.189459	-0.00174288
6	19	FAM01-201	0.191365	-0.00209235
6	20	FAM01-201	0.194837	-0.000874558
6	21	FAM01-201	0.197897	-6.97913e-05
6	22	FAM01-201	0.201541	0.00131892
6	23	FAM01-201	0.209019	0.00654164
6	24	FAM01-201	0.220038	0.0153051
6	25	FAM01-201	0.238934	0.0319459
6	26	FAM01-201	0.274418	0.065175
6	27	FAM01-201	0.33878	0.127282
6	28	FAM01-201	0.450383	0.23663
6	29	FAM01-201	0.630834	0.414826
6	30	FAM01-201	0.882444	0.66418
6	31	FAM01-201	1.17885	0.958331
6	32	FAM01-201	1.47128	1.2485
6	33	FAM01-201	1.72112	1.49609
6	34	FAM01-201	1.91735	1.69007
6	35	FAM01-201	2.0668	1.83726
6	36	FAM01-201	2.17858	1.94678
6	37	FAM01-201	2.25353	2.01949
6	38	FAM01-201	2.2989	2.06259
6	39	FAM01-201	2.31962	2.08106
6	40	FAM01-201	2.32813	2.08731
7	1	GAPDH	0.175423	0.00127367
7	2	GAPDH	0.176518	-0.000293769
7	3	GAPDH	0.17925	-0.000225252
7	4	GAPDH	0.182499	0.000361557
7	5	GAPDH	0.18527	0.000469145
7	6	GAPDH	0.187612	0.000148564
7	7	GAPDH	0.189719	-0.000407099
7	8	GAPDH	0.192807	1.78688e-05
7	9	GAPDH	0.195472	1.97928e-05
7	10	GAPDH	0.196942	-0.00117345
7	11	GAPDH	0.199989	-0.000789054
7	12	GAPDH	0.205019	0.00157792
7	13	GAPDH	0.213489	0.00738526
7	14	GAPDH	0.225489	0.0167223
7	15	GAPDH	0.24809	0.0366603
7	16	GAPDH	0.291005	0.0769123
7	17	GAPDH	0.368465	0.15171
7	18	GAPDH	0.500973	0.281554
7	19	GAPDH	0.714196	0.492114
7	20	GAPDH	1.0075	0.782751
7	21	GAPDH	1.34137	1.11396
7	22	GAPDH	1.65955	1.42948
7	23	GAPDH	1.91536	1.68262
7	24	GAPDH	2.10198	1.86659
7	25	GAPDH	2.23466	1.9966
7	26	GAPDH	2.33094	2.09022
7	27	GAPDH	2.40088	2.15749
7	28	GAPDH	2.44966	2.20361
7	29	GAPDH	2.48486	2.23615
7	30	GAPDH	2.50848	2.25711
7	31	GAPDH	2.5268	2.27276
7	32	GAPDH	2.54047	2.28377
7	33	GAPDH	2.54548	2.28612
7	34	GAPDH	2.54559	2.28356
7	35	GAPDH	2.54384	2.27915
7	36	GAPDH	2.54304	2.27568
7	37	GAPDH	2.54234	2.27233
7	38	GAPDH	2.54042	2.26774
7	39	GAPDH	2.53892	2.26358
7	40	GAPDH	2.5355	2.25749
8	1
8	2
8	3
8	4
8	5
8	6
8	7
8	8
8	9
8	10
8	11
8	12
8	13
8	14
8	15
8	16
8	17
8	18
8	19
8	20
8	21
8	22
8	23
8	24
8	25
8	26
8	27
8	28
8	29
8	30
8	31
8	32
8	33
8	34
8	35
8	36
8	37
8	38
8	39
8	40
9	1
9	2
9	3
9	4
9	5
9	6
9	7
9	8
9	9
9	10
9	11
9	12
9	13
9	14
9	15
9	16
9	17
9	18
9	19
9	20
9	21
9	22
9	23
9	24
9	25
9	26
9	27
9	28
9	29
9	30
9	31
9	32
9	33
9	34
9	35
9	36
9	37
9	38
9	39
9	40
10	1
10	2
10	3
10	4
10	5
10	6
10	7
10	8
10	9
10	10
10	11
10	12
10	13
10	14
10	15
10	16
10	17
10	18
10	19
10	20
10	21
10	22
10	23
10	24
10	25
10	26
10	27
10	28
10	29
10	30
10	31
10	32
10	33
10	34
10	35
10	36
10	37
10	38
10	39
10	40
11	1
11	2
11	3
11	4
11	5
11	6
11	7
11	8
11	9
11	10
11	11
11	12
11	13
11	14
11	15
11	16
11	17
11	18
11	19
11	20
11	21
11	22
11	23
11	24
11	25
11	26
11	27
11	28
11	29
11	30
11	31
11	32
11	33
11	34
11	35
11	36
11	37
11	38
11	39
11	40
12	1
12	2
12	3
12	4
12	5
12	6
12	7
12	8
12	9
12	10
12	11
12	12
12	13
12	14
12	15
12	16
12	17
12	18
12	19
12	20
12	21
12	22
12	23
12	24
12	25
12	26
12	27
12	28
12	29
12	30
12	31
12	32
12	33
12	34
12	35
12	36
12	37
12	38
12	39
12	40
13	1
13	2
13	3
13	4
13	5
13	6
13	7
13	8
13	9
13	10
13	11
13	12
13	13
13	14
13	15
13	16
13	17
13	18
13	19
13	20
13	21
13	22
13	23
13	24
13	25
13	26
13	27
13	28
13	29
13	30
13	31
13	32
13	33
13	34
13	35
13	36
13	37
13	38
13	39
13	40
14	1	SLCO-AS	0.173299	-0.0073483
14	2	SLCO-AS	0.177309	-0.0097611
14	3	SLCO-AS	0.190231	-0.0032609
14	4	SLCO-AS	0.198744	-0.00116996
14	5	SLCO-AS	0.207158	0.000821463
14	6	SLCO-AS	0.21386	0.00110097
14	7	SLCO-AS	0.21932	0.000139373
14	8	SLCO-AS	0.225766	0.000163205
14	9	SLCO-AS	0.234484	0.00245841
14	10	SLCO-AS	0.241702	0.0032543
14	11	SLCO-AS	0.24564	0.000770368
14	12	SLCO-AS	0.251526	0.000234021
14	13	SLCO-AS	0.256741	-0.000972581
14	14	SLCO-AS	0.26381	-0.00032664
14	15	SLCO-AS	0.268867	-0.00169173
14	16	SLCO-AS	0.275606	-0.00137445
14	17	SLCO-AS	0.282039	-0.00136333
14	18	SLCO-AS	0.28968	-0.000145213
14	19	SLCO-AS	0.29761	0.0013627
14	20	SLCO-AS	0.310729	0.00805979
14	21	SLCO-AS	0.333326	0.0242341
14	22	SLCO-AS	0.372387	0.0568739
14	23	SLCO-AS	0.437911	0.115976
14	24	SLCO-AS	0.553003	0.224645
14	25	SLCO-AS	0.745097	0.410316
14	26	SLCO-AS	1.02804	0.686833
14	27	SLCO-AS	1.38049	1.03287
14	28	SLCO-AS	1.74931	1.39526
14	29	SLCO-AS	2.0641	1.70363
14	30	SLCO-AS	2.30019	1.9333
14	31	SLCO-AS	2.46707	2.09376
14	32	SLCO-AS	2.57871	2.19897
14	33	SLCO-AS	2.66123	2.27507
14	34	SLCO-AS	2.71862	2.32604
14	35	SLCO-AS	2.75856	2.35956
14	36	SLCO-AS	2.77885	2.37343
14	37	SLCO-AS	2.79813	2.38629
14	38	SLCO-AS	2.81011	2.39184
14	39	SLCO-AS	2.81494	2.39025
14	40	SLCO-AS	2.81406	2.38294
15	1	FAM01-201	0.189165	-0.00330316
15	2	FAM01-201	0.193972	-0.00420703
15	3	FAM01-201	0.202514	-0.00137535
15	4	FAM01-201	0.209479	-0.000121286
15	5	FAM01-201	0.215043	-0.000267768
15	6	FAM01-201	0.22012	-0.000901458
15	7	FAM01-201	0.227562	0.00083059
15	8	FAM01-201	0.233307	0.000864725
15	9	FAM01-201	0.238379	0.000226818
15	10	FAM01-201	0.244426	0.000563163
15	11	FAM01-201	0.24956	-1.35301e-05
15	12	FAM01-201	0.256123	0.000839215
15	13	FAM01-201	0.262344	0.00134914
15	14	FAM01-201	0.26733	0.00062481
15	15	FAM01-201	0.27268	0.000264005
15	16	FAM01-201	0.277596	-0.000529947
15	17	FAM01-201	0.282216	-0.00162136
15	18	FAM01-201	0.288816	-0.000731776
15	19	FAM01-201	0.297127	0.0018695
15	20	FAM01-201	0.311964	0.010996
15	21	FAM01-201	0.33586	0.0291807
15	22	FAM01-201	0.376469	0.0640796
15	23	FAM01-201	0.444856	0.126756
15	24	FAM01-201	0.563485	0.239675
15	25	FAM01-201	0.75051	0.420989
15	26	FAM01-201	1.00276	0.667525
15	27	FAM01-201	1.29269	0.95175
15	28	FAM01-201	1.57448	1.22782
15	29	FAM01-201	1.81326	1.4609
15	30	FAM01-201	1.99964	1.64157
15	31	FAM01-201	2.13718	1.7734
15	32	FAM01-201	2.23553	1.86604
15	33	FAM01-201	2.30313	1.92792
15	34	FAM01-201	2.346	1.96508
15	35	FAM01-201	2.36606	1.97943
15	36	FAM01-201	2.37638	1.98405
15	37	FAM01-201	2.37825	1.9802
15	38	FAM01-201	2.37542	1.97166
15	39	FAM01-201	2.37305	1.96359
15	40	FAM01-201	2.37323	1.95805
16	1	GAPDH	0.213546	-0.000503943
16	2	GAPDH	0.218458	-0.00249238
16	3	GAPDH	0.227918	6.6937e-05
16	4	GAPDH	0.235724	0.000972854
16	5	GAPDH	0.242263	0.000611442
16	6	GAPDH	0.247036	-0.00151614
16	7	GAPDH	0.255076	-0.000377203
16	8	GAPDH	0.262777	0.000423676
16	9	GAPDH	0.268092	-0.00116142
16	10	GAPDH	0.275281	-0.000872783
16	11	GAPDH	0.284907	0.00185264
16	12	GAPDH	0.297185	0.00722978
16	13	GAPDH	0.313772	0.0169161
16	14	GAPDH	0.341621	0.0378655
16	15	GAPDH	0.392725	0.0820684
16	16	GAPDH	0.481628	0.164071
16	17	GAPDH	0.629401	0.304944
16	18	GAPDH	0.857315	0.525957
16	19	GAPDH	1.15508	0.816819
16	20	GAPDH	1.47771	1.13255
16	21	GAPDH	1.7689	1.41684
16	22	GAPDH	1.99991	1.64095
16	23	GAPDH	2.16733	1.80147
16	24	GAPDH	2.2811	1.90834
16	25	GAPDH	2.36747	1.98781
16	26	GAPDH	2.42931	2.04275
16	27	GAPDH	2.47118	2.07772
16	28	GAPDH	2.50389	2.10353
16	29	GAPDH	2.53017	2.12291
16	30	GAPDH	2.54672	2.13256
16	31	GAPDH	2.55659	2.13553
16	32	GAPDH	2.56624	2.13828
16	33	GAPDH	2.56828	2.13342
16	34	GAPDH	2.56911	2.12735
16	35	GAPDH	2.56951	2.12085
16	36	GAPDH	2.5636	2.10803
16	37	GAPDH	2.56198	2.09951
16	38	GAPDH	2.56173	2.09237
16	39	GAPDH	2.56067	2.08441
16	40	GAPDH	2.55567	2.07251
17	1	SLCO-AS	0.114713	-0.00619508
17	2	SLCO-AS	0.116816	-0.00656273
17	3	SLCO-AS	0.121503	-0.00434523
17	4	SLCO-AS	0.125674	-0.00264524
17	5	SLCO-AS	0.128656	-0.00213334
17	6	SLCO-AS	0.132402	-0.000856715
17	7	SLCO-AS	0.136028	0.000298915
17	8	SLCO-AS	0.139204	0.00100481
17	9	SLCO-AS	0.141793	0.00112313
17	10	SLCO-AS	0.144451	0.0013112
17	11	SLCO-AS	0.147412	0.00180222
17	12	SLCO-AS	0.150175	0.0020954
17	13	SLCO-AS	0.153982	0.00343147
17	14	SLCO-AS	0.157012	0.00399163
17	15	SLCO-AS	0.15742	0.0019295
17	16	SLCO-AS	0.158437	0.000476386
17	17	SLCO-AS	0.160971	0.000540342
17	18	SLCO-AS	0.163488	0.00058734
17	19	SLCO-AS	0.16487	-0.000501041
17	20	SLCO-AS	0.166973	-0.000868742
17	21	SLCO-AS	0.169452	-0.000859354
17	22	SLCO-AS	0.171654	-0.00112734
17	23	SLCO-AS	0.173746	-0.00150547
17	24	SLCO-AS	0.175542	-0.00217957
17	25	SLCO-AS	0.178398	-0.00179445
17	26	SLCO-AS	0.182886	0.000224153
17	27	SLCO-AS	0.186999	0.00186698
17	28	SLCO-AS	0.198992	0.0113895
17	29	SLCO-AS	0.219366	0.0292938
17	30	SLCO-AS	0.258332	0.0657894
17	31	SLCO-AS	0.328804	0.133791
17	32	SLCO-AS	0.45471	0.257227
17	33	SLCO-AS	0.659127	0.459174
17	34	SLCO-AS	0.950727	0.748304
17	35	SLCO-AS	1.29707	1.09217
17	36	SLCO-AS	1.63278	1.42542
17	37	SLCO-AS	1.91015	1.70032
17	38	SLCO-AS	2.1107	1.8984
17	39	SLCO-AS	2.24725	2.03248
17	40	SLCO-AS	2.33217	2.11493
18	1	FAM01-201	0.103129	-0.00555696
18	2	FAM01-201	0.105381	-0.00538484
18	3	FAM01-201	0.108686	-0.00416002
18	4	FAM01-201	0.112835	-0.00209039
18	5	FAM01-201	0.114934	-0.00207184
18	6	FAM01-201	0.118145	-0.000941277
18	7	FAM01-201	0.121447	0.000280791
18	8	FAM01-201	0.124223	0.000977503
18	9	FAM01-201	0.126395	0.00106874
18	10	FAM01-201	0.1291	0.00169362
18	11	FAM01-201	0.131788	0.00230228
18	12	FAM01-201	0.133708	0.00214204
18	13	FAM01-201	0.134593	0.000947228
18	14	FAM01-201	0.137447	0.00172117
18	15	FAM01-201	0.140491	0.00268454
18	16	FAM01-201	0.141809	0.00192268
18	17	FAM01-201	0.143416	0.00144983
18	18	FAM01-201	0.144928	0.000881958
18	19	FAM01-201	0.146186	6.00179e-05
18	20	FAM01-201	0.147763	-0.000443708
18	21	FAM01-201	0.148645	-0.00164138
18	22	FAM01-201	0.150141	-0.00222538
18	23	FAM01-201	0.152822	-0.00162469
18	24	FAM01-201	0.15411	-0.0024169
18	25	FAM01-201	0.15712	-0.00148664
18	26	FAM01-201	0.161657	0.000969822
18	27	FAM01-201	0.167694	0.00492765
18	28	FAM01-201	0.17746	0.0126128
18	29	FAM01-201	0.195475	0.0285478
18	30	FAM01-201	0.230978	0.0619712
18	31	FAM01-201	0.295621	0.124534
18	32	FAM01-201	0.407706	0.234539
18	33	FAM01-201	0.585303	0.410056
18	34	FAM01-201	0.832419	0.655092
18	35	FAM01-201	1.11981	0.940398
18	36	FAM01-201	1.40116	1.21967
18	37	FAM01-201	1.63981	1.45625
18	38	FAM01-201	1.82234	1.6367
18	39	FAM01-201	1.95924	1.77151
18	40	FAM01-201	2.05163	1.86183
19	1	GAPDH	0.111429	-0.00110724
19	2	GAPDH	0.113264	-0.00209223
19	3	GAPDH	0.118393	0.000217002
19	4	GAPDH	0.121491	0.000494445
19	5	GAPDH	0.12409	0.000273729
19	6	GAPDH	0.127702	0.00106549
19	7	GAPDH	0.129732	0.000275731
19	8	GAPDH	0.131045	-0.00123145
19	9	GAPDH	0.133702	-0.00139418
19	10	GAPDH	0.136891	-0.00102546
19	11	GAPDH	0.139204	-0.00153187
19	12	GAPDH	0.143508	-4.86115e-05
19	13	GAPDH	0.149281	0.00290517
19	14	GAPDH	0.158222	0.00902585
19	15	GAPDH	0.175182	0.0231657
19	16	GAPDH	0.205617	0.0507807
19	17	GAPDH	0.2598	0.102143
19	18	GAPDH	0.356424	0.195947
19	19	GAPDH	0.515138	0.351842
19	20	GAPDH	0.745112	0.578995
19	21	GAPDH	1.02264	0.853702
19	22	GAPDH	1.30122	1.12946
19	23	GAPDH	1.53443	1.35985
19	24	GAPDH	1.70561	1.52822
19	25	GAPDH	1.82894	1.64872
19	26	GAPDH	1.91193	1.7289
19	27	GAPDH	1.96862	1.78277
19	28	GAPDH	2.01183	1.82315
19	29	GAPDH	2.04437	1.85288
19	30	GAPDH	2.07126	1.87694
19	31	GAPDH	2.0869	1.88976
19	32	GAPDH	2.09725	1.89729
19	33	GAPDH	2.10205	1.89927
19	34	GAPDH	2.1052	1.8996
19	35	GAPDH	2.10494	1.89653
19	36	GAPDH	2.10524	1.89401
19	37	GAPDH	2.10554	1.89149
19	38	GAPDH	2.10852	1.89165
19	39	GAPDH	2.10802	1.88832
19	40	GAPDH	2.10575	1.88323
20	1
20	2
20	3
20	4
20	5
20	6
20	7
20	8
20	9
20	10
20	11
20	12
20	13
20	14
20	15
20	16
20	17
20	18
20	19
20	20
20	21
20	22
20	23
20	24
20	25
20	26
20	27
20	28
20	29
20	30
20	31
20	32
20	33
20	34
20	35
20	36
20	37
20	38
20	39
20	40
21	1
21	2
21	3
21	4
21	5
21	6
21	7
21	8
21	9
21	10
21	11
21	12
21	13
21	14
21	15
21	16
21	17
21	18
21	19
21	20
21	21
21	22
21	23
21	24
21	25
21	26
21	27
21	28
21	29
21	30
21	31
21	32
21	33
21	34
21	35
21	36
21	37
21	38
21	39
21	40
22	1
22	2
22	3
22	4
22	5
22	6
22	7
22	8
22	9
22	10
22	11
22	12
22	13
22	14
22	15
22	16
22	17
22	18
22	19
22	20
22	21
22	22
22	23
22	24
22	25
22	26
22	27
22	28
22	29
22	30
22	31
22	32
22	33
22	34
22	35
22	36
22	37
22	38
22	39
22	40
23	1
23	2
23	3
23	4
23	5
23	6
23	7
23	8
23	9
23	10
23	11
23	12
23	13
23	14
23	15
23	16
23	17
23	18
23	19
23	20
23	21
23	22
23	23
23	24
23	25
23	26
23	27
23	28
23	29
23	30
23	31
23	32
23	33
23	34
23	35
23	36
23	37
23	38
23	39
23	40
24	1
24	2
24	3
24	4
24	5
24	6
24	7
24	8
24	9
24	10
24	11
24	12
24	13
24	14
24	15
24	16
24	17
24	18
24	19
24	20
24	21
24	22
24	23
24	24
24	25
24	26
24	27
24	28
24	29
24	30
24	31
24	32
24	33
24	34
24	35
24	36
24	37
24	38
24	39
24	40
25	1
25	2
25	3
25	4
25	5
25	6
25	7
25	8
25	9
25	10
25	11
25	12
25	13
25	14
25	15
25	16
25	17
25	18
25	19
25	20
25	21
25	22
25	23
25	24
25	25
25	26
25	27
25	28
25	29
25	30
25	31
25	32
25	33
25	34
25	35
25	36
25	37
25	38
25	39
25	40
26	1	SLCO-AS	0.167079	-0.00878753
26	2	SLCO-AS	0.1724	-0.00859952
26	3	SLCO-AS	0.182097	-0.0040352
26	4	SLCO-AS	0.190423	-0.000842636
26	5	SLCO-AS	0.196261	-0.000136689
26	6	SLCO-AS	0.202037	0.000506435
26	7	SLCO-AS	0.208348	0.00168457
26	8	SLCO-AS	0.214707	0.00291069
26	9	SLCO-AS	0.218501	0.00157202
26	10	SLCO-AS	0.222481	0.000418642
26	11	SLCO-AS	0.228966	0.00177117
26	12	SLCO-AS	0.233985	0.00165704
26	13	SLCO-AS	0.236305	-0.00115638
26	14	SLCO-AS	0.241123	-0.00147054
26	15	SLCO-AS	0.246078	-0.00164862
26	16	SLCO-AS	0.25125	-0.00160981
26	17	SLCO-AS	0.258372	0.000379308
26	18	SLCO-AS	0.26868	0.00555459
26	19	SLCO-AS	0.284655	0.0163966
26	20	SLCO-AS	0.316691	0.0432997
26	21	SLCO-AS	0.370916	0.0923926
26	22	SLCO-AS	0.469106	0.185449
26	23	SLCO-AS	0.63538	0.34659
26	24	SLCO-AS	0.886395	0.592472
26	25	SLCO-AS	1.21118	0.912126
26	26	SLCO-AS	1.56204	1.25785
26	27	SLCO-AS	1.86963	1.56031
26	28	SLCO-AS	2.10419	1.78974
26	29	SLCO-AS	2.27128	1.95169
26	30	SLCO-AS	2.38795	2.06323
26	31	SLCO-AS	2.46884	2.13899
26	32	SLCO-AS	2.52468	2.1897
26	33	SLCO-AS	2.56235	2.22223
26	34	SLCO-AS	2.58753	2.24228
26	35	SLCO-AS	2.60637	2.25598
26	36	SLCO-AS	2.61404	2.25853
26	37	SLCO-AS	2.61812	2.25747
26	38	SLCO-AS	2.62573	2.25994
26	39	SLCO-AS	2.62727	2.25635
26	40	SLCO-AS	2.62684	2.25079
27	1	FAM01-201	0.163686	-0.00828838
27	2	FAM01-201	0.167805	-0.00818348
27	3	FAM01-201	0.175965	-0.00403782
27	4	FAM01-201	0.181841	-0.00217614
27	5	FAM01-201	0.188271	0.000238867
27	6	FAM01-201	0.192742	0.000695389
27	7	FAM01-201	0.196486	0.000425449
27	8	FAM01-201	0.20149	0.00141519
27	9	FAM01-201	0.205828	0.00173837
27	10	FAM01-201	0.210921	0.0028178
27	11	FAM01-201	0.213158	0.00104
27	12	FAM01-201	0.217215	0.00108315
27	13	FAM01-201	0.222072	0.00192503
27	14	FAM01-201	0.225082	0.000920966
27	15	FAM01-201	0.228029	-0.000146708
27	16	FAM01-201	0.230895	-0.00129488
27	17	FAM01-201	0.234087	-0.00211704
27	18	FAM01-201	0.238474	-0.00174471
27	19	FAM01-201	0.24329	-0.000943002
27	20	FAM01-201	0.248407	0.000160096
27	21	FAM01-201	0.256252	0.00399051
27	22	FAM01-201	0.267851	0.0115757
27	23	FAM01-201	0.289585	0.0292953
27	24	FAM01-201	0.331072	0.0667675
27	25	FAM01-201	0.40273	0.134411
27	26	FAM01-201	0.526726	0.254393
27	27	FAM01-201	0.7175	0.441153
27	28	FAM01-201	0.973454	0.693092
27	29	FAM01-201	1.26347	0.979094
27	30	FAM01-201	1.53951	1.25112
27	31	FAM01-201	1.77292	1.48051
27	32	FAM01-201	1.95198	1.65556
27	33	FAM01-201	2.08619	1.78576
27	34	FAM01-201	2.18317	1.87872
27	35	FAM01-201	2.2498	1.94134
27	36	FAM01-201	2.29401	1.98153
27	37	FAM01-201	2.3157	1.99921
27	38	FAM01-201	2.32372	2.00322
27	39	FAM01-201	2.32559	2.00107
27	40	FAM01-201	2.32494	1.9964
28	1	GAPDH	0.171508	3.12352e-05
28	2	GAPDH	0.175275	-0.00183794
28	3	GAPDH	0.183655	0.000907396
28	4	GAPDH	0.188147	-0.000236752
28	5	GAPDH	0.19345	-0.000569203
28	6	GAPDH	0.200584	0.000928894
28	7	GAPDH	0.205074	-0.000216163
28	8	GAPDH	0.210249	-0.000677062
28	9	GAPDH	0.215323	-0.00123875
28	10	GAPDH	0.220739	-0.00145781
28	11	GAPDH	0.230392	0.00255945
28	12	GAPDH	0.242248	0.00877965
28	13	GAPDH	0.261226	0.0221219
28	14	GAPDH	0.298406	0.0536663
28	15	GAPDH	0.363343	0.112968
28	16	GAPDH	0.47878	0.22277
28	17	GAPDH	0.664655	0.403009
28	18	GAPDH	0.928713	0.661431
28	19	GAPDH	1.24617	0.973248
28	20	GAPDH	1.55382	1.27527
28	21	GAPDH	1.81032	1.52613
28	22	GAPDH	2.00066	1.71083
28	23	GAPDH	2.13685	1.84139
28	24	GAPDH	2.23149	1.93039
28	25	GAPDH	2.30052	1.99379
28	26	GAPDH	2.35293	2.04057
28	27	GAPDH	2.39015	2.07214
28	28	GAPDH	2.41427	2.09064
28	29	GAPDH	2.43121	2.10194
28	30	GAPDH	2.44328	2.10837
28	31	GAPDH	2.45094	2.1104
28	32	GAPDH	2.45553	2.10935
28	33	GAPDH	2.45583	2.10402
28	34	GAPDH	2.45702	2.09957
28	35	GAPDH	2.45615	2.09307
28	36	GAPDH	2.45267	2.08395
28	37	GAPDH	2.44915	2.0748
28	38	GAPDH	2.45131	2.07132
28	39	GAPDH	2.45182	2.06619
28	40	GAPDH	2.44642	2.05516
29	1	SLCO-AS	0.126174	-0.00561011
29	2	SLCO-AS	0.129228	-0.00525262
29	3	SLCO-AS	0.134952	-0.00222615
29	4	SLCO-AS	0.139068	-0.000807048
29	5	SLCO-AS	0.141107	-0.00146433
29	6	SLCO-AS	0.144697	-0.000571974
29	7	SLCO-AS	0.149576	0.00161004
29	8	SLCO-AS	0.152249	0.00158645
29	9	SLCO-AS	0.154417	0.00105748
29	10	SLCO-AS	0.156575	0.00051842
29	11	SLCO-AS	0.159952	0.0011986
29	12	SLCO-AS	0.16201	0.000559317
29	13	SLCO-AS	0.164941	0.000793224
29	14	SLCO-AS	0.167386	0.000542114
29	15	SLCO-AS	0.170166	0.000624462
29	16	SLCO-AS	0.172282	4.40359e-05
29	17	SLCO-AS	0.174472	-0.000462838
29	18	SLCO-AS	0.176795	-0.0008366
29	19	SLCO-AS	0.179071	-0.00125808
29	20	SLCO-AS	0.18327	0.000243936
29	21	SLCO-AS	0.185173	-0.000550306
29	22	SLCO-AS	0.186967	-0.00145288
29	23	SLCO-AS	0.191969	0.000852125
29	24	SLCO-AS	0.197824	0.00400983
29	25	SLCO-AS	0.210508	0.0139976
29	26	SLCO-AS	0.231609	0.0324014
29	27	SLCO-AS	0.268026	0.0661215
29	28	SLCO-AS	0.339082	0.134481
29	29	SLCO-AS	0.465119	0.257821
29	30	SLCO-AS	0.666406	0.456411
29	31	SLCO-AS	0.945549	0.732856
29	32	SLCO-AS	1.27168	1.05629
29	33	SLCO-AS	1.58476	1.36668
29	34	SLCO-AS	1.83992	1.61913
29	35	SLCO-AS	2.02372	1.80023
29	36	SLCO-AS	2.14584	1.91966
29	37	SLCO-AS	2.23363	2.00475
29	38	SLCO-AS	2.29786	2.06628
29	39	SLCO-AS	2.34312	2.10886
29	40	SLCO-AS	2.37074	2.13377
30	1	FAM01-201	0.125524	-0.00456883
30	2	FAM01-201	0.128624	-0.00418052
30	3	FAM01-201	0.132912	-0.00260336
30	4	FAM01-201	0.135615	-0.00261185
30	5	FAM01-201	0.14075	-0.000188625
30	6	FAM01-201	0.144665	0.00101476
30	7	FAM01-201	0.146997	0.000635929
30	8	FAM01-201	0.149727	0.000654405
30	9	FAM01-201	0.153452	0.0016684
30	10	FAM01-201	0.156305	0.00180959
30	11	FAM01-201	0.158475	0.0012683
30	12	FAM01-201	0.160742	0.000824453
30	13	FAM01-201	0.164822	0.00219257
30	14	FAM01-201	0.1662	0.000859961
30	15	FAM01-201	0.168375	0.000323548
30	16	FAM01-201	0.169538	-0.00122452
30	17	FAM01-201	0.172002	-0.00147263
30	18	FAM01-201	0.174795	-0.00139086
30	19	FAM01-201	0.177243	-0.00165415
30	20	FAM01-201	0.179796	-0.00181208
30	21	FAM01-201	0.183449	-0.000870518
30	22	FAM01-201	0.189607	0.00257667
30	23	FAM01-201	0.198898	0.00915561
30	24	FAM01-201	0.21294	0.0204867
30	25	FAM01-201	0.242416	0.0472508
30	26	FAM01-201	0.296993	0.0991172
30	27	FAM01-201	0.390441	0.189853
30	28	FAM01-201	0.544153	0.340855
30	29	FAM01-201	0.76666	0.56065
30	30	FAM01-201	1.03521	0.826489
30	31	FAM01-201	1.31272	1.10129
30	32	FAM01-201	1.55661	1.34246
30	33	FAM01-201	1.74829	1.53144
30	34	FAM01-201	1.89282	1.67325
30	35	FAM01-201	1.99795	1.77567
30	36	FAM01-201	2.07301	1.84802
30	37	FAM01-201	2.12394	1.89623
30	38	FAM01-201	2.14964	1.91923
30	39	FAM01-201	2.15851	1.92539
30	40	FAM01-201	2.16349	1.92766
31	1	GAPDH	0.132183	-0.00334801
31	2	GAPDH	0.135718	-0.00325902
31	3	GAPDH	0.142832	0.000408743
31	4	GAPDH	0.145072	-0.00079725
31	5	GAPDH	0.149827	0.000511297
31	6	GAPDH	0.15323	0.000468249
31	7	GAPDH	0.155548	-0.000659573
31	8	GAPDH	0.159142	-0.00051211
31	9	GAPDH	0.163892	0.000792056
31	10	GAPDH	0.166039	-0.00050771
31	11	GAPDH	0.170289	0.000296298
31	12	GAPDH	0.178251	0.00481164
31	13	GAPDH	0.190478	0.0135934
31	14	GAPDH	0.212661	0.0323294
31	15	GAPDH	0.252669	0.0688916
31	16	GAPDH	0.326984	0.13976
31	17	GAPDH	0.452677	0.262007
31	18	GAPDH	0.65286	0.458744
31	19	GAPDH	0.926121	0.728559
31	20	GAPDH	1.23726	1.03625
31	21	GAPDH	1.53377	1.32931
31	22	GAPDH	1.77198	1.56408
31	23	GAPDH	1.94407	1.73272
31	24	GAPDH	2.06968	1.85488
31	25	GAPDH	2.16116	1.94292
31	26	GAPDH	2.22519	2.0035
31	27	GAPDH	2.27155	2.04642
31	28	GAPDH	2.30767	2.07909
31	29	GAPDH	2.33552	2.1035
31	30	GAPDH	2.35138	2.11591
31	31	GAPDH	2.36594	2.12703
31	32	GAPDH	2.3751	2.13274
31	33	GAPDH	2.3802	2.13439
31	34	GAPDH	2.37932	2.13007
31	35	GAPDH	2.3796	2.1269
31	36	GAPDH	2.37947	2.12333
31	37	GAPDH	2.38012	2.12053
31	38	GAPDH	2.37985	2.11681
31	39	GAPDH	2.37965	2.11316
31	40	GAPDH	2.37887	2.10893
32	1
32	2
32	3
32	4
32	5
32	6
32	7
32	8
32	9
32	10
32	11
32	12
32	13
32	14
32	15
32	16
32	17
32	18
32	19
32	20
32	21
32	22
32	23
32	24
32	25
32	26
32	27
32	28
32	29
32	30
32	31
32	32
32	33
32	34
32	35
32	36
32	37
32	38
32	39
32	40
33	1
33	2
33	3
33	4
33	5
33	6
33	7
33	8
33	9
33	10
33	11
33	12
33	13
33	14
33	15
33	16
33	17
33	18
33	19
33	20
33	21
33	22
33	23
33	24
33	25
33	26
33	27
33	28
33	29
33	30
33	31
33	32
33	33
33	34
33	35
33	36
33	37
33	38
33	39
33	40
34	1
34	2
34	3
34	4
34	5
34	6
34	7
34	8
34	9
34	10
34	11
34	12
34	13
34	14
34	15
34	16
34	17
34	18
34	19
34	20
34	21
34	22
34	23
34	24
34	25
34	26
34	27
34	28
34	29
34	30
34	31
34	32
34	33
34	34
34	35
34	36
34	37
34	38
34	39
34	40
35	1
35	2
35	3
35	4
35	5
35	6
35	7
35	8
35	9
35	10
35	11
35	12
35	13
35	14
35	15
35	16
35	17
35	18
35	19
35	20
35	21
35	22
35	23
35	24
35	25
35	26
35	27
35	28
35	29
35	30
35	31
35	32
35	33
35	34
35	35
35	36
35	37
35	38
35	39
35	40
36	1
36	2
36	3
36	4
36	5
36	6
36	7
36	8
36	9
36	10
36	11
36	12
36	13
36	14
36	15
36	16
36	17
36	18
36	19
36	20
36	21
36	22
36	23
36	24
36	25
36	26
36	27
36	28
36	29
36	30
36	31
36	32
36	33
36	34
36	35
36	36
36	37
36	38
36	39
36	40
37	1
37	2
37	3
37	4
37	5
37	6
37	7
37	8
37	9
37	10
37	11
37	12
37	13
37	14
37	15
37	16
37	17
37	18
37	19
37	20
37	21
37	22
37	23
37	24
37	25
37	26
37	27
37	28
37	29
37	30
37	31
37	32
37	33
37	34
37	35
37	36
37	37
37	38
37	39
37	40
38	1	SLCO-AS	0.20946	-0.00874893
38	2	SLCO-AS	0.215653	-0.00903233
38	3	SLCO-AS	0.227285	-0.00387537
38	4	SLCO-AS	0.236013	-0.00162316
38	5	SLCO-AS	0.243872	-0.000239662
38	6	SLCO-AS	0.251779	0.00119118
38	7	SLCO-AS	0.25847	0.00140668
38	8	SLCO-AS	0.266056	0.0025178
38	9	SLCO-AS	0.271567	0.00155247
38	10	SLCO-AS	0.277871	0.00138144
38	11	SLCO-AS	0.284171	0.0012059
38	12	SLCO-AS	0.290349	0.000907673
38	13	SLCO-AS	0.296493	0.000575825
38	14	SLCO-AS	0.302057	-0.000335738
38	15	SLCO-AS	0.306989	-0.00187905
38	16	SLCO-AS	0.31336	-0.00198324
38	17	SLCO-AS	0.32	-0.00181888
38	18	SLCO-AS	0.329311	0.00101613
38	19	SLCO-AS	0.34146	0.00668969
38	20	SLCO-AS	0.361288	0.0200421
38	21	SLCO-AS	0.395848	0.0481262
38	22	SLCO-AS	0.456495	0.102298
38	23	SLCO-AS	0.56435	0.203677
38	24	SLCO-AS	0.741807	0.374658
38	25	SLCO-AS	0.998439	0.624815
38	26	SLCO-AS	1.31664	0.936541
38	27	SLCO-AS	1.64127	1.2547
38	28	SLCO-AS	1.91701	1.52396
38	29	SLCO-AS	2.12385	1.72432
38	30	SLCO-AS	2.26622	1.86022
38	31	SLCO-AS	2.36452	1.95205
38	32	SLCO-AS	2.43721	2.01825
38	33	SLCO-AS	2.487	2.06157
38	34	SLCO-AS	2.51962	2.08771
38	35	SLCO-AS	2.54376	2.10538
38	36	SLCO-AS	2.55976	2.11491
38	37	SLCO-AS	2.56948	2.11815
38	38	SLCO-AS	2.57621	2.1184
38	39	SLCO-AS	2.57748	2.1132
38	40	SLCO-AS	2.5778	2.10704
39	1	FAM01-201	0.18614	-0.00773721
39	2	FAM01-201	0.19153	-0.00763738
39	3	FAM01-201	0.200898	-0.00356035
39	4	FAM01-201	0.207688	-0.00206073
39	5	FAM01-201	0.214814	-0.0002256
39	6	FAM01-201	0.221621	0.0012915
39	7	FAM01-201	0.22689	0.00126953
39	8	FAM01-201	0.232378	0.00146753
39	9	FAM01-201	0.238999	0.00279781
39	10	FAM01-201	0.243906	0.00241443
39	11	FAM01-201	0.2477	0.000917349
39	12	FAM01-201	0.252751	0.000678494
39	13	FAM01-201	0.257063	-0.000300413
39	14	FAM01-201	0.261499	-0.00115466
39	15	FAM01-201	0.266634	-0.00131072
39	16	FAM01-201	0.27202	-0.00121433
39	17	FAM01-201	0.277069	-0.00145634
39	18	FAM01-201	0.284262	0.000446514
39	19	FAM01-201	0.293809	0.00470253
39	20	FAM01-201	0.308935	0.0145385
39	21	FAM01-201	0.33784	0.0381529
39	22	FAM01-201	0.388535	0.083557
39	23	FAM01-201	0.476432	0.166164
39	24	FAM01-201	0.616357	0.300798
39	25	FAM01-201	0.81817	0.497321
39	26	FAM01-201	1.06958	0.743442
39	27	FAM01-201	1.33445	1.00302
39	28	FAM01-201	1.57123	1.23451
39	29	FAM01-201	1.76096	1.41895
39	30	FAM01-201	1.90368	1.55638
39	31	FAM01-201	2.00958	1.65698
39	32	FAM01-201	2.08562	1.72773
39	33	FAM01-201	2.13908	1.7759
39	34	FAM01-201	2.16774	1.79927
39	35	FAM01-201	2.17658	1.80282
39	36	FAM01-201	2.17856	1.79951
39	37	FAM01-201	2.17848	1.79414
39	38	FAM01-201	2.17631	1.78668
39	39	FAM01-201	2.17499	1.78007
39	40	FAM01-201	2.17299	1.77278
40	1	GAPDH	0.190377	-0.00253888
40	2	GAPDH	0.197234	-0.00308299
40	3	GAPDH	0.206876	-0.000841331
40	4	GAPDH	0.215375	0.000257033
40	5	GAPDH	0.223321	0.000802117
40	6	GAPDH	0.230521	0.000601473
40	7	GAPDH	0.237113	-0.000206827
40	8	GAPDH	0.244161	-0.000559508
40	9	GAPDH	0.251791	-0.000329866
40	10	GAPDH	0.259798	0.000276908
40	11	GAPDH	0.272227	0.00530501
40	12	GAPDH	0.291436	0.0171138
40	13	GAPDH	0.323951	0.0422278
40	14	GAPDH	0.38366	0.094537
40	15	GAPDH	0.485728	0.189204
40	16	GAPDH	0.649153	0.345228
40	17	GAPDH	0.884418	0.573093
40	18	GAPDH	1.16997	0.851245
40	19	GAPDH	1.45773	1.13161
40	20	GAPDH	1.70014	1.36661
40	21	GAPDH	1.87967	1.53874
40	22	GAPDH	2.01047	1.66214
40	23	GAPDH	2.10337	1.74765
40	24	GAPDH	2.17022	1.80709
40	25	GAPDH	2.21918	1.84865
40	26	GAPDH	2.2548	1.87687
40	27	GAPDH	2.2839	1.89857
40	28	GAPDH	2.30368	1.91095
40	29	GAPDH	2.31725	1.91712
40	30	GAPDH	2.32874	1.92121
40	31	GAPDH	2.33388	1.91895
40	32	GAPDH	2.33612	1.91379
40	33	GAPDH	2.3347	1.90497
40	34	GAPDH	2.33397	1.89683
40	35	GAPDH	2.33257	1.88804
40	36	GAPDH	2.33127	1.87933
40	37	GAPDH	2.33157	1.87224
40	38	GAPDH	2.33321	1.86648
40	39	GAPDH	2.33	1.85586
40	40	GAPDH	2.32812	1.84658
41	1	SLCO-AS	0.124068	-0.00398022
41	2	SLCO-AS	0.125837	-0.00458503
41	3	SLCO-AS	0.129773	-0.00302408
41	4	SLCO-AS	0.134043	-0.00112845
41	5	SLCO-AS	0.136737	-0.000808746
41	6	SLCO-AS	0.139342	-0.000578094
41	7	SLCO-AS	0.14245	0.000155651
41	8	SLCO-AS	0.144736	6.71951e-05
41	9	SLCO-AS	0.148197	0.00115334
41	10	SLCO-AS	0.151726	0.00230786
41	11	SLCO-AS	0.154169	0.00237733
41	12	SLCO-AS	0.155512	0.00134584
41	13	SLCO-AS	0.157891	0.00134963
41	14	SLCO-AS	0.160186	0.00127061
41	15	SLCO-AS	0.162795	0.00150569
41	16	SLCO-AS	0.163397	-0.000266823
41	17	SLCO-AS	0.165578	-0.000460556
41	18	SLCO-AS	0.167158	-0.00125484
41	19	SLCO-AS	0.169092	-0.0016952
41	20	SLCO-AS	0.172323	-0.000838577
41	21	SLCO-AS	0.173566	-0.00197004
41	22	SLCO-AS	0.178403	0.000492254
41	23	SLCO-AS	0.185414	0.00512872
41	24	SLCO-AS	0.196148	0.0134881
41	25	SLCO-AS	0.216762	0.0317284
41	26	SLCO-AS	0.25767	0.0702614
41	27	SLCO-AS	0.332254	0.142471
41	28	SLCO-AS	0.462722	0.270564
41	29	SLCO-AS	0.669543	0.475011
41	30	SLCO-AS	0.954217	0.757312
41	31	SLCO-AS	1.27917	1.07989
41	32	SLCO-AS	1.58302	1.38136
41	33	SLCO-AS	1.82288	1.61885
41	34	SLCO-AS	1.99714	1.79074
41	35	SLCO-AS	2.12125	1.91247
41	36	SLCO-AS	2.2042	1.99305
41	37	SLCO-AS	2.26073	2.0472
41	38	SLCO-AS	2.30274	2.08684
41	39	SLCO-AS	2.3355	2.11723
41	40	SLCO-AS	2.35592	2.13527
42	1	FAM01-201	0.115591	-0.00306911
42	2	FAM01-201	0.117567	-0.00331351
42	3	FAM01-201	0.12188	-0.00121944
42	4	FAM01-201	0.12412	-0.00119939
42	5	FAM01-201	0.127063	-0.00047669
42	6	FAM01-201	0.129715	-4.38644e-05
42	7	FAM01-201	0.131478	-0.000500415
42	8	FAM01-201	0.135432	0.00123334
42	9	FAM01-201	0.13723	0.000812196
42	10	FAM01-201	0.139993	0.00135568
42	11	FAM01-201	0.141817	0.000959953
42	12	FAM01-201	0.144785	0.00170777
42	13	FAM01-201	0.145656	0.000359196
42	14	FAM01-201	0.148348	0.000832075
42	15	FAM01-201	0.148767	-0.000969096
42	16	FAM01-201	0.150345	-0.00161123
42	17	FAM01-201	0.154599	0.000423057
42	18	FAM01-201	0.156321	-7.36523e-05
42	19	FAM01-201	0.157936	-0.000679006
42	20	FAM01-201	0.159423	-0.00141106
42	21	FAM01-201	0.161994	-0.00106024
42	22	FAM01-201	0.166835	0.00156082
42	23	FAM01-201	0.173565	0.00607093
42	24	FAM01-201	0.187257	0.0175434
42	25	FAM01-201	0.211597	0.0396639
42	26	FAM01-201	0.255761	0.0816079
42	27	FAM01-201	0.335753	0.159381
42	28	FAM01-201	0.469235	0.290643
42	29	FAM01-201	0.669899	0.489087
42	30	FAM01-201	0.925812	0.742781
42	31	FAM01-201	1.20254	1.01729
42	32	FAM01-201	1.45931	1.27184
42	33	FAM01-201	1.66813	1.47844
42	34	FAM01-201	1.82602	1.63411
42	35	FAM01-201	1.94492	1.75079
42	36	FAM01-201	2.03383	1.83748
42	37	FAM01-201	2.09415	1.89558
42	38	FAM01-201	2.12981	1.92902
42	39	FAM01-201	2.13917	1.93616
42	40	FAM01-201	2.14344	1.93822
43	1	GAPDH	0.181764	-0.000610028
43	2	GAPDH	0.184758	-0.000756693
43	3	GAPDH	0.187943	-0.00071231
43	4	GAPDH	0.191678	-0.00011736
43	5	GAPDH	0.195967	0.00103162
43	6	GAPDH	0.197386	-0.000690207
43	7	GAPDH	0.201918	0.000701181
43	8	GAPDH	0.205766	0.00140902
43	9	GAPDH	0.207121	-0.000376144
43	10	GAPDH	0.208868	-0.00176975
43	11	GAPDH	0.213573	-0.000204454
43	12	GAPDH	0.217647	0.00072841
43	13	GAPDH	0.22639	0.00633113
43	14	GAPDH	0.242202	0.0190036
43	15	GAPDH	0.272015	0.0456756
43	16	GAPDH	0.324897	0.0954175
43	17	GAPDH	0.417176	0.184556
43	18	GAPDH	0.573991	0.33823
43	19	GAPDH	0.810651	0.57175
43	20	GAPDH	1.12377	0.881727
43	21	GAPDH	1.45567	1.21049
43	22	GAPDH	1.74917	1.50085
43	23	GAPDH	1.97562	1.72416
43	24	GAPDH	2.1384	1.8838
43	25	GAPDH	2.25122	1.99348
43	26	GAPDH	2.33359	2.07271
43	27	GAPDH	2.39678	2.13276
43	28	GAPDH	2.44128	2.17412
43	29	GAPDH	2.47398	2.20368
43	30	GAPDH	2.50103	2.22758
43	31	GAPDH	2.51915	2.24256
43	32	GAPDH	2.52967	2.24995
43	33	GAPDH	2.53321	2.25034
43	34	GAPDH	2.53494	2.24893
43	35	GAPDH	2.53586	2.24671
43	36	GAPDH	2.53341	2.24112
43	37	GAPDH	2.53373	2.2383
43	38	GAPDH	2.53432	2.23576
43	39	GAPDH	2.53486	2.23315
43	40	GAPDH	2.5353	2.23045
44	1
44	2
44	3
44	4
44	5
44	6
44	7
44	8
44	9
44	10
44	11
44	12
44	13
44	14
44	15
44	16
44	17
44	18
44	19
44	20
44	21
44	22
44	23
44	24
44	25
44	26
44	27
44	28
44	29
44	30
44	31
44	32
44	33
44	34
44	35
44	36
44	37
44	38
44	39
44	40
45	1
45	2
45	3
45	4
45	5
45	6
45	7
45	8
45	9
45	10
45	11
45	12
45	13
45	14
45	15
45	16
45	17
45	18
45	19
45	20
45	21
45	22
45	23
45	24
45	25
45	26
45	27
45	28
45	29
45	30
45	31
45	32
45	33
45	34
45	35
45	36
45	37
45	38
45	39
45	40
46	1
46	2
46	3
46	4
46	5
46	6
46	7
46	8
46	9
46	10
46	11
46	12
46	13
46	14
46	15
46	16
46	17
46	18
46	19
46	20
46	21
46	22
46	23
46	24
46	25
46	26
46	27
46	28
46	29
46	30
46	31
46	32
46	33
46	34
46	35
46	36
46	37
46	38
46	39
46	40
47	1
47	2
47	3
47	4
47	5
47	6
47	7
47	8
47	9
47	10
47	11
47	12
47	13
47	14
47	15
47	16
47	17
47	18
47	19
47	20
47	21
47	22
47	23
47	24
47	25
47	26
47	27
47	28
47	29
47	30
47	31
47	32
47	33
47	34
47	35
47	36
47	37
47	38
47	39
47	40
48	1
48	2
48	3
48	4
48	5
48	6
48	7
48	8
48	9
48	10
48	11
48	12
48	13
48	14
48	15
48	16
48	17
48	18
48	19
48	20
48	21
48	22
48	23
48	24
48	25
48	26
48	27
48	28
48	29
48	30
48	31
48	32
48	33
48	34
48	35
48	36
48	37
48	38
48	39
48	40
49	1
49	2
49	3
49	4
49	5
49	6
49	7
49	8
49	9
49	10
49	11
49	12
49	13
49	14
49	15
49	16
49	17
49	18
49	19
49	20
49	21
49	22
49	23
49	24
49	25
49	26
49	27
49	28
49	29
49	30
49	31
49	32
49	33
49	34
49	35
49	36
49	37
49	38
49	39
49	40
50	1	SLCO-AS	0.176417	-0.00732467
50	2	SLCO-AS	0.18082	-0.00869051
[truncated: 1,878 more rows]

## Sheet: Results
Well	Well Position	Sample Name	Target Name	Task	Reporter	Quencher	RQ	CT	Ct Mean	Delta Ct Mean	DDCT	2^(-DDCT)	Automatic Ct Threshold	Ct Threshold	Automatic Baseline	Baseline Start	Baseline End	Efficiency	Tm1	Tm2	Tm3	Custom1	Custom2	Custom3	Custom4	Custom5	Custom6	MTP
2	A2	84CA	SLCO-AS	UNKNOWN	SYBR	None	125.51	21.805	21.8048	6.43343	-3.98423	15.826	TRUE	0.153534	TRUE	3	17	1	81.8742									N
3	A3	84CA	FAM01-201	UNKNOWN	SYBR	None	34.9883	23.833	23.8327	8.46127	-1.70395	3.25792	TRUE	0.160929	TRUE	3	19	1	86.2809	74.6275								Y
4	A4	84CA	GAPDH	UNKNOWN	SYBR	None		15.371	15.3714				TRUE	0.172662	TRUE	3	10	1	83.3431									N
5	A5	84N	SLCO-AS	UNKNOWN	SYBR	None	7.93059	27.608	27.6077	10.4177			TRUE	0.153534	TRUE	3	23	1	81.9721									N
6	A6	84N	FAM01-201	UNKNOWN	SYBR	None	10.7395	27.355	27.3553	10.1652			TRUE	0.160929	TRUE	3	22	1	86.4767									N
7	A7	84N	GAPDH	UNKNOWN	SYBR	None		17.19	17.1901				TRUE	0.172662	TRUE	3	12	1	83.5389									N
14	B2	85CA	SLCO-AS	UNKNOWN	SYBR	None	66.1293	23.413	23.4133	7.35786	-6.04722	66.1293	TRUE	0.153534	TRUE	3	19	1	81.9721									N
15	B3	85CA	FAM01-201	UNKNOWN	SYBR	None	79.2454	23.337	23.3373	7.28181	-6.30826	79.2454	TRUE	0.160929	TRUE	3	18	1	86.7705									N
16	B4	85CA	GAPDH	UNKNOWN	SYBR	None		16.055	16.0554				TRUE	0.172662	TRUE	3	11	1	83.441									N
17	B5	85N	SLCO-AS	UNKNOWN	SYBR	None	1	31.193	31.1933	13.4051			TRUE	0.153534	TRUE	3	26	1	81.9721									N
18	B6	85N	FAM01-201	UNKNOWN	SYBR	None	1	31.378	31.3783	13.5901			TRUE	0.160929	TRUE	3	26	1	86.7705									N
19	B7	85N	GAPDH	UNKNOWN	SYBR	None		17.788	17.7882				TRUE	0.172662	TRUE	3	13	1	83.5389									N
26	C2	86CA	SLCO-AS	UNKNOWN	SYBR	None	156.215	21.715	21.7152	6.11769	-5.74939	53.7946	TRUE	0.153534	TRUE	3	17	1	81.9721									N
27	C3	86CA	FAM01-201	UNKNOWN	SYBR	None	15.3794	25.245	25.2446	9.64714	-0.77147	1.70701	TRUE	0.160929	TRUE	3	20	1	86.7705									N
28	C4	86CA	GAPDH	UNKNOWN	SYBR	None		15.597	15.5975				TRUE	0.172662	TRUE	3	11	1	83.441									N
29	C5	86N	SLCO-AS	UNKNOWN	SYBR	None	2.90392	28.177	28.1765	11.8671			TRUE	0.153534	TRUE	3	23	1	81.9721									N
30	C6	86N	FAM01-201	UNKNOWN	SYBR	None	9.00956	26.728	26.7281	10.4186			TRUE	0.160929	TRUE	3	22	1	86.8685									N
31	C7	86N	GAPDH	UNKNOWN	SYBR	None		16.309	16.3094				TRUE	0.172662	TRUE	3	11	1	83.441									N
38	D2	87CA	SLCO-AS	UNKNOWN	SYBR	None	51.694	22.566	22.5662	7.71316	-2.49392	5.63305	TRUE	0.153534	TRUE	3	18	1	82.07									N
39	D3	87CA	FAM01-201	UNKNOWN	SYBR	None	45.2295	22.944	22.9439	8.09088	-2.00474	4.01316	TRUE	0.160929	TRUE	3	18	1	86.4767									N
40	D4	87CA	GAPDH	UNKNOWN	SYBR	None		14.853	14.853				TRUE	0.172662	TRUE	3	10	1	83.5389									N
41	D5	87N	SLCO-AS	UNKNOWN	SYBR	None	9.1769	27.095	27.0953	10.2071			TRUE	0.153534	TRUE	3	22	1	82.07									N
42	D6	87N	FAM01-201	UNKNOWN	SYBR	None	11.2703	26.984	26.9838	10.0956			TRUE	0.160929	TRUE	3	22	1	86.4767									N
43	D7	87N	GAPDH	UNKNOWN	SYBR	None		16.888	16.8882				TRUE	0.172662	TRUE	3	12	1	83.5389									N
50	E2	88CA	SLCO-AS	UNKNOWN	SYBR	None	127.511	21.458	21.4584	6.41061	-6.94404	123.13	TRUE	0.153534	TRUE	3	17	1	82.07									N
51	E3	88CA	FAM01-201	UNKNOWN	SYBR	None	36.6584	23.442	23.4418	8.394	-5.78399	55.1005	TRUE	0.160929	TRUE	3	19	1	86.4767									N
52	E4	88CA	GAPDH	UNKNOWN	SYBR	None		15.048	15.0478				TRUE	0.172662	TRUE	3	10	1	83.5389									N
53	E5	88N	SLCO-AS	UNKNOWN	SYBR	None	1.03557	30.547	30.5472	13.3547			TRUE	0.153534	TRUE	3	26	1	82.07									N
54	E6	88N	FAM01-201	UNKNOWN	SYBR	None	0.665301	31.371	31.3706	14.178			TRUE	0.160929	TRUE	3	26	1	86.4767									N
55	E7	88N	GAPDH	UNKNOWN	SYBR	None		17.193	17.1926				TRUE	0.172662	TRUE	3	12	1	83.441									N
62	F2	3CA	SLCO-AS	UNKNOWN	SYBR	None	98.0341	23.749	23.7486	6.78987	-3.06966	8.39576	TRUE	0.153534	TRUE	3	19	1	81.9721									N
63	F3	3CA	FAM01-201	UNKNOWN	SYBR	None	22.3046	26.07	26.0695	9.1108	-1.43469	2.70323	TRUE	0.160929	TRUE	3	21	1	86.4767									N
64	F4	3CA	GAPDH	UNKNOWN	SYBR	None		16.959	16.9587				TRUE	0.172662	TRUE	3	12	1	83.441									N
65	F5	3N	SLCO-AS	UNKNOWN	SYBR	None	11.6766	27.004	27.0044	9.85953			TRUE	0.153534	TRUE	3	22	1	82.07									N
66	F6	3N	FAM01-201	UNKNOWN	SYBR	None	8.25108	27.69	27.6904	10.5455			TRUE	0.160929	TRUE	3	23	1	86.3788									N
67	F7	3N	GAPDH	UNKNOWN	SYBR	None		17.145	17.1449				TRUE	0.172662	TRUE	3	12	1	83.441									N
74	G2	4CA	SLCO-AS	UNKNOWN	SYBR	None	34.383	26.605	26.6054	8.30146	-2.05969	4.16897	TRUE	0.153534	TRUE	3	22	1	81.9721									N
75	G3	4CA	FAM01-201	UNKNOWN	SYBR	None	48.9514	26.281	26.2808	7.97679	-0.853527	1.80691	TRUE	0.160929	TRUE	3	22	1	86.7705									N
76	G4	4CA	GAPDH	UNKNOWN	SYBR	None		18.304	18.304				TRUE	0.172662	TRUE	3	13	1	83.3431									N
77	G5	4N	SLCO-AS	UNKNOWN	SYBR	None	8.24737	27.434	27.4337	10.3611			TRUE	0.153534	TRUE	3	23	1	81.9721									N
78	G6	4N	FAM01-201	UNKNOWN	SYBR	None	27.0912	25.903	25.9029	8.83032			TRUE	0.160929	TRUE	3	21	1	86.8685									N
79	G7	4N	GAPDH	UNKNOWN	SYBR	None		17.073	17.0726				TRUE	0.172662	TRUE	3	12	1	83.441									N
86	H2	5CA	SLCO-AS	UNKNOWN	SYBR	None	46.3046	24.714	24.7144	7.872	-2.39741	5.26857	TRUE	0.153534	TRUE	3	20	1	81.8742	74.2358								Y
87	H3	5CA	FAM01-201	UNKNOWN	SYBR	None	65.2253	24.405	24.4051	7.56271	-1.72404	3.30361	TRUE	0.160929	TRUE	3	19	1	86.2809	74.9213								Y
88	H4	5CA	GAPDH	UNKNOWN	SYBR	None		16.842	16.8424				TRUE	0.172662	TRUE	3	12	1	83.2451	73.1586								Y
89	H5	5N	SLCO-AS	UNKNOWN	SYBR	None	8.78883	27.243	27.2433	10.2694			TRUE	0.153534	TRUE	3	22	1	81.9721									N
90	H6	5N	FAM01-201	UNKNOWN	SYBR	None	19.7437	26.261	26.2607	9.28675			TRUE	0.160929	TRUE	3	22	1	86.5747	75.313								Y
91	H7	5N	GAPDH	UNKNOWN	SYBR	None		16.974	16.9739				TRUE	0.172662	TRUE	3	12	1	83.441									N
Analysis Type	Singleplex
Endogenous Control	GAPDH
RQ Min/Max Confidence Level	95.0
Reference Sample	85N
