# Supplementary material for: Transcriptome profiling and co-expression network analysis of lncRNAs and mRNAs in colorectal cancer by RNA sequencing
Source: BMC Cancer. 2022 Jul 16;22:780. doi: 10.1186/s12885-022-09878-6 (PMC9288709; doi:10.1186/s12885-022-09878-6)
Supplement: Supplementary file 1 — Additional file 1. RT-qPCR result s of lncRNAs and mRNAs. [file 12885_2022_9878_MOESM1_ESM.zip › íúsupplementary qPCR raw data/SLCO4A1-AS1, FAM83H-AS1/2016-08-05 SLCO-ASFAM01-201-ViiA7-export.xls]

## Sheet: Sample Setup
Block Type	96-Well Block (0.2mL)
Calibration is expired	No
Calibration performed on	2013-06-19 17:08:17 PM CST
Calibration Background is expired	No
Calibration Background performed on	2016-04-21 14:54:21 PM CST
Calibration CY5 is expired	Yes
Calibration CY5 performed on	2015-04-24 21:34:58 PM CST
Calibration FAM is expired	No
Calibration FAM performed on	2016-04-21 15:19:57 PM CST
Calibration MELTDOCTOR is expired	Yes
Calibration MELTDOCTOR performed on	2013-06-19 17:08:16 PM CST
Calibration NED is expired	No
Calibration NED performed on	2016-04-21 15:45:46 PM CST
Calibration ROI is expired	No
Calibration ROI performed on	2016-04-21 14:45:24 PM CST
Calibration ROX is expired	No
Calibration ROX performed on	2016-04-21 15:37:01 PM CST
Calibration SYBR is expired	No
Calibration SYBR performed on	2016-04-21 15:54:32 PM CST
Calibration TAMRA is expired	No
Calibration TAMRA performed on	2016-04-21 15:11:48 PM CST
Calibration Uniformity is expired	No
Calibration Uniformity performed on	2016-04-21 15:02:46 PM CST
Calibration VIC is expired	No
Calibration VIC performed on	2016-04-21 15:28:24 PM CST
Chemistry	SYBR_GREEN
Experiment File Name	D:\Documents and Settings\INSTR-ADMIN\Desktop\TOUJING\Gdd Lnc\2016-08-05 SLCO-ASFAM01-201.eds
Experiment Name	2016-08-05 SLCO-ASFAM01-201
Experiment Run End Time	2016-08-05 12:15:42 PM CST
Experiment Type	Comparative Cт (ΔΔCт)
Instrument Name	278990028
Instrument Serial Number	278990028
Instrument Type	ViiA 7
Passive Reference	ROX
Quantification Cycle Method	Ct
Signal Smoothing On	false
Stage/ Cycle where Analysis is performed	Stage 2, Step 2
Well	Well Position	Sample Name	Sample Color	Biogroup Name	Biogroup Color	Target Name	Target Color	Task	Reporter	Quencher	Quantity	Comments
1	A1
2	A2	2CA	RGB(176,23,31)			FAM01-201	RGB(0,139,69)	UNKNOWN	SYBR	None
3	A3	2CA	RGB(176,23,31)			GAPDH	RGB(176,23,31)	UNKNOWN	SYBR	None
4	A4	2N	RGB(0,0,255)			FAM01-201	RGB(0,139,69)	UNKNOWN	SYBR	None
5	A5	2N	RGB(0,0,255)			GAPDH	RGB(176,23,31)	UNKNOWN	SYBR	None
6	A6	48CA	RGB(0,0,255)			FAM01-201	RGB(0,139,69)	UNKNOWN	SYBR	None
7	A7	48CA	RGB(0,0,255)			GAPDH	RGB(176,23,31)	UNKNOWN	SYBR	None
8	A8	2CA	RGB(176,23,31)			SLCO-AS	RGB(0,0,255)	UNKNOWN	SYBR	None
9	A9
10	A10
11	A11
12	A12
13	B1
14	B2	6CA	RGB(0,139,69)			FAM01-201	RGB(0,139,69)	UNKNOWN	SYBR	None
15	B3	6CA	RGB(0,139,69)			GAPDH	RGB(176,23,31)	UNKNOWN	SYBR	None
16	B4	6N	RGB(238,238,0)			FAM01-201	RGB(0,139,69)	UNKNOWN	SYBR	None
17	B5	6N	RGB(238,238,0)			GAPDH	RGB(176,23,31)	UNKNOWN	SYBR	None
18	B6	50CA	RGB(238,238,0)			FAM01-201	RGB(0,139,69)	UNKNOWN	SYBR	None
19	B7	50CA	RGB(238,238,0)			GAPDH	RGB(176,23,31)	UNKNOWN	SYBR	None
20	B8	2N	RGB(0,0,255)			SLCO-AS	RGB(0,0,255)	UNKNOWN	SYBR	None
21	B9
22	B10
23	B11
24	B12
25	C1
26	C2	15CA	RGB(139,137,112)			FAM01-201	RGB(0,139,69)	UNKNOWN	SYBR	None
27	C3	15CA	RGB(139,137,112)			GAPDH	RGB(176,23,31)	UNKNOWN	SYBR	None
28	C4	15N	RGB(238,121,66)			FAM01-201	RGB(0,139,69)	UNKNOWN	SYBR	None
29	C5	15N	RGB(238,121,66)			GAPDH	RGB(176,23,31)	UNKNOWN	SYBR	None
30	C6	79CA	RGB(238,121,66)			FAM01-201	RGB(0,139,69)	UNKNOWN	SYBR	None
31	C7	79CA	RGB(238,121,66)			GAPDH	RGB(176,23,31)	UNKNOWN	SYBR	None
32	C8	43CA	RGB(238,44,44)			SLCO-AS	RGB(0,0,255)	UNKNOWN	SYBR	None
33	C9
34	C10
35	C11
36	C12
37	D1
38	D2	16CA	RGB(142,56,142)			FAM01-201	RGB(0,139,69)	UNKNOWN	SYBR	None
39	D3	16CA	RGB(142,56,142)			GAPDH	RGB(176,23,31)	UNKNOWN	SYBR	None
40	D4	16N	RGB(198,113,113)			FAM01-201	RGB(0,139,69)	UNKNOWN	SYBR	None
41	D5	16N	RGB(198,113,113)			GAPDH	RGB(176,23,31)	UNKNOWN	SYBR	None
42	D6	80CA	RGB(198,113,113)			FAM01-201	RGB(0,139,69)	UNKNOWN	SYBR	None
43	D7	80CA	RGB(198,113,113)			GAPDH	RGB(176,23,31)	UNKNOWN	SYBR	None
44	D8	43N	RGB(51,161,201)			SLCO-AS	RGB(0,0,255)	UNKNOWN	SYBR	None
45	D9
46	D10
47	D11
48	D12
49	E1
50	E2	17CA	RGB(0,245,255)			FAM01-201	RGB(0,139,69)	UNKNOWN	SYBR	None
51	E3	17CA	RGB(0,245,255)			GAPDH	RGB(176,23,31)	UNKNOWN	SYBR	None
52	E4	17N	RGB(238,220,130)			FAM01-201	RGB(0,139,69)	UNKNOWN	SYBR	None
53	E5	17N	RGB(238,220,130)			GAPDH	RGB(176,23,31)	UNKNOWN	SYBR	None
54	E6	48N	RGB(0,139,69)			FAM01-201	RGB(0,139,69)	UNKNOWN	SYBR	None
55	E7	48N	RGB(0,139,69)			GAPDH	RGB(176,23,31)	UNKNOWN	SYBR	None
56	E8	46CA	RGB(238,18,137)			SLCO-AS	RGB(0,0,255)	UNKNOWN	SYBR	None
57	E9
58	E10
59	E11
60	E12
61	F1
62	F2	20CA	RGB(255,127,0)			FAM01-201	RGB(0,139,69)	UNKNOWN	SYBR	None
63	F3	20CA	RGB(255,127,0)			GAPDH	RGB(176,23,31)	UNKNOWN	SYBR	None
64	F4	20N	RGB(142,142,56)			FAM01-201	RGB(0,139,69)	UNKNOWN	SYBR	None
65	F5	20N	RGB(142,142,56)			GAPDH	RGB(176,23,31)	UNKNOWN	SYBR	None
66	F6	50N	RGB(139,137,112)			FAM01-201	RGB(0,139,69)	UNKNOWN	SYBR	None
67	F7	50N	RGB(139,137,112)			GAPDH	RGB(176,23,31)	UNKNOWN	SYBR	None
68	F8	46CA	RGB(238,18,137)			SLCO-AS	RGB(0,0,255)	UNKNOWN	SYBR	None
69	F9
70	F10
71	F11
72	F12
73	G1
74	G2	43CA	RGB(238,44,44)			FAM01-201	RGB(0,139,69)	UNKNOWN	SYBR	None
75	G3	43CA	RGB(238,44,44)			GAPDH	RGB(176,23,31)	UNKNOWN	SYBR	None
76	G4	43N	RGB(51,161,201)			FAM01-201	RGB(0,139,69)	UNKNOWN	SYBR	None
77	G5	43N	RGB(51,161,201)			GAPDH	RGB(176,23,31)	UNKNOWN	SYBR	None
78	G6	79N	RGB(142,56,142)			FAM01-201	RGB(0,139,69)	UNKNOWN	SYBR	None
79	G7	79N	RGB(142,56,142)			GAPDH	RGB(176,23,31)	UNKNOWN	SYBR	None
80	G8	48CA	RGB(0,0,255)			SLCO-AS	RGB(0,0,255)	UNKNOWN	SYBR	None
81	G9
82	G10
83	G11
84	G12
85	H1
86	H2	46CA	RGB(238,18,137)			FAM01-201	RGB(0,139,69)	UNKNOWN	SYBR	None
87	H3	46CA	RGB(238,18,137)			GAPDH	RGB(176,23,31)	UNKNOWN	SYBR	None
88	H4	46N	RGB(176,23,31)			FAM01-201	RGB(0,139,69)	UNKNOWN	SYBR	None
89	H5	46N	RGB(176,23,31)			GAPDH	RGB(176,23,31)	UNKNOWN	SYBR	None
90	H6	80N	RGB(0,245,255)			FAM01-201	RGB(0,139,69)	UNKNOWN	SYBR	None
91	H7	80N	RGB(0,245,255)			GAPDH	RGB(176,23,31)	UNKNOWN	SYBR	None
92	H8	48N	RGB(0,139,69)			SLCO-AS	RGB(0,0,255)	UNKNOWN	SYBR	None
93	H9
94	H10
95	H11
96	H12

## Sheet: Amplification Data
Block Type	96-Well Block (0.2mL)
Calibration is expired	No
Calibration performed on	2013-06-19 17:08:17 PM CST
Calibration Background is expired	No
Calibration Background performed on	2016-04-21 14:54:21 PM CST
Calibration CY5 is expired	Yes
Calibration CY5 performed on	2015-04-24 21:34:58 PM CST
Calibration FAM is expired	No
Calibration FAM performed on	2016-04-21 15:19:57 PM CST
Calibration MELTDOCTOR is expired	Yes
Calibration MELTDOCTOR performed on	2013-06-19 17:08:16 PM CST
Calibration NED is expired	No
Calibration NED performed on	2016-04-21 15:45:46 PM CST
Calibration ROI is expired	No
Calibration ROI performed on	2016-04-21 14:45:24 PM CST
Calibration ROX is expired	No
Calibration ROX performed on	2016-04-21 15:37:01 PM CST
Calibration SYBR is expired	No
Calibration SYBR performed on	2016-04-21 15:54:32 PM CST
Calibration TAMRA is expired	No
Calibration TAMRA performed on	2016-04-21 15:11:48 PM CST
Calibration Uniformity is expired	No
Calibration Uniformity performed on	2016-04-21 15:02:46 PM CST
Calibration VIC is expired	No
Calibration VIC performed on	2016-04-21 15:28:24 PM CST
Chemistry	SYBR_GREEN
Experiment File Name	D:\Documents and Settings\INSTR-ADMIN\Desktop\TOUJING\Gdd Lnc\2016-08-05 SLCO-ASFAM01-201.eds
Experiment Name	2016-08-05 SLCO-ASFAM01-201
Experiment Run End Time	2016-08-05 12:15:42 PM CST
Experiment Type	Comparative Cт (ΔΔCт)
Instrument Name	278990028
Instrument Serial Number	278990028
Instrument Type	ViiA 7
Passive Reference	ROX
Quantification Cycle Method	Ct
Signal Smoothing On	false
Stage/ Cycle where Analysis is performed	Stage 2, Step 2
Well	Cycle	Target Name	Rn	Delta Rn
1	1
1	2
1	3
1	4
1	5
1	6
1	7
1	8
1	9
1	10
1	11
1	12
1	13
1	14
1	15
1	16
1	17
1	18
1	19
1	20
1	21
1	22
1	23
1	24
1	25
1	26
1	27
1	28
1	29
1	30
1	31
1	32
1	33
1	34
1	35
1	36
1	37
1	38
1	39
1	40
2	1	FAM01-201	0.367381	-0.00732346
2	2	FAM01-201	0.377947	-0.010206
2	3	FAM01-201	0.397377	-0.00422443
2	4	FAM01-201	0.41301	-0.00204025
2	5	FAM01-201	0.427778	-0.000720625
2	6	FAM01-201	0.441867	-8.05579e-05
2	7	FAM01-201	0.456016	0.000620038
2	8	FAM01-201	0.470883	0.00203815
2	9	FAM01-201	0.485384	0.00309045
2	10	FAM01-201	0.499303	0.00356109
2	11	FAM01-201	0.511892	0.00270109
2	12	FAM01-201	0.524448	0.00180928
2	13	FAM01-201	0.536873	0.00078528
2	14	FAM01-201	0.548607	-0.000929185
2	15	FAM01-201	0.561837	-0.00114823
2	16	FAM01-201	0.574022	-0.00241107
2	17	FAM01-201	0.586936	-0.00294614
2	18	FAM01-201	0.603226	-0.0001049
2	19	FAM01-201	0.624133	0.00735379
2	20	FAM01-201	0.655723	0.0254949
2	21	FAM01-201	0.705001	0.061325
2	22	FAM01-201	0.788399	0.131274
2	23	FAM01-201	0.927508	0.256935
2	24	FAM01-201	1.13492	0.4509
2	25	FAM01-201	1.40607	0.708602
2	26	FAM01-201	1.70443	0.993511
2	27	FAM01-201	1.98143	1.25706
2	28	FAM01-201	2.21365	1.47583
2	29	FAM01-201	2.39651	1.64524
2	30	FAM01-201	2.52579	1.76108
2	31	FAM01-201	2.61364	1.83547
2	32	FAM01-201	2.67123	1.87962
2	33	FAM01-201	2.70077	1.89571
2	34	FAM01-201	2.71187	1.89336
2	35	FAM01-201	2.71643	1.88447
2	36	FAM01-201	2.71548	1.87007
2	37	FAM01-201	2.71561	1.85675
2	38	FAM01-201	2.7178	1.8455
2	39	FAM01-201	2.72051	1.83476
2	40	FAM01-201	2.72068	1.82148
3	1	GAPDH	0.36781	0.00446337
3	2	GAPDH	0.376492	-0.000782106
3	3	GAPDH	0.392587	0.00138464
3	4	GAPDH	0.405865	0.000735492
3	5	GAPDH	0.418868	-0.000189778
3	6	GAPDH	0.432062	-0.000923777
3	7	GAPDH	0.446329	-0.000584416
3	8	GAPDH	0.460994	0.000152866
3	9	GAPDH	0.472468	-0.00230111
3	10	GAPDH	0.487555	-0.00114267
3	11	GAPDH	0.50265	2.46637e-05
3	12	GAPDH	0.519397	0.00284408
3	13	GAPDH	0.540444	0.00996297
3	14	GAPDH	0.57357	0.0291616
3	15	GAPDH	0.622426	0.064089
3	16	GAPDH	0.704324	0.132059
3	17	GAPDH	0.842023	0.255831
3	18	GAPDH	1.055	0.454884
3	19	GAPDH	1.3465	0.732454
3	20	GAPDH	1.68388	1.05591
3	21	GAPDH	2.01061	1.36871
3	22	GAPDH	2.27418	1.61835
3	23	GAPDH	2.46596	1.7962
3	24	GAPDH	2.60224	1.91855
3	25	GAPDH	2.69408	1.99646
3	26	GAPDH	2.76262	2.05108
3	27	GAPDH	2.81508	2.08961
3	28	GAPDH	2.85603	2.11663
3	29	GAPDH	2.88493	2.1316
3	30	GAPDH	2.89814	2.13088
3	31	GAPDH	2.91213	2.13095
3	32	GAPDH	2.91524	2.12013
3	33	GAPDH	2.91507	2.10603
3	34	GAPDH	2.91792	2.09495
3	35	GAPDH	2.92027	2.08338
3	36	GAPDH	2.91861	2.06779
3	37	GAPDH	2.9163	2.05155
3	38	GAPDH	2.91554	2.03687
3	39	GAPDH	2.91762	2.02501
3	40	GAPDH	2.91654	2.01001
4	1	FAM01-201	0.174152	-0.0028502
4	2	FAM01-201	0.176326	-0.00319499
4	3	FAM01-201	0.180589	-0.00144938
4	4	FAM01-201	0.183504	-0.0010533
4	5	FAM01-201	0.187125	4.94228e-05
4	6	FAM01-201	0.189622	2.89578e-05
4	7	FAM01-201	0.192515	0.000403269
4	8	FAM01-201	0.195351	0.000721403
4	9	FAM01-201	0.197995	0.000846344
4	10	FAM01-201	0.200009	0.000342679
4	11	FAM01-201	0.202291	0.000106266
4	12	FAM01-201	0.205383	0.000680134
4	13	FAM01-201	0.206936	-0.000285452
4	14	FAM01-201	0.210731	0.000991378
4	15	FAM01-201	0.213573	0.0013155
4	16	FAM01-201	0.21511	0.000334181
4	17	FAM01-201	0.216844	-0.000449864
4	18	FAM01-201	0.218317	-0.0014949
4	19	FAM01-201	0.222233	-9.74182e-05
4	20	FAM01-201	0.224249	-0.00060001
4	21	FAM01-201	0.226473	-0.000893718
4	22	FAM01-201	0.23039	0.000504512
4	23	FAM01-201	0.235705	0.00330169
4	24	FAM01-201	0.246329	0.0114077
4	25	FAM01-201	0.264609	0.0271692
4	26	FAM01-201	0.298002	0.0580435
4	27	FAM01-201	0.359987	0.117511
4	28	FAM01-201	0.467126	0.222132
4	29	FAM01-201	0.63767	0.390157
4	30	FAM01-201	0.87832	0.628289
4	31	FAM01-201	1.16584	0.913291
4	32	FAM01-201	1.4491	1.19403
4	33	FAM01-201	1.69191	1.43433
4	34	FAM01-201	1.8793	1.6192
4	35	FAM01-201	2.01871	1.75609
4	36	FAM01-201	2.11895	1.85381
4	37	FAM01-201	2.18673	1.91908
4	38	FAM01-201	2.22635	1.95617
4	39	FAM01-201	2.24622	1.97352
4	40	FAM01-201	2.25143	1.97622
5	1	GAPDH	0.196976	0.00114125
5	2	GAPDH	0.199565	0.000229079
5	3	GAPDH	0.204425	0.00158774
5	4	GAPDH	0.206706	0.000367346
5	5	GAPDH	0.209911	7.1036e-05
5	6	GAPDH	0.212099	-0.00124186
5	7	GAPDH	0.216421	-0.000420882
5	8	GAPDH	0.219983	-0.000360756
5	9	GAPDH	0.222687	-0.00115746
5	10	GAPDH	0.225863	-0.00148334
5	11	GAPDH	0.230559	-0.000287994
5	12	GAPDH	0.237274	0.00292617
5	13	GAPDH	0.245294	0.00744493
5	14	GAPDH	0.260665	0.0193142
5	15	GAPDH	0.288335	0.0434832
5	16	GAPDH	0.341055	0.0927023
5	17	GAPDH	0.433519	0.181665
5	18	GAPDH	0.591349	0.335994
5	19	GAPDH	0.832436	0.57358
5	20	GAPDH	1.14482	0.882463
5	21	GAPDH	1.48133	1.21547
5	22	GAPDH	1.78027	1.51091
5	23	GAPDH	2.01475	1.74189
5	24	GAPDH	2.18431	1.90794
5	25	GAPDH	2.30519	2.02532
5	26	GAPDH	2.38967	2.10631
5	27	GAPDH	2.45369	2.16682
5	28	GAPDH	2.50038	2.21001
5	29	GAPDH	2.53384	2.23997
5	30	GAPDH	2.55601	2.25864
5	31	GAPDH	2.57132	2.27045
5	32	GAPDH	2.58147	2.2771
5	33	GAPDH	2.58621	2.27834
5	34	GAPDH	2.58724	2.27586
5	35	GAPDH	2.58806	2.27318
5	36	GAPDH	2.58756	2.26918
5	37	GAPDH	2.58705	2.26518
5	38	GAPDH	2.58359	2.25821
5	39	GAPDH	2.5855	2.25662
5	40	GAPDH	2.5859	2.25352
6	1	FAM01-201	0.305469	-0.0137114
6	2	FAM01-201	0.315227	-0.0126894
6	3	FAM01-201	0.330047	-0.0066064
6	4	FAM01-201	0.342917	-0.00247347
6	5	FAM01-201	0.354293	0.000166128
6	6	FAM01-201	0.364054	0.00119002
6	7	FAM01-201	0.373242	0.00164165
6	8	FAM01-201	0.382749	0.00241246
6	9	FAM01-201	0.392621	0.00354704
6	10	FAM01-201	0.400631	0.00282058
6	11	FAM01-201	0.409419	0.00287176
6	12	FAM01-201	0.417575	0.00229071
6	13	FAM01-201	0.424005	-1.55719e-05
6	14	FAM01-201	0.431534	-0.00122301
6	15	FAM01-201	0.440395	-0.00109903
6	16	FAM01-201	0.449178	-0.0010528
6	17	FAM01-201	0.456107	-0.0028601
6	18	FAM01-201	0.466094	-0.00160997
6	19	FAM01-201	0.479124	0.00268279
6	20	FAM01-201	0.496563	0.0113855
6	21	FAM01-201	0.524755	0.0308407
6	22	FAM01-201	0.574908	0.0722567
6	23	FAM01-201	0.657042	0.145654
6	24	FAM01-201	0.786439	0.266314
6	25	FAM01-201	0.967832	0.438971
6	26	FAM01-201	1.18434	0.646745
6	27	FAM01-201	1.40562	0.859287
6	28	FAM01-201	1.60238	1.04731
6	29	FAM01-201	1.76066	1.19685
6	30	FAM01-201	1.88123	1.30868
6	31	FAM01-201	1.96886	1.38758
6	32	FAM01-201	2.02957	1.43956
6	33	FAM01-201	2.07043	1.47167
6	34	FAM01-201	2.09047	1.48298
6	35	FAM01-201	2.09731	1.48108
6	36	FAM01-201	2.09802	1.47305
6	37	FAM01-201	2.09895	1.46525
6	38	FAM01-201	2.09953	1.45709
6	39	FAM01-201	2.09671	1.44553
6	40	FAM01-201	2.09374	1.43383
7	1	GAPDH	0.350824	-0.00432219
7	2	GAPDH	0.358423	-0.00658337
7	3	GAPDH	0.3736	-0.00126687
7	4	GAPDH	0.385236	0.000508584
7	5	GAPDH	0.395691	0.00110312
7	6	GAPDH	0.405044	0.000596367
7	7	GAPDH	0.41374	-0.000568807
7	8	GAPDH	0.424229	6.0685e-05
7	9	GAPDH	0.433529	-0.000499442
7	10	GAPDH	0.443956	6.63623e-05
7	11	GAPDH	0.457714	0.00396484
7	12	GAPDH	0.478385	0.014775
7	13	GAPDH	0.508413	0.0349428
7	14	GAPDH	0.562165	0.0788341
7	15	GAPDH	0.653822	0.160632
7	16	GAPDH	0.800827	0.297776
7	17	GAPDH	1.02118	0.508266
7	18	GAPDH	1.30738	0.784606
7	19	GAPDH	1.61751	1.08488
7	20	GAPDH	1.89807	1.35558
7	21	GAPDH	2.12249	1.57014
7	22	GAPDH	2.29154	1.72933
7	23	GAPDH	2.4146	1.84253
7	24	GAPDH	2.50653	1.92459
7	25	GAPDH	2.57419	1.98239
7	26	GAPDH	2.6243	2.02264
7	27	GAPDH	2.65977	2.04825
7	28	GAPDH	2.6886	2.06722
7	29	GAPDH	2.70623	2.075
7	30	GAPDH	2.71614	2.07505
7	31	GAPDH	2.72174	2.07079
7	32	GAPDH	2.72335	2.06254
7	33	GAPDH	2.72256	2.05188
7	34	GAPDH	2.71842	2.03788
7	35	GAPDH	2.72179	2.03139
7	36	GAPDH	2.72075	2.02049
7	37	GAPDH	2.71951	2.00939
7	38	GAPDH	2.71871	1.99874
7	39	GAPDH	2.71728	1.98744
7	40	GAPDH	2.71529	1.97559
8	1	SLCO-AS	0.282636	-0.00912679
8	2	SLCO-AS	0.291565	-0.0108395
8	3	SLCO-AS	0.306358	-0.00668803
8	4	SLCO-AS	0.319272	-0.00441593
8	5	SLCO-AS	0.330442	-0.00388793
8	6	SLCO-AS	0.342122	-0.00284921
8	7	SLCO-AS	0.354642	-0.000970718
8	8	SLCO-AS	0.367952	0.00169763
8	9	SLCO-AS	0.379494	0.00259845
8	10	SLCO-AS	0.389836	0.00229843
8	11	SLCO-AS	0.400927	0.00274823
8	12	SLCO-AS	0.412964	0.00414359
8	13	SLCO-AS	0.425994	0.00653156
8	14	SLCO-AS	0.437109	0.00700496
8	15	SLCO-AS	0.44592	0.00517425
8	16	SLCO-AS	0.454057	0.00266978
8	17	SLCO-AS	0.464483	0.00245439
8	18	SLCO-AS	0.474695	0.00202496
8	19	SLCO-AS	0.482936	-0.000375563
8	20	SLCO-AS	0.489688	-0.00426611
8	21	SLCO-AS	0.49858	-0.00601528
8	22	SLCO-AS	0.509608	-0.00562911
8	23	SLCO-AS	0.52163	-0.00424834
8	24	SLCO-AS	0.537073	0.000552714
8	25	SLCO-AS	0.561327	0.0141653
8	26	SLCO-AS	0.600519	0.0427154
8	27	SLCO-AS	0.669354	0.100909
8	28	SLCO-AS	0.784868	0.205782
8	29	SLCO-AS	0.97082	0.381092
8	30	SLCO-AS	1.24125	0.640883
8	31	SLCO-AS	1.57116	0.96015
8	32	SLCO-AS	1.90439	1.28274
8	33	SLCO-AS	2.18793	1.55563
8	34	SLCO-AS	2.40364	1.76071
8	35	SLCO-AS	2.54965	1.89608
8	36	SLCO-AS	2.6513	1.98708
8	37	SLCO-AS	2.72551	2.05065
8	38	SLCO-AS	2.77636	2.09086
8	39	SLCO-AS	2.80867	2.11253
8	40	SLCO-AS	2.82204	2.11526
9	1
9	2
9	3
9	4
9	5
9	6
9	7
9	8
9	9
9	10
9	11
9	12
9	13
9	14
9	15
9	16
9	17
9	18
9	19
9	20
9	21
9	22
9	23
9	24
9	25
9	26
9	27
9	28
9	29
9	30
9	31
9	32
9	33
9	34
9	35
9	36
9	37
9	38
9	39
9	40
10	1
10	2
10	3
10	4
10	5
10	6
10	7
10	8
10	9
10	10
10	11
10	12
10	13
10	14
10	15
10	16
10	17
10	18
10	19
10	20
10	21
10	22
10	23
10	24
10	25
10	26
10	27
10	28
10	29
10	30
10	31
10	32
10	33
10	34
10	35
10	36
10	37
10	38
10	39
10	40
11	1
11	2
11	3
11	4
11	5
11	6
11	7
11	8
11	9
11	10
11	11
11	12
11	13
11	14
11	15
11	16
11	17
11	18
11	19
11	20
11	21
11	22
11	23
11	24
11	25
11	26
11	27
11	28
11	29
11	30
11	31
11	32
11	33
11	34
11	35
11	36
11	37
11	38
11	39
11	40
12	1
12	2
12	3
12	4
12	5
12	6
12	7
12	8
12	9
12	10
12	11
12	12
12	13
12	14
12	15
12	16
12	17
12	18
12	19
12	20
12	21
12	22
12	23
12	24
12	25
12	26
12	27
12	28
12	29
12	30
12	31
12	32
12	33
12	34
12	35
12	36
12	37
12	38
12	39
12	40
13	1
13	2
13	3
13	4
13	5
13	6
13	7
13	8
13	9
13	10
13	11
13	12
13	13
13	14
13	15
13	16
13	17
13	18
13	19
13	20
13	21
13	22
13	23
13	24
13	25
13	26
13	27
13	28
13	29
13	30
13	31
13	32
13	33
13	34
13	35
13	36
13	37
13	38
13	39
13	40
14	1	FAM01-201	0.588611	-0.0396824
14	2	FAM01-201	0.607579	-0.0414589
14	3	FAM01-201	0.645009	-0.0247742
14	4	FAM01-201	0.677672	-0.012856
14	5	FAM01-201	0.706986	-0.00428727
14	6	FAM01-201	0.733969	0.00194996
14	7	FAM01-201	0.759546	0.00678208
14	8	FAM01-201	0.783629	0.0101207
14	9	FAM01-201	0.806883	0.0126287
14	10	FAM01-201	0.827662	0.0126631
14	11	FAM01-201	0.848095	0.0123513
14	12	FAM01-201	0.866391	0.00990227
14	13	FAM01-201	0.883649	0.00641459
14	14	FAM01-201	0.901858	0.0038788
14	15	FAM01-201	0.921185	0.00246041
14	16	FAM01-201	0.935345	-0.00412457
14	17	FAM01-201	0.949942	-0.0102721
14	18	FAM01-201	0.968959	-0.0120007
14	19	FAM01-201	0.990867	-0.0108372
14	20	FAM01-201	1.01611	-0.00634181
14	21	FAM01-201	1.05362	0.0104259
14	22	FAM01-201	1.11238	0.0484366
14	23	FAM01-201	1.20144	0.116751
14	24	FAM01-201	1.33628	0.23085
14	25	FAM01-201	1.51869	0.39251
14	26	FAM01-201	1.72761	0.580687
14	27	FAM01-201	1.93177	0.7641
14	28	FAM01-201	2.11174	0.923325
14	29	FAM01-201	2.25438	1.04523
14	30	FAM01-201	2.36175	1.13185
14	31	FAM01-201	2.43711	1.18647
14	32	FAM01-201	2.49061	1.21922
14	33	FAM01-201	2.52096	1.22883
14	34	FAM01-201	2.53735	1.22447
14	35	FAM01-201	2.54523	1.2116
14	36	FAM01-201	2.54638	1.19201
14	37	FAM01-201	2.54594	1.17083
14	38	FAM01-201	2.55105	1.15519
14	39	FAM01-201	2.55583	1.13922
14	40	FAM01-201	2.55859	1.12124
15	1	GAPDH	0.597627	-0.00874186
15	2	GAPDH	0.615018	-0.0152609
15	3	GAPDH	0.648051	-0.00613895
15	4	GAPDH	0.676976	-0.00112514
15	5	GAPDH	0.70479	0.00277764
15	6	GAPDH	0.729021	0.00309788
15	7	GAPDH	0.752612	0.00277881
15	8	GAPDH	0.776821	0.00307628
15	9	GAPDH	0.799491	0.00183577
15	10	GAPDH	0.820202	-0.00136382
15	11	GAPDH	0.842719	-0.00275792
15	12	GAPDH	0.867207	-0.00218055
15	13	GAPDH	0.896225	0.00292613
15	14	GAPDH	0.937264	0.0200551
15	15	GAPDH	0.995938	0.0548176
15	16	GAPDH	1.08771	0.122681
15	17	GAPDH	1.23354	0.2446
15	18	GAPDH	1.43795	0.425093
15	19	GAPDH	1.69233	0.655563
15	20	GAPDH	1.95841	0.89774
15	21	GAPDH	2.19331	1.10873
15	22	GAPDH	2.36971	1.26122
15	23	GAPDH	2.5024	1.36999
15	24	GAPDH	2.59658	1.44026
15	25	GAPDH	2.66101	1.48078
15	26	GAPDH	2.70805	1.50392
15	27	GAPDH	2.74571	1.51766
15	28	GAPDH	2.76859	1.51663
15	29	GAPDH	2.78268	1.5068
15	30	GAPDH	2.79155	1.49176
15	31	GAPDH	2.79298	1.46929
15	32	GAPDH	2.7951	1.44749
15	33	GAPDH	2.79512	1.42361
15	34	GAPDH	2.79487	1.39945
15	35	GAPDH	2.79259	1.37325
15	36	GAPDH	2.79305	1.3498
15	37	GAPDH	2.79787	1.33071
15	38	GAPDH	2.79916	1.30809
15	39	GAPDH	2.80036	1.28538
15	40	GAPDH	2.79852	1.25963
16	1	FAM01-201	0.160093	-0.00785046
16	2	FAM01-201	0.163508	-0.00755059
16	3	FAM01-201	0.17005	-0.00412364
16	4	FAM01-201	0.17529	-0.00199903
16	5	FAM01-201	0.179276	-0.00112784
16	6	FAM01-201	0.183801	0.000281424
16	7	FAM01-201	0.187524	0.00088974
16	8	FAM01-201	0.191459	0.00170958
16	9	FAM01-201	0.195044	0.00217881
16	10	FAM01-201	0.197298	0.00131758
16	11	FAM01-201	0.200456	0.00136122
16	12	FAM01-201	0.205255	0.00304445
16	13	FAM01-201	0.206879	0.00155377
16	14	FAM01-201	0.208566	0.000125393
16	15	FAM01-201	0.21188	0.000323852
16	16	FAM01-201	0.215626	0.000954862
16	17	FAM01-201	0.216384	-0.00140262
16	18	FAM01-201	0.219298	-0.0016034
16	19	FAM01-201	0.222827	-0.00118965
16	20	FAM01-201	0.225607	-0.00152427
16	21	FAM01-201	0.229477	-0.000770218
16	22	FAM01-201	0.236464	0.00310205
16	23	FAM01-201	0.246951	0.0104741
16	24	FAM01-201	0.263893	0.0243006
16	25	FAM01-201	0.296336	0.053628
16	26	FAM01-201	0.353292	0.10747
16	27	FAM01-201	0.455584	0.206646
16	28	FAM01-201	0.617247	0.365194
16	29	FAM01-201	0.843087	0.587918
16	30	FAM01-201	1.10917	0.85089
16	31	FAM01-201	1.37487	1.11347
16	32	FAM01-201	1.6027	1.33819
16	33	FAM01-201	1.7791	1.51147
16	34	FAM01-201	1.90939	1.63865
16	35	FAM01-201	2.00467	1.73081
16	36	FAM01-201	2.06758	1.79061
16	37	FAM01-201	2.108	1.82791
16	38	FAM01-201	2.12593	1.84272
16	39	FAM01-201	2.13093	1.84461
16	40	FAM01-201	2.13097	1.84153
17	1	GAPDH	0.182791	-0.000807943
17	2	GAPDH	0.185686	-0.00207479
17	3	GAPDH	0.1924	0.000476061
17	4	GAPDH	0.196892	0.000806576
17	5	GAPDH	0.200648	0.000399872
17	6	GAPDH	0.204436	2.51448e-05
17	7	GAPDH	0.20819	-0.000382812
17	8	GAPDH	0.211387	-0.00134865
17	9	GAPDH	0.215194	-0.00170378
17	10	GAPDH	0.220154	-0.000906401
17	11	GAPDH	0.225768	0.000545695
17	12	GAPDH	0.231473	0.0020883
17	13	GAPDH	0.239252	0.0057046
17	14	GAPDH	0.253782	0.0160721
17	15	GAPDH	0.27958	0.0377078
17	16	GAPDH	0.326983	0.0809484
17	17	GAPDH	0.412431	0.162234
17	18	GAPDH	0.56272	0.308361
17	19	GAPDH	0.79987	0.541349
17	20	GAPDH	1.12731	0.864625
17	21	GAPDH	1.50452	1.23767
17	22	GAPDH	1.86925	1.59825
17	23	GAPDH	2.17438	1.8992
17	24	GAPDH	2.40763	2.1283
17	25	GAPDH	2.5761	2.2926
17	26	GAPDH	2.69859	2.41093
17	27	GAPDH	2.79403	2.50221
17	28	GAPDH	2.85939	2.5634
17	29	GAPDH	2.90124	2.6011
17	30	GAPDH	2.93391	2.6296
17	31	GAPDH	2.95334	2.64487
17	32	GAPDH	2.96276	2.65013
17	33	GAPDH	2.96296	2.64617
17	34	GAPDH	2.96291	2.64196
17	35	GAPDH	2.96103	2.63591
17	36	GAPDH	2.96102	2.63174
17	37	GAPDH	2.95609	2.62264
17	38	GAPDH	2.95292	2.61531
17	39	GAPDH	2.95144	2.60967
17	40	GAPDH	2.94931	2.60338
18	1	FAM01-201	0.330657	-0.01237
18	2	FAM01-201	0.33984	-0.0135685
18	3	FAM01-201	0.356006	-0.007784
18	4	FAM01-201	0.370045	-0.00412631
18	5	FAM01-201	0.383706	-0.000846208
18	6	FAM01-201	0.39627	0.00133681
18	7	FAM01-201	0.40707	0.00175514
18	8	FAM01-201	0.417511	0.00181486
18	9	FAM01-201	0.429454	0.00337751
18	10	FAM01-201	0.439524	0.00306541
18	11	FAM01-201	0.451698	0.00485879
18	12	FAM01-201	0.461427	0.00420665
18	13	FAM01-201	0.469253	0.00165166
18	14	FAM01-201	0.479369	0.00138654
18	15	FAM01-201	0.488805	0.000440875
18	16	FAM01-201	0.497451	-0.00129452
18	17	FAM01-201	0.507982	-0.00114402
18	18	FAM01-201	0.516057	-0.00345076
18	19	FAM01-201	0.525858	-0.00403092
18	20	FAM01-201	0.539053	-0.0012175
18	21	FAM01-201	0.555618	0.00496639
18	22	FAM01-201	0.579428	0.018396
18	23	FAM01-201	0.619285	0.0478708
18	24	FAM01-201	0.685259	0.103464
18	25	FAM01-201	0.795335	0.203159
18	26	FAM01-201	0.963777	0.36122
18	27	FAM01-201	1.19092	0.577985
18	28	FAM01-201	1.45386	0.830539
18	29	FAM01-201	1.71805	1.08435
18	30	FAM01-201	1.94925	1.30517
18	31	FAM01-201	2.13503	1.48056
18	32	FAM01-201	2.28262	1.61777
18	33	FAM01-201	2.39316	1.71793
18	34	FAM01-201	2.47349	1.78788
18	35	FAM01-201	2.52241	1.82642
18	36	FAM01-201	2.54977	1.8434
18	37	FAM01-201	2.56122	1.84447
18	38	FAM01-201	2.56379	1.83666
18	39	FAM01-201	2.56434	1.82683
18	40	FAM01-201	2.5639	1.81601
19	1	GAPDH	0.295938	-0.00118535
19	2	GAPDH	0.303144	-0.00373003
19	3	GAPDH	0.315875	-0.000749993
19	4	GAPDH	0.326692	0.00031641
19	5	GAPDH	0.336525	0.000398264
19	6	GAPDH	0.347108	0.00123018
19	7	GAPDH	0.355834	0.000205297
19	8	GAPDH	0.364712	-0.000668312
19	9	GAPDH	0.374924	-0.000207343
19	10	GAPDH	0.383469	-0.00141262
19	11	GAPDH	0.393777	-0.000856256
19	12	GAPDH	0.406128	0.00174437
19	13	GAPDH	0.423973	0.00983771
19	14	GAPDH	0.450401	0.0265148
19	15	GAPDH	0.496759	0.0631224
19	16	GAPDH	0.573962	0.130574
19	17	GAPDH	0.700301	0.247162
19	18	GAPDH	0.893731	0.430841
19	19	GAPDH	1.15294	0.6803
19	20	GAPDH	1.43607	0.953677
19	21	GAPDH	1.69176	1.19961
19	22	GAPDH	1.89638	1.39448
19	23	GAPDH	2.04792	1.53627
19	24	GAPDH	2.15644	1.63505
19	25	GAPDH	2.23201	1.70086
19	26	GAPDH	2.28713	1.74623
19	27	GAPDH	2.32836	1.77771
19	28	GAPDH	2.362	1.8016
19	29	GAPDH	2.38888	1.81873
19	30	GAPDH	2.4066	1.8267
19	31	GAPDH	2.41398	1.82433
19	32	GAPDH	2.41969	1.82029
19	33	GAPDH	2.42309	1.81393
19	34	GAPDH	2.42317	1.80427
19	35	GAPDH	2.4249	1.79625
19	36	GAPDH	2.42519	1.78678
19	37	GAPDH	2.4244	1.77624
19	38	GAPDH	2.42284	1.76493
19	39	GAPDH	2.42146	1.7538
19	40	GAPDH	2.41818	1.74077
20	1	SLCO-AS	0.175245	-0.00672914
20	2	SLCO-AS	0.179802	-0.0054793
20	3	SLCO-AS	0.184668	-0.00391982
20	4	SLCO-AS	0.189886	-0.00200843
20	5	SLCO-AS	0.19486	-0.000341321
20	6	SLCO-AS	0.199305	0.000797412
20	7	SLCO-AS	0.203212	0.0013979
20	8	SLCO-AS	0.206122	0.00100089
20	9	SLCO-AS	0.210525	0.00209706
20	10	SLCO-AS	0.214225	0.00249081
20	11	SLCO-AS	0.216181	0.00113949
20	12	SLCO-AS	0.219143	0.000794601
20	13	SLCO-AS	0.222765	0.0011106
20	14	SLCO-AS	0.225581	0.000619871
20	15	SLCO-AS	0.228283	1.4542e-05
20	16	SLCO-AS	0.231634	5.87844e-05
20	17	SLCO-AS	0.233491	-0.00139061
20	18	SLCO-AS	0.235653	-0.00253493
20	19	SLCO-AS	0.238939	-0.00255637
20	20	SLCO-AS	0.243984	-0.000817132
20	21	SLCO-AS	0.250155	0.00204665
20	22	SLCO-AS	0.255999	0.00458403
20	23	SLCO-AS	0.269284	0.014562
20	24	SLCO-AS	0.294317	0.0362884
20	25	SLCO-AS	0.339912	0.0785772
20	26	SLCO-AS	0.424634	0.159992
20	27	SLCO-AS	0.568876	0.300928
20	28	SLCO-AS	0.794313	0.523058
20	29	SLCO-AS	1.1006	0.82604
20	30	SLCO-AS	1.44075	1.16288
20	31	SLCO-AS	1.7573	1.47612
20	32	SLCO-AS	2.00297	1.71849
20	33	SLCO-AS	2.17625	1.88846
20	34	SLCO-AS	2.29659	2.0055
20	35	SLCO-AS	2.37791	2.08351
20	36	SLCO-AS	2.43855	2.14084
20	37	SLCO-AS	2.48417	2.18315
20	38	SLCO-AS	2.51506	2.21074
20	39	SLCO-AS	2.53324	2.22561
20	40	SLCO-AS	2.54431	2.23337
21	1
21	2
21	3
21	4
21	5
21	6
21	7
21	8
21	9
21	10
21	11
21	12
21	13
21	14
21	15
21	16
21	17
21	18
21	19
21	20
21	21
21	22
21	23
21	24
21	25
21	26
21	27
21	28
21	29
21	30
21	31
21	32
21	33
21	34
21	35
21	36
21	37
21	38
21	39
21	40
22	1
22	2
22	3
22	4
22	5
22	6
22	7
22	8
22	9
22	10
22	11
22	12
22	13
22	14
22	15
22	16
22	17
22	18
22	19
22	20
22	21
22	22
22	23
22	24
22	25
22	26
22	27
22	28
22	29
22	30
22	31
22	32
22	33
22	34
22	35
22	36
22	37
22	38
22	39
22	40
23	1
23	2
23	3
23	4
23	5
23	6
23	7
23	8
23	9
23	10
23	11
23	12
23	13
23	14
23	15
23	16
23	17
23	18
23	19
23	20
23	21
23	22
23	23
23	24
23	25
23	26
23	27
23	28
23	29
23	30
23	31
23	32
23	33
23	34
23	35
23	36
23	37
23	38
23	39
23	40
24	1
24	2
24	3
24	4
24	5
24	6
24	7
24	8
24	9
24	10
24	11
24	12
24	13
24	14
24	15
24	16
24	17
24	18
24	19
24	20
24	21
24	22
24	23
24	24
24	25
24	26
24	27
24	28
24	29
24	30
24	31
24	32
24	33
24	34
24	35
24	36
24	37
24	38
24	39
24	40
25	1
25	2
25	3
25	4
25	5
25	6
25	7
25	8
25	9
25	10
25	11
25	12
25	13
25	14
25	15
25	16
25	17
25	18
25	19
25	20
25	21
25	22
25	23
25	24
25	25
25	26
25	27
25	28
25	29
25	30
25	31
25	32
25	33
25	34
25	35
25	36
25	37
25	38
25	39
25	40
26	1	FAM01-201	0.395149	-0.0209021
26	2	FAM01-201	0.406022	-0.0227415
26	3	FAM01-201	0.427797	-0.0136794
26	4	FAM01-201	0.44763	-0.00655852
26	5	FAM01-201	0.465376	-0.00152522
26	6	FAM01-201	0.480577	0.000963736
26	7	FAM01-201	0.495852	0.00352547
26	8	FAM01-201	0.510828	0.00578912
26	9	FAM01-201	0.523797	0.00604564
26	10	FAM01-201	0.536889	0.006425
26	11	FAM01-201	0.550438	0.007261
26	12	FAM01-201	0.561433	0.00554401
26	13	FAM01-201	0.571656	0.00305365
26	14	FAM01-201	0.582793	0.00147805
26	15	FAM01-201	0.593695	-0.000331804
26	16	FAM01-201	0.604397	-0.00234324
26	17	FAM01-201	0.616285	-0.00316789
26	18	FAM01-201	0.626055	-0.00611059
26	19	FAM01-201	0.638509	-0.00636905
26	20	FAM01-201	0.656373	-0.00121761
26	21	FAM01-201	0.682148	0.0118452
26	22	FAM01-201	0.722403	0.0393872
26	23	FAM01-201	0.788345	0.0926163
26	24	FAM01-201	0.895242	0.186801
26	25	FAM01-201	1.05434	0.333188
26	26	FAM01-201	1.2646	0.530735
26	27	FAM01-201	1.49511	0.748533
26	28	FAM01-201	1.71453	0.955237
26	29	FAM01-201	1.89793	1.12592
26	30	FAM01-201	2.03954	1.25482
26	31	FAM01-201	2.14734	1.34991
26	32	FAM01-201	2.22488	1.41474
26	33	FAM01-201	2.27418	1.45133
26	34	FAM01-201	2.30737	1.4718
26	35	FAM01-201	2.32049	1.47221
26	36	FAM01-201	2.32496	1.46396
26	37	FAM01-201	2.32587	1.45216
26	38	FAM01-201	2.32556	1.43914
26	39	FAM01-201	2.33022	1.43109
26	40	FAM01-201	2.3317	1.41985
27	1	GAPDH	0.391668	-0.0029636
27	2	GAPDH	0.401584	-0.00784919
27	3	GAPDH	0.421596	-0.00263842
27	4	GAPDH	0.439327	0.000291947
27	5	GAPDH	0.455725	0.0018888
27	6	GAPDH	0.469176	0.000538958
27	7	GAPDH	0.484074	0.000635477
27	8	GAPDH	0.499308	0.00106817
27	9	GAPDH	0.513418	0.000377875
27	10	GAPDH	0.526717	-0.00112501
27	11	GAPDH	0.541264	-0.00137887
27	12	GAPDH	0.557785	0.000341068
27	13	GAPDH	0.579856	0.00761145
27	14	GAPDH	0.60919	0.0221439
27	15	GAPDH	0.653819	0.0519723
27	16	GAPDH	0.730544	0.113896
27	17	GAPDH	0.854118	0.222668
27	18	GAPDH	1.04027	0.394015
27	19	GAPDH	1.29278	0.631727
27	20	GAPDH	1.57866	0.902812
27	21	GAPDH	1.84794	1.15729
27	22	GAPDH	2.06491	1.35945
27	23	GAPDH	2.23147	1.51122
27	24	GAPDH	2.35068	1.61562
27	25	GAPDH	2.4381	1.68825
27	26	GAPDH	2.5017	1.73705
27	27	GAPDH	2.55174	1.77228
27	28	GAPDH	2.5872	1.79294
27	29	GAPDH	2.61264	1.80358
27	30	GAPDH	2.62883	1.80497
27	31	GAPDH	2.64387	1.8052
27	32	GAPDH	2.65269	1.79922
27	33	GAPDH	2.65398	1.78571
27	34	GAPDH	2.65726	1.7742
27	35	GAPDH	2.65689	1.75902
27	36	GAPDH	2.65691	1.74424
27	37	GAPDH	2.65536	1.72789
27	38	GAPDH	2.65669	1.71441
27	39	GAPDH	2.65607	1.69899
27	40	GAPDH	2.65738	1.68551
28	1	FAM01-201	0.164861	-0.00819507
28	2	FAM01-201	0.1689	-0.00879248
28	3	FAM01-201	0.176546	-0.00578288
28	4	FAM01-201	0.183422	-0.00354226
28	5	FAM01-201	0.190452	-0.00114832
28	6	FAM01-201	0.197276	0.00103958
28	7	FAM01-201	0.201836	0.000963183
28	8	FAM01-201	0.207903	0.00239433
28	9	FAM01-201	0.212542	0.0023966
28	10	FAM01-201	0.217626	0.00284496
28	11	FAM01-201	0.222761	0.00334404
28	12	FAM01-201	0.226411	0.00235747
28	13	FAM01-201	0.23023	0.00154089
28	14	FAM01-201	0.234231	0.000905703
28	15	FAM01-201	0.238966	0.00100446
28	16	FAM01-201	0.242246	-0.000351453
28	17	FAM01-201	0.245905	-0.0013287
28	18	FAM01-201	0.250732	-0.00113769
28	19	FAM01-201	0.254368	-0.00213821
28	20	FAM01-201	0.258978	-0.00216472
28	21	FAM01-201	0.264581	-0.00119698
28	22	FAM01-201	0.272711	0.00229625
28	23	FAM01-201	0.286633	0.0115821
28	24	FAM01-201	0.307049	0.0273623
28	25	FAM01-201	0.346767	0.0624441
28	26	FAM01-201	0.416817	0.127858
28	27	FAM01-201	0.533706	0.240111
28	28	FAM01-201	0.708302	0.410071
28	29	FAM01-201	0.932908	0.630041
28	30	FAM01-201	1.17647	0.86897
28	31	FAM01-201	1.40146	1.08932
28	32	FAM01-201	1.58434	1.26756
28	33	FAM01-201	1.72077	1.39936
28	34	FAM01-201	1.82111	1.49506
28	35	FAM01-201	1.89591	1.56523
28	36	FAM01-201	1.94542	1.6101
28	37	FAM01-201	1.97847	1.63851
28	38	FAM01-201	1.99459	1.65
28	39	FAM01-201	1.99825	1.64903
28	40	FAM01-201	1.99952	1.64566
29	1	GAPDH	0.20624	0.000698365
29	2	GAPDH	0.210483	-0.00154697
29	3	GAPDH	0.219036	0.000518581
29	4	GAPDH	0.225695	0.000689936
29	5	GAPDH	0.231109	-0.000383209
29	6	GAPDH	0.238696	0.00071631
29	7	GAPDH	0.244672	0.000204134
29	8	GAPDH	0.25045	-0.000505468
29	9	GAPDH	0.255938	-0.001505
29	10	GAPDH	0.263098	-0.000832654
29	11	GAPDH	0.268938	-0.00148004
29	12	GAPDH	0.276342	-0.000563138
29	13	GAPDH	0.286533	0.00314055
29	14	GAPDH	0.298995	0.00911485
29	15	GAPDH	0.321143	0.0247747
29	16	GAPDH	0.359014	0.0561581
29	17	GAPDH	0.427665	0.118322
29	18	GAPDH	0.544579	0.228748
29	19	GAPDH	0.737148	0.41483
29	20	GAPDH	1.01573	0.68692
29	21	GAPDH	1.34467	1.00938
29	22	GAPDH	1.66885	1.32707
29	23	GAPDH	1.93933	1.59106
29	24	GAPDH	2.14014	1.78538
29	25	GAPDH	2.28358	1.92234
29	26	GAPDH	2.38574	2.01801
29	27	GAPDH	2.46198	2.08776
29	28	GAPDH	2.51912	2.13842
29	29	GAPDH	2.56016	2.17296
29	30	GAPDH	2.58899	2.19531
29	31	GAPDH	2.60283	2.20266
29	32	GAPDH	2.61457	2.20791
29	33	GAPDH	2.62214	2.209
29	34	GAPDH	2.62534	2.20571
29	35	GAPDH	2.62724	2.20112
29	36	GAPDH	2.6276	2.19499
29	37	GAPDH	2.626	2.1869
29	38	GAPDH	2.62396	2.17838
29	39	GAPDH	2.62358	2.17151
29	40	GAPDH	2.62565	2.16709
30	1	FAM01-201	0.20748	-0.00600658
30	2	FAM01-201	0.213827	-0.00765096
30	3	FAM01-201	0.225647	-0.00382278
30	4	FAM01-201	0.23598	-0.00148095
30	5	FAM01-201	0.244172	-0.00128112
30	6	FAM01-201	0.254053	0.000608694
30	7	FAM01-201	0.263689	0.00225288
30	8	FAM01-201	0.270461	0.00103306
30	9	FAM01-201	0.2792	0.00178002
30	10	FAM01-201	0.28783	0.00241889
30	11	FAM01-201	0.295988	0.00258559
30	12	FAM01-201	0.302833	0.00143841
30	13	FAM01-201	0.309514	0.000127513
30	14	FAM01-201	0.316621	-0.000757207
30	15	FAM01-201	0.324232	-0.0011374
30	16	FAM01-201	0.332104	-0.00125704
30	17	FAM01-201	0.339882	-0.00147028
30	18	FAM01-201	0.348306	-0.00103827
30	19	FAM01-201	0.360501	0.0031648
30	20	FAM01-201	0.382879	0.0175509
30	21	FAM01-201	0.418399	0.0450795
30	22	FAM01-201	0.47575	0.0944392
30	23	FAM01-201	0.574065	0.184762
30	24	FAM01-201	0.724961	0.327667
30	25	FAM01-201	0.929916	0.52463
30	26	FAM01-201	1.16979	0.756514
30	27	FAM01-201	1.40586	0.984592
30	28	FAM01-201	1.61038	1.18112
30	29	FAM01-201	1.77271	1.33546
30	30	FAM01-201	1.89414	1.4489
30	31	FAM01-201	1.9795	1.52626
30	32	FAM01-201	2.04005	1.57882
30	33	FAM01-201	2.07793	1.60871
30	34	FAM01-201	2.10015	1.62294
30	35	FAM01-201	2.10716	1.62196
30	36	FAM01-201	2.11013	1.61694
30	37	FAM01-201	2.11312	1.61193
30	38	FAM01-201	2.11343	1.60425
30	39	FAM01-201	2.11191	1.59474
30	40	FAM01-201	2.11139	1.58623
31	1	GAPDH	0.242355	9.23226e-05
31	2	GAPDH	0.248256	-0.00323502
31	3	GAPDH	0.25989	-0.000829518
31	4	GAPDH	0.271946	0.00199799
31	5	GAPDH	0.279472	0.000296762
31	6	GAPDH	0.286744	-0.00165951
31	7	GAPDH	0.297252	-0.000379552
31	8	GAPDH	0.306895	3.43819e-05
31	9	GAPDH	0.316416	0.000327557
31	10	GAPDH	0.325244	-7.28269e-05
31	11	GAPDH	0.334829	0.000284721
31	12	GAPDH	0.34861	0.00483748
31	13	GAPDH	0.36871	0.0157089
31	14	GAPDH	0.40379	0.0415612
31	15	GAPDH	0.4628	0.0913426
31	16	GAPDH	0.563663	0.182977
31	17	GAPDH	0.722124	0.33221
31	18	GAPDH	0.956379	0.557237
31	19	GAPDH	1.24879	0.840424
31	20	GAPDH	1.55193	1.13433
31	21	GAPDH	1.81467	1.38784
31	22	GAPDH	2.01801	1.58196
31	23	GAPDH	2.16711	1.72183
31	24	GAPDH	2.27309	1.81858
31	25	GAPDH	2.34751	1.88377
31	26	GAPDH	2.40769	1.93472
31	27	GAPDH	2.45207	1.96988
31	28	GAPDH	2.4813	1.98988
31	29	GAPDH	2.50491	2.00426
31	30	GAPDH	2.52168	2.0118
31	31	GAPDH	2.53673	2.01762
31	32	GAPDH	2.54369	2.01535
31	33	GAPDH	2.54499	2.00742
31	34	GAPDH	2.54683	2.00004
31	35	GAPDH	2.54474	1.98872
31	36	GAPDH	2.5466	1.98136
31	37	GAPDH	2.54416	1.96968
31	38	GAPDH	2.54521	1.96151
31	39	GAPDH	2.54673	1.9538
31	40	GAPDH	2.54645	1.94429
32	1	SLCO-AS	0.239988	-0.00580284
32	2	SLCO-AS	0.245274	-0.00694931
32	3	SLCO-AS	0.256323	-0.00233245
32	4	SLCO-AS	0.263216	-0.0018712
32	5	SLCO-AS	0.271018	-0.000500985
32	6	SLCO-AS	0.278935	0.000983702
32	7	SLCO-AS	0.287289	0.00290496
32	8	SLCO-AS	0.293957	0.00314171
32	9	SLCO-AS	0.298475	0.00122729
32	10	SLCO-AS	0.30352	-0.000159474
32	11	SLCO-AS	0.309884	-0.000228173
32	12	SLCO-AS	0.316401	-0.000142913
32	13	SLCO-AS	0.321919	-0.0010577
32	14	SLCO-AS	0.327444	-0.0019648
32	15	SLCO-AS	0.334876	-0.000964607
32	16	SLCO-AS	0.342555	0.000281989
32	17	SLCO-AS	0.349387	0.000682647
32	18	SLCO-AS	0.360153	0.0050156
32	19	SLCO-AS	0.378329	0.0167599
32	20	SLCO-AS	0.409949	0.0419476
32	21	SLCO-AS	0.464198	0.0897648
32	22	SLCO-AS	0.559484	0.178618
32	23	SLCO-AS	0.716535	0.329238
32	24	SLCO-AS	0.948474	0.554744
32	25	SLCO-AS	1.24653	0.846373
32	26	SLCO-AS	1.56212	1.15552
32	27	SLCO-AS	1.84202	1.42899
32	28	SLCO-AS	2.05682	1.63736
32	29	SLCO-AS	2.20707	1.78118
32	30	SLCO-AS	2.3098	1.87748
32	31	SLCO-AS	2.38422	1.94546
32	32	SLCO-AS	2.43746	1.99227
32	33	SLCO-AS	2.47621	2.02459
32	34	SLCO-AS	2.5081	2.05005
32	35	SLCO-AS	2.52658	2.0621
32	36	SLCO-AS	2.53745	2.06653
32	37	SLCO-AS	2.54445	2.06711
32	38	SLCO-AS	2.5475	2.06372
32	39	SLCO-AS	2.54756	2.05735
32	40	SLCO-AS	2.54573	2.04908
33	1
33	2
33	3
33	4
33	5
33	6
33	7
33	8
33	9
33	10
33	11
33	12
33	13
33	14
33	15
33	16
33	17
33	18
33	19
33	20
33	21
33	22
33	23
33	24
33	25
33	26
33	27
33	28
33	29
33	30
33	31
33	32
33	33
33	34
33	35
33	36
33	37
33	38
33	39
33	40
34	1
34	2
34	3
34	4
34	5
34	6
34	7
34	8
34	9
34	10
34	11
34	12
34	13
34	14
34	15
34	16
34	17
34	18
34	19
34	20
34	21
34	22
34	23
34	24
34	25
34	26
34	27
34	28
34	29
34	30
34	31
34	32
34	33
34	34
34	35
34	36
34	37
34	38
34	39
34	40
35	1
35	2
35	3
35	4
35	5
35	6
35	7
35	8
35	9
35	10
35	11
35	12
35	13
35	14
35	15
35	16
35	17
35	18
35	19
35	20
35	21
35	22
35	23
35	24
35	25
35	26
35	27
35	28
35	29
35	30
35	31
35	32
35	33
35	34
35	35
35	36
35	37
35	38
35	39
35	40
36	1
36	2
36	3
36	4
36	5
36	6
36	7
36	8
36	9
36	10
36	11
36	12
36	13
36	14
36	15
36	16
36	17
36	18
36	19
36	20
36	21
36	22
36	23
36	24
36	25
36	26
36	27
36	28
36	29
36	30
36	31
36	32
36	33
36	34
36	35
36	36
36	37
36	38
36	39
36	40
37	1
37	2
37	3
37	4
37	5
37	6
37	7
37	8
37	9
37	10
37	11
37	12
37	13
37	14
37	15
37	16
37	17
37	18
37	19
37	20
37	21
37	22
37	23
37	24
37	25
37	26
37	27
37	28
37	29
37	30
37	31
37	32
37	33
37	34
37	35
37	36
37	37
37	38
37	39
37	40
38	1	FAM01-201	0.161724	-0.00263433
38	2	FAM01-201	0.162464	-0.00456869
38	3	FAM01-201	0.166371	-0.00333511
38	4	FAM01-201	0.169792	-0.0025868
38	5	FAM01-201	0.172907	-0.00214532
38	6	FAM01-201	0.177053	-0.00067301
38	7	FAM01-201	0.18032	-7.9628e-05
38	8	FAM01-201	0.184079	0.00100661
38	9	FAM01-201	0.187408	0.00166235
38	10	FAM01-201	0.190777	0.00235711
38	11	FAM01-201	0.192951	0.00185852
38	12	FAM01-201	0.196174	0.00240812
38	13	FAM01-201	0.199362	0.00292262
38	14	FAM01-201	0.201674	0.00256082
38	15	FAM01-201	0.20365	0.0018631
38	16	FAM01-201	0.20567	0.00121008
38	17	FAM01-201	0.206939	-0.000193981
38	18	FAM01-201	0.209049	-0.00075827
38	19	FAM01-201	0.210454	-0.00202651
38	20	FAM01-201	0.212555	-0.00259905
38	21	FAM01-201	0.215865	-0.00196241
38	22	FAM01-201	0.219011	-0.00148924
38	23	FAM01-201	0.225032	0.00185761
38	24	FAM01-201	0.236199	0.0103515
38	25	FAM01-201	0.254639	0.0261179
38	26	FAM01-201	0.288886	0.0576916
38	27	FAM01-201	0.353402	0.119534
38	28	FAM01-201	0.462833	0.226292
38	29	FAM01-201	0.632775	0.393561
38	30	FAM01-201	0.864873	0.622985
38	31	FAM01-201	1.13327	0.88871
38	32	FAM01-201	1.39448	1.14724
38	33	FAM01-201	1.61662	1.36671
38	34	FAM01-201	1.78844	1.53586
38	35	FAM01-201	1.91598	1.66072
38	36	FAM01-201	2.01109	1.75316
38	37	FAM01-201	2.07821	1.81761
38	38	FAM01-201	2.12082	1.85755
38	39	FAM01-201	2.13949	1.87354
38	40	FAM01-201	2.14402	1.87539
39	1	GAPDH	0.161153	-0.0027073
39	2	GAPDH	0.164959	-0.00293192
39	3	GAPDH	0.171393	-0.000528762
39	4	GAPDH	0.176854	0.00090199
39	5	GAPDH	0.180317	0.000334586
39	6	GAPDH	0.183626	-0.000387806
39	7	GAPDH	0.1879	-0.000143782
39	8	GAPDH	0.192389	0.000314833
39	9	GAPDH	0.195795	-0.00031006
39	10	GAPDH	0.199316	-0.000819201
39	11	GAPDH	0.203722	-0.000444167
39	12	GAPDH	0.209279	0.00108237
39	13	GAPDH	0.216554	0.00432674
39	14	GAPDH	0.230913	0.0146555
39	15	GAPDH	0.256385	0.0360967
39	16	GAPDH	0.301391	0.0770721
39	17	GAPDH	0.382312	0.153962
39	18	GAPDH	0.519941	0.28756
39	19	GAPDH	0.732604	0.496194
39	20	GAPDH	1.01494	0.774501
39	21	GAPDH	1.32533	1.08086
39	22	GAPDH	1.60302	1.35451
39	23	GAPDH	1.82055	1.56802
39	24	GAPDH	1.98012	1.72356
39	25	GAPDH	2.09355	1.83295
39	26	GAPDH	2.17207	1.90744
39	27	GAPDH	2.22633	1.95767
39	28	GAPDH	2.26698	1.99429
39	29	GAPDH	2.29196	2.01524
39	30	GAPDH	2.31086	2.03011
39	31	GAPDH	2.32103	2.03626
39	32	GAPDH	2.32623	2.03743
39	33	GAPDH	2.3286	2.03577
39	34	GAPDH	2.32875	2.03188
39	35	GAPDH	2.32474	2.02384
39	36	GAPDH	2.32329	2.01836
39	37	GAPDH	2.32199	2.01303
39	38	GAPDH	2.31977	2.00678
39	39	GAPDH	2.3179	2.00088
39	40	GAPDH	2.3143	1.99325
40	1	FAM01-201	0.336967	-0.0121828
40	2	FAM01-201	0.345199	-0.0129523
40	3	FAM01-201	0.358406	-0.00874692
40	4	FAM01-201	0.371534	-0.00461986
40	5	FAM01-201	0.384265	-0.000890303
40	6	FAM01-201	0.394659	0.000502038
40	7	FAM01-201	0.405226	0.00206747
40	8	FAM01-201	0.415699	0.00353891
40	9	FAM01-201	0.425405	0.00424303
40	10	FAM01-201	0.433647	0.00348391
40	11	FAM01-201	0.443495	0.00433087
40	12	FAM01-201	0.451833	0.00366735
40	13	FAM01-201	0.459609	0.00244156
40	14	FAM01-201	0.467878	0.001709
40	15	FAM01-201	0.4758	0.000629923
40	16	FAM01-201	0.483627	-0.000545474
40	17	FAM01-201	0.490756	-0.00241699
40	18	FAM01-201	0.498855	-0.00332015
40	19	FAM01-201	0.506871	-0.00430505
40	20	FAM01-201	0.518061	-0.00211713
40	21	FAM01-201	0.529527	0.000347825
40	22	FAM01-201	0.545158	0.00697676
40	23	FAM01-201	0.570297	0.0231144
40	24	FAM01-201	0.612794	0.0566098
40	25	FAM01-201	0.682765	0.11758
40	26	FAM01-201	0.800215	0.226028
40	27	FAM01-201	0.977491	0.394302
40	28	FAM01-201	1.20441	0.612218
40	29	FAM01-201	1.45711	0.855917
40	30	FAM01-201	1.69439	1.08419
40	31	FAM01-201	1.89102	1.27182
40	32	FAM01-201	2.04702	1.41882
40	33	FAM01-201	2.16447	1.52728
40	34	FAM01-201	2.25354	1.60734
40	35	FAM01-201	2.31397	1.65877
40	36	FAM01-201	2.35112	1.68691
40	37	FAM01-201	2.36468	1.69148
40	38	FAM01-201	2.37152	1.68932
40	39	FAM01-201	2.3731	1.68189
40	40	FAM01-201	2.37192	1.67171
41	1	GAPDH	0.360836	-0.000590649
41	2	GAPDH	0.367477	-0.00511487
41	3	GAPDH	0.381404	-0.00235365
41	4	GAPDH	0.395881	0.00095769
41	5	GAPDH	0.407775	0.00168651
41	6	GAPDH	0.418136	0.000882333
41	7	GAPDH	0.429018	0.000598919
41	8	GAPDH	0.438953	-0.000632059
41	9	GAPDH	0.45045	-0.000299966
41	10	GAPDH	0.460829	-0.00108689
41	11	GAPDH	0.47211	-0.000970923
41	12	GAPDH	0.485465	0.00121803
41	13	GAPDH	0.500853	0.00544052
41	14	GAPDH	0.528114	0.0215365
41	15	GAPDH	0.571077	0.0533338
41	16	GAPDH	0.643506	0.114597
41	17	GAPDH	0.765737	0.225664
41	18	GAPDH	0.959166	0.407927
41	19	GAPDH	1.23002	0.66762
41	20	GAPDH	1.54805	0.974475
41	21	GAPDH	1.85616	1.27142
41	22	GAPDH	2.11261	1.51671
41	23	GAPDH	2.30641	1.69935
41	24	GAPDH	2.44955	1.83132
41	25	GAPDH	2.54987	1.92047
41	26	GAPDH	2.62395	1.98339
41	27	GAPDH	2.67731	2.02559
41	28	GAPDH	2.71447	2.05157
41	29	GAPDH	2.73998	2.06592
41	30	GAPDH	2.75526	2.07003
41	31	GAPDH	2.75816	2.06177
41	32	GAPDH	2.76084	2.05328
41	33	GAPDH	2.76178	2.04306
41	34	GAPDH	2.75957	2.02968
41	35	GAPDH	2.75774	2.01669
41	36	GAPDH	2.75236	2.00014
41	37	GAPDH	2.74982	1.98644
41	38	GAPDH	2.75135	1.9768
41	39	GAPDH	2.7522	1.96649
41	40	GAPDH	2.75183	1.95495
42	1	FAM01-201	0.153939	-0.0105638
42	2	FAM01-201	0.158419	-0.0103127
42	3	FAM01-201	0.168212	-0.00474784
42	4	FAM01-201	0.174868	-0.00232067
42	5	FAM01-201	0.180964	-0.000452841
42	6	FAM01-201	0.185899	0.000253178
42	7	FAM01-201	0.1908	0.00092576
42	8	FAM01-201	0.196185	0.00208227
42	9	FAM01-201	0.199944	0.00161345
42	10	FAM01-201	0.204587	0.00202781
42	11	FAM01-201	0.209183	0.00239516
42	12	FAM01-201	0.213069	0.00205238
42	13	FAM01-201	0.216859	0.00161452
42	14	FAM01-201	0.220305	0.000832006
42	15	FAM01-201	0.224912	0.00121044
42	16	FAM01-201	0.227233	-0.000697623
42	17	FAM01-201	0.230471	-0.00168744
42	18	FAM01-201	0.234469	-0.00191848
42	19	FAM01-201	0.238028	-0.00258762
42	20	FAM01-201	0.24425	-0.000594452
42	21	FAM01-201	0.253187	0.00411396
42	22	FAM01-201	0.264231	0.0109296
42	23	FAM01-201	0.284041	0.0265115
42	24	FAM01-201	0.320721	0.0589626
42	25	FAM01-201	0.386019	0.120033
42	26	FAM01-201	0.493633	0.223418
42	27	FAM01-201	0.658967	0.384523
42	28	FAM01-201	0.877095	0.598422
42	29	FAM01-201	1.1211	0.8382
42	30	FAM01-201	1.36143	1.0743
42	31	FAM01-201	1.56566	1.2743
42	32	FAM01-201	1.72845	1.43287
42	33	FAM01-201	1.85432	1.55451
42	34	FAM01-201	1.9487	1.64465
42	35	FAM01-201	2.02013	1.71186
42	36	FAM01-201	2.06578	1.75328
42	37	FAM01-201	2.09246	1.77574
42	38	FAM01-201	2.10128	1.78032
42	39	FAM01-201	2.10216	1.77698
42	40	FAM01-201	2.10097	1.77156
43	1	GAPDH	0.221268	-0.0050286
43	2	GAPDH	0.226484	-0.00666333
43	3	GAPDH	0.238773	-0.0012262
43	4	GAPDH	0.247492	0.000642349
43	5	GAPDH	0.255301	0.00159984
43	6	GAPDH	0.262107	0.00155485
43	7	GAPDH	0.265777	-0.00162593
43	8	GAPDH	0.273239	-0.00101503
43	9	GAPDH	0.27978	-0.00132541
43	10	GAPDH	0.288095	0.000139484
43	11	GAPDH	0.296063	0.00125604
43	12	GAPDH	0.309355	0.00769703
43	13	GAPDH	0.329306	0.0207969
43	14	GAPDH	0.364333	0.0489729
43	15	GAPDH	0.427563	0.105352
43	16	GAPDH	0.534957	0.205895
43	17	GAPDH	0.710074	0.374161
43	18	GAPDH	0.959591	0.616827
43	19	GAPDH	1.26572	0.916106
43	20	GAPDH	1.57348	1.21701
43	21	GAPDH	1.84296	1.47964
43	22	GAPDH	2.04771	1.67754
43	23	GAPDH	2.19532	1.81831
43	24	GAPDH	2.30856	1.92469
43	25	GAPDH	2.39383	2.00311
43	26	GAPDH	2.45494	2.05736
43	27	GAPDH	2.49817	2.09374
43	28	GAPDH	2.53708	2.1258
43	29	GAPDH	2.56816	2.15003
43	30	GAPDH	2.58544	2.16046
43	31	GAPDH	2.59705	2.16522
43	32	GAPDH	2.60315	2.16447
43	33	GAPDH	2.60745	2.16192
43	34	GAPDH	2.60863	2.15625
43	35	GAPDH	2.60624	2.14701
43	36	GAPDH	2.60674	2.14066
43	37	GAPDH	2.60652	2.13359
43	38	GAPDH	2.60419	2.12441
43	39	GAPDH	2.60576	2.11912
43	40	GAPDH	2.60317	2.10969
44	1	SLCO-AS	0.176499	-0.00867572
44	2	SLCO-AS	0.181689	-0.00811566
44	3	SLCO-AS	0.191113	-0.00332053
44	4	SLCO-AS	0.196613	-0.00244981
44	5	SLCO-AS	0.202892	-0.000800151
44	6	SLCO-AS	0.20778	-0.000541274
44	7	SLCO-AS	0.213389	0.000438715
44	8	SLCO-AS	0.219137	0.00155749
44	9	SLCO-AS	0.224561	0.00235156
44	10	SLCO-AS	0.228878	0.0020395
44	11	SLCO-AS	0.233364	0.00189661
44	12	SLCO-AS	0.236777	0.000680645
44	13	SLCO-AS	0.240359	-0.000366997
44	14	SLCO-AS	0.247108	0.00175308
44	15	SLCO-AS	0.251092	0.00110796
44	16	SLCO-AS	0.255209	0.000595481
44	17	SLCO-AS	0.260204	0.000960529
44	18	SLCO-AS	0.264389	0.000516473
44	19	SLCO-AS	0.267017	-0.00148493
44	20	SLCO-AS	0.270862	-0.0022687
44	21	SLCO-AS	0.276184	-0.00157604
44	22	SLCO-AS	0.2813	-0.00108961
44	23	SLCO-AS	0.289939	0.00292068
44	24	SLCO-AS	0.302752	0.0111044
44	25	SLCO-AS	0.322495	0.0262175
44	26	SLCO-AS	0.356452	0.0555461
44	27	SLCO-AS	0.416854	0.111318
44	28	SLCO-AS	0.527812	0.217647
44	29	SLCO-AS	0.709721	0.394927
44	30	SLCO-AS	0.96821	0.648787
44	31	SLCO-AS	1.27346	0.949407
44	32	SLCO-AS	1.57683	1.24814
44	33	SLCO-AS	1.8283	1.49499
44	34	SLCO-AS	2.01972	1.68178
44	35	SLCO-AS	2.14956	1.80699
44	36	SLCO-AS	2.243	1.8958
44	37	SLCO-AS	2.31249	1.96066
44	38	SLCO-AS	2.35849	2.00203
44	39	SLCO-AS	2.3878	2.02671
44	40	SLCO-AS	2.41138	2.04567
45	1
45	2
45	3
45	4
45	5
45	6
45	7
45	8
45	9
45	10
45	11
45	12
45	13
45	14
45	15
45	16
45	17
45	18
45	19
45	20
45	21
45	22
45	23
45	24
45	25
45	26
45	27
45	28
45	29
45	30
45	31
45	32
45	33
45	34
45	35
45	36
45	37
45	38
45	39
45	40
46	1
46	2
46	3
46	4
46	5
46	6
46	7
46	8
46	9
46	10
46	11
46	12
46	13
46	14
46	15
46	16
46	17
46	18
46	19
46	20
46	21
46	22
46	23
46	24
46	25
46	26
46	27
46	28
46	29
46	30
46	31
46	32
46	33
46	34
46	35
46	36
46	37
46	38
46	39
46	40
47	1
47	2
47	3
47	4
47	5
47	6
47	7
47	8
47	9
47	10
47	11
47	12
47	13
47	14
47	15
47	16
47	17
47	18
47	19
47	20
47	21
47	22
47	23
47	24
47	25
47	26
47	27
47	28
47	29
47	30
47	31
47	32
47	33
47	34
47	35
47	36
47	37
47	38
47	39
47	40
48	1
48	2
48	3
48	4
48	5
48	6
48	7
48	8
48	9
48	10
48	11
48	12
48	13
48	14
48	15
48	16
48	17
48	18
48	19
48	20
48	21
48	22
48	23
48	24
48	25
48	26
48	27
48	28
48	29
48	30
48	31
48	32
48	33
48	34
48	35
48	36
48	37
48	38
48	39
48	40
49	1
49	2
49	3
49	4
49	5
49	6
49	7
49	8
49	9
49	10
49	11
49	12
49	13
49	14
49	15
49	16
49	17
49	18
49	19
49	20
49	21
49	22
49	23
49	24
49	25
49	26
49	27
49	28
49	29
49	30
49	31
49	32
49	33
49	34
49	35
49	36
49	37
49	38
49	39
49	40
50	1	FAM01-201	0.399879	-0.0184135
50	2	FAM01-201	0.41206	-0.0194193
[truncated: 1,878 more rows]

## Sheet: Results
Well	Well Position	Sample Name	Target Name	Task	Reporter	Quencher	RQ	CT	Ct Mean	Delta Ct Mean	DDCT	2^(-DDCT)	Automatic Ct Threshold	Ct Threshold	Automatic Baseline	Baseline Start	Baseline End	Efficiency	Tm1	Tm2	Tm3	Custom1	Custom2	Custom3	Custom4	Custom5	Custom6	MTP
2	A2	2CA	FAM01-201	UNKNOWN	SYBR	None	24.4498	21.777	21.7766	5.4579			TRUE	0.11221	TRUE	3	18	1	86.5214	74.9466								Y
3	A3	2CA	GAPDH	UNKNOWN	SYBR	None		16.319	16.3187		-4.61175	24.4498	TRUE	0.166691	TRUE	3	12	1	83.2844	72.9847								Y
4	A4	2N	FAM01-201	UNKNOWN	SYBR	None	1	26.934	26.9337	10.0696			TRUE	0.11221	TRUE	3	22	1	86.3252									N
5	A5	2N	GAPDH	UNKNOWN	SYBR	None		16.864	16.864				TRUE	0.166691	TRUE	3	12	1	83.3825									N
14	B2	6CA	FAM01-201	UNKNOWN	SYBR	None	11.4528	22.933	22.9333	6.55202			TRUE	0.11221	TRUE	3	19	1	86.3252	74.8485								Y
15	B3	6CA	GAPDH	UNKNOWN	SYBR	None		16.381	16.3813		-2.46964	5.53904	TRUE	0.166691	TRUE	3	12	1	83.2844	73.0828								Y
16	B4	6N	FAM01-201	UNKNOWN	SYBR	None	2.06765	26.044	26.0441	9.02166			TRUE	0.11221	TRUE	3	21	1	86.4233									N
17	B5	6N	GAPDH	UNKNOWN	SYBR	None		17.022	17.0225				TRUE	0.166691	TRUE	3	12	1	83.3825									N
26	C2	15CA	FAM01-201	UNKNOWN	SYBR	None	10.371	23.231	23.2306	6.69516			TRUE	0.11221	TRUE	3	19	1	86.4233	75.1428								Y
27	C3	15CA	GAPDH	UNKNOWN	SYBR	None		16.535	16.5355		-1.60575	3.04353	TRUE	0.166691	TRUE	3	12	1	83.3825	73.0828								Y
28	C4	15N	FAM01-201	UNKNOWN	SYBR	None	3.40756	25.805	25.8045	8.30091			TRUE	0.11221	TRUE	3	21	1	86.4233									N
29	C5	15N	GAPDH	UNKNOWN	SYBR	None		17.504	17.5036				TRUE	0.166691	TRUE	3	13	1	83.4806									N
38	D2	16CA	FAM01-201	UNKNOWN	SYBR	None	1.19525	26.909	26.9086	9.81234			TRUE	0.11221	TRUE	3	22	1	86.8157									N
39	D3	16CA	GAPDH	UNKNOWN	SYBR	None		17.096	17.0963		1.41146	0.375932	TRUE	0.166691	TRUE	3	12	1	83.4806									N
40	D4	16N	FAM01-201	UNKNOWN	SYBR	None	3.17942	24.925	24.9251	8.40088			TRUE	0.11221	TRUE	3	21	1	86.9138	75.5351								Y
41	D5	16N	GAPDH	UNKNOWN	SYBR	None		16.524	16.5242				TRUE	0.166691	TRUE	3	12	1	83.4806									N
50	E2	17CA	FAM01-201	UNKNOWN	SYBR	None	13.2583	22.637	22.637	6.34082			TRUE	0.11221	TRUE	3	18	1	86.9138	75.2408								Y
51	E3	17CA	GAPDH	UNKNOWN	SYBR	None		16.296	16.2962		-1.72399	3.30348	TRUE	0.166691	TRUE	3	12	1	83.4806	73.5733								Y
52	E4	17N	FAM01-201	UNKNOWN	SYBR	None	4.01344	25.126	25.1262	8.06481			TRUE	0.11221	TRUE	3	20	1	86.9138									N
53	E5	17N	GAPDH	UNKNOWN	SYBR	None		17.061	17.0614				TRUE	0.166691	TRUE	3	12	1	83.4806									N
62	F2	20CA	FAM01-201	UNKNOWN	SYBR	None	14.4365	21.364	21.3645	6.21799			TRUE	0.11221	TRUE	3	17	1	86.5214	75.0447								Y
63	F3	20CA	GAPDH	UNKNOWN	SYBR	None		15.146	15.1465		-2.82333	7.07796	TRUE	0.166691	TRUE	3	11	1	83.3825	73.0828								Y
64	F4	20N	FAM01-201	UNKNOWN	SYBR	None	2.03965	25.689	25.6887	9.04133			TRUE	0.11221	TRUE	3	21	1	86.5214									N
65	F5	20N	GAPDH	UNKNOWN	SYBR	None		16.647	16.6474				TRUE	0.166691	TRUE	3	11	1	83.4806									N
74	G2	43CA	FAM01-201	UNKNOWN	SYBR	None	14.7682	22.388	22.3882	6.18522			TRUE	0.11221	TRUE	3	18	1	86.8157	75.2408								Y
75	G3	43CA	GAPDH	UNKNOWN	SYBR	None		16.203	16.203		-2.62279	6.15941	TRUE	0.166691	TRUE	3	11	1	83.4806									N
76	G4	43N	FAM01-201	UNKNOWN	SYBR	None	2.39767	25.714	25.7136	8.80801			TRUE	0.11221	TRUE	3	21	1	86.8157									N
77	G5	43N	GAPDH	UNKNOWN	SYBR	None		16.906	16.9056				TRUE	0.166691	TRUE	3	12	1	83.3825									N
86	H2	46CA	FAM01-201	UNKNOWN	SYBR	None	4.82197	22.691	22.6912	7.80002			TRUE	0.11221	TRUE	3	18	1	86.7176	76.0256								Y
87	H3	46CA	GAPDH	UNKNOWN	SYBR	None		14.891	14.8912		-0.958454	1.94323	TRUE	0.166691	TRUE	3	10	1	83.3825									N
88	H4	46N	FAM01-201	UNKNOWN	SYBR	None	2.48142	25.64	25.6402	8.75848			TRUE	0.11221	TRUE	3	21	1	86.8157									N
89	H5	46N	GAPDH	UNKNOWN	SYBR	None		16.882	16.8818				TRUE	0.166691	TRUE	3	12	1	83.4806									N
6	A6	48CA	FAM01-201	UNKNOWN	SYBR	None	5.67993	22.601	22.6008	7.56377			TRUE	0.11221	TRUE	3	18	1	86.9138	75.3389								Y
7	A7	48CA	GAPDH	UNKNOWN	SYBR	None		15.037	15.037		-1.32491	2.50516	TRUE	0.166691	TRUE	3	10	1	83.4806									N
54	E6	48N	FAM01-201	UNKNOWN	SYBR	None	2.26729	25.637	25.6369	8.88868			TRUE	0.11221	TRUE	3	21	1	86.9138									N
55	E7	48N	GAPDH	UNKNOWN	SYBR	None		16.748	16.7482				TRUE	0.166691	TRUE	3	12	1	83.5787									N
18	B6	50CA	FAM01-201	UNKNOWN	SYBR	None	5.01597	24.092	24.0925	7.74312			TRUE	0.11221	TRUE	3	20	1	86.8157	76.0256								Y
19	B7	50CA	GAPDH	UNKNOWN	SYBR	None		16.349	16.3494		-1.57228	2.97374	TRUE	0.166691	TRUE	3	12	1	83.4806									N
66	F6	50N	FAM01-201	UNKNOWN	SYBR	None	1.68675	26.1	26.1004	9.3154			TRUE	0.11221	TRUE	3	22	1	86.5214									N
67	F7	50N	GAPDH	UNKNOWN	SYBR	None		16.785	16.785				TRUE	0.166691	TRUE	3	12	1	83.5787									N
30	C6	79CA	FAM01-201	UNKNOWN	SYBR	None	13.0773	22.219	22.2185	6.36065			TRUE	0.11221	TRUE	3	18	1	86.4233	75.437								Y
31	C7	79CA	GAPDH	UNKNOWN	SYBR	None		15.858	15.8579		-3.07524	8.42829	TRUE	0.166691	TRUE	3	11	1	83.4806									N
78	G6	79N	FAM01-201	UNKNOWN	SYBR	None	1.5516	25.207	25.2071	9.43589			TRUE	0.11221	TRUE	3	21	1	86.4233									N
79	G7	79N	GAPDH	UNKNOWN	SYBR	None		15.771	15.7712				TRUE	0.166691	TRUE	3	11	1	83.4806									N
42	D6	80CA	FAM01-201	UNKNOWN	SYBR	None	1.77724	24.902	24.9021	9.24001			TRUE	0.11221	TRUE	3	20	1	86.5214									N
43	D7	80CA	GAPDH	UNKNOWN	SYBR	None		15.662	15.6621		-0.170203	1.12522	TRUE	0.166691	TRUE	3	11	1	83.5787									N
90	H6	80N	FAM01-201	UNKNOWN	SYBR	None	1.57946	25.107	25.1068	9.41021			TRUE	0.11221	TRUE	3	21	1	86.5214									N
91	H7	80N	GAPDH	UNKNOWN	SYBR	None		15.697	15.6966				TRUE	0.166691	TRUE	3	11	1	83.5787									N
8	A8	2CA	SLCO-AS	UNKNOWN	SYBR	None	0.221209	27.878	27.8778	11.5591			TRUE	0.190475	TRUE	3	23	1	82.0092									N
3	A3	2CA	GAPDH	UNKNOWN	SYBR	None		16.319	16.3187		2.17652	0.221209	TRUE	0.166691	TRUE	3	12	1	83.2844	72.9847								Y
20	B8	2N	SLCO-AS	UNKNOWN	SYBR	None	1	26.247	26.2466	9.38257			TRUE	0.190475	TRUE	3	21	1	82.1073									N
5	A5	2N	GAPDH	UNKNOWN	SYBR	None		16.864	16.864				TRUE	0.166691	TRUE	3	12	1	83.3825									N
32	C8	43CA	SLCO-AS	UNKNOWN	SYBR	None	11.4547	22.068	22.0677	5.86471			TRUE	0.190475	TRUE	3	17	1	82.1073									N
75	G3	43CA	GAPDH	UNKNOWN	SYBR	None		16.203	16.203		-5.00733	32.163	TRUE	0.166691	TRUE	3	11	1	83.4806									N
44	D8	43N	SLCO-AS	UNKNOWN	SYBR	None	0.356144	27.778	27.7776	10.872			TRUE	0.190475	TRUE	3	22	1	82.1073									N
77	G5	43N	GAPDH	UNKNOWN	SYBR	None		16.906	16.9056				TRUE	0.166691	TRUE	3	12	1	83.3825									N
68	F8	46CA	SLCO-AS	UNKNOWN	SYBR	None	2.01993	23.283	23.2594				TRUE	0.190475	TRUE	3	18	1	82.1073									N
56	E8	46CA	SLCO-AS	UNKNOWN	SYBR	None	2.01993	23.236	23.2594				TRUE	0.190475	TRUE	3	18	1	82.1073									N
80	G8	48CA	SLCO-AS	UNKNOWN	SYBR	None	2.01804	23.407	23.4067	8.36962			TRUE	0.190475	TRUE	3	18	1	82.0092									N
7	A7	48CA	GAPDH	UNKNOWN	SYBR	None		15.037	15.037		-2.69532	6.47696	TRUE	0.166691	TRUE	3	10	1	83.4806									N
92	H8	48N	SLCO-AS	UNKNOWN	SYBR	None	0.311572	27.813	27.8131	11.0649			TRUE	0.190475	TRUE	3	23	1	82.0092									N
55	E7	48N	GAPDH	UNKNOWN	SYBR	None		16.748	16.7482				TRUE	0.166691	TRUE	3	12	1	83.5787									N
Analysis Type	Singleplex
Endogenous Control	GAPDH
RQ Min/Max Confidence Level	95.0
Reference Sample	2N
