# Supplementary material for: Transcriptome profiling and co-expression network analysis of lncRNAs and mRNAs in colorectal cancer by RNA sequencing
Source: BMC Cancer. 2022 Jul 16;22:780. doi: 10.1186/s12885-022-09878-6 (PMC9288709; doi:10.1186/s12885-022-09878-6)
Supplement: Supplementary file 1 — Additional file 1. RT-qPCR result s of lncRNAs and mRNAs. [file 12885_2022_9878_MOESM1_ESM.zip › íúsupplementary qPCR raw data/SLCO4A1-AS1, FAM83H-AS1/2016-08-30 ╙δ╓«╟░╥2╬∩▒╚╢╘-.xls]

## Sheet: Sample Setup
Block Type	96-Well Block (0.2mL)
Calibration is expired	No
Calibration performed on	2013-06-19 17:08:17 PM CST
Calibration Background is expired	No
Calibration Background performed on	2016-04-21 14:54:21 PM CST
Calibration CY5 is expired	Yes
Calibration CY5 performed on	2015-04-24 21:34:58 PM CST
Calibration FAM is expired	No
Calibration FAM performed on	2016-04-21 15:19:57 PM CST
Calibration MELTDOCTOR is expired	Yes
Calibration MELTDOCTOR performed on	2013-06-19 17:08:16 PM CST
Calibration NED is expired	No
Calibration NED performed on	2016-04-21 15:45:46 PM CST
Calibration ROI is expired	No
Calibration ROI performed on	2016-04-21 14:45:24 PM CST
Calibration ROX is expired	No
Calibration ROX performed on	2016-04-21 15:37:01 PM CST
Calibration SYBR is expired	No
Calibration SYBR performed on	2016-04-21 15:54:32 PM CST
Calibration TAMRA is expired	No
Calibration TAMRA performed on	2016-04-21 15:11:48 PM CST
Calibration Uniformity is expired	No
Calibration Uniformity performed on	2016-04-21 15:02:46 PM CST
Calibration VIC is expired	No
Calibration VIC performed on	2016-04-21 15:28:24 PM CST
Chemistry	SYBR_GREEN
Experiment File Name	D:\Documents and Settings\INSTR-ADMIN\Desktop\TOUJING\Gdd Lnc\2016-08-30 164945.eds
Experiment Name	2016-08-30 164945
Experiment Run End Time	2016-08-30 18:04:40 PM CST
Experiment Type	Comparative Cт (ΔΔCт)
Instrument Name	278990028
Instrument Serial Number	278990028
Instrument Type	ViiA 7
Passive Reference	ROX
Quantification Cycle Method	Ct
Signal Smoothing On	false
Stage/ Cycle where Analysis is performed	Stage 2, Step 2
Well	Well Position	Sample Name	Sample Color	Biogroup Name	Biogroup Color	Target Name	Target Color	Task	Reporter	Quencher	Quantity	Comments
1	A1
2	A2	18CA	RGB(176,23,31)			FAM106BP	RGB(176,23,31)	UNKNOWN	SYBR	None
3	A3	18N	RGB(0,0,255)			FAM106BP	RGB(176,23,31)	UNKNOWN	SYBR	None
4	A4
5	A5
6	A6
7	A7
8	A8
9	A9
10	A10
11	A11
12	A12
13	B1
14	B2	18CA	RGB(176,23,31)			FAM180BP	RGB(0,0,255)	UNKNOWN	SYBR	None
15	B3	18N	RGB(0,0,255)			FAM180BP	RGB(0,0,255)	UNKNOWN	SYBR	None
16	B4
17	B5
18	B6
19	B7
20	B8
21	B9
22	B10
23	B11
24	B12
25	C1
26	C2	18CA	RGB(176,23,31)			GAPDH208BP	RGB(0,139,69)	UNKNOWN	SYBR	None
27	C3	18N	RGB(0,0,255)			GAPDH208BP	RGB(0,139,69)	UNKNOWN	SYBR	None
28	C4
29	C5
30	C6
31	C7
32	C8
33	C9
34	C10
35	C11
36	C12
37	D1
38	D2	18CA	RGB(176,23,31)			GAPDH197BP	RGB(238,238,0)	UNKNOWN	SYBR	None
39	D3	18N	RGB(0,0,255)			GAPDH197BP	RGB(238,238,0)	UNKNOWN	SYBR	None
40	D4
41	D5
42	D6
43	D7
44	D8
45	D9
46	D10
47	D11
48	D12
49	E1
50	E2	18CA	RGB(176,23,31)			EFFN1323BP	RGB(139,137,112)	UNKNOWN	SYBR	None
51	E3	18N	RGB(0,0,255)			EFFN1323BP	RGB(139,137,112)	UNKNOWN	SYBR	None
52	E4
53	E5
54	E6
55	E7
56	E8
57	E9
58	E10
59	E11
60	E12
61	F1
62	F2	18CA	RGB(176,23,31)			GAPDHWE	RGB(238,121,66)	UNKNOWN	SYBR	None
63	F3	18N	RGB(0,0,255)			GAPDHWE	RGB(238,121,66)	UNKNOWN	SYBR	None
64	F4
65	F5
66	F6
67	F7
68	F8
69	F9
70	F10
71	F11
72	F12
73	G1
74	G2	18CA	RGB(176,23,31)			FAM01-201-1	RGB(142,56,142)	UNKNOWN	SYBR	None
75	G3	18N	RGB(0,0,255)			FAM01-201-1	RGB(142,56,142)	UNKNOWN	SYBR	None
76	G4
77	G5
78	G6
79	G7
80	G8
81	G9
82	G10
83	G11
84	G12
85	H1
86	H2
87	H3	18N	RGB(0,0,255)			FAM106BP	RGB(176,23,31)	UNKNOWN	SYBR	None
88	H4
89	H5
90	H6
91	H7
92	H8
93	H9
94	H10
95	H11
96	H12

## Sheet: Amplification Data
Block Type	96-Well Block (0.2mL)
Calibration is expired	No
Calibration performed on	2013-06-19 17:08:17 PM CST
Calibration Background is expired	No
Calibration Background performed on	2016-04-21 14:54:21 PM CST
Calibration CY5 is expired	Yes
Calibration CY5 performed on	2015-04-24 21:34:58 PM CST
Calibration FAM is expired	No
Calibration FAM performed on	2016-04-21 15:19:57 PM CST
Calibration MELTDOCTOR is expired	Yes
Calibration MELTDOCTOR performed on	2013-06-19 17:08:16 PM CST
Calibration NED is expired	No
Calibration NED performed on	2016-04-21 15:45:46 PM CST
Calibration ROI is expired	No
Calibration ROI performed on	2016-04-21 14:45:24 PM CST
Calibration ROX is expired	No
Calibration ROX performed on	2016-04-21 15:37:01 PM CST
Calibration SYBR is expired	No
Calibration SYBR performed on	2016-04-21 15:54:32 PM CST
Calibration TAMRA is expired	No
Calibration TAMRA performed on	2016-04-21 15:11:48 PM CST
Calibration Uniformity is expired	No
Calibration Uniformity performed on	2016-04-21 15:02:46 PM CST
Calibration VIC is expired	No
Calibration VIC performed on	2016-04-21 15:28:24 PM CST
Chemistry	SYBR_GREEN
Experiment File Name	D:\Documents and Settings\INSTR-ADMIN\Desktop\TOUJING\Gdd Lnc\2016-08-30 164945.eds
Experiment Name	2016-08-30 164945
Experiment Run End Time	2016-08-30 18:04:40 PM CST
Experiment Type	Comparative Cт (ΔΔCт)
Instrument Name	278990028
Instrument Serial Number	278990028
Instrument Type	ViiA 7
Passive Reference	ROX
Quantification Cycle Method	Ct
Signal Smoothing On	false
Stage/ Cycle where Analysis is performed	Stage 2, Step 2
Well	Cycle	Target Name	Rn	Delta Rn
1	1
1	2
1	3
1	4
1	5
1	6
1	7
1	8
1	9
1	10
1	11
1	12
1	13
1	14
1	15
1	16
1	17
1	18
1	19
1	20
1	21
1	22
1	23
1	24
1	25
1	26
1	27
1	28
1	29
1	30
1	31
1	32
1	33
1	34
1	35
1	36
1	37
1	38
1	39
1	40
2	1	FAM106BP	0.0570531	-0.00199508
2	2	FAM106BP	0.0597341	-0.0022541
2	3	FAM106BP	0.0633253	-0.00160302
2	4	FAM106BP	0.066938	-0.000930324
2	5	FAM106BP	0.070525	-0.000283381
2	6	FAM106BP	0.0734048	-0.000343662
2	7	FAM106BP	0.0769391	0.000250575
2	8	FAM106BP	0.0805097	0.000881022
2	9	FAM106BP	0.0841412	0.00157248
2	10	FAM106BP	0.0877109	0.00220212
2	11	FAM106BP	0.0890916	0.00064272
2	12	FAM106BP	0.0916064	0.000217428
2	13	FAM106BP	0.0944586	0.000129572
2	14	FAM106BP	0.0970543	-0.000214725
2	15	FAM106BP	0.100122	-8.75724e-05
2	16	FAM106BP	0.102795	-0.000354294
2	17	FAM106BP	0.105372	-0.000717374
2	18	FAM106BP	0.10816	-0.000869536
2	19	FAM106BP	0.110459	-0.00151084
2	20	FAM106BP	0.114093	-0.000816314
2	21	FAM106BP	0.119685	0.00183513
2	22	FAM106BP	0.12947	0.00868025
2	23	FAM106BP	0.144928	0.0211978
2	24	FAM106BP	0.173606	0.0469365
2	25	FAM106BP	0.226252	0.0966418
2	26	FAM106BP	0.311408	0.178858
2	27	FAM106BP	0.438255	0.302765
2	28	FAM106BP	0.592139	0.453709
2	29	FAM106BP	0.744318	0.602947
2	30	FAM106BP	0.857032	0.712722
2	31	FAM106BP	0.931361	0.78411
2	32	FAM106BP	0.987012	0.836822
2	33	FAM106BP	1.03118	0.878053
2	34	FAM106BP	1.06628	0.910205
2	35	FAM106BP	1.093	0.933991
2	36	FAM106BP	1.1132	0.951249
2	37	FAM106BP	1.12953	0.964637
2	38	FAM106BP	1.1437	0.975864
2	39	FAM106BP	1.1528	0.982025
2	40	FAM106BP	1.15862	0.984906
3	1	FAM106BP	0.0514324	-0.00398291
3	2	FAM106BP	0.0531216	-0.00407009
3	3	FAM106BP	0.056734	-0.002234
3	4	FAM106BP	0.0589145	-0.00182995
3	5	FAM106BP	0.0623152	-0.000205621
3	6	FAM106BP	0.0651184	0.000821235
3	7	FAM106BP	0.0665479	0.000474309
3	8	FAM106BP	0.0693387	0.00148874
3	9	FAM106BP	0.070951	0.00132463
3	10	FAM106BP	0.071557	0.000154246
3	11	FAM106BP	0.0738943	0.000715143
3	12	FAM106BP	0.0763938	0.00143824
3	13	FAM106BP	0.0777357	0.00100375
3	14	FAM106BP	0.078653	0.000144726
3	15	FAM106BP	0.0803997	0.00011503
3	16	FAM106BP	0.0815948	-0.000466314
3	17	FAM106BP	0.0831216	-0.000715892
3	18	FAM106BP	0.0847121	-0.000901729
3	19	FAM106BP	0.086218	-0.0011722
3	20	FAM106BP	0.0882888	-0.000877794
3	21	FAM106BP	0.0916665	0.00072345
3	22	FAM106BP	0.0971666	0.00444717
3	23	FAM106BP	0.106001	0.011505
3	24	FAM106BP	0.122309	0.0260366
3	25	FAM106BP	0.151342	0.0532933
3	26	FAM106BP	0.205141	0.105316
3	27	FAM106BP	0.297122	0.195521
3	28	FAM106BP	0.440256	0.336878
3	29	FAM106BP	0.63069	0.525536
3	30	FAM106BP	0.83578	0.72885
3	31	FAM106BP	1.00469	0.895986
3	32	FAM106BP	1.11855	1.00806
3	33	FAM106BP	1.19412	1.08186
3	34	FAM106BP	1.25486	1.14082
3	35	FAM106BP	1.30324	1.18743
3	36	FAM106BP	1.33807	1.22048
3	37	FAM106BP	1.36447	1.2451
3	38	FAM106BP	1.38735	1.26621
3	39	FAM106BP	1.40493	1.28201
3	40	FAM106BP	1.41745	1.29276
4	1
4	2
4	3
4	4
4	5
4	6
4	7
4	8
4	9
4	10
4	11
4	12
4	13
4	14
4	15
4	16
4	17
4	18
4	19
4	20
4	21
4	22
4	23
4	24
4	25
4	26
4	27
4	28
4	29
4	30
4	31
4	32
4	33
4	34
4	35
4	36
4	37
4	38
4	39
4	40
5	1
5	2
5	3
5	4
5	5
5	6
5	7
5	8
5	9
5	10
5	11
5	12
5	13
5	14
5	15
5	16
5	17
5	18
5	19
5	20
5	21
5	22
5	23
5	24
5	25
5	26
5	27
5	28
5	29
5	30
5	31
5	32
5	33
5	34
5	35
5	36
5	37
5	38
5	39
5	40
6	1
6	2
6	3
6	4
6	5
6	6
6	7
6	8
6	9
6	10
6	11
6	12
6	13
6	14
6	15
6	16
6	17
6	18
6	19
6	20
6	21
6	22
6	23
6	24
6	25
6	26
6	27
6	28
6	29
6	30
6	31
6	32
6	33
6	34
6	35
6	36
6	37
6	38
6	39
6	40
7	1
7	2
7	3
7	4
7	5
7	6
7	7
7	8
7	9
7	10
7	11
7	12
7	13
7	14
7	15
7	16
7	17
7	18
7	19
7	20
7	21
7	22
7	23
7	24
7	25
7	26
7	27
7	28
7	29
7	30
7	31
7	32
7	33
7	34
7	35
7	36
7	37
7	38
7	39
7	40
8	1
8	2
8	3
8	4
8	5
8	6
8	7
8	8
8	9
8	10
8	11
8	12
8	13
8	14
8	15
8	16
8	17
8	18
8	19
8	20
8	21
8	22
8	23
8	24
8	25
8	26
8	27
8	28
8	29
8	30
8	31
8	32
8	33
8	34
8	35
8	36
8	37
8	38
8	39
8	40
9	1
9	2
9	3
9	4
9	5
9	6
9	7
9	8
9	9
9	10
9	11
9	12
9	13
9	14
9	15
9	16
9	17
9	18
9	19
9	20
9	21
9	22
9	23
9	24
9	25
9	26
9	27
9	28
9	29
9	30
9	31
9	32
9	33
9	34
9	35
9	36
9	37
9	38
9	39
9	40
10	1
10	2
10	3
10	4
10	5
10	6
10	7
10	8
10	9
10	10
10	11
10	12
10	13
10	14
10	15
10	16
10	17
10	18
10	19
10	20
10	21
10	22
10	23
10	24
10	25
10	26
10	27
10	28
10	29
10	30
10	31
10	32
10	33
10	34
10	35
10	36
10	37
10	38
10	39
10	40
11	1
11	2
11	3
11	4
11	5
11	6
11	7
11	8
11	9
11	10
11	11
11	12
11	13
11	14
11	15
11	16
11	17
11	18
11	19
11	20
11	21
11	22
11	23
11	24
11	25
11	26
11	27
11	28
11	29
11	30
11	31
11	32
11	33
11	34
11	35
11	36
11	37
11	38
11	39
11	40
12	1
12	2
12	3
12	4
12	5
12	6
12	7
12	8
12	9
12	10
12	11
12	12
12	13
12	14
12	15
12	16
12	17
12	18
12	19
12	20
12	21
12	22
12	23
12	24
12	25
12	26
12	27
12	28
12	29
12	30
12	31
12	32
12	33
12	34
12	35
12	36
12	37
12	38
12	39
12	40
13	1
13	2
13	3
13	4
13	5
13	6
13	7
13	8
13	9
13	10
13	11
13	12
13	13
13	14
13	15
13	16
13	17
13	18
13	19
13	20
13	21
13	22
13	23
13	24
13	25
13	26
13	27
13	28
13	29
13	30
13	31
13	32
13	33
13	34
13	35
13	36
13	37
13	38
13	39
13	40
14	1	FAM180BP	0.0635189	-0.00435848
14	2	FAM180BP	0.0668011	-0.00431447
14	3	FAM180BP	0.0727514	-0.00160248
14	4	FAM180BP	0.0767468	-0.000845283
14	5	FAM180BP	0.0809194	8.90539e-05
14	6	FAM180BP	0.0842868	0.000218296
14	7	FAM180BP	0.0872029	-0.000103856
14	8	FAM180BP	0.0906351	9.01086e-05
14	9	FAM180BP	0.0947408	0.000957628
14	10	FAM180BP	0.0979399	0.000918472
14	11	FAM180BP	0.100912	0.000652259
14	12	FAM180BP	0.104638	0.00113966
14	13	FAM180BP	0.10752	0.00078365
14	14	FAM180BP	0.110039	6.46584e-05
14	15	FAM180BP	0.113376	0.000163643
14	16	FAM180BP	0.116355	-9.60577e-05
14	17	FAM180BP	0.119502	-0.000187055
14	18	FAM180BP	0.121465	-0.00146191
14	19	FAM180BP	0.12528	-0.000885145
14	20	FAM180BP	0.129508	0.000104356
14	21	FAM180BP	0.137402	0.00475963
14	22	FAM180BP	0.149878	0.0139977
14	23	FAM180BP	0.172292	0.0331734
14	24	FAM180BP	0.212421	0.0700641
14	25	FAM180BP	0.280032	0.134437
14	26	FAM180BP	0.38864	0.239807
14	27	FAM180BP	0.546623	0.394552
14	28	FAM180BP	0.737577	0.582267
14	29	FAM180BP	0.927538	0.768991
14	30	FAM180BP	1.08718	0.925393
14	31	FAM180BP	1.20215	1.03713
14	32	FAM180BP	1.27841	1.11014
14	33	FAM180BP	1.3334	1.1619
14	34	FAM180BP	1.37071	1.19598
14	35	FAM180BP	1.39646	1.21848
14	36	FAM180BP	1.41629	1.23507
14	37	FAM180BP	1.42996	1.2455
14	38	FAM180BP	1.44226	1.25457
14	39	FAM180BP	1.45322	1.26229
14	40	FAM180BP	1.45876	1.26459
15	1	FAM180BP	0.0744282	-0.00378385
15	2	FAM180BP	0.076527	-0.00352902
15	3	FAM180BP	0.0808138	-0.00108618
15	4	FAM180BP	0.0837488	4.84633e-06
15	5	FAM180BP	0.0856525	6.45258e-05
15	6	FAM180BP	0.0867704	-0.000661481
15	7	FAM180BP	0.0887258	-0.000550079
15	8	FAM180BP	0.091307	0.000187134
15	9	FAM180BP	0.0939553	0.000991439
15	10	FAM180BP	0.0957236	0.000915749
15	11	FAM180BP	0.0977141	0.00106227
15	12	FAM180BP	0.0993775	0.00088176
15	13	FAM180BP	0.100514	0.00017403
15	14	FAM180BP	0.102077	-0.000106976
15	15	FAM180BP	0.103837	-0.000191115
15	16	FAM180BP	0.105755	-0.000116825
15	17	FAM180BP	0.107222	-0.000493578
15	18	FAM180BP	0.108905	-0.000654443
15	19	FAM180BP	0.110822	-0.000581248
15	20	FAM180BP	0.112533	-0.000714509
15	21	FAM180BP	0.115966	0.000874678
15	22	FAM180BP	0.122975	0.00603965
15	23	FAM180BP	0.134526	0.0157464
15	24	FAM180BP	0.154468	0.0338442
15	25	FAM180BP	0.191455	0.0689877
15	26	FAM180BP	0.258635	0.134323
15	27	FAM180BP	0.371496	0.245341
15	28	FAM180BP	0.539477	0.411478
15	29	FAM180BP	0.753238	0.623395
15	30	FAM180BP	0.975883	0.844196
15	31	FAM180BP	1.16822	1.03468
15	32	FAM180BP	1.31152	1.17614
15	33	FAM180BP	1.40761	1.27039
15	34	FAM180BP	1.4727	1.33363
15	35	FAM180BP	1.51525	1.37434
15	36	FAM180BP	1.54583	1.40308
15	37	FAM180BP	1.56764	1.42305
15	38	FAM180BP	1.58482	1.43838
15	39	FAM180BP	1.59941	1.45113
15	40	FAM180BP	1.60862	1.4585
16	1
16	2
16	3
16	4
16	5
16	6
16	7
16	8
16	9
16	10
16	11
16	12
16	13
16	14
16	15
16	16
16	17
16	18
16	19
16	20
16	21
16	22
16	23
16	24
16	25
16	26
16	27
16	28
16	29
16	30
16	31
16	32
16	33
16	34
16	35
16	36
16	37
16	38
16	39
16	40
17	1
17	2
17	3
17	4
17	5
17	6
17	7
17	8
17	9
17	10
17	11
17	12
17	13
17	14
17	15
17	16
17	17
17	18
17	19
17	20
17	21
17	22
17	23
17	24
17	25
17	26
17	27
17	28
17	29
17	30
17	31
17	32
17	33
17	34
17	35
17	36
17	37
17	38
17	39
17	40
18	1
18	2
18	3
18	4
18	5
18	6
18	7
18	8
18	9
18	10
18	11
18	12
18	13
18	14
18	15
18	16
18	17
18	18
18	19
18	20
18	21
18	22
18	23
18	24
18	25
18	26
18	27
18	28
18	29
18	30
18	31
18	32
18	33
18	34
18	35
18	36
18	37
18	38
18	39
18	40
19	1
19	2
19	3
19	4
19	5
19	6
19	7
19	8
19	9
19	10
19	11
19	12
19	13
19	14
19	15
19	16
19	17
19	18
19	19
19	20
19	21
19	22
19	23
19	24
19	25
19	26
19	27
19	28
19	29
19	30
19	31
19	32
19	33
19	34
19	35
19	36
19	37
19	38
19	39
19	40
20	1
20	2
20	3
20	4
20	5
20	6
20	7
20	8
20	9
20	10
20	11
20	12
20	13
20	14
20	15
20	16
20	17
20	18
20	19
20	20
20	21
20	22
20	23
20	24
20	25
20	26
20	27
20	28
20	29
20	30
20	31
20	32
20	33
20	34
20	35
20	36
20	37
20	38
20	39
20	40
21	1
21	2
21	3
21	4
21	5
21	6
21	7
21	8
21	9
21	10
21	11
21	12
21	13
21	14
21	15
21	16
21	17
21	18
21	19
21	20
21	21
21	22
21	23
21	24
21	25
21	26
21	27
21	28
21	29
21	30
21	31
21	32
21	33
21	34
21	35
21	36
21	37
21	38
21	39
21	40
22	1
22	2
22	3
22	4
22	5
22	6
22	7
22	8
22	9
22	10
22	11
22	12
22	13
22	14
22	15
22	16
22	17
22	18
22	19
22	20
22	21
22	22
22	23
22	24
22	25
22	26
22	27
22	28
22	29
22	30
22	31
22	32
22	33
22	34
22	35
22	36
22	37
22	38
22	39
22	40
23	1
23	2
23	3
23	4
23	5
23	6
23	7
23	8
23	9
23	10
23	11
23	12
23	13
23	14
23	15
23	16
23	17
23	18
23	19
23	20
23	21
23	22
23	23
23	24
23	25
23	26
23	27
23	28
23	29
23	30
23	31
23	32
23	33
23	34
23	35
23	36
23	37
23	38
23	39
23	40
24	1
24	2
24	3
24	4
24	5
24	6
24	7
24	8
24	9
24	10
24	11
24	12
24	13
24	14
24	15
24	16
24	17
24	18
24	19
24	20
24	21
24	22
24	23
24	24
24	25
24	26
24	27
24	28
24	29
24	30
24	31
24	32
24	33
24	34
24	35
24	36
24	37
24	38
24	39
24	40
25	1
25	2
25	3
25	4
25	5
25	6
25	7
25	8
25	9
25	10
25	11
25	12
25	13
25	14
25	15
25	16
25	17
25	18
25	19
25	20
25	21
25	22
25	23
25	24
25	25
25	26
25	27
25	28
25	29
25	30
25	31
25	32
25	33
25	34
25	35
25	36
25	37
25	38
25	39
25	40
26	1	GAPDH208BP	0.0750762	-0.00055762
26	2	GAPDH208BP	0.0784972	-0.00142514
26	3	GAPDH208BP	0.0837916	-0.000419247
26	4	GAPDH208BP	0.0884522	-4.71044e-05
26	5	GAPDH208BP	0.093156	0.000368244
26	6	GAPDH208BP	0.0978127	0.000736385
26	7	GAPDH208BP	0.101747	0.000382528
26	8	GAPDH208BP	0.105145	-0.000508449
26	9	GAPDH208BP	0.10926	-0.000682047
26	10	GAPDH208BP	0.113382	-0.000848351
26	11	GAPDH208BP	0.119537	0.00101804
26	12	GAPDH208BP	0.128054	0.00524702
26	13	GAPDH208BP	0.140256	0.0131601
26	14	GAPDH208BP	0.160514	0.0291298
26	15	GAPDH208BP	0.195045	0.0593724
26	16	GAPDH208BP	0.253446	0.113485
26	17	GAPDH208BP	0.34877	0.20452
26	18	GAPDH208BP	0.490534	0.341996
26	19	GAPDH208BP	0.667607	0.51478
26	20	GAPDH208BP	0.835823	0.678708
26	21	GAPDH208BP	0.953082	0.791678
26	22	GAPDH208BP	1.04251	0.876819
26	23	GAPDH208BP	1.13304	0.96306
26	24	GAPDH208BP	1.20659	1.03232
26	25	GAPDH208BP	1.25982	1.08126
26	26	GAPDH208BP	1.30072	1.11787
26	27	GAPDH208BP	1.33293	1.1458
26	28	GAPDH208BP	1.35738	1.16595
26	29	GAPDH208BP	1.37736	1.18164
26	30	GAPDH208BP	1.39208	1.19208
26	31	GAPDH208BP	1.40442	1.20013
26	32	GAPDH208BP	1.41541	1.20683
26	33	GAPDH208BP	1.42297	1.2101
26	34	GAPDH208BP	1.43008	1.21293
26	35	GAPDH208BP	1.43515	1.21371
26	36	GAPDH208BP	1.43954	1.2138
26	37	GAPDH208BP	1.44283	1.21281
26	38	GAPDH208BP	1.4438	1.2095
26	39	GAPDH208BP	1.44531	1.20671
26	40	GAPDH208BP	1.44659	1.20371
27	1	GAPDH208BP	0.0117592	0.00157627
27	2	GAPDH208BP	0.0129685	0.000802137
27	3	GAPDH208BP	0.0152151	0.00106539
27	4	GAPDH208BP	0.0170781	0.000945044
27	5	GAPDH208BP	0.0184871	0.000370612
27	6	GAPDH208BP	0.0195559	-0.00054396
27	7	GAPDH208BP	0.021227	-0.000856262
27	8	GAPDH208BP	0.0225677	-0.00149892
27	9	GAPDH208BP	0.0245566	-0.00149336
27	10	GAPDH208BP	0.0271737	-0.000859594
27	11	GAPDH208BP	0.0300136	-3.10703e-06
27	12	GAPDH208BP	0.0348742	0.00287416
27	13	GAPDH208BP	0.0434231	0.00943964
27	14	GAPDH208BP	0.0592649	0.0232981
27	15	GAPDH208BP	0.086955	0.0490048
27	16	GAPDH208BP	0.134027	0.0940931
27	17	GAPDH208BP	0.209339	0.167422
27	18	GAPDH208BP	0.315058	0.271158
27	19	GAPDH208BP	0.434164	0.38828
27	20	GAPDH208BP	0.532897	0.48503
27	21	GAPDH208BP	0.598395	0.548544
27	22	GAPDH208BP	0.657827	0.605993
27	23	GAPDH208BP	0.713505	0.659688
27	24	GAPDH208BP	0.755244	0.699444
27	25	GAPDH208BP	0.78619	0.728406
27	26	GAPDH208BP	0.81022	0.750452
27	27	GAPDH208BP	0.827206	0.765456
27	28	GAPDH208BP	0.841652	0.777918
27	29	GAPDH208BP	0.853361	0.787644
27	30	GAPDH208BP	0.862707	0.795006
27	31	GAPDH208BP	0.869639	0.799955
27	32	GAPDH208BP	0.875688	0.804021
27	33	GAPDH208BP	0.880849	0.807198
27	34	GAPDH208BP	0.883883	0.808249
27	35	GAPDH208BP	0.886496	0.808879
27	36	GAPDH208BP	0.889097	0.809496
27	37	GAPDH208BP	0.890243	0.808659
27	38	GAPDH208BP	0.891446	0.807878
27	39	GAPDH208BP	0.892028	0.806477
27	40	GAPDH208BP	0.893475	0.80594
28	1
28	2
28	3
28	4
28	5
28	6
28	7
28	8
28	9
28	10
28	11
28	12
28	13
28	14
28	15
28	16
28	17
28	18
28	19
28	20
28	21
28	22
28	23
28	24
28	25
28	26
28	27
28	28
28	29
28	30
28	31
28	32
28	33
28	34
28	35
28	36
28	37
28	38
28	39
28	40
29	1
29	2
29	3
29	4
29	5
29	6
29	7
29	8
29	9
29	10
29	11
29	12
29	13
29	14
29	15
29	16
29	17
29	18
29	19
29	20
29	21
29	22
29	23
29	24
29	25
29	26
29	27
29	28
29	29
29	30
29	31
29	32
29	33
29	34
29	35
29	36
29	37
29	38
29	39
29	40
30	1
30	2
30	3
30	4
30	5
30	6
30	7
30	8
30	9
30	10
30	11
30	12
30	13
30	14
30	15
30	16
30	17
30	18
30	19
30	20
30	21
30	22
30	23
30	24
30	25
30	26
30	27
30	28
30	29
30	30
30	31
30	32
30	33
30	34
30	35
30	36
30	37
30	38
30	39
30	40
31	1
31	2
31	3
31	4
31	5
31	6
31	7
31	8
31	9
31	10
31	11
31	12
31	13
31	14
31	15
31	16
31	17
31	18
31	19
31	20
31	21
31	22
31	23
31	24
31	25
31	26
31	27
31	28
31	29
31	30
31	31
31	32
31	33
31	34
31	35
31	36
31	37
31	38
31	39
31	40
32	1
32	2
32	3
32	4
32	5
32	6
32	7
32	8
32	9
32	10
32	11
32	12
32	13
32	14
32	15
32	16
32	17
32	18
32	19
32	20
32	21
32	22
32	23
32	24
32	25
32	26
32	27
32	28
32	29
32	30
32	31
32	32
32	33
32	34
32	35
32	36
32	37
32	38
32	39
32	40
33	1
33	2
33	3
33	4
33	5
33	6
33	7
33	8
33	9
33	10
33	11
33	12
33	13
33	14
33	15
33	16
33	17
33	18
33	19
33	20
33	21
33	22
33	23
33	24
33	25
33	26
33	27
33	28
33	29
33	30
33	31
33	32
33	33
33	34
33	35
33	36
33	37
33	38
33	39
33	40
34	1
34	2
34	3
34	4
34	5
34	6
34	7
34	8
34	9
34	10
34	11
34	12
34	13
34	14
34	15
34	16
34	17
34	18
34	19
34	20
34	21
34	22
34	23
34	24
34	25
34	26
34	27
34	28
34	29
34	30
34	31
34	32
34	33
34	34
34	35
34	36
34	37
34	38
34	39
34	40
35	1
35	2
35	3
35	4
35	5
35	6
35	7
35	8
35	9
35	10
35	11
35	12
35	13
35	14
35	15
35	16
35	17
35	18
35	19
35	20
35	21
35	22
35	23
35	24
35	25
35	26
35	27
35	28
35	29
35	30
35	31
35	32
35	33
35	34
35	35
35	36
35	37
35	38
35	39
35	40
36	1
36	2
36	3
36	4
36	5
36	6
36	7
36	8
36	9
36	10
36	11
36	12
36	13
36	14
36	15
36	16
36	17
36	18
36	19
36	20
36	21
36	22
36	23
36	24
36	25
36	26
36	27
36	28
36	29
36	30
36	31
36	32
36	33
36	34
36	35
36	36
36	37
36	38
36	39
36	40
37	1
37	2
37	3
37	4
37	5
37	6
37	7
37	8
37	9
37	10
37	11
37	12
37	13
37	14
37	15
37	16
37	17
37	18
37	19
37	20
37	21
37	22
37	23
37	24
37	25
37	26
37	27
37	28
37	29
37	30
37	31
37	32
37	33
37	34
37	35
37	36
37	37
37	38
37	39
37	40
38	1	GAPDH197BP	0.0951	-0.000898216
38	2	GAPDH197BP	0.0985204	-0.00185474
38	3	GAPDH197BP	0.104583	-0.000168628
38	4	GAPDH197BP	0.10892	-0.00020938
38	5	GAPDH197BP	0.113949	0.000442861
38	6	GAPDH197BP	0.118233	0.000350142
38	7	GAPDH197BP	0.122338	7.84141e-05
38	8	GAPDH197BP	0.126571	-6.53199e-05
38	9	GAPDH197BP	0.130537	-0.000476805
38	10	GAPDH197BP	0.134633	-0.00075728
38	11	GAPDH197BP	0.140573	0.000805996
38	12	GAPDH197BP	0.1489	0.00475531
38	13	GAPDH197BP	0.161306	0.0127844
38	14	GAPDH197BP	0.181466	0.0285674
38	15	GAPDH197BP	0.215353	0.0580783
38	16	GAPDH197BP	0.274108	0.112456
38	17	GAPDH197BP	0.369388	0.203359
38	18	GAPDH197BP	0.51059	0.340184
38	19	GAPDH197BP	0.68885	0.514067
38	20	GAPDH197BP	0.873542	0.694382
38	21	GAPDH197BP	1.03322	0.849685
38	22	GAPDH197BP	1.15377	0.965852
38	23	GAPDH197BP	1.23651	1.04422
38	24	GAPDH197BP	1.29344	1.09677
38	25	GAPDH197BP	1.33492	1.13388
38	26	GAPDH197BP	1.3631	1.15767
38	27	GAPDH197BP	1.38241	1.17262
38	28	GAPDH197BP	1.39905	1.18488
38	29	GAPDH197BP	1.40998	1.19142
38	30	GAPDH197BP	1.41971	1.19678
38	31	GAPDH197BP	1.42599	1.19869
38	32	GAPDH197BP	1.43148	1.1998
38	33	GAPDH197BP	1.43499	1.19893
38	34	GAPDH197BP	1.4366	1.19617
38	35	GAPDH197BP	1.43763	1.19282
38	36	GAPDH197BP	1.43867	1.18948
38	37	GAPDH197BP	1.43876	1.18519
38	38	GAPDH197BP	1.43828	1.18033
38	39	GAPDH197BP	1.43611	1.17379
38	40	GAPDH197BP	1.43627	1.16957
39	1	GAPDH197BP	0.100089	0.00227025
39	2	GAPDH197BP	0.102371	0.00137954
39	3	GAPDH197BP	0.105302	0.00113729
39	4	GAPDH197BP	0.1077	0.000363245
39	5	GAPDH197BP	0.109964	-0.000546203
39	6	GAPDH197BP	0.112909	-0.000773179
39	7	GAPDH197BP	0.116893	3.80021e-05
39	8	GAPDH197BP	0.119268	-0.000760269
39	9	GAPDH197BP	0.122284	-0.000916196
39	10	GAPDH197BP	0.125837	-0.000536709
39	11	GAPDH197BP	0.13154	0.00199402
39	12	GAPDH197BP	0.140786	0.00806747
39	13	GAPDH197BP	0.15771	0.0218183
39	14	GAPDH197BP	0.187768	0.0487034
39	15	GAPDH197BP	0.24147	0.0992331
39	16	GAPDH197BP	0.333476	0.188066
39	17	GAPDH197BP	0.479305	0.330723
39	18	GAPDH197BP	0.681348	0.529593
39	19	GAPDH197BP	0.91485	0.759923
39	20	GAPDH197BP	1.13645	0.978347
39	21	GAPDH197BP	1.31637	1.1551
39	22	GAPDH197BP	1.44469	1.28025
39	23	GAPDH197BP	1.53094	1.36332
39	24	GAPDH197BP	1.5896	1.41881
39	25	GAPDH197BP	1.63048	1.45652
39	26	GAPDH197BP	1.65824	1.4811
39	27	GAPDH197BP	1.67961	1.4993
39	28	GAPDH197BP	1.69619	1.51271
39	29	GAPDH197BP	1.70898	1.52232
39	30	GAPDH197BP	1.71869	1.52886
39	31	GAPDH197BP	1.72569	1.53269
39	32	GAPDH197BP	1.73096	1.53479
39	33	GAPDH197BP	1.73513	1.53578
39	34	GAPDH197BP	1.73883	1.53631
39	35	GAPDH197BP	1.74027	1.53458
39	36	GAPDH197BP	1.73799	1.52913
39	37	GAPDH197BP	1.73888	1.52684
39	38	GAPDH197BP	1.73797	1.52276
39	39	GAPDH197BP	1.73457	1.51619
39	40	GAPDH197BP	1.73297	1.51141
40	1
40	2
40	3
40	4
40	5
40	6
40	7
40	8
40	9
40	10
40	11
40	12
40	13
40	14
40	15
40	16
40	17
40	18
40	19
40	20
40	21
40	22
40	23
40	24
40	25
40	26
40	27
40	28
40	29
40	30
40	31
40	32
40	33
40	34
40	35
40	36
40	37
40	38
40	39
40	40
41	1
41	2
41	3
41	4
41	5
41	6
41	7
41	8
41	9
41	10
41	11
41	12
41	13
41	14
41	15
41	16
41	17
41	18
41	19
41	20
41	21
41	22
41	23
41	24
41	25
41	26
41	27
41	28
41	29
41	30
41	31
41	32
41	33
41	34
41	35
41	36
41	37
41	38
41	39
41	40
42	1
42	2
42	3
42	4
42	5
42	6
42	7
42	8
42	9
42	10
42	11
42	12
42	13
42	14
42	15
42	16
42	17
42	18
42	19
42	20
42	21
42	22
42	23
42	24
42	25
42	26
42	27
42	28
42	29
42	30
42	31
42	32
42	33
42	34
42	35
42	36
42	37
42	38
42	39
42	40
43	1
43	2
43	3
43	4
43	5
43	6
43	7
43	8
43	9
43	10
43	11
43	12
43	13
43	14
43	15
43	16
43	17
43	18
43	19
43	20
43	21
43	22
43	23
43	24
43	25
43	26
43	27
43	28
43	29
43	30
43	31
43	32
43	33
43	34
43	35
43	36
43	37
43	38
43	39
43	40
44	1
44	2
44	3
44	4
44	5
44	6
44	7
44	8
44	9
44	10
44	11
44	12
44	13
44	14
44	15
44	16
44	17
44	18
44	19
44	20
44	21
44	22
44	23
44	24
44	25
44	26
44	27
44	28
44	29
44	30
44	31
44	32
44	33
44	34
44	35
44	36
44	37
44	38
44	39
44	40
45	1
45	2
45	3
45	4
45	5
45	6
45	7
45	8
45	9
45	10
45	11
45	12
45	13
45	14
45	15
45	16
45	17
45	18
45	19
45	20
45	21
45	22
45	23
45	24
45	25
45	26
45	27
45	28
45	29
45	30
45	31
45	32
45	33
45	34
45	35
45	36
45	37
45	38
45	39
45	40
46	1
46	2
46	3
46	4
46	5
46	6
46	7
46	8
46	9
46	10
46	11
46	12
46	13
46	14
46	15
46	16
46	17
46	18
46	19
46	20
46	21
46	22
46	23
46	24
46	25
46	26
46	27
46	28
46	29
46	30
46	31
46	32
46	33
46	34
46	35
46	36
46	37
46	38
46	39
46	40
47	1
47	2
47	3
47	4
47	5
47	6
47	7
47	8
47	9
47	10
47	11
47	12
47	13
47	14
47	15
47	16
47	17
47	18
47	19
47	20
47	21
47	22
47	23
47	24
47	25
47	26
47	27
47	28
47	29
47	30
47	31
47	32
47	33
47	34
47	35
47	36
47	37
47	38
47	39
47	40
48	1
48	2
48	3
48	4
48	5
48	6
48	7
48	8
48	9
48	10
48	11
48	12
48	13
48	14
48	15
48	16
48	17
48	18
48	19
48	20
48	21
48	22
48	23
48	24
48	25
48	26
48	27
48	28
48	29
48	30
48	31
48	32
48	33
48	34
48	35
48	36
48	37
48	38
48	39
48	40
49	1
49	2
49	3
49	4
49	5
49	6
49	7
49	8
49	9
49	10
49	11
49	12
49	13
49	14
49	15
49	16
49	17
49	18
49	19
49	20
49	21
49	22
49	23
49	24
49	25
49	26
49	27
49	28
49	29
49	30
49	31
49	32
49	33
49	34
49	35
49	36
49	37
49	38
49	39
49	40
50	1	EFFN1323BP	0.0923259	-0.00740146
50	2	EFFN1323BP	0.0967669	-0.00713009
[truncated: 1,878 more rows]

## Sheet: Results
Block Type	96-Well Block (0.2mL)
Calibration is expired	No
Calibration performed on	2013-06-19 17:08:17 PM CST
Calibration Background is expired	No
Calibration Background performed on	2016-04-21 14:54:21 PM CST
Calibration CY5 is expired	Yes
Calibration CY5 performed on	2015-04-24 21:34:58 PM CST
Calibration FAM is expired	No
Calibration FAM performed on	2016-04-21 15:19:57 PM CST
Calibration MELTDOCTOR is expired	Yes
Calibration MELTDOCTOR performed on	2013-06-19 17:08:16 PM CST
Calibration NED is expired	No
Calibration NED performed on	2016-04-21 15:45:46 PM CST
Calibration ROI is expired	No
Calibration ROI performed on	2016-04-21 14:45:24 PM CST
Calibration ROX is expired	No
Calibration ROX performed on	2016-04-21 15:37:01 PM CST
Calibration SYBR is expired	No
Calibration SYBR performed on	2016-04-21 15:54:32 PM CST
Calibration TAMRA is expired	No
Calibration TAMRA performed on	2016-04-21 15:11:48 PM CST
Calibration Uniformity is expired	No
Calibration Uniformity performed on	2016-04-21 15:02:46 PM CST
Calibration VIC is expired	No
Calibration VIC performed on	2016-04-21 15:28:24 PM CST
Chemistry	SYBR_GREEN
Experiment File Name	D:\Documents and Settings\INSTR-ADMIN\Desktop\TOUJING\Gdd Lnc\2016-08-30 164945.eds
Experiment Name	2016-08-30 164945
Experiment Run End Time	2016-08-30 18:04:40 PM CST
Experiment Type	Comparative Cт (ΔΔCт)
Instrument Name	278990028
Instrument Serial Number	278990028
Instrument Type	ViiA 7
Passive Reference	ROX
Quantification Cycle Method	Ct
Signal Smoothing On	false
Stage/ Cycle where Analysis is performed	Stage 2, Step 2
Well	Well Position	Sample Name	Target Name	Task	Reporter	Quencher	RQ	CT	Ct Mean	Ct SD	Delta Ct Mean	Delta Ct SD	Delta Delta Ct	Automatic Ct Threshold	Ct Threshold	Automatic Baseline	Baseline Start	Baseline End	Efficiency	Tm1	Tm2	Tm3	Custom1	Custom2	Custom3	Custom4	Custom5	Custom6	MTP
2	A2	18CA	FAM106BP	UNKNOWN	SYBR	None	2.12696	25.09	25.0902		8.31571		-1.08879	TRUE	0.10508	TRUE	3	21	1	83.2709									N
3	A3	18N	FAM106BP	UNKNOWN	SYBR	None	1	25.994	25.9129	0.114362	9.40451		0	TRUE	0.10508	TRUE	3	21	1	83.2709									N
87	H3	18N	FAM106BP	UNKNOWN	SYBR	None	1	25.832	25.9129	0.114362	9.40451		0	TRUE	0.10508	TRUE	3	21	1	83.2709									N
14	B2	18CA	FAM180BP	UNKNOWN	SYBR	None	2.40361	25.153	25.153		8.37843		-1.2652	TRUE	0.151172	TRUE	3	20	1	83.9571									N
15	B3	18N	FAM180BP	UNKNOWN	SYBR	None	1	26.152	26.152		9.64363		0	TRUE	0.151172	TRUE	3	21	1	83.9571									N
26	C2	18CA	GAPDH208BP	UNKNOWN	SYBR	None	1.4436	15.287	15.2866		-1.48789		-0.529671	TRUE	0.0713732	TRUE	3	11	1	87.0943									N
27	C3	18N	GAPDH208BP	UNKNOWN	SYBR	None	1	15.55	15.5501		-0.958218		0	TRUE	0.0713732	TRUE	3	12	1	87.0943									N
38	D2	18CA	GAPDH197BP	UNKNOWN	SYBR	None	0.681751	16.382	16.3821		-0.392447		0.552684	TRUE	0.144896	TRUE	3	11	1	87.6825									N
39	D3	18N	GAPDH197BP	UNKNOWN	SYBR	None	1	15.563	15.5632		-0.94513		0	TRUE	0.144896	TRUE	3	11	1	87.6825									N
50	E2	18CA	EFFN1323BP	UNKNOWN	SYBR	None	11.4929	26.341	26.3406		9.5661		-3.52267	TRUE	0.168844	TRUE	3	21	1	91.4078	87.2903								Y
51	E3	18N	EFFN1323BP	UNKNOWN	SYBR	None	1	29.597	29.5971		13.0888		0	TRUE	0.168844	TRUE	3	24	1	91.4078	87.2903								Y
62	F2	18CA	GAPDHWE	UNKNOWN	SYBR	None		16.775	16.7745					TRUE	0.128061	TRUE	3	12	1	83.3689									N
63	F3	18N	GAPDHWE	UNKNOWN	SYBR	None		16.508	16.5083					TRUE	0.128061	TRUE	3	12	1	83.3689									N
74	G2	18CA	FAM01-201-1	UNKNOWN	SYBR	None	3.21395	24.706	24.7062		7.93165		-1.68435	TRUE	0.148391	TRUE	3	20	1	86.31									N
75	G3	18N	FAM01-201-1	UNKNOWN	SYBR	None	1	26.124	26.1243		9.616		0	TRUE	0.148391	TRUE	3	21	1	86.31									N
Analysis Type	Singleplex
Endogenous Control	GAPDHWE
RQ Min/Max Confidence Level	95.0
Reference Sample	18N
