# Supplementary material for: Transcriptome profiling and co-expression network analysis of lncRNAs and mRNAs in colorectal cancer by RNA sequencing
Source: BMC Cancer. 2022 Jul 16;22:780. doi: 10.1186/s12885-022-09878-6 (PMC9288709; doi:10.1186/s12885-022-09878-6)
Supplement: Supplementary file 1 — Additional file 1. RT-qPCR result s of lncRNAs and mRNAs. [file 12885_2022_9878_MOESM1_ESM.zip › íúsupplementary qPCR raw data/SLCO4A1-AS1, FAM83H-AS1/FAM83H-AS1/2016-07-11 FAM-AS-ViiA7-export.xls]

## Sheet: Sample Setup
Block Type	96-Well Block (0.2mL)
Calibration is expired	No
Calibration performed on	2013-06-19 17:08:17 PM CST
Calibration Background is expired	No
Calibration Background performed on	2016-04-21 14:54:21 PM CST
Calibration CY5 is expired	Yes
Calibration CY5 performed on	2015-04-24 21:34:58 PM CST
Calibration FAM is expired	No
Calibration FAM performed on	2016-04-21 15:19:57 PM CST
Calibration MELTDOCTOR is expired	Yes
Calibration MELTDOCTOR performed on	2013-06-19 17:08:16 PM CST
Calibration NED is expired	No
Calibration NED performed on	2016-04-21 15:45:46 PM CST
Calibration ROI is expired	No
Calibration ROI performed on	2016-04-21 14:45:24 PM CST
Calibration ROX is expired	No
Calibration ROX performed on	2016-04-21 15:37:01 PM CST
Calibration SYBR is expired	No
Calibration SYBR performed on	2016-04-21 15:54:32 PM CST
Calibration TAMRA is expired	No
Calibration TAMRA performed on	2016-04-21 15:11:48 PM CST
Calibration Uniformity is expired	No
Calibration Uniformity performed on	2016-04-21 15:02:46 PM CST
Calibration VIC is expired	No
Calibration VIC performed on	2016-04-21 15:28:24 PM CST
Chemistry	SYBR_GREEN
Experiment File Name	D:\Documents and Settings\INSTR-ADMIN\Desktop\TOUJING\Guodandan Lnc\2016-07-11 MAF-AS.eds
Experiment Name	2016-07-11 MAF-AS
Experiment Run End Time	2016-07-11 19:29:41 PM CST
Experiment Type	Comparative Cт (ΔΔCт)
Instrument Name	278990028
Instrument Serial Number	278990028
Instrument Type	ViiA 7
Passive Reference	ROX
Quantification Cycle Method	Ct
Signal Smoothing On	false
Stage/ Cycle where Analysis is performed	Stage 2, Step 2
Well	Well Position	Sample Name	Sample Color	Biogroup Name	Biogroup Color	Target Name	Target Color	Task	Reporter	Quencher	Quantity	Comments
1	A1
2	A2	22CA	RGB(176,23,31)			MAFG-AS	RGB(176,23,31)	UNKNOWN	SYBR	None
3	A3	22CA	RGB(176,23,31)			GAPDH	RGB(0,0,255)	UNKNOWN	SYBR	None
4	A4	22N	RGB(0,245,255)			MAFG-AS	RGB(176,23,31)	UNKNOWN	SYBR	None
5	A5	22N	RGB(0,245,255)			GAPDH	RGB(0,0,255)	UNKNOWN	SYBR	None
6	A6	39CA	RGB(0,0,255)			MAFG-AS	RGB(176,23,31)	UNKNOWN	SYBR	None
7	A7	39CA	RGB(0,0,255)			GAPDH	RGB(0,0,255)	UNKNOWN	SYBR	None
8	A8	39N	RGB(238,220,130)			MAFG-AS	RGB(176,23,31)	UNKNOWN	SYBR	None
9	A9	39N	RGB(238,220,130)			GAPDH	RGB(0,0,255)	UNKNOWN	SYBR	None
10	A10
11	A11
12	A12
13	B1
14	B2	25CA	RGB(0,0,255)			MAFG-AS	RGB(176,23,31)	UNKNOWN	SYBR	None
15	B3	25CA	RGB(0,0,255)			GAPDH	RGB(0,0,255)	UNKNOWN	SYBR	None
16	B4	25N	RGB(238,220,130)			MAFG-AS	RGB(176,23,31)	UNKNOWN	SYBR	None
17	B5	25N	RGB(238,220,130)			GAPDH	RGB(0,0,255)	UNKNOWN	SYBR	None
18	B6	42CA	RGB(0,139,69)			MAFG-AS	RGB(176,23,31)	UNKNOWN	SYBR	None
19	B7	42CA	RGB(0,139,69)			GAPDH	RGB(0,0,255)	UNKNOWN	SYBR	None
20	B8	42N	RGB(255,127,0)			MAFG-AS	RGB(176,23,31)	UNKNOWN	SYBR	None
21	B9	42N	RGB(255,127,0)			GAPDH	RGB(0,0,255)	UNKNOWN	SYBR	None
22	B10
23	B11
24	B12
25	C1
26	C2	26CA	RGB(0,139,69)			MAFG-AS	RGB(176,23,31)	UNKNOWN	SYBR	None
27	C3	26CA	RGB(0,139,69)			GAPDH	RGB(0,0,255)	UNKNOWN	SYBR	None
28	C4	26N	RGB(255,127,0)			MAFG-AS	RGB(176,23,31)	UNKNOWN	SYBR	None
29	C5	26N	RGB(255,127,0)			GAPDH	RGB(0,0,255)	UNKNOWN	SYBR	None
30	C6	43CA	RGB(238,238,0)			MAFG-AS	RGB(176,23,31)	UNKNOWN	SYBR	None
31	C7	43CA	RGB(238,238,0)			GAPDH	RGB(0,0,255)	UNKNOWN	SYBR	None
32	C8	43N	RGB(142,142,56)			MAFG-AS	RGB(176,23,31)	UNKNOWN	SYBR	None
33	C9	43N	RGB(142,142,56)			GAPDH	RGB(0,0,255)	UNKNOWN	SYBR	None
34	C10
35	C11
36	C12
37	D1
38	D2	28CA	RGB(238,238,0)			MAFG-AS	RGB(176,23,31)	UNKNOWN	SYBR	None
39	D3	28CA	RGB(238,238,0)			GAPDH	RGB(0,0,255)	UNKNOWN	SYBR	None
40	D4	28N	RGB(142,142,56)			MAFG-AS	RGB(176,23,31)	UNKNOWN	SYBR	None
41	D5	28N	RGB(142,142,56)			GAPDH	RGB(0,0,255)	UNKNOWN	SYBR	None
42	D6	45CA	RGB(139,137,112)			MAFG-AS	RGB(176,23,31)	UNKNOWN	SYBR	None
43	D7	45CA	RGB(139,137,112)			GAPDH	RGB(0,0,255)	UNKNOWN	SYBR	None
44	D8	45N	RGB(238,44,44)			MAFG-AS	RGB(176,23,31)	UNKNOWN	SYBR	None
45	D9	45N	RGB(238,44,44)			GAPDH	RGB(0,0,255)	UNKNOWN	SYBR	None
46	D10
47	D11
48	D12
49	E1
50	E2	31CA	RGB(139,137,112)			MAFG-AS	RGB(176,23,31)	UNKNOWN	SYBR	None
51	E3	31CA	RGB(139,137,112)			GAPDH	RGB(0,0,255)	UNKNOWN	SYBR	None
52	E4	31N	RGB(238,44,44)			MAFG-AS	RGB(176,23,31)	UNKNOWN	SYBR	None
53	E5	31N	RGB(238,44,44)			GAPDH	RGB(0,0,255)	UNKNOWN	SYBR	None
54	E6	46CA	RGB(238,121,66)			MAFG-AS	RGB(176,23,31)	UNKNOWN	SYBR	None
55	E7	46CA	RGB(238,121,66)			GAPDH	RGB(0,0,255)	UNKNOWN	SYBR	None
56	E8	46N	RGB(51,161,201)			MAFG-AS	RGB(176,23,31)	UNKNOWN	SYBR	None
57	E9	46N	RGB(51,161,201)			GAPDH	RGB(0,0,255)	UNKNOWN	SYBR	None
58	E10
59	E11
60	E12
61	F1
62	F2	33CA	RGB(238,121,66)			MAFG-AS	RGB(176,23,31)	UNKNOWN	SYBR	None
63	F3	33CA	RGB(238,121,66)			GAPDH	RGB(0,0,255)	UNKNOWN	SYBR	None
64	F4	33N	RGB(51,161,201)			MAFG-AS	RGB(176,23,31)	UNKNOWN	SYBR	None
65	F5	33N	RGB(51,161,201)			GAPDH	RGB(0,0,255)	UNKNOWN	SYBR	None
66	F6	48CA	RGB(142,56,142)			MAFG-AS	RGB(176,23,31)	UNKNOWN	SYBR	None
67	F7	48CA	RGB(142,56,142)			GAPDH	RGB(0,0,255)	UNKNOWN	SYBR	None
68	F8	48N	RGB(238,18,137)			MAFG-AS	RGB(176,23,31)	UNKNOWN	SYBR	None
69	F9	48N	RGB(238,18,137)			GAPDH	RGB(0,0,255)	UNKNOWN	SYBR	None
70	F10
71	F11
72	F12
73	G1
74	G2	37CA	RGB(142,56,142)			MAFG-AS	RGB(176,23,31)	UNKNOWN	SYBR	None
75	G3	37CA	RGB(142,56,142)			GAPDH	RGB(0,0,255)	UNKNOWN	SYBR	None
76	G4	37N	RGB(238,18,137)			MAFG-AS	RGB(176,23,31)	UNKNOWN	SYBR	None
77	G5	37N	RGB(238,18,137)			GAPDH	RGB(0,0,255)	UNKNOWN	SYBR	None
78	G6	50CA	RGB(198,113,113)			MAFG-AS	RGB(176,23,31)	UNKNOWN	SYBR	None
79	G7	50CA	RGB(198,113,113)			GAPDH	RGB(0,0,255)	UNKNOWN	SYBR	None
80	G8	50N	RGB(176,23,31)			MAFG-AS	RGB(176,23,31)	UNKNOWN	SYBR	None
81	G9	50N	RGB(176,23,31)			GAPDH	RGB(0,0,255)	UNKNOWN	SYBR	None
82	G10
83	G11
84	G12
85	H1
86	H2	38CA	RGB(198,113,113)			MAFG-AS	RGB(176,23,31)	UNKNOWN	SYBR	None
87	H3	38CA	RGB(198,113,113)			GAPDH	RGB(0,0,255)	UNKNOWN	SYBR	None
88	H4	38N	RGB(176,23,31)			MAFG-AS	RGB(176,23,31)	UNKNOWN	SYBR	None
89	H5	38N	RGB(176,23,31)			GAPDH	RGB(0,0,255)	UNKNOWN	SYBR	None
90	H6	51CA	RGB(0,245,255)			MAFG-AS	RGB(176,23,31)	UNKNOWN	SYBR	None
91	H7	51CA	RGB(0,245,255)			GAPDH	RGB(0,0,255)	UNKNOWN	SYBR	None
92	H8	51N	RGB(0,0,255)			MAFG-AS	RGB(176,23,31)	UNKNOWN	SYBR	None
93	H9	51N	RGB(0,0,255)			GAPDH	RGB(0,0,255)	UNKNOWN	SYBR	None
94	H10
95	H11
96	H12

## Sheet: Amplification Data
Block Type	96-Well Block (0.2mL)
Calibration is expired	No
Calibration performed on	2013-06-19 17:08:17 PM CST
Calibration Background is expired	No
Calibration Background performed on	2016-04-21 14:54:21 PM CST
Calibration CY5 is expired	Yes
Calibration CY5 performed on	2015-04-24 21:34:58 PM CST
Calibration FAM is expired	No
Calibration FAM performed on	2016-04-21 15:19:57 PM CST
Calibration MELTDOCTOR is expired	Yes
Calibration MELTDOCTOR performed on	2013-06-19 17:08:16 PM CST
Calibration NED is expired	No
Calibration NED performed on	2016-04-21 15:45:46 PM CST
Calibration ROI is expired	No
Calibration ROI performed on	2016-04-21 14:45:24 PM CST
Calibration ROX is expired	No
Calibration ROX performed on	2016-04-21 15:37:01 PM CST
Calibration SYBR is expired	No
Calibration SYBR performed on	2016-04-21 15:54:32 PM CST
Calibration TAMRA is expired	No
Calibration TAMRA performed on	2016-04-21 15:11:48 PM CST
Calibration Uniformity is expired	No
Calibration Uniformity performed on	2016-04-21 15:02:46 PM CST
Calibration VIC is expired	No
Calibration VIC performed on	2016-04-21 15:28:24 PM CST
Chemistry	SYBR_GREEN
Experiment File Name	D:\Documents and Settings\INSTR-ADMIN\Desktop\TOUJING\Guodandan Lnc\2016-07-11 MAF-AS.eds
Experiment Name	2016-07-11 MAF-AS
Experiment Run End Time	2016-07-11 19:29:41 PM CST
Experiment Type	Comparative Cт (ΔΔCт)
Instrument Name	278990028
Instrument Serial Number	278990028
Instrument Type	ViiA 7
Passive Reference	ROX
Quantification Cycle Method	Ct
Signal Smoothing On	false
Stage/ Cycle where Analysis is performed	Stage 2, Step 2
Well	Cycle	Target Name	Rn	Delta Rn
1	1
1	2
1	3
1	4
1	5
1	6
1	7
1	8
1	9
1	10
1	11
1	12
1	13
1	14
1	15
1	16
1	17
1	18
1	19
1	20
1	21
1	22
1	23
1	24
1	25
1	26
1	27
1	28
1	29
1	30
1	31
1	32
1	33
1	34
1	35
1	36
1	37
1	38
1	39
1	40
2	1	MAFG-AS	0.180614	-0.0049881
2	2	MAFG-AS	0.184621	-0.00505881
2	3	MAFG-AS	0.191538	-0.00221814
2	4	MAFG-AS	0.196374	-0.00145918
2	5	MAFG-AS	0.201051	-0.000859261
2	6	MAFG-AS	0.206717	0.000730007
2	7	MAFG-AS	0.211249	0.0011848
2	8	MAFG-AS	0.215607	0.00146578
2	9	MAFG-AS	0.219916	0.00169773
2	10	MAFG-AS	0.222791	0.000495877
2	11	MAFG-AS	0.227396	0.00102362
2	12	MAFG-AS	0.230891	0.00044177
2	13	MAFG-AS	0.235447	0.000920961
2	14	MAFG-AS	0.239014	0.000410506
2	15	MAFG-AS	0.242243	-0.000437386
2	16	MAFG-AS	0.24506	-0.0016971
2	17	MAFG-AS	0.248652	-0.00218272
2	18	MAFG-AS	0.255394	0.000482729
2	19	MAFG-AS	0.263872	0.00488392
2	20	MAFG-AS	0.276066	0.0130008
2	21	MAFG-AS	0.296765	0.0296221
2	22	MAFG-AS	0.336947	0.0657272
2	23	MAFG-AS	0.411396	0.1361
2	24	MAFG-AS	0.538383	0.259009
2	25	MAFG-AS	0.73256	0.449109
2	26	MAFG-AS	0.991485	0.703958
2	27	MAFG-AS	1.27842	0.986812
2	28	MAFG-AS	1.54335	1.24766
2	29	MAFG-AS	1.75392	1.45416
2	30	MAFG-AS	1.90525	1.60141
2	31	MAFG-AS	2.01259	1.70468
2	32	MAFG-AS	2.08803	1.77604
2	33	MAFG-AS	2.14331	1.82725
2	34	MAFG-AS	2.18424	1.86409
2	35	MAFG-AS	2.21708	1.89286
2	36	MAFG-AS	2.24376	1.91546
2	37	MAFG-AS	2.26343	1.93106
2	38	MAFG-AS	2.278	1.94154
2	39	MAFG-AS	2.28836	1.94783
2	40	MAFG-AS	2.29545	1.95084
3	1	GAPDH	0.19022	0.00163349
3	2	GAPDH	0.192955	0.000346833
3	3	GAPDH	0.197761	0.00113191
3	4	GAPDH	0.201792	0.00114216
3	5	GAPDH	0.205112	0.000441004
3	6	GAPDH	0.207631	-0.00106068
3	7	GAPDH	0.211364	-0.00134894
3	8	GAPDH	0.215421	-0.00131321
3	9	GAPDH	0.219884	-0.000870528
3	10	GAPDH	0.223902	-0.000873689
3	11	GAPDH	0.229106	0.000309
3	12	GAPDH	0.235261	0.00244296
3	13	GAPDH	0.24316	0.00632135
3	14	GAPDH	0.259676	0.0188163
3	15	GAPDH	0.29172	0.0468393
3	16	GAPDH	0.344365	0.0954628
3	17	GAPDH	0.438509	0.185586
3	18	GAPDH	0.595772	0.338828
3	19	GAPDH	0.825854	0.564889
3	20	GAPDH	1.11101	0.846024
3	21	GAPDH	1.40364	1.13463
3	22	GAPDH	1.65609	1.38307
3	23	GAPDH	1.84637	1.56932
3	24	GAPDH	1.98537	1.7043
3	25	GAPDH	2.08467	1.79958
3	26	GAPDH	2.15537	1.86625
3	27	GAPDH	2.20625	1.91312
3	28	GAPDH	2.24543	1.94828
3	29	GAPDH	2.2769	1.97572
3	30	GAPDH	2.3004	1.9952
3	31	GAPDH	2.31449	2.00527
3	32	GAPDH	2.32206	2.00882
3	33	GAPDH	2.3302	2.01294
3	34	GAPDH	2.32967	2.00839
3	35	GAPDH	2.32812	2.00282
3	36	GAPDH	2.32866	1.99934
3	37	GAPDH	2.32866	1.99532
3	38	GAPDH	2.32864	1.99128
3	39	GAPDH	2.32829	1.9869
3	40	GAPDH	2.32615	1.98075
4	1	MAFG-AS	0.21656	-7.66077e-05
4	2	MAFG-AS	0.220088	-0.00114078
4	3	MAFG-AS	0.226041	0.000219325
4	4	MAFG-AS	0.229966	-0.000448308
4	5	MAFG-AS	0.234319	-0.000688294
4	6	MAFG-AS	0.239318	-0.000282463
4	7	MAFG-AS	0.244611	0.000418054
4	8	MAFG-AS	0.24884	5.48211e-05
4	9	MAFG-AS	0.254078	0.000699905
4	10	MAFG-AS	0.258743	0.000772606
4	11	MAFG-AS	0.262923	0.000359588
4	12	MAFG-AS	0.267123	-3.27463e-05
4	13	MAFG-AS	0.2716	-0.000148843
4	14	MAFG-AS	0.277039	0.00069687
4	15	MAFG-AS	0.280348	-0.000586137
4	16	MAFG-AS	0.284731	-0.000795575
4	17	MAFG-AS	0.289582	-0.000537295
4	18	MAFG-AS	0.293745	-0.000967359
4	19	MAFG-AS	0.299057	-0.000248336
4	20	MAFG-AS	0.305412	0.00151419
4	21	MAFG-AS	0.314287	0.0057962
4	22	MAFG-AS	0.331656	0.0185723
4	23	MAFG-AS	0.358096	0.0404198
4	24	MAFG-AS	0.4049	0.0826312
4	25	MAFG-AS	0.489257	0.162395
4	26	MAFG-AS	0.630584	0.29913
4	27	MAFG-AS	0.842322	0.506275
4	28	MAFG-AS	1.11767	0.77703
4	29	MAFG-AS	1.41353	1.0683
4	30	MAFG-AS	1.68285	1.33303
4	31	MAFG-AS	1.89822	1.54381
4	32	MAFG-AS	2.05762	1.69861
4	33	MAFG-AS	2.16992	1.80632
4	34	MAFG-AS	2.25287	1.88468
4	35	MAFG-AS	2.31287	1.94008
4	36	MAFG-AS	2.35728	1.9799
4	37	MAFG-AS	2.39463	2.01266
4	38	MAFG-AS	2.42397	2.0374
4	39	MAFG-AS	2.44354	2.05238
4	40	MAFG-AS	2.45643	2.06068
5	1	GAPDH	0.204905	0.00140753
5	2	GAPDH	0.207373	0.000112741
5	3	GAPDH	0.212277	0.00125471
5	4	GAPDH	0.215745	0.00096007
5	5	GAPDH	0.218701	0.000154262
5	6	GAPDH	0.221878	-0.000431277
5	7	GAPDH	0.224525	-0.00154557
5	8	GAPDH	0.228557	-0.00127627
5	9	GAPDH	0.23245	-0.0011459
5	10	GAPDH	0.236441	-0.000916674
5	11	GAPDH	0.241759	0.000638875
5	12	GAPDH	0.24719	0.00230778
5	13	GAPDH	0.256287	0.00764304
5	14	GAPDH	0.270413	0.0180062
5	15	GAPDH	0.295496	0.0393275
5	16	GAPDH	0.342303	0.0823725
5	17	GAPDH	0.424267	0.160574
5	18	GAPDH	0.562845	0.295389
5	19	GAPDH	0.775509	0.504292
5	20	GAPDH	1.05123	0.77625
5	21	GAPDH	1.34755	1.0688
5	22	GAPDH	1.61358	1.33107
5	23	GAPDH	1.82338	1.53712
5	24	GAPDH	1.97485	1.68482
5	25	GAPDH	2.08353	1.78974
5	26	GAPDH	2.16038	1.86282
5	27	GAPDH	2.2202	1.91888
5	28	GAPDH	2.26321	1.95813
5	29	GAPDH	2.2923	1.98346
5	30	GAPDH	2.31624	2.00364
5	31	GAPDH	2.33331	2.01695
5	32	GAPDH	2.34397	2.02384
5	33	GAPDH	2.35177	2.02788
5	34	GAPDH	2.35459	2.02694
5	35	GAPDH	2.35298	2.02157
5	36	GAPDH	2.35095	2.01578
5	37	GAPDH	2.34953	2.01059
5	38	GAPDH	2.35058	2.00789
5	39	GAPDH	2.34948	2.00302
5	40	GAPDH	2.34883	1.99861
6	1	MAFG-AS	0.100379	-0.00622727
6	2	MAFG-AS	0.103784	-0.00594698
6	3	MAFG-AS	0.109346	-0.00350963
6	4	MAFG-AS	0.11383	-0.00214987
6	5	MAFG-AS	0.117681	-0.00142343
6	6	MAFG-AS	0.120309	-0.00191953
6	7	MAFG-AS	0.1253	-5.22062e-05
6	8	MAFG-AS	0.129737	0.00125975
6	9	MAFG-AS	0.133464	0.00186262
6	10	MAFG-AS	0.137519	0.00279362
6	11	MAFG-AS	0.140102	0.00225235
6	12	MAFG-AS	0.143041	0.00206617
6	13	MAFG-AS	0.146458	0.00235948
6	14	MAFG-AS	0.148568	0.00134498
6	15	MAFG-AS	0.151305	0.000957035
6	16	MAFG-AS	0.153642	0.000169639
6	17	MAFG-AS	0.157236	0.000639916
6	18	MAFG-AS	0.159351	-0.000369641
6	19	MAFG-AS	0.16205	-0.000795326
6	20	MAFG-AS	0.165723	-0.000245924
6	21	MAFG-AS	0.168596	-0.000497698
6	22	MAFG-AS	0.169921	-0.00229669
6	23	MAFG-AS	0.172656	-0.00268596
6	24	MAFG-AS	0.178707	0.000240346
6	25	MAFG-AS	0.187726	0.006135
6	26	MAFG-AS	0.202031	0.0173153
6	27	MAFG-AS	0.227814	0.0399738
6	28	MAFG-AS	0.275228	0.0842635
6	29	MAFG-AS	0.357722	0.163634
6	30	MAFG-AS	0.493503	0.29629
6	31	MAFG-AS	0.689392	0.489054
6	32	MAFG-AS	0.932607	0.729145
6	33	MAFG-AS	1.18234	0.97575
6	34	MAFG-AS	1.39819	1.18848
6	35	MAFG-AS	1.5662	1.35337
6	36	MAFG-AS	1.69063	1.47467
6	37	MAFG-AS	1.78222	1.56314
6	38	MAFG-AS	1.8445	1.62229
6	39	MAFG-AS	1.88989	1.66456
6	40	MAFG-AS	1.9221	1.69364
7	1	GAPDH	0.169401	0.00221327
7	2	GAPDH	0.172017	0.000509153
7	3	GAPDH	0.176838	0.00100929
7	4	GAPDH	0.180152	2.67878e-06
7	5	GAPDH	0.185146	0.000675549
7	6	GAPDH	0.188014	-0.000776412
7	7	GAPDH	0.192607	-0.000504994
7	8	GAPDH	0.196382	-0.00105068
7	9	GAPDH	0.201114	-0.000639118
7	10	GAPDH	0.205797	-0.000276237
7	11	GAPDH	0.210417	2.21227e-05
7	12	GAPDH	0.216253	0.0015378
7	13	GAPDH	0.225447	0.00641132
7	14	GAPDH	0.240105	0.0167488
7	15	GAPDH	0.268294	0.040617
7	16	GAPDH	0.317819	0.0858215
7	17	GAPDH	0.40249	0.166171
7	18	GAPDH	0.543439	0.302799
7	19	GAPDH	0.754955	0.509995
7	20	GAPDH	1.02095	0.771664
7	21	GAPDH	1.29774	1.04414
7	22	GAPDH	1.5351	1.27718
7	23	GAPDH	1.71632	1.45408
7	24	GAPDH	1.84571	1.57915
7	25	GAPDH	1.9374	1.66652
7	26	GAPDH	2.00417	1.72897
7	27	GAPDH	2.05376	1.77424
7	28	GAPDH	2.08906	1.80521
7	29	GAPDH	2.11248	1.82431
7	30	GAPDH	2.1331	1.84061
7	31	GAPDH	2.14745	1.85064
7	32	GAPDH	2.15715	1.85602
7	33	GAPDH	2.16323	1.85778
7	34	GAPDH	2.16487	1.8551
7	35	GAPDH	2.16515	1.85106
7	36	GAPDH	2.16407	1.84566
7	37	GAPDH	2.16372	1.84098
7	38	GAPDH	2.16525	1.8382
7	39	GAPDH	2.16209	1.83072
7	40	GAPDH	2.15856	1.82286
8	1	MAFG-AS	0.0830736	-0.000845154
8	2	MAFG-AS	0.0849517	-0.00114633
8	3	MAFG-AS	0.0870699	-0.00120744
8	4	MAFG-AS	0.0895128	-0.00094381
8	5	MAFG-AS	0.0922804	-0.000355526
8	6	MAFG-AS	0.0950548	0.000239568
8	7	MAFG-AS	0.0976427	0.000648234
8	8	MAFG-AS	0.0993306	0.000156809
8	9	MAFG-AS	0.101986	0.000632553
8	10	MAFG-AS	0.104238	0.000705965
8	11	MAFG-AS	0.106996	0.0012849
8	12	MAFG-AS	0.108651	0.000759678
8	13	MAFG-AS	0.110312	0.000242304
8	14	MAFG-AS	0.113233	0.00098369
8	15	MAFG-AS	0.114147	-0.000281402
8	16	MAFG-AS	0.116446	-0.000162452
8	17	MAFG-AS	0.117709	-0.00107843
8	18	MAFG-AS	0.120217	-0.000749205
8	19	MAFG-AS	0.122357	-0.000788975
8	20	MAFG-AS	0.124563	-0.000762122
8	21	MAFG-AS	0.126387	-0.00111718
8	22	MAFG-AS	0.129565	-0.000119127
8	23	MAFG-AS	0.133775	0.00191196
8	24	MAFG-AS	0.140076	0.00603428
8	25	MAFG-AS	0.15021	0.0139884
8	26	MAFG-AS	0.172788	0.0343869
8	27	MAFG-AS	0.213616	0.0730363
8	28	MAFG-AS	0.285849	0.14309
8	29	MAFG-AS	0.408223	0.263284
8	30	MAFG-AS	0.593944	0.446826
8	31	MAFG-AS	0.835675	0.686378
8	32	MAFG-AS	1.09563	0.944153
8	33	MAFG-AS	1.32653	1.17288
8	34	MAFG-AS	1.5081	1.35227
8	35	MAFG-AS	1.64033	1.48232
8	36	MAFG-AS	1.73432	1.57413
8	37	MAFG-AS	1.80218	1.63981
8	38	MAFG-AS	1.85124	1.68668
8	39	MAFG-AS	1.88975	1.72302
8	40	MAFG-AS	1.91621	1.7473
9	1	GAPDH	0.1288	0.00214573
9	2	GAPDH	0.130106	0.000906486
9	3	GAPDH	0.132608	0.000863644
9	4	GAPDH	0.135447	0.00115736
9	5	GAPDH	0.137675	0.000840634
9	6	GAPDH	0.138608	-0.000771583
9	7	GAPDH	0.140306	-0.00161861
9	8	GAPDH	0.143496	-0.000974346
9	9	GAPDH	0.146193	-0.000822699
9	10	GAPDH	0.149163	-0.000397421
9	11	GAPDH	0.15169	-0.000415199
9	12	GAPDH	0.154171	-0.000479812
9	13	GAPDH	0.159814	0.00261803
9	14	GAPDH	0.167334	0.00759301
9	15	GAPDH	0.180831	0.0185453
9	16	GAPDH	0.203144	0.0383126
9	17	GAPDH	0.246381	0.0790045
9	18	GAPDH	0.321516	0.151595
9	19	GAPDH	0.449151	0.276685
9	20	GAPDH	0.642427	0.467416
9	21	GAPDH	0.888197	0.71064
9	22	GAPDH	1.14782	0.967714
9	23	GAPDH	1.37784	1.1952
9	24	GAPDH	1.552	1.36681
9	25	GAPDH	1.67772	1.48998
9	26	GAPDH	1.76542	1.57514
9	27	GAPDH	1.82831	1.63548
9	28	GAPDH	1.87521	1.67984
9	29	GAPDH	1.90935	1.71143
9	30	GAPDH	1.93559	1.73513
9	31	GAPDH	1.95629	1.75328
9	32	GAPDH	1.96973	1.76418
9	33	GAPDH	1.97505	1.76695
9	34	GAPDH	1.97726	1.76662
9	35	GAPDH	1.98126	1.76807
9	36	GAPDH	1.98444	1.76871
9	37	GAPDH	1.9844	1.76612
9	38	GAPDH	1.9816	1.76078
9	39	GAPDH	1.97953	1.75616
9	40	GAPDH	1.97735	1.75143
10	1
10	2
10	3
10	4
10	5
10	6
10	7
10	8
10	9
10	10
10	11
10	12
10	13
10	14
10	15
10	16
10	17
10	18
10	19
10	20
10	21
10	22
10	23
10	24
10	25
10	26
10	27
10	28
10	29
10	30
10	31
10	32
10	33
10	34
10	35
10	36
10	37
10	38
10	39
10	40
11	1
11	2
11	3
11	4
11	5
11	6
11	7
11	8
11	9
11	10
11	11
11	12
11	13
11	14
11	15
11	16
11	17
11	18
11	19
11	20
11	21
11	22
11	23
11	24
11	25
11	26
11	27
11	28
11	29
11	30
11	31
11	32
11	33
11	34
11	35
11	36
11	37
11	38
11	39
11	40
12	1
12	2
12	3
12	4
12	5
12	6
12	7
12	8
12	9
12	10
12	11
12	12
12	13
12	14
12	15
12	16
12	17
12	18
12	19
12	20
12	21
12	22
12	23
12	24
12	25
12	26
12	27
12	28
12	29
12	30
12	31
12	32
12	33
12	34
12	35
12	36
12	37
12	38
12	39
12	40
13	1
13	2
13	3
13	4
13	5
13	6
13	7
13	8
13	9
13	10
13	11
13	12
13	13
13	14
13	15
13	16
13	17
13	18
13	19
13	20
13	21
13	22
13	23
13	24
13	25
13	26
13	27
13	28
13	29
13	30
13	31
13	32
13	33
13	34
13	35
13	36
13	37
13	38
13	39
13	40
14	1	MAFG-AS	0.205068	-0.00857321
14	2	MAFG-AS	0.210204	-0.0091608
14	3	MAFG-AS	0.2212	-0.00388767
14	4	MAFG-AS	0.229665	-0.00114613
14	5	MAFG-AS	0.236305	-0.000229414
14	6	MAFG-AS	0.242392	0.000135034
14	7	MAFG-AS	0.249327	0.00134669
14	8	MAFG-AS	0.255451	0.00174732
14	9	MAFG-AS	0.261133	0.00170599
14	10	MAFG-AS	0.266382	0.00123205
14	11	MAFG-AS	0.272614	0.00174037
14	12	MAFG-AS	0.278743	0.00214581
14	13	MAFG-AS	0.283364	0.00104382
14	14	MAFG-AS	0.287845	-0.000198387
14	15	MAFG-AS	0.291754	-0.00201298
14	16	MAFG-AS	0.297602	-0.00188804
14	17	MAFG-AS	0.303771	-0.00144225
14	18	MAFG-AS	0.310644	-0.000292223
14	19	MAFG-AS	0.321573	0.00491294
14	20	MAFG-AS	0.338791	0.0164084
14	21	MAFG-AS	0.366384	0.0382774
14	22	MAFG-AS	0.416836	0.0830068
14	23	MAFG-AS	0.503288	0.163735
14	24	MAFG-AS	0.642984	0.297708
14	25	MAFG-AS	0.845557	0.494557
14	26	MAFG-AS	1.09654	0.739817
14	27	MAFG-AS	1.3509	0.988451
14	28	MAFG-AS	1.57018	1.20201
14	29	MAFG-AS	1.74013	1.36624
14	30	MAFG-AS	1.86525	1.48564
14	31	MAFG-AS	1.95332	1.56798
14	32	MAFG-AS	2.01711	1.62604
14	33	MAFG-AS	2.06585	1.66906
14	34	MAFG-AS	2.10371	1.7012
14	35	MAFG-AS	2.13323	1.725
14	36	MAFG-AS	2.15408	1.74013
14	37	MAFG-AS	2.17228	1.7526
14	38	MAFG-AS	2.18828	1.76288
14	39	MAFG-AS	2.20084	1.76972
14	40	MAFG-AS	2.20735	1.7705
15	1	GAPDH	0.25203	0.000718132
15	2	GAPDH	0.256609	-0.00119553
15	3	GAPDH	0.264907	0.000609693
15	4	GAPDH	0.272157	0.00136677
15	5	GAPDH	0.277446	0.000163356
15	6	GAPDH	0.28215	-0.0016254
15	7	GAPDH	0.289353	-0.000915655
15	8	GAPDH	0.295087	-0.00167415
15	9	GAPDH	0.302565	-0.00068837
15	10	GAPDH	0.31251	0.00276376
15	11	GAPDH	0.323878	0.0076382
15	12	GAPDH	0.341647	0.0189148
15	13	GAPDH	0.371293	0.0420676
15	14	GAPDH	0.423298	0.0875805
15	15	GAPDH	0.512855	0.170644
15	16	GAPDH	0.660841	0.312137
15	17	GAPDH	0.872493	0.517297
15	18	GAPDH	1.13163	0.769942
15	19	GAPDH	1.3959	1.02772
15	20	GAPDH	1.6207	1.24603
15	21	GAPDH	1.79076	1.40959
15	22	GAPDH	1.91512	1.52746
15	23	GAPDH	2.00567	1.61151
15	24	GAPDH	2.07164	1.671
15	25	GAPDH	2.12229	1.71515
15	26	GAPDH	2.15715	1.74352
15	27	GAPDH	2.18525	1.76512
15	28	GAPDH	2.20646	1.77984
15	29	GAPDH	2.22442	1.79131
15	30	GAPDH	2.2314	1.79179
15	31	GAPDH	2.23699	1.7909
15	32	GAPDH	2.23832	1.78573
15	33	GAPDH	2.23887	1.77979
15	34	GAPDH	2.24305	1.77747
15	35	GAPDH	2.24317	1.7711
15	36	GAPDH	2.2404	1.76184
15	37	GAPDH	2.23964	1.75459
15	38	GAPDH	2.23968	1.74814
15	39	GAPDH	2.23862	1.74058
15	40	GAPDH	2.23673	1.7322
16	1	MAFG-AS	0.180402	-0.0103278
16	2	MAFG-AS	0.185494	-0.00886106
16	3	MAFG-AS	0.193459	-0.00452156
16	4	MAFG-AS	0.199798	-0.00180828
16	5	MAFG-AS	0.203541	-0.00169132
16	6	MAFG-AS	0.209053	0.000194675
16	7	MAFG-AS	0.214249	0.00176518
16	8	MAFG-AS	0.218327	0.00221837
16	9	MAFG-AS	0.223003	0.00326803
16	10	MAFG-AS	0.226082	0.00272207
16	11	MAFG-AS	0.228535	0.0015486
16	12	MAFG-AS	0.23224	0.00162861
16	13	MAFG-AS	0.235076	0.000838415
16	14	MAFG-AS	0.237229	-0.000633639
16	15	MAFG-AS	0.240906	-0.00058284
16	16	MAFG-AS	0.24477	-0.000344226
16	17	MAFG-AS	0.24773	-0.00100949
16	18	MAFG-AS	0.250306	-0.00205927
16	19	MAFG-AS	0.254102	-0.0018887
16	20	MAFG-AS	0.259972	0.000355374
16	21	MAFG-AS	0.266973	0.00373128
16	22	MAFG-AS	0.279053	0.0121853
16	23	MAFG-AS	0.299254	0.0287611
16	24	MAFG-AS	0.337443	0.0633237
16	25	MAFG-AS	0.406126	0.128382
16	26	MAFG-AS	0.524534	0.243164
16	27	MAFG-AS	0.71086	0.425865
16	28	MAFG-AS	0.968648	0.680027
16	29	MAFG-AS	1.26788	0.975634
16	30	MAFG-AS	1.55961	1.26374
16	31	MAFG-AS	1.80862	1.50912
16	32	MAFG-AS	1.99778	1.69465
16	33	MAFG-AS	2.13755	1.8308
16	34	MAFG-AS	2.23903	1.92866
16	35	MAFG-AS	2.31717	2.00317
16	36	MAFG-AS	2.3787	2.06108
16	37	MAFG-AS	2.42404	2.10279
16	38	MAFG-AS	2.458	2.13313
16	39	MAFG-AS	2.48417	2.15567
16	40	MAFG-AS	2.50364	2.17151
17	1	GAPDH	0.188758	0.000320587
17	2	GAPDH	0.1913	-0.00114554
17	3	GAPDH	0.195996	-0.000457076
17	4	GAPDH	0.200548	8.71891e-05
17	5	GAPDH	0.205335	0.000865491
17	6	GAPDH	0.208919	0.000441836
17	7	GAPDH	0.212783	0.000298099
17	8	GAPDH	0.215522	-0.000970273
17	9	GAPDH	0.21971	-0.000790163
17	10	GAPDH	0.224358	-0.000150188
17	11	GAPDH	0.228284	-0.000231832
17	12	GAPDH	0.233431	0.000906915
17	13	GAPDH	0.240389	0.00385728
17	14	GAPDH	0.252976	0.012436
17	15	GAPDH	0.272618	0.0280703
17	16	GAPDH	0.309902	0.0613463
17	17	GAPDH	0.376163	0.123599
17	18	GAPDH	0.492832	0.236261
17	19	GAPDH	0.67508	0.414501
17	20	GAPDH	0.922767	0.65818
17	21	GAPDH	1.20249	0.933898
17	22	GAPDH	1.46689	1.19429
17	23	GAPDH	1.68143	1.40482
17	24	GAPDH	1.83954	1.55892
17	25	GAPDH	1.95268	1.66806
17	26	GAPDH	2.03142	1.74278
17	27	GAPDH	2.09069	1.79805
17	28	GAPDH	2.13137	1.83472
17	29	GAPDH	2.15929	1.85863
17	30	GAPDH	2.18035	1.87569
17	31	GAPDH	2.19616	1.88748
17	32	GAPDH	2.20584	1.89316
17	33	GAPDH	2.21122	1.89453
17	34	GAPDH	2.21129	1.8906
17	35	GAPDH	2.21144	1.88673
17	36	GAPDH	2.21179	1.88308
17	37	GAPDH	2.2115	1.87878
17	38	GAPDH	2.20784	1.87111
17	39	GAPDH	2.20592	1.86518
17	40	GAPDH	2.20684	1.8621
18	1	MAFG-AS	0.0955469	-0.00296439
18	2	MAFG-AS	0.0977812	-0.00412601
18	3	MAFG-AS	0.103371	-0.00193256
18	4	MAFG-AS	0.107644	-0.00105461
18	5	MAFG-AS	0.111708	-0.00038682
18	6	MAFG-AS	0.116665	0.00117457
18	7	MAFG-AS	0.119877	0.000990395
18	8	MAFG-AS	0.123853	0.00156999
18	9	MAFG-AS	0.127038	0.00135996
18	10	MAFG-AS	0.129671	0.000596803
18	11	MAFG-AS	0.132472	1.66858e-06
18	12	MAFG-AS	0.135772	-9.43519e-05
18	13	MAFG-AS	0.13889	-0.00037239
18	14	MAFG-AS	0.141986	-0.000672199
18	15	MAFG-AS	0.144796	-0.00125793
18	16	MAFG-AS	0.14933	-0.000120091
18	17	MAFG-AS	0.153043	0.00019756
18	18	MAFG-AS	0.160242	0.00400029
18	19	MAFG-AS	0.171189	0.0115514
18	20	MAFG-AS	0.190569	0.0275359
18	21	MAFG-AS	0.227857	0.0614275
18	22	MAFG-AS	0.292926	0.123101
18	23	MAFG-AS	0.401287	0.228066
18	24	MAFG-AS	0.571085	0.394468
18	25	MAFG-AS	0.795418	0.615405
18	26	MAFG-AS	1.04245	0.859043
18	27	MAFG-AS	1.27061	1.0838
18	28	MAFG-AS	1.45312	1.26292
18	29	MAFG-AS	1.58706	1.39346
18	30	MAFG-AS	1.68594	1.48895
18	31	MAFG-AS	1.75518	1.55479
18	32	MAFG-AS	1.80656	1.60277
18	33	MAFG-AS	1.84591	1.63873
18	34	MAFG-AS	1.87635	1.66577
18	35	MAFG-AS	1.90095	1.68698
18	36	MAFG-AS	1.91827	1.70091
18	37	MAFG-AS	1.93043	1.70967
18	38	MAFG-AS	1.94314	1.71898
18	39	MAFG-AS	1.95291	1.72535
18	40	MAFG-AS	1.96023	1.72927
19	1	GAPDH	0.130711	-0.000814177
19	2	GAPDH	0.133476	-0.00142768
19	3	GAPDH	0.138254	-2.86842e-05
19	4	GAPDH	0.14178	0.000118789
19	5	GAPDH	0.144974	-6.52287e-05
19	6	GAPDH	0.148398	-2.00071e-05
19	7	GAPDH	0.152166	0.000368701
19	8	GAPDH	0.156053	0.000877557
19	9	GAPDH	0.158051	-0.000503024
19	10	GAPDH	0.160292	-0.00164045
19	11	GAPDH	0.164632	-0.000679281
19	12	GAPDH	0.170262	0.00157162
19	13	GAPDH	0.17799	0.00592134
19	14	GAPDH	0.190463	0.0150158
19	15	GAPDH	0.211931	0.0331052
19	16	GAPDH	0.252582	0.0703776
19	17	GAPDH	0.32374	0.138157
19	18	GAPDH	0.444891	0.25593
19	19	GAPDH	0.628609	0.436269
19	20	GAPDH	0.871185	0.675466
19	21	GAPDH	1.13352	0.934425
19	22	GAPDH	1.36545	1.16298
19	23	GAPDH	1.5464	1.34055
19	24	GAPDH	1.68027	1.47103
19	25	GAPDH	1.7781	1.56549
19	26	GAPDH	1.84615	1.63016
19	27	GAPDH	1.8977	1.67833
19	28	GAPDH	1.93369	1.71095
19	29	GAPDH	1.96191	1.73578
19	30	GAPDH	1.98283	1.75332
19	31	GAPDH	2.00032	1.76744
19	32	GAPDH	2.01185	1.77559
19	33	GAPDH	2.01613	1.77649
19	34	GAPDH	2.0199	1.77688
19	35	GAPDH	2.0219	1.7755
19	36	GAPDH	2.02417	1.77439
19	37	GAPDH	2.02225	1.76909
19	38	GAPDH	2.01935	1.76282
19	39	GAPDH	2.01896	1.75905
19	40	GAPDH	2.01886	1.75557
20	1	MAFG-AS	0.0561934	-0.00560985
20	2	MAFG-AS	0.0593328	-0.0045509
20	3	MAFG-AS	0.0641344	-0.00182986
20	4	MAFG-AS	0.0671112	-0.000933531
20	5	MAFG-AS	0.070054	-7.12384e-05
20	6	MAFG-AS	0.0725897	0.00038394
20	7	MAFG-AS	0.0749008	0.000614536
20	8	MAFG-AS	0.0766543	0.000287552
20	9	MAFG-AS	0.0794658	0.00101857
20	10	MAFG-AS	0.0812669	0.000739155
20	11	MAFG-AS	0.0831545	0.000546177
20	12	MAFG-AS	0.0850555	0.00036673
20	13	MAFG-AS	0.0876531	0.000883793
20	14	MAFG-AS	0.0904717	0.00162194
20	15	MAFG-AS	0.0913227	0.00039239
20	16	MAFG-AS	0.0919369	-0.00107391
20	17	MAFG-AS	0.0944271	-0.000664221
20	18	MAFG-AS	0.0955831	-0.0015887
20	19	MAFG-AS	0.0979173	-0.00133503
20	20	MAFG-AS	0.100417	-0.000915864
20	21	MAFG-AS	0.103302	-0.000111573
20	22	MAFG-AS	0.107163	0.00166915
20	23	MAFG-AS	0.11258	0.00500578
20	24	MAFG-AS	0.124186	0.0145311
20	25	MAFG-AS	0.145861	0.034126
20	26	MAFG-AS	0.185328	0.0715123
20	27	MAFG-AS	0.257557	0.141661
20	28	MAFG-AS	0.380775	0.262798
20	29	MAFG-AS	0.570606	0.450549
20	30	MAFG-AS	0.822001	0.699864
20	31	MAFG-AS	1.09904	0.97482
20	32	MAFG-AS	1.35228	1.22598
20	33	MAFG-AS	1.55212	1.42374
20	34	MAFG-AS	1.69878	1.56832
20	35	MAFG-AS	1.80629	1.67375
20	36	MAFG-AS	1.88077	1.74615
20	37	MAFG-AS	1.93574	1.79904
20	38	MAFG-AS	1.97723	1.83844
20	39	MAFG-AS	2.00923	1.86837
20	40	MAFG-AS	2.03273	1.88978
21	1	GAPDH	0.0783424	0.00193789
21	2	GAPDH	0.0796037	0.000840854
21	3	GAPDH	0.0814382	0.000316947
21	4	GAPDH	0.0835299	5.02329e-05
21	5	GAPDH	0.0857519	-8.60808e-05
21	6	GAPDH	0.088088	-0.000108438
21	7	GAPDH	0.0910473	0.000492565
21	8	GAPDH	0.0935394	0.000626246
21	9	GAPDH	0.0945158	-0.000755753
21	10	GAPDH	0.0965203	-0.00110964
21	11	GAPDH	0.098793	-0.00119524
21	12	GAPDH	0.102829	0.000481944
21	13	GAPDH	0.105992	0.00128722
21	14	GAPDH	0.112043	0.00498
21	15	GAPDH	0.124927	0.0155056
21	16	GAPDH	0.14935	0.0375701
21	17	GAPDH	0.194041	0.0799028
21	18	GAPDH	0.273275	0.156778
21	19	GAPDH	0.405982	0.287127
21	20	GAPDH	0.603691	0.482477
21	21	GAPDH	0.851411	0.727839
21	22	GAPDH	1.10829	0.982355
21	23	GAPDH	1.33038	1.20209
21	24	GAPDH	1.49886	1.36821
21	25	GAPDH	1.61944	1.48644
21	26	GAPDH	1.70322	1.56785
21	27	GAPDH	1.76427	1.62655
21	28	GAPDH	1.81031	1.67022
21	29	GAPDH	1.84201	1.69957
21	30	GAPDH	1.86541	1.72062
21	31	GAPDH	1.88381	1.73666
21	32	GAPDH	1.89965	1.75014
21	33	GAPDH	1.90725	1.75537
21	34	GAPDH	1.91042	1.75619
21	35	GAPDH	1.91618	1.75959
21	36	GAPDH	1.91742	1.75847
21	37	GAPDH	1.91807	1.75677
21	38	GAPDH	1.91694	1.75328
21	39	GAPDH	1.91758	1.75156
21	40	GAPDH	1.91567	1.74729
22	1
22	2
22	3
22	4
22	5
22	6
22	7
22	8
22	9
22	10
22	11
22	12
22	13
22	14
22	15
22	16
22	17
22	18
22	19
22	20
22	21
22	22
22	23
22	24
22	25
22	26
22	27
22	28
22	29
22	30
22	31
22	32
22	33
22	34
22	35
22	36
22	37
22	38
22	39
22	40
23	1
23	2
23	3
23	4
23	5
23	6
23	7
23	8
23	9
23	10
23	11
23	12
23	13
23	14
23	15
23	16
23	17
23	18
23	19
23	20
23	21
23	22
23	23
23	24
23	25
23	26
23	27
23	28
23	29
23	30
23	31
23	32
23	33
23	34
23	35
23	36
23	37
23	38
23	39
23	40
24	1
24	2
24	3
24	4
24	5
24	6
24	7
24	8
24	9
24	10
24	11
24	12
24	13
24	14
24	15
24	16
24	17
24	18
24	19
24	20
24	21
24	22
24	23
24	24
24	25
24	26
24	27
24	28
24	29
24	30
24	31
24	32
24	33
24	34
24	35
24	36
24	37
24	38
24	39
24	40
25	1
25	2
25	3
25	4
25	5
25	6
25	7
25	8
25	9
25	10
25	11
25	12
25	13
25	14
25	15
25	16
25	17
25	18
25	19
25	20
25	21
25	22
25	23
25	24
25	25
25	26
25	27
25	28
25	29
25	30
25	31
25	32
25	33
25	34
25	35
25	36
25	37
25	38
25	39
25	40
26	1	MAFG-AS	0.199143	-0.0143212
26	2	MAFG-AS	0.206367	-0.0172303
26	3	MAFG-AS	0.222313	-0.0114178
26	4	MAFG-AS	0.237048	-0.00681604
26	5	MAFG-AS	0.251237	-0.00276074
26	6	MAFG-AS	0.263478	-0.000652887
26	7	MAFG-AS	0.276319	0.00205474
26	8	MAFG-AS	0.289085	0.00468744
26	9	MAFG-AS	0.299466	0.00493506
26	10	MAFG-AS	0.310405	0.00574034
26	11	MAFG-AS	0.320635	0.00583642
26	12	MAFG-AS	0.329805	0.0048735
26	13	MAFG-AS	0.339889	0.00482364
26	14	MAFG-AS	0.349413	0.00421432
26	15	MAFG-AS	0.357642	0.00231028
26	16	MAFG-AS	0.366635	0.0011698
26	17	MAFG-AS	0.375167	-0.00043241
26	18	MAFG-AS	0.382905	-0.00282739
26	19	MAFG-AS	0.390628	-0.00523811
26	20	MAFG-AS	0.399951	-0.0060479
26	21	MAFG-AS	0.41168	-0.00445232
26	22	MAFG-AS	0.427513	0.00124671
26	23	MAFG-AS	0.453147	0.0167476
26	24	MAFG-AS	0.493245	0.0467117
26	25	MAFG-AS	0.562263	0.105597
26	26	MAFG-AS	0.674785	0.207985
26	27	MAFG-AS	0.841727	0.364794
26	28	MAFG-AS	1.05541	0.568348
26	29	MAFG-AS	1.28411	0.786905
26	30	MAFG-AS	1.48958	0.982248
26	31	MAFG-AS	1.6513	1.13383
26	32	MAFG-AS	1.77113	1.24353
26	33	MAFG-AS	1.854	1.31627
26	34	MAFG-AS	1.91738	1.36951
26	35	MAFG-AS	1.96258	1.40458
26	36	MAFG-AS	1.99661	1.42848
26	37	MAFG-AS	2.02263	1.44436
26	38	MAFG-AS	2.04642	1.45802
26	39	MAFG-AS	2.06456	1.46603
26	40	MAFG-AS	2.07473	1.46606
27	1	GAPDH	0.171539	2.31308e-05
27	2	GAPDH	0.176815	-0.00283186
27	3	GAPDH	0.186114	-0.00166351
27	4	GAPDH	0.194871	-0.00103732
27	5	GAPDH	0.204655	0.000615907
27	6	GAPDH	0.212921	0.000750392
27	7	GAPDH	0.221296	0.000994504
27	8	GAPDH	0.22992	0.00148748
27	9	GAPDH	0.237243	0.000679721
27	10	GAPDH	0.245102	0.000407151
27	11	GAPDH	0.252093	-0.000732696
27	12	GAPDH	0.261028	7.14615e-05
27	13	GAPDH	0.267354	-0.00173292
27	14	GAPDH	0.277378	0.000159829
27	15	GAPDH	0.289381	0.00403151
27	16	GAPDH	0.307683	0.0142028
27	17	GAPDH	0.338542	0.0369304
27	18	GAPDH	0.389836	0.0800936
27	19	GAPDH	0.476674	0.1588
27	20	GAPDH	0.616271	0.290266
27	21	GAPDH	0.816113	0.481978
27	22	GAPDH	1.05762	0.715358
27	23	GAPDH	1.29807	0.947669
27	24	GAPDH	1.5025	1.14397
27	25	GAPDH	1.65672	1.29006
27	26	GAPDH	1.76433	1.38954
27	27	GAPDH	1.83985	1.45692
27	28	GAPDH	1.89512	1.50407
27	29	GAPDH	1.93341	1.53423
27	30	GAPDH	1.96318	1.55587
27	31	GAPDH	1.98487	1.56943
27	32	GAPDH	2.00041	1.57683
27	33	GAPDH	2.00811	1.5764
27	34	GAPDH	2.01652	1.57669
27	35	GAPDH	2.01919	1.57122
27	36	GAPDH	2.01783	1.56173
27	37	GAPDH	2.01803	1.5538
27	38	GAPDH	2.0173	1.54494
27	39	GAPDH	2.01958	1.53909
27	40	GAPDH	2.02033	1.53171
28	1	MAFG-AS	0.167471	-0.00542353
28	2	MAFG-AS	0.17178	-0.00487769
28	3	MAFG-AS	0.177996	-0.00242542
28	4	MAFG-AS	0.182925	-0.00125957
28	5	MAFG-AS	0.187563	-0.00038482
28	6	MAFG-AS	0.192629	0.000918238
28	7	MAFG-AS	0.196556	0.00108176
28	8	MAFG-AS	0.200202	0.000964558
28	9	MAFG-AS	0.203042	4.11595e-05
28	10	MAFG-AS	0.207251	0.000487192
28	11	MAFG-AS	0.21216	0.00163275
28	12	MAFG-AS	0.214786	0.000496438
28	13	MAFG-AS	0.218684	0.000631067
28	14	MAFG-AS	0.222186	0.000370054
28	15	MAFG-AS	0.22558	1.14347e-07
28	16	MAFG-AS	0.229294	-4.87652e-05
28	17	MAFG-AS	0.233018	-8.77801e-05
28	18	MAFG-AS	0.236465	-0.000404568
28	19	MAFG-AS	0.240059	-0.000573357
28	20	MAFG-AS	0.242833	-0.00156265
28	21	MAFG-AS	0.248282	0.000123608
28	22	MAFG-AS	0.256358	0.00443615
28	23	MAFG-AS	0.269758	0.0140723
28	24	MAFG-AS	0.293418	0.0339699
28	25	MAFG-AS	0.335711	0.0724995
28	26	MAFG-AS	0.408857	0.141882
28	27	MAFG-AS	0.532713	0.261975
28	28	MAFG-AS	0.720274	0.445773
28	29	MAFG-AS	0.965389	0.687124
28	30	MAFG-AS	1.23519	0.953163
28	31	MAFG-AS	1.48049	1.19469
28	32	MAFG-AS	1.67475	1.38519
28	33	MAFG-AS	1.8205	1.52718
28	34	MAFG-AS	1.9272	1.63012
28	35	MAFG-AS	2.00718	1.70634
28	36	MAFG-AS	2.06501	1.76041
28	37	MAFG-AS	2.11055	1.80218
28	38	MAFG-AS	2.14245	1.83031
28	39	MAFG-AS	2.164	1.84811
28	40	MAFG-AS	2.18413	1.86447
29	1	GAPDH	0.170246	0.000829432
29	2	GAPDH	0.172161	-0.000813078
29	3	GAPDH	0.176969	0.000435818
29	4	GAPDH	0.17993	-0.000161197
29	5	GAPDH	0.184069	0.000419681
29	6	GAPDH	0.187748	0.00054038
29	7	GAPDH	0.190654	-0.000111799
29	8	GAPDH	0.193552	-0.000771309
29	9	GAPDH	0.196527	-0.00135441
29	10	GAPDH	0.200519	-0.000920932
29	11	GAPDH	0.205734	0.00073648
29	12	GAPDH	0.209743	0.00118728
29	13	GAPDH	0.217002	0.00488817
29	14	GAPDH	0.227835	0.0121623
29	15	GAPDH	0.248069	0.0288383
29	16	GAPDH	0.283194	0.0604057
29	17	GAPDH	0.346162	0.119816
29	18	GAPDH	0.454749	0.224844
29	19	GAPDH	0.623739	0.390276
29	20	GAPDH	0.848942	0.611921
29	21	GAPDH	1.1003	0.859717
29	22	GAPDH	1.33325	1.08911
29	23	GAPDH	1.51974	1.27204
29	24	GAPDH	1.65718	1.40593
29	25	GAPDH	1.7563	1.50149
29	26	GAPDH	1.82871	1.57034
29	27	GAPDH	1.88243	1.6205
29	28	GAPDH	1.91975	1.65426
29	29	GAPDH	1.94858	1.67954
29	30	GAPDH	1.96995	1.69735
29	31	GAPDH	1.98559	1.70943
29	32	GAPDH	1.99967	1.71996
29	33	GAPDH	2.00673	1.72345
29	34	GAPDH	2.01195	1.72512
29	35	GAPDH	2.01498	1.72459
29	36	GAPDH	2.01334	1.71939
29	37	GAPDH	2.01353	1.71602
29	38	GAPDH	2.01229	1.71122
29	39	GAPDH	2.01347	1.70885
29	40	GAPDH	2.01202	1.70384
30	1	MAFG-AS	0.0662205	-0.00457634
30	2	MAFG-AS	0.0686559	-0.00451792
30	3	MAFG-AS	0.0736022	-0.00194858
30	4	MAFG-AS	0.0770279	-0.000899743
30	5	MAFG-AS	0.0808824	0.000577742
30	6	MAFG-AS	0.0844572	0.0017756
30	7	MAFG-AS	0.0859643	0.000905786
30	8	MAFG-AS	0.0880118	0.000576357
30	9	MAFG-AS	0.0899442	0.000131793
30	10	MAFG-AS	0.0927008	0.000511428
30	11	MAFG-AS	0.0955707	0.00100443
30	12	MAFG-AS	0.0973651	0.000421875
30	13	MAFG-AS	0.0985269	-0.000793325
30	14	MAFG-AS	0.10032	-0.00137742
30	15	MAFG-AS	0.102711	-0.00136317
30	16	MAFG-AS	0.104676	-0.00177549
30	17	MAFG-AS	0.108385	-0.000442918
30	18	MAFG-AS	0.113901	0.00269564
30	19	MAFG-AS	0.122306	0.00872403
30	20	MAFG-AS	0.136643	0.020684
30	21	MAFG-AS	0.162832	0.0444961
30	22	MAFG-AS	0.210684	0.0899714
30	23	MAFG-AS	0.296351	0.173261
30	24	MAFG-AS	0.437029	0.311562
30	25	MAFG-AS	0.639459	0.511616
30	26	MAFG-AS	0.889998	0.759778
30	27	MAFG-AS	1.14311	1.01051
30	28	MAFG-AS	1.35874	1.22376
30	29	MAFG-AS	1.52213	1.38477
30	30	MAFG-AS	1.63843	1.4987
30	31	MAFG-AS	1.72391	1.5818
30	32	MAFG-AS	1.7877	1.64322
30	33	MAFG-AS	1.83149	1.68463
30	34	MAFG-AS	1.86559	1.71635
30	35	MAFG-AS	1.89209	1.74047
30	36	MAFG-AS	1.91146	1.75747
30	37	MAFG-AS	1.93008	1.77371
30	38	MAFG-AS	1.94497	1.78622
30	39	MAFG-AS	1.95515	1.79403
30	40	MAFG-AS	1.96363	1.80013
31	1	GAPDH	0.0842641	-5.08949e-05
31	2	GAPDH	0.0858592	-0.000644207
31	3	GAPDH	0.0886261	-6.56918e-05
31	4	GAPDH	0.0908341	-4.61116e-05
31	5	GAPDH	0.0937587	0.000690155
31	6	GAPDH	0.0953391	8.2165e-05
31	7	GAPDH	0.0981664	0.000721022
31	8	GAPDH	0.0991896	-0.000444174
31	9	GAPDH	0.100602	-0.00122
31	10	GAPDH	0.102722	-0.00128833
31	11	GAPDH	0.106243	4.43012e-05
31	12	GAPDH	0.109914	0.00152667
31	13	GAPDH	0.116648	0.0060719
31	14	GAPDH	0.130226	0.0174623
31	15	GAPDH	0.154801	0.0398486
31	16	GAPDH	0.198487	0.0813456
31	17	GAPDH	0.276032	0.156702
31	18	GAPDH	0.407987	0.286469
31	19	GAPDH	0.60493	0.481224
31	20	GAPDH	0.854181	0.728287
31	21	GAPDH	1.11436	0.986275
31	22	GAPDH	1.3404	1.21013
31	23	GAPDH	1.51217	1.37971
31	24	GAPDH	1.63551	1.50086
31	25	GAPDH	1.72253	1.58569
31	26	GAPDH	1.78541	1.64639
31	27	GAPDH	1.83109	1.68988
31	28	GAPDH	1.86554	1.72213
31	29	GAPDH	1.89105	1.74546
31	30	GAPDH	1.90812	1.76034
31	31	GAPDH	1.92116	1.77119
31	32	GAPDH	1.93365	1.7815
31	33	GAPDH	1.94101	1.78667
31	34	GAPDH	1.94654	1.79001
31	35	GAPDH	1.94767	1.78895
31	36	GAPDH	1.94701	1.7861
31	37	GAPDH	1.94745	1.78435
31	38	GAPDH	1.94614	1.78085
31	39	GAPDH	1.94696	1.77948
31	40	GAPDH	1.9493	1.77963
32	1	MAFG-AS	0.0771869	-0.00249426
32	2	MAFG-AS	0.078976	-0.00297957
32	3	MAFG-AS	0.0829184	-0.00131174
32	4	MAFG-AS	0.0856153	-0.0008893
32	5	MAFG-AS	0.0890556	0.000276535
32	6	MAFG-AS	0.0912896	0.00023604
32	7	MAFG-AS	0.094121	0.000792954
32	8	MAFG-AS	0.0972879	0.00168536
32	9	MAFG-AS	0.098077	0.000199997
32	10	MAFG-AS	0.100463	0.000311285
32	11	MAFG-AS	0.102671	0.000245204
32	12	MAFG-AS	0.104867	0.000166629
32	13	MAFG-AS	0.107269	0.000293958
32	14	MAFG-AS	0.109544	0.000294843
32	15	MAFG-AS	0.110662	-0.00086204
32	16	MAFG-AS	0.113119	-0.000679122
32	17	MAFG-AS	0.115222	-0.000850986
32	18	MAFG-AS	0.11723	-0.00111733
32	19	MAFG-AS	0.120251	-0.000371186
32	20	MAFG-AS	0.122524	-0.000372015
32	21	MAFG-AS	0.127122	0.00195091
32	22	MAFG-AS	0.133157	0.00571171
32	23	MAFG-AS	0.143803	0.0140837
32	24	MAFG-AS	0.164108	0.0321134
32	25	MAFG-AS	0.202696	0.0684268
32	26	MAFG-AS	0.271537	0.134994
32	27	MAFG-AS	0.389517	0.2507
32	28	MAFG-AS	0.571633	0.430541
32	29	MAFG-AS	0.815965	0.672598
32	30	MAFG-AS	1.08794	0.942298
32	31	MAFG-AS	1.33876	1.19084
32	32	MAFG-AS	1.54162	1.39143
32	33	MAFG-AS	1.69086	1.53839
32	34	MAFG-AS	1.79737	1.64263
32	35	MAFG-AS	1.87196	1.71495
32	36	MAFG-AS	1.92773	1.76844
32	37	MAFG-AS	1.97196	1.8104
32	38	MAFG-AS	2.00225	1.83842
32	39	MAFG-AS	2.0274	1.86128
32	40	MAFG-AS	2.04028	1.8719
33	1	GAPDH	0.0812352	0.000118637
33	2	GAPDH	0.0825593	-0.00157054
33	3	GAPDH	0.087047	-9.61558e-05
33	4	GAPDH	0.0909254	0.000769009
33	5	GAPDH	0.0936395	0.000469917
33	6	GAPDH	0.0964287	0.0002458
33	7	GAPDH	0.0996497	0.000453548
33	8	GAPDH	0.101168	-0.0010411
33	9	GAPDH	0.104034	-0.00118856
33	10	GAPDH	0.107472	-0.000763777
33	11	GAPDH	0.110581	-0.000667862
33	12	GAPDH	0.113688	-0.000573936
33	13	GAPDH	0.119669	0.00239312
33	14	GAPDH	0.128694	0.0084054
33	15	GAPDH	0.144627	0.0213252
33	16	GAPDH	0.174523	0.0482078
33	17	GAPDH	0.228679	0.09935
33	18	GAPDH	0.322268	0.189926
33	19	GAPDH	0.472456	0.337101
33	20	GAPDH	0.682253	0.543885
33	21	GAPDH	0.92932	0.787939
33	22	GAPDH	1.16525	1.02085
33	23	GAPDH	1.35482	1.20741
33	24	GAPDH	1.49527	1.34485
33	25	GAPDH	1.59939	1.44596
33	26	GAPDH	1.67158	1.51513
33	27	GAPDH	1.72149	1.56203
33	28	GAPDH	1.7604	1.59792
33	29	GAPDH	1.79053	1.62504
33	30	GAPDH	1.81221	1.6437
33	31	GAPDH	1.82573	1.65421
33	32	GAPDH	1.8392	1.66467
33	33	GAPDH	1.84859	1.67105
33	34	GAPDH	1.85386	1.6733
33	35	GAPDH	1.85543	1.67186
33	36	GAPDH	1.85547	1.66889
33	37	GAPDH	1.85492	1.66533
33	38	GAPDH	1.85461	1.66201
33	39	GAPDH	1.85382	1.6582
33	40	GAPDH	1.85377	1.65514
34	1
34	2
34	3
34	4
34	5
34	6
34	7
34	8
34	9
34	10
34	11
34	12
34	13
34	14
34	15
34	16
34	17
34	18
34	19
34	20
34	21
34	22
34	23
34	24
34	25
34	26
34	27
34	28
34	29
34	30
34	31
34	32
34	33
34	34
34	35
34	36
34	37
34	38
34	39
34	40
35	1
35	2
35	3
35	4
35	5
35	6
35	7
35	8
35	9
35	10
35	11
35	12
35	13
35	14
35	15
35	16
35	17
35	18
35	19
35	20
35	21
35	22
35	23
35	24
35	25
35	26
35	27
35	28
35	29
35	30
35	31
35	32
35	33
35	34
35	35
35	36
35	37
35	38
35	39
35	40
36	1
36	2
36	3
36	4
36	5
36	6
36	7
36	8
36	9
36	10
36	11
36	12
36	13
36	14
36	15
36	16
36	17
36	18
36	19
36	20
36	21
36	22
36	23
36	24
36	25
36	26
36	27
36	28
36	29
36	30
36	31
36	32
36	33
36	34
36	35
36	36
36	37
36	38
36	39
36	40
37	1
37	2
37	3
37	4
37	5
37	6
37	7
37	8
37	9
37	10
37	11
37	12
37	13
37	14
37	15
37	16
37	17
37	18
37	19
37	20
37	21
37	22
37	23
37	24
37	25
37	26
37	27
37	28
37	29
37	30
37	31
37	32
37	33
37	34
37	35
37	36
37	37
37	38
37	39
37	40
38	1	MAFG-AS	0.0958216	-0.00703666
38	2	MAFG-AS	0.100019	-0.00620829
38	3	MAFG-AS	0.106579	-0.00301743
38	4	MAFG-AS	0.111332	-0.00163449
38	5	MAFG-AS	0.116238	-9.73129e-05
38	6	MAFG-AS	0.120115	0.00041064
38	7	MAFG-AS	0.123683	0.000609356
38	8	MAFG-AS	0.128035	0.00159198
38	9	MAFG-AS	0.131311	0.00149884
38	10	MAFG-AS	0.134348	0.00116667
38	11	MAFG-AS	0.138428	0.00187681
38	12	MAFG-AS	0.141099	0.00117864
38	13	MAFG-AS	0.143753	0.000463768
38	14	MAFG-AS	0.146751	9.244e-05
38	15	MAFG-AS	0.149774	-0.000254107
38	16	MAFG-AS	0.152588	-0.000809509
38	17	MAFG-AS	0.155163	-0.00160327
38	18	MAFG-AS	0.158786	-0.00135049
38	19	MAFG-AS	0.163383	-0.000122537
38	20	MAFG-AS	0.17125	0.00437542
38	21	MAFG-AS	0.183704	0.0134597
38	22	MAFG-AS	0.206431	0.0328175
38	23	MAFG-AS	0.248512	0.0715296
38	24	MAFG-AS	0.324105	0.143753
38	25	MAFG-AS	0.450122	0.266401
38	26	MAFG-AS	0.636981	0.449891
38	27	MAFG-AS	0.876417	0.685957
38	28	MAFG-AS	1.13019	0.93636
38	29	MAFG-AS	1.35502	1.15782
38	30	MAFG-AS	1.53165	1.33108
38	31	MAFG-AS	1.66158	1.45765
38	32	MAFG-AS	1.75396	1.54666
38	33	MAFG-AS	1.8196	1.60893
38	34	MAFG-AS	1.87062	1.65658
38	35	MAFG-AS	1.90679	1.68937
38	36	MAFG-AS	1.93573	1.71495
38	37	MAFG-AS	1.95693	1.73278
38	38	MAFG-AS	1.97711	1.74959
38	39	MAFG-AS	1.99107	1.76018
38	40	MAFG-AS	2.00025	1.76599
39	1	GAPDH	0.137834	-0.000511321
39	2	GAPDH	0.140614	-0.00115214
39	3	GAPDH	0.144096	-0.00109057
39	4	GAPDH	0.148978	0.000370239
39	5	GAPDH	0.153359	0.00132989
39	6	GAPDH	0.156176	0.000726024
39	7	GAPDH	0.158604	-0.000266346
39	8	GAPDH	0.161948	-0.000343979
39	9	GAPDH	0.165134	-0.000578118
39	10	GAPDH	0.168195	-0.000938739
39	11	GAPDH	0.172062	-0.0004927
39	12	GAPDH	0.17726	0.0012843
39	13	GAPDH	0.187024	0.00762781
39	14	GAPDH	0.201639	0.0188224
39	15	GAPDH	0.22762	0.0413821
39	16	GAPDH	0.273834	0.0841747
39	17	GAPDH	0.356143	0.163064
39	18	GAPDH	0.492378	0.295877
39	19	GAPDH	0.685923	0.486001
39	20	GAPDH	0.919155	0.715812
39	21	GAPDH	1.15094	0.944175
39	22	GAPDH	1.34651	1.13632
39	23	GAPDH	1.49321	1.2796
39	24	GAPDH	1.59585	1.37882
39	25	GAPDH	1.66859	1.44814
39	26	GAPDH	1.72354	1.49967
39	27	GAPDH	1.76385	1.53656
39	28	GAPDH	1.79135	1.56064
39	29	GAPDH	1.81242	1.57829
39	30	GAPDH	1.82844	1.59089
39	31	GAPDH	1.84025	1.59928
39	32	GAPDH	1.84681	1.60242
39	33	GAPDH	1.85103	1.60322
39	34	GAPDH	1.85312	1.60188
39	35	GAPDH	1.85365	1.599
39	36	GAPDH	1.85341	1.59533
39	37	GAPDH	1.85316	1.59166
39	38	GAPDH	1.85297	1.58805
39	39	GAPDH	1.85472	1.58638
39	40	GAPDH	1.85276	1.581
40	1	MAFG-AS	0.0919598	-0.00289303
40	2	MAFG-AS	0.0938486	-0.00268392
40	3	MAFG-AS	0.0971032	-0.00110892
40	4	MAFG-AS	0.0991373	-0.0007544
40	5	MAFG-AS	0.101572	6.28196e-07
40	6	MAFG-AS	0.103249	-2.1869e-06
40	7	MAFG-AS	0.105331	0.000400392
40	8	MAFG-AS	0.106621	1.10478e-05
40	9	MAFG-AS	0.108973	0.000683129
40	10	MAFG-AS	0.110479	0.000509129
40	11	MAFG-AS	0.112273	0.000624175
40	12	MAFG-AS	0.114398	0.00106904
40	13	MAFG-AS	0.115821	0.000812751
40	14	MAFG-AS	0.117434	0.000746465
40	15	MAFG-AS	0.118279	-8.87069e-05
40	16	MAFG-AS	0.119101	-0.000946454
40	17	MAFG-AS	0.120669	-0.00105829
40	18	MAFG-AS	0.122925	-0.000481341
40	19	MAFG-AS	0.124739	-0.000346835
40	20	MAFG-AS	0.12572	-0.0010453
40	21	MAFG-AS	0.127773	-0.000672885
40	22	MAFG-AS	0.131774	0.00164857
40	23	MAFG-AS	0.138819	0.00701391
40	24	MAFG-AS	0.151102	0.0176181
40	25	MAFG-AS	0.174137	0.0389734
40	26	MAFG-AS	0.215314	0.0784707
40	27	MAFG-AS	0.290996	0.152473
40	28	MAFG-AS	0.418503	0.278301
40	29	MAFG-AS	0.609458	0.467576
40	30	MAFG-AS	0.851097	0.707535
40	31	MAFG-AS	1.10565	0.960412
40	32	MAFG-AS	1.33101	1.18409
40	33	MAFG-AS	1.50779	1.35919
40	34	MAFG-AS	1.63511	1.48483
40	35	MAFG-AS	1.72494	1.57298
40	36	MAFG-AS	1.79257	1.63893
40	37	MAFG-AS	1.84108	1.68576
40	38	MAFG-AS	1.87528	1.71828
40	39	MAFG-AS	1.90126	1.74259
40	40	MAFG-AS	1.91856	1.7582
41	1	GAPDH	0.122809	0.000685604
41	2	GAPDH	0.124168	0.000229254
41	3	GAPDH	0.125372	-0.000381933
41	4	GAPDH	0.12813	0.00056081
41	5	GAPDH	0.129551	0.000166204
41	6	GAPDH	0.131742	0.000541257
41	7	GAPDH	0.132967	-4.8882e-05
41	8	GAPDH	0.133953	-0.000878334
41	9	GAPDH	0.136863	0.000216073
41	10	GAPDH	0.138618	0.000155968
41	11	GAPDH	0.139354	-0.000923794
41	12	GAPDH	0.140947	-0.00114604
41	13	GAPDH	0.145648	0.00173867
41	14	GAPDH	0.151893	0.00616843
41	15	GAPDH	0.16357	0.0160301
41	16	GAPDH	0.18609	0.0367347
41	17	GAPDH	0.226313	0.075142
41	18	GAPDH	0.299809	0.146823
41	19	GAPDH	0.426042	0.27124
41	20	GAPDH	0.613005	0.456387
41	21	GAPDH	0.853654	0.695221
41	22	GAPDH	1.10719	0.946946
41	23	GAPDH	1.32733	1.16527
41	24	GAPDH	1.49809	1.33421
41	25	GAPDH	1.6231	1.4574
41	26	GAPDH	1.71339	1.54588
41	27	GAPDH	1.77813	1.6088
41	28	GAPDH	1.82638	1.65524
41	29	GAPDH	1.86349	1.69053
41	30	GAPDH	1.89078	1.716
41	31	GAPDH	1.909	1.73241
41	32	GAPDH	1.92285	1.74445
41	33	GAPDH	1.93231	1.75209
41	34	GAPDH	1.94113	1.7591
41	35	GAPDH	1.94542	1.76157
41	36	GAPDH	1.94806	1.7624
41	37	GAPDH	1.94808	1.7606
41	38	GAPDH	1.94695	1.75765
41	39	GAPDH	1.94552	1.75441
41	40	GAPDH	1.94508	1.75215
42	1	MAFG-AS	0.0819112	-0.00330909
42	2	MAFG-AS	0.0834724	-0.00437526
42	3	MAFG-AS	0.0873013	-0.00317382
42	4	MAFG-AS	0.090628	-0.00247448
42	5	MAFG-AS	0.0955702	-0.000159737
42	6	MAFG-AS	0.0982895	-6.78693e-05
42	7	MAFG-AS	0.101861	0.000876285
42	8	MAFG-AS	0.105309	0.00169639
42	9	MAFG-AS	0.10926	0.00302034
42	10	MAFG-AS	0.110615	0.00174828
42	11	MAFG-AS	0.11264	0.00114588
42	12	MAFG-AS	0.115787	0.00166503
42	13	MAFG-AS	0.117883	0.00113427
42	14	MAFG-AS	0.119277	-9.92311e-05
42	15	MAFG-AS	0.120911	-0.00109274
42	16	MAFG-AS	0.124123	-0.000508667
42	17	MAFG-AS	0.126655	-0.000603832
42	18	MAFG-AS	0.128305	-0.00158107
42	19	MAFG-AS	0.130288	-0.00222557
42	20	MAFG-AS	0.133999	-0.00114184
42	21	MAFG-AS	0.139611	0.00184236
42	22	MAFG-AS	0.148747	0.00835087
42	23	MAFG-AS	0.164518	0.0214947
42	24	MAFG-AS	0.190965	0.0453143
42	25	MAFG-AS	0.24025	0.0919721
42	26	MAFG-AS	0.328167	0.177262
42	27	MAFG-AS	0.473693	0.32016
42	28	MAFG-AS	0.680127	0.523967
42	29	MAFG-AS	0.930882	0.772095
42	30	MAFG-AS	1.18244	1.02102
42	31	MAFG-AS	1.39887	1.23483
42	32	MAFG-AS	1.5644	1.39773
42	33	MAFG-AS	1.68457	1.51527
42	34	MAFG-AS	1.77067	1.59875
42	35	MAFG-AS	1.83342	1.65887
42	36	MAFG-AS	1.88078	1.7036
42	37	MAFG-AS	1.91634	1.73654
42	38	MAFG-AS	1.94806	1.76562
42	39	MAFG-AS	1.97036	1.7853
42	40	MAFG-AS	1.98486	1.79717
43	1	GAPDH	0.126467	0.000519704
43	2	GAPDH	0.129106	3.9346e-05
43	3	GAPDH	0.132711	0.000524553
43	4	GAPDH	0.135725	0.000419675
43	5	GAPDH	0.139193	0.000768104
43	6	GAPDH	0.141507	-3.73821e-05
43	7	GAPDH	0.143166	-0.00149825
43	8	GAPDH	0.146646	-0.0011371
43	9	GAPDH	0.150373	-0.000529774
43	10	GAPDH	0.154113	9.09893e-05
43	11	GAPDH	0.157358	0.00021617
43	12	GAPDH	0.161444	0.00118301
43	13	GAPDH	0.169982	0.0066012
43	14	GAPDH	0.183033	0.0165334
43	15	GAPDH	0.204359	0.0347398
43	16	GAPDH	0.244103	0.0713646
43	17	GAPDH	0.316344	0.140486
43	18	GAPDH	0.439847	0.260869
43	19	GAPDH	0.627202	0.445105
43	20	GAPDH	0.868279	0.683062
43	21	GAPDH	1.12578	0.937449
43	22	GAPDH	1.35417	1.16271
43	23	GAPDH	1.53506	1.34048
43	24	GAPDH	1.66758	1.46989
43	25	GAPDH	1.75712	1.55631
43	26	GAPDH	1.82527	1.62134
43	27	GAPDH	1.87733	1.67027
43	28	GAPDH	1.91912	1.70894
43	29	GAPDH	1.94708	1.73378
43	30	GAPDH	1.96447	1.74805
43	31	GAPDH	1.98108	1.76155
43	32	GAPDH	1.99594	1.77329
43	33	GAPDH	2.00262	1.77685
43	34	GAPDH	2.00614	1.77725
43	35	GAPDH	2.00687	1.77486
43	36	GAPDH	2.0063	1.77117
43	37	GAPDH	2.00637	1.76812
43	38	GAPDH	2.0125	1.77114
43	39	GAPDH	2.01245	1.76796
43	40	GAPDH	2.00926	1.76165
44	1	MAFG-AS	0.0797175	-0.00473248
44	2	MAFG-AS	0.0821825	-0.00476559
44	3	MAFG-AS	0.0870458	-0.00240028
44	4	MAFG-AS	0.0909429	-0.00100129
44	5	MAFG-AS	0.0947341	0.000291868
44	6	MAFG-AS	0.0972739	0.000333608
44	7	MAFG-AS	0.099357	-8.13649e-05
44	8	MAFG-AS	0.103697	0.00176042
44	9	MAFG-AS	0.106621	0.00218655
44	10	MAFG-AS	0.107604	0.000671656
44	11	MAFG-AS	0.109979	0.000547971
44	12	MAFG-AS	0.111919	-9.83006e-06
44	13	MAFG-AS	0.114659	0.000232398
44	14	MAFG-AS	0.117281	0.000355863
44	15	MAFG-AS	0.118225	-0.00119834
44	16	MAFG-AS	0.122058	0.000136872
44	17	MAFG-AS	0.124951	0.000532015
44	18	MAFG-AS	0.125255	-0.00166176
44	19	MAFG-AS	0.127012	-0.00240355
44	20	MAFG-AS	0.131521	-0.000391821
44	21	MAFG-AS	0.13651	0.00209901
44	22	MAFG-AS	0.141511	0.00460167
44	23	MAFG-AS	0.152987	0.0135793
44	24	MAFG-AS	0.172615	0.0307096
44	25	MAFG-AS	0.210272	0.0658686
44	26	MAFG-AS	0.278289	0.131387
44	27	MAFG-AS	0.39262	0.24322
44	28	MAFG-AS	0.563253	0.411356
44	29	MAFG-AS	0.78815	0.633754
44	30	MAFG-AS	1.02859	0.871693
44	31	MAFG-AS	1.24303	1.08364
44	32	MAFG-AS	1.41406	1.25217
44	33	MAFG-AS	1.53576	1.37137
44	34	MAFG-AS	1.62374	1.45685
44	35	MAFG-AS	1.68763	1.51825
44	36	MAFG-AS	1.73415	1.56227
44	37	MAFG-AS	1.77215	1.59776
44	38	MAFG-AS	1.80051	1.62363
44	39	MAFG-AS	1.81988	1.64051
44	40	MAFG-AS	1.83406	1.65219
45	1	GAPDH	0.0972437	-6.29493e-05
45	2	GAPDH	0.100088	-0.000347914
45	3	GAPDH	0.103904	0.000338021
45	4	GAPDH	0.106565	-0.000130616
45	5	GAPDH	0.109558	-0.00026724
45	6	GAPDH	0.113914	0.000958713
45	7	GAPDH	0.116715	0.0006309
45	8	GAPDH	0.118365	-0.000849309
45	9	GAPDH	0.120717	-0.00162626
45	10	GAPDH	0.125006	-0.000466869
45	11	GAPDH	0.128779	0.000176389
45	12	GAPDH	0.132969	0.00123627
45	13	GAPDH	0.140231	0.00536863
45	14	GAPDH	0.153731	0.0157388
45	15	GAPDH	0.176957	0.0358355
45	16	GAPDH	0.220231	0.07598
45	17	GAPDH	0.297892	0.150511
45	18	GAPDH	0.424071	0.273561
45	19	GAPDH	0.609529	0.455889
45	20	GAPDH	0.837987	0.681217
45	21	GAPDH	1.06906	0.909158
45	22	GAPDH	1.26187	1.09884
45	23	GAPDH	1.4071	1.24094
45	24	GAPDH	1.51231	1.34303
45	25	GAPDH	1.59088	1.41847
45	26	GAPDH	1.64711	1.47156
45	27	GAPDH	1.68801	1.50933
45	28	GAPDH	1.71796	1.53615
45	29	GAPDH	1.74232	1.55738
45	30	GAPDH	1.7597	1.57164
45	31	GAPDH	1.77138	1.58019
45	32	GAPDH	1.778	1.58368
45	33	GAPDH	1.78631	1.58886
45	34	GAPDH	1.79204	1.59146
45	35	GAPDH	1.79484	1.59113
45	36	GAPDH	1.79208	1.58524
45	37	GAPDH	1.79122	1.58125
45	38	GAPDH	1.79191	1.57881
45	39	GAPDH	1.79317	1.57693
45	40	GAPDH	1.78818	1.56882
46	1
46	2
46	3
46	4
46	5
46	6
46	7
46	8
46	9
46	10
46	11
46	12
46	13
46	14
46	15
46	16
46	17
46	18
46	19
46	20
46	21
46	22
46	23
46	24
46	25
46	26
46	27
46	28
46	29
46	30
46	31
46	32
46	33
46	34
46	35
46	36
46	37
46	38
46	39
46	40
47	1
47	2
47	3
47	4
47	5
47	6
47	7
47	8
47	9
47	10
47	11
47	12
47	13
47	14
47	15
47	16
47	17
47	18
47	19
47	20
47	21
47	22
47	23
47	24
47	25
47	26
47	27
47	28
47	29
47	30
47	31
47	32
47	33
47	34
47	35
47	36
47	37
47	38
47	39
47	40
48	1
48	2
48	3
48	4
48	5
48	6
48	7
48	8
48	9
48	10
48	11
48	12
48	13
48	14
48	15
48	16
48	17
48	18
48	19
48	20
48	21
48	22
48	23
48	24
48	25
48	26
48	27
48	28
48	29
48	30
48	31
48	32
48	33
48	34
48	35
48	36
48	37
48	38
48	39
48	40
49	1
49	2
49	3
49	4
49	5
49	6
49	7
49	8
49	9
49	10
49	11
49	12
49	13
49	14
49	15
49	16
49	17
49	18
49	19
49	20
49	21
49	22
49	23
49	24
49	25
49	26
49	27
49	28
49	29
49	30
49	31
49	32
49	33
49	34
49	35
49	36
49	37
49	38
49	39
49	40
50	1	MAFG-AS	0.135627	-0.00370927
50	2	MAFG-AS	0.140158	-0.00460892
[truncated: 1,878 more rows]

## Sheet: Results
Well	Well Position	Sample Name	Target Name	Task	Reporter	Quencher	RQ	CT	Ct Mean	Delta Ct Mean	Delta Delta Ct	2^(-ddCT)	Automatic Ct Threshold	Ct Threshold	Automatic Baseline	Baseline Start	Baseline End	Efficiency	Tm1	Tm2	Tm3	Custom1	Custom2	Custom3	Custom4	Custom5	Custom6
2	A2	22CA	MAFG-AS	UNKNOWN	SYBR	None	2.90942	23.032	23.032	6.23438			TRUE	0.141349	TRUE	3	18	1	87.4494
3	A3	22CA	GAPDH	UNKNOWN	SYBR	None		16.798	16.7977		-1.54073	2.90942	TRUE	0.164229	TRUE	3	12	1	83.3522
4	A4	22N	MAFG-AS	UNKNOWN	SYBR	None	1	24.782	24.7822	7.7751			TRUE	0.141349	TRUE	3	20	1	87.4494
5	A5	22N	GAPDH	UNKNOWN	SYBR	None		17.007	17.0071				TRUE	0.164229	TRUE	3	12	1	83.4497
6	A6	39CA	MAFG-AS	UNKNOWN	SYBR	None	0.0620419	28.76	28.76	11.7857			TRUE	0.141349	TRUE	3	24	1	87.547
7	A7	39CA	GAPDH	UNKNOWN	SYBR	None		16.974	16.9743				TRUE	0.164229	TRUE	3	12	1	83.5473
8	A8	39N	MAFG-AS	UNKNOWN	SYBR	None	0.232091	27.974	27.9738	9.88234			TRUE	0.141349	TRUE	3	23	1	87.547
9	A9	39N	GAPDH	UNKNOWN	SYBR	None		18.091	18.0915				TRUE	0.164229	TRUE	3	13	1	83.4497
14	B2	25CA	MAFG-AS	UNKNOWN	SYBR	None	0.955092	22.767	22.7667	7.84139			TRUE	0.141349	TRUE	3	18	1	87.547
15	B3	25CA	GAPDH	UNKNOWN	SYBR	None		14.925	14.9253		0.112046	0.925275	TRUE	0.164229	TRUE	3	10	1	83.3522
16	B4	25N	MAFG-AS	UNKNOWN	SYBR	None	1.03222	25.13	25.1303	7.72935			TRUE	0.141349	TRUE	3	20	1	87.547
17	B5	25N	GAPDH	UNKNOWN	SYBR	None		17.401	17.4009				TRUE	0.164229	TRUE	3	12	1	83.4497
18	B6	42CA	MAFG-AS	UNKNOWN	SYBR	None	7.07093	22.195	22.1949	4.95321			TRUE	0.141349	TRUE	3	17	1	87.6445
19	B7	42CA	GAPDH	UNKNOWN	SYBR	None		17.242	17.2416		-4.00453	16.0503	TRUE	0.164229	TRUE	3	12	1	83.5473
20	B8	42N	MAFG-AS	UNKNOWN	SYBR	None	0.440547	26.992	26.9922	8.95774			TRUE	0.141349	TRUE	3	22	1	87.6445
21	B9	42N	GAPDH	UNKNOWN	SYBR	None		18.034	18.0345				TRUE	0.164229	TRUE	3	13	1	83.5473
26	C2	26CA	MAFG-AS	UNKNOWN	SYBR	None	2.64979	25.377	25.3771	6.36923			TRUE	0.141349	TRUE	3	21	1	87.547
27	C3	26CA	GAPDH	UNKNOWN	SYBR	None		19.008	19.0079		-2.1558	4.45614	TRUE	0.164229	TRUE	3	14	1	83.3522
28	C4	26N	MAFG-AS	UNKNOWN	SYBR	None	0.594637	25.986	25.9863	8.52502			TRUE	0.141349	TRUE	3	21	1	87.547
29	C5	26N	GAPDH	UNKNOWN	SYBR	None		17.461	17.4613				TRUE	0.164229	TRUE	3	12	1	83.4497
30	C6	43CA	MAFG-AS	UNKNOWN	SYBR	None	4.41112	22.668	22.6677	5.63396			TRUE	0.141349	TRUE	3	18	1	87.6445
31	C7	43CA	GAPDH	UNKNOWN	SYBR	None		17.034	17.0338		-2.6636	6.33611	TRUE	0.164229	TRUE	3	12	1	83.4497
32	C8	43N	MAFG-AS	UNKNOWN	SYBR	None	0.696188	26.049	26.0489	8.29756			TRUE	0.141349	TRUE	3	21	1	87.547
33	C9	43N	GAPDH	UNKNOWN	SYBR	None		17.751	17.7514				TRUE	0.164229	TRUE	3	13	1	83.5473
38	D2	28CA	MAFG-AS	UNKNOWN	SYBR	None	1.7047	23.967	23.9667	7.00559			TRUE	0.141349	TRUE	3	19	1	87.6445
39	D3	28CA	GAPDH	UNKNOWN	SYBR	None		16.961	16.9612		-1.73356	3.32547	TRUE	0.164229	TRUE	3	12	1	83.4497
40	D4	28N	MAFG-AS	UNKNOWN	SYBR	None	0.512618	26.875	26.8745	8.73915			TRUE	0.141349	TRUE	3	22	1	87.6445
41	D5	28N	GAPDH	UNKNOWN	SYBR	None		18.135	18.1354				TRUE	0.164229	TRUE	3	13	1	83.5473
42	D6	45CA	MAFG-AS	UNKNOWN	SYBR	None	0.638545	25.629	25.6291	8.42225			TRUE	0.141349	TRUE	3	21	1	87.7421
43	D7	45CA	GAPDH	UNKNOWN	SYBR	None		17.207	17.2068		-0.562145	1.47646	TRUE	0.164229	TRUE	3	12	1	83.5473
44	D8	45N	MAFG-AS	UNKNOWN	SYBR	None	0.432483	26.086	26.0863	8.98439			TRUE	0.141349	TRUE	3	21	1	87.6445
45	D9	45N	GAPDH	UNKNOWN	SYBR	None		17.102	17.1019				TRUE	0.164229	TRUE	3	12	1	83.5473
50	E2	31CA	MAFG-AS	UNKNOWN	SYBR	None	2.38762	22.754	22.7542	6.51953			TRUE	0.141349	TRUE	3	18	1	87.6445
51	E3	31CA	GAPDH	UNKNOWN	SYBR	None		16.235	16.2347		-2.30536	4.9429	TRUE	0.164229	TRUE	3	11	1	83.4497
52	E4	31N	MAFG-AS	UNKNOWN	SYBR	None	0.48304	26.728	26.7281	8.82489			TRUE	0.141349	TRUE	3	22	1	87.6445
53	E5	31N	GAPDH	UNKNOWN	SYBR	None		17.903	17.9032				TRUE	0.164229	TRUE	3	13	1	83.5473
54	E6	46CA	MAFG-AS	UNKNOWN	SYBR	None	0.748407	23.863	23.8629	8.19321			TRUE	0.141349	TRUE	3	19	1	87.7421
55	E7	46CA	GAPDH	UNKNOWN	SYBR	None		15.67	15.6697		-1.12111	2.17514	TRUE	0.164229	TRUE	3	10	1	83.5473
56	E8	46N	MAFG-AS	UNKNOWN	SYBR	None	0.344074	26.94	26.9396	9.31431			TRUE	0.141349	TRUE	3	22	1	87.6445
57	E9	46N	GAPDH	UNKNOWN	SYBR	None		17.625	17.6253				TRUE	0.164229	TRUE	3	13	1	83.5473
62	F2	33CA	MAFG-AS	UNKNOWN	SYBR	None	0.992251	24.876	24.8757	7.78633			TRUE	0.141349	TRUE	3	20	1	87.547
63	F3	33CA	GAPDH	UNKNOWN	SYBR	None		17.089	17.0894		-0.106638	1.07672	TRUE	0.164229	TRUE	3	12	1	83.4497
64	F4	33N	MAFG-AS	UNKNOWN	SYBR	None	0.921553	26.498	26.4985	7.89297			TRUE	0.141349	TRUE	3	22	1	87.6445
65	F5	33N	GAPDH	UNKNOWN	SYBR	None		18.605	18.6055				TRUE	0.164229	TRUE	3	14	1	83.4497
66	F6	48CA	MAFG-AS	UNKNOWN	SYBR	None	1.57495	23.08	23.0799	7.1198			TRUE	0.141349	TRUE	3	18	1	87.6445
67	F7	48CA	GAPDH	UNKNOWN	SYBR	None		15.96	15.9601		-1.78456	3.44514	TRUE	0.164229	TRUE	3	11	1	83.5473
68	F8	48N	MAFG-AS	UNKNOWN	SYBR	None	0.457151	26.462	26.462	8.90436			TRUE	0.141349	TRUE	3	22	1	87.6445
69	F9	48N	GAPDH	UNKNOWN	SYBR	None		17.558	17.5576				TRUE	0.164229	TRUE	3	12	1	83.5473
74	G2	37CA	MAFG-AS	UNKNOWN	SYBR	None	1.3427	25.225	25.2254	7.34997			TRUE	0.141349	TRUE	3	20	1	87.547
75	G3	37CA	GAPDH	UNKNOWN	SYBR	None		17.875	17.8755		-0.599449	1.51514	TRUE	0.164229	TRUE	3	13	1	83.4497
76	G4	37N	MAFG-AS	UNKNOWN	SYBR	None	0.886187	25.474	25.4738	7.94942			TRUE	0.141349	TRUE	3	21	1	87.547
77	G5	37N	GAPDH	UNKNOWN	SYBR	None		17.524	17.5244				TRUE	0.164229	TRUE	3	13	1	83.4497
78	G6	50CA	MAFG-AS	UNKNOWN	SYBR	None	0.975052	24.595	24.5952	7.81155			TRUE	0.141349	TRUE	3	20	1	87.6445
79	G7	50CA	GAPDH	UNKNOWN	SYBR	None		16.784	16.7837		-1.44886	2.72992	TRUE	0.164229	TRUE	3	11	1	83.4497
80	G8	50N	MAFG-AS	UNKNOWN	SYBR	None	0.357172	26.644	26.6438	9.26041			TRUE	0.141349	TRUE	3	22	1	87.6445
81	G9	50N	GAPDH	UNKNOWN	SYBR	None		17.383	17.3834				TRUE	0.164229	TRUE	3	12	1	83.5473
86	H2	38CA	MAFG-AS	UNKNOWN	SYBR	None	7.90848	21.582	21.5818	4.7917			TRUE	0.141349	TRUE	3	17	1	87.547
87	H3	38CA	GAPDH	UNKNOWN	SYBR	None		16.79	16.7901		-2.83304	7.12575	TRUE	0.164229	TRUE	3	12	1	83.3522
88	H4	38N	MAFG-AS	UNKNOWN	SYBR	None	1.10985	25.434	25.4341	7.62475			TRUE	0.141349	TRUE	3	20	1	87.547
89	H5	38N	GAPDH	UNKNOWN	SYBR	None		17.809	17.8093				TRUE	0.164229	TRUE	3	13	1	83.3522
90	H6	51CA	MAFG-AS	UNKNOWN	SYBR	None	5.58871	20.992	20.9917	5.29259			TRUE	0.141349	TRUE	3	16	1	87.547
91	H7	51CA	GAPDH	UNKNOWN	SYBR	None		15.699	15.6991		-3.7636	13.5818	TRUE	0.164229	TRUE	3	11	1	83.5473
92	H8	51N	MAFG-AS	UNKNOWN	SYBR	None	0.411486	26.346	26.346	9.05619			TRUE	0.141349	TRUE	3	22	1	87.547
93	H9	51N	GAPDH	UNKNOWN	SYBR	None		17.29	17.2899				TRUE	0.164229	TRUE	3	12	1	83.4497
Analysis Type	Singleplex
Endogenous Control	GAPDH
RQ Min/Max Confidence Level	95.0
Reference Sample	22N
