# Supplementary material for: Transcriptome profiling and co-expression network analysis of lncRNAs and mRNAs in colorectal cancer by RNA sequencing
Source: BMC Cancer. 2022 Jul 16;22:780. doi: 10.1186/s12885-022-09878-6 (PMC9288709; doi:10.1186/s12885-022-09878-6)
Supplement: Supplementary file 1 — Additional file 1. RT-qPCR result s of lncRNAs and mRNAs. [file 12885_2022_9878_MOESM1_ESM.zip › íúsupplementary qPCR raw data/SLCO4A1-AS1, FAM83H-AS1/FAM83H-AS1/2016-07-12 FAM-AS-ViiA7-export.xls]

## Sheet: Sample Setup
Block Type	96-Well Block (0.2mL)
Calibration is expired	No
Calibration performed on	2013-06-19 17:08:17 PM CST
Calibration Background is expired	No
Calibration Background performed on	2016-04-21 14:54:21 PM CST
Calibration CY5 is expired	Yes
Calibration CY5 performed on	2015-04-24 21:34:58 PM CST
Calibration FAM is expired	No
Calibration FAM performed on	2016-04-21 15:19:57 PM CST
Calibration MELTDOCTOR is expired	Yes
Calibration MELTDOCTOR performed on	2013-06-19 17:08:16 PM CST
Calibration NED is expired	No
Calibration NED performed on	2016-04-21 15:45:46 PM CST
Calibration ROI is expired	No
Calibration ROI performed on	2016-04-21 14:45:24 PM CST
Calibration ROX is expired	No
Calibration ROX performed on	2016-04-21 15:37:01 PM CST
Calibration SYBR is expired	No
Calibration SYBR performed on	2016-04-21 15:54:32 PM CST
Calibration TAMRA is expired	No
Calibration TAMRA performed on	2016-04-21 15:11:48 PM CST
Calibration Uniformity is expired	No
Calibration Uniformity performed on	2016-04-21 15:02:46 PM CST
Calibration VIC is expired	No
Calibration VIC performed on	2016-04-21 15:28:24 PM CST
Chemistry	SYBR_GREEN
Experiment File Name	D:\Documents and Settings\INSTR-ADMIN\Desktop\TOUJING\Guodandan Lnc\2016-07-12 MAF-AS.eds
Experiment Name	2016-07-12 MAF-AS
Experiment Run End Time	2016-07-12 11:45:17 AM CST
Experiment Type	Comparative Cт (ΔΔCт)
Instrument Name	278990028
Instrument Serial Number	278990028
Instrument Type	ViiA 7
Passive Reference	ROX
Quantification Cycle Method	Ct
Signal Smoothing On	false
Stage/ Cycle where Analysis is performed	Stage 2, Step 2
Well	Well Position	Sample Name	Sample Color	Biogroup Name	Biogroup Color	Target Name	Target Color	Task	Reporter	Quencher	Quantity	Comments
1	A1
2	A2	3CA	RGB(176,23,31)			MAF-AS	RGB(176,23,31)	UNKNOWN	SYBR	None
3	A3	3CA	RGB(176,23,31)			GAPDH	RGB(0,0,255)	UNKNOWN	SYBR	None
4	A4	3N	RGB(0,245,255)			MAF-AS	RGB(176,23,31)	UNKNOWN	SYBR	None
5	A5	3N	RGB(0,245,255)			GAPDH	RGB(0,0,255)	UNKNOWN	SYBR	None
6	A6	16CA	RGB(0,0,255)			MAF-AS	RGB(176,23,31)	UNKNOWN	SYBR	None
7	A7	16CA	RGB(0,0,255)			GAPDH	RGB(0,0,255)	UNKNOWN	SYBR	None
8	A8	16N	RGB(238,220,130)			MAF-AS	RGB(176,23,31)	UNKNOWN	SYBR	None
9	A9	16N	RGB(238,220,130)			GAPDH	RGB(0,0,255)	UNKNOWN	SYBR	None
10	A10
11	A11
12	A12
13	B1
14	B2	4CA	RGB(0,0,255)			MAF-AS	RGB(176,23,31)	UNKNOWN	SYBR	None
15	B3	4CA	RGB(0,0,255)			GAPDH	RGB(0,0,255)	UNKNOWN	SYBR	None
16	B4	4N	RGB(238,220,130)			MAF-AS	RGB(176,23,31)	UNKNOWN	SYBR	None
17	B5	4N	RGB(238,220,130)			GAPDH	RGB(0,0,255)	UNKNOWN	SYBR	None
18	B6	17CA	RGB(0,139,69)			MAF-AS	RGB(176,23,31)	UNKNOWN	SYBR	None
19	B7	17CA	RGB(0,139,69)			GAPDH	RGB(0,0,255)	UNKNOWN	SYBR	None
20	B8	17N	RGB(255,127,0)			MAF-AS	RGB(176,23,31)	UNKNOWN	SYBR	None
21	B9	17N	RGB(255,127,0)			GAPDH	RGB(0,0,255)	UNKNOWN	SYBR	None
22	B10
23	B11
24	B12
25	C1
26	C2	5CA	RGB(0,139,69)			MAF-AS	RGB(176,23,31)	UNKNOWN	SYBR	None
27	C3	5CA	RGB(0,139,69)			GAPDH	RGB(0,0,255)	UNKNOWN	SYBR	None
28	C4	5N	RGB(255,127,0)			MAF-AS	RGB(176,23,31)	UNKNOWN	SYBR	None
29	C5	5N	RGB(255,127,0)			GAPDH	RGB(0,0,255)	UNKNOWN	SYBR	None
30	C6	18CA	RGB(238,238,0)			MAF-AS	RGB(176,23,31)	UNKNOWN	SYBR	None
31	C7	18CA	RGB(238,238,0)			GAPDH	RGB(0,0,255)	UNKNOWN	SYBR	None
32	C8	18N	RGB(142,142,56)			MAF-AS	RGB(176,23,31)	UNKNOWN	SYBR	None
33	C9	18N	RGB(142,142,56)			GAPDH	RGB(0,0,255)	UNKNOWN	SYBR	None
34	C10
35	C11
36	C12
37	D1
38	D2	6CA	RGB(238,238,0)			MAF-AS	RGB(176,23,31)	UNKNOWN	SYBR	None
39	D3	6CA	RGB(238,238,0)			GAPDH	RGB(0,0,255)	UNKNOWN	SYBR	None
40	D4	6N	RGB(142,142,56)			MAF-AS	RGB(176,23,31)	UNKNOWN	SYBR	None
41	D5	6N	RGB(142,142,56)			GAPDH	RGB(0,0,255)	UNKNOWN	SYBR	None
42	D6	19CA	RGB(139,137,112)			MAF-AS	RGB(176,23,31)	UNKNOWN	SYBR	None
43	D7	19CA	RGB(139,137,112)			GAPDH	RGB(0,0,255)	UNKNOWN	SYBR	None
44	D8	19N	RGB(238,44,44)			MAF-AS	RGB(176,23,31)	UNKNOWN	SYBR	None
45	D9	19N	RGB(238,44,44)			GAPDH	RGB(0,0,255)	UNKNOWN	SYBR	None
46	D10
47	D11
48	D12
49	E1
50	E2	12CA	RGB(139,137,112)			MAF-AS	RGB(176,23,31)	UNKNOWN	SYBR	None
51	E3	12CA	RGB(139,137,112)			GAPDH	RGB(0,0,255)	UNKNOWN	SYBR	None
52	E4	12N	RGB(238,44,44)			MAF-AS	RGB(176,23,31)	UNKNOWN	SYBR	None
53	E5	12N	RGB(238,44,44)			GAPDH	RGB(0,0,255)	UNKNOWN	SYBR	None
54	E6	20CA	RGB(238,121,66)			MAF-AS	RGB(176,23,31)	UNKNOWN	SYBR	None
55	E7	20CA	RGB(238,121,66)			GAPDH	RGB(0,0,255)	UNKNOWN	SYBR	None
56	E8	20N	RGB(51,161,201)			MAF-AS	RGB(176,23,31)	UNKNOWN	SYBR	None
57	E9	20N	RGB(51,161,201)			GAPDH	RGB(0,0,255)	UNKNOWN	SYBR	None
58	E10
59	E11
60	E12
61	F1
62	F2	13CA	RGB(238,121,66)			MAF-AS	RGB(176,23,31)	UNKNOWN	SYBR	None
63	F3	13CA	RGB(238,121,66)			GAPDH	RGB(0,0,255)	UNKNOWN	SYBR	None
64	F4	13N	RGB(51,161,201)			MAF-AS	RGB(176,23,31)	UNKNOWN	SYBR	None
65	F5	13N	RGB(51,161,201)			GAPDH	RGB(0,0,255)	UNKNOWN	SYBR	None
66	F6	21CA	RGB(142,56,142)			MAF-AS	RGB(176,23,31)	UNKNOWN	SYBR	None
67	F7	21CA	RGB(142,56,142)			GAPDH	RGB(0,0,255)	UNKNOWN	SYBR	None
68	F8	21N	RGB(238,18,137)			MAF-AS	RGB(176,23,31)	UNKNOWN	SYBR	None
69	F9	21N	RGB(238,18,137)			GAPDH	RGB(0,0,255)	UNKNOWN	SYBR	None
70	F10
71	F11
72	F12
73	G1
74	G2	14CA	RGB(142,56,142)			MAF-AS	RGB(176,23,31)	UNKNOWN	SYBR	None
75	G3	14CA	RGB(142,56,142)			GAPDH	RGB(0,0,255)	UNKNOWN	SYBR	None
76	G4	14N	RGB(238,18,137)			MAF-AS	RGB(176,23,31)	UNKNOWN	SYBR	None
77	G5	14N	RGB(238,18,137)			GAPDH	RGB(0,0,255)	UNKNOWN	SYBR	None
78	G6	30CA	RGB(198,113,113)			MAF-AS	RGB(176,23,31)	UNKNOWN	SYBR	None
79	G7	30CA	RGB(198,113,113)			GAPDH	RGB(0,0,255)	UNKNOWN	SYBR	None
80	G8	30N	RGB(176,23,31)			MAF-AS	RGB(176,23,31)	UNKNOWN	SYBR	None
81	G9	30N	RGB(176,23,31)			GAPDH	RGB(0,0,255)	UNKNOWN	SYBR	None
82	G10
83	G11
84	G12
85	H1
86	H2	15CA	RGB(198,113,113)			MAF-AS	RGB(176,23,31)	UNKNOWN	SYBR	None
87	H3	15CA	RGB(198,113,113)			GAPDH	RGB(0,0,255)	UNKNOWN	SYBR	None
88	H4	15N	RGB(176,23,31)			MAF-AS	RGB(176,23,31)	UNKNOWN	SYBR	None
89	H5	15N	RGB(176,23,31)			GAPDH	RGB(0,0,255)	UNKNOWN	SYBR	None
90	H6	35CA	RGB(0,245,255)			MAF-AS	RGB(176,23,31)	UNKNOWN	SYBR	None
91	H7	35CA	RGB(0,245,255)			GAPDH	RGB(0,0,255)	UNKNOWN	SYBR	None
92	H8	35N	RGB(0,0,255)			MAF-AS	RGB(176,23,31)	UNKNOWN	SYBR	None
93	H9	35N	RGB(0,0,255)			GAPDH	RGB(0,0,255)	UNKNOWN	SYBR	None
94	H10
95	H11
96	H12

## Sheet: Amplification Data
Block Type	96-Well Block (0.2mL)
Calibration is expired	No
Calibration performed on	2013-06-19 17:08:17 PM CST
Calibration Background is expired	No
Calibration Background performed on	2016-04-21 14:54:21 PM CST
Calibration CY5 is expired	Yes
Calibration CY5 performed on	2015-04-24 21:34:58 PM CST
Calibration FAM is expired	No
Calibration FAM performed on	2016-04-21 15:19:57 PM CST
Calibration MELTDOCTOR is expired	Yes
Calibration MELTDOCTOR performed on	2013-06-19 17:08:16 PM CST
Calibration NED is expired	No
Calibration NED performed on	2016-04-21 15:45:46 PM CST
Calibration ROI is expired	No
Calibration ROI performed on	2016-04-21 14:45:24 PM CST
Calibration ROX is expired	No
Calibration ROX performed on	2016-04-21 15:37:01 PM CST
Calibration SYBR is expired	No
Calibration SYBR performed on	2016-04-21 15:54:32 PM CST
Calibration TAMRA is expired	No
Calibration TAMRA performed on	2016-04-21 15:11:48 PM CST
Calibration Uniformity is expired	No
Calibration Uniformity performed on	2016-04-21 15:02:46 PM CST
Calibration VIC is expired	No
Calibration VIC performed on	2016-04-21 15:28:24 PM CST
Chemistry	SYBR_GREEN
Experiment File Name	D:\Documents and Settings\INSTR-ADMIN\Desktop\TOUJING\Guodandan Lnc\2016-07-12 MAF-AS.eds
Experiment Name	2016-07-12 MAF-AS
Experiment Run End Time	2016-07-12 11:45:17 AM CST
Experiment Type	Comparative Cт (ΔΔCт)
Instrument Name	278990028
Instrument Serial Number	278990028
Instrument Type	ViiA 7
Passive Reference	ROX
Quantification Cycle Method	Ct
Signal Smoothing On	false
Stage/ Cycle where Analysis is performed	Stage 2, Step 2
Well	Cycle	Target Name	Rn	Delta Rn
1	1
1	2
1	3
1	4
1	5
1	6
1	7
1	8
1	9
1	10
1	11
1	12
1	13
1	14
1	15
1	16
1	17
1	18
1	19
1	20
1	21
1	22
1	23
1	24
1	25
1	26
1	27
1	28
1	29
1	30
1	31
1	32
1	33
1	34
1	35
1	36
1	37
1	38
1	39
1	40
2	1	MAF-AS	0.125681	0.000108188
2	2	MAF-AS	0.128095	-0.00128429
2	3	MAF-AS	0.132161	-0.00102556
2	4	MAF-AS	0.13585	-0.00114415
2	5	MAF-AS	0.140621	-0.000179607
2	6	MAF-AS	0.144434	-0.000174353
2	7	MAF-AS	0.148967	0.000551537
2	8	MAF-AS	0.152835	0.000612164
2	9	MAF-AS	0.156384	0.000354546
2	10	MAF-AS	0.160195	0.000358579
2	11	MAF-AS	0.164723	0.00107885
2	12	MAF-AS	0.168687	0.00123584
2	13	MAF-AS	0.172362	0.00110389
2	14	MAF-AS	0.176339	0.0012739
2	15	MAF-AS	0.178589	-0.000283349
2	16	MAF-AS	0.181118	-0.00156178
2	17	MAF-AS	0.185543	-0.000943929
2	18	MAF-AS	0.189266	-0.0010286
2	19	MAF-AS	0.192623	-0.00147846
2	20	MAF-AS	0.197098	-0.000810865
2	21	MAF-AS	0.203777	0.00206136
2	22	MAF-AS	0.213899	0.00837651
2	23	MAF-AS	0.232651	0.0233214
2	24	MAF-AS	0.264404	0.0512665
2	25	MAF-AS	0.321116	0.104171
2	26	MAF-AS	0.421378	0.200626
2	27	MAF-AS	0.577111	0.352553
2	28	MAF-AS	0.794655	0.566289
2	29	MAF-AS	1.05072	0.818549
2	30	MAF-AS	1.30156	1.06558
2	31	MAF-AS	1.51223	1.27244
2	32	MAF-AS	1.67138	1.42779
2	33	MAF-AS	1.7859	1.5385
2	34	MAF-AS	1.86946	1.61825
2	35	MAF-AS	1.92995	1.67494
2	36	MAF-AS	1.97425	1.71543
2	37	MAF-AS	2.0089	1.74627
2	38	MAF-AS	2.03497	1.76853
2	39	MAF-AS	2.0547	1.78446
2	40	MAF-AS	2.07096	1.79691
3	1	GAPDH	0.180901	0.000789289
3	2	GAPDH	0.184086	-0.000430714
3	3	GAPDH	0.189665	0.000743601
3	4	GAPDH	0.193851	0.000524508
3	5	GAPDH	0.19804	0.00030859
3	6	GAPDH	0.201166	-0.000970988
3	7	GAPDH	0.20613	-0.00041157
3	8	GAPDH	0.2103	-0.000647039
3	9	GAPDH	0.215061	-0.0002912
3	10	GAPDH	0.219208	-0.000549095
3	11	GAPDH	0.223557	-0.000604885
3	12	GAPDH	0.230465	0.00189808
3	13	GAPDH	0.238399	0.00542712
3	14	GAPDH	0.253243	0.0158663
3	15	GAPDH	0.278111	0.0363287
3	16	GAPDH	0.322691	0.0765037
3	17	GAPDH	0.399911	0.149319
3	18	GAPDH	0.528859	0.273862
3	19	GAPDH	0.722811	0.463409
3	20	GAPDH	0.969841	0.706034
3	21	GAPDH	1.23182	0.963609
3	22	GAPDH	1.4652	1.19258
3	23	GAPDH	1.64541	1.36839
3	24	GAPDH	1.77287	1.49144
3	25	GAPDH	1.86116	1.57533
3	26	GAPDH	1.92688	1.63664
3	27	GAPDH	1.97667	1.68202
3	28	GAPDH	2.01081	1.71176
3	29	GAPDH	2.03297	1.72952
3	30	GAPDH	2.0469	1.73904
3	31	GAPDH	2.05789	1.74563
3	32	GAPDH	2.06382	1.74715
3	33	GAPDH	2.06561	1.74453
3	34	GAPDH	2.06436	1.73889
3	35	GAPDH	2.06424	1.73436
3	36	GAPDH	2.06103	1.72675
3	37	GAPDH	2.05981	1.72112
3	38	GAPDH	2.05795	1.71485
3	39	GAPDH	2.05564	1.70813
3	40	GAPDH	2.05485	1.70294
4	1	MAF-AS	0.12713	-0.00325647
4	2	MAF-AS	0.129861	-0.00333806
4	3	MAF-AS	0.134825	-0.00118721
4	4	MAF-AS	0.13818	-0.00064509
4	5	MAF-AS	0.140242	-0.00139569
4	6	MAF-AS	0.143229	-0.00122199
4	7	MAF-AS	0.147633	0.000368977
4	8	MAF-AS	0.150667	0.000589782
4	9	MAF-AS	0.154267	0.0013768
4	10	MAF-AS	0.157423	0.00172038
4	11	MAF-AS	0.159107	0.000591837
4	12	MAF-AS	0.162682	0.0013539
4	13	MAF-AS	0.165241	0.00109952
4	14	MAF-AS	0.167513	0.000558383
4	15	MAF-AS	0.17042	0.000652767
4	16	MAF-AS	0.173357	0.000776729
4	17	MAF-AS	0.175401	8.35029e-06
4	18	MAF-AS	0.175936	-0.0022698
4	19	MAF-AS	0.178875	-0.00214384
4	20	MAF-AS	0.182594	-0.00123813
4	21	MAF-AS	0.186061	-0.000583809
4	22	MAF-AS	0.191046	0.00158814
4	23	MAF-AS	0.198691	0.00642009
4	24	MAF-AS	0.211921	0.0168378
4	25	MAF-AS	0.234487	0.0365908
4	26	MAF-AS	0.276388	0.0756785
4	27	MAF-AS	0.351516	0.147994
4	28	MAF-AS	0.47803	0.271695
4	29	MAF-AS	0.668568	0.45942
4	30	MAF-AS	0.915615	0.703654
4	31	MAF-AS	1.18304	0.968265
4	32	MAF-AS	1.4218	1.20422
4	33	MAF-AS	1.60913	1.38873
4	34	MAF-AS	1.7463	1.52309
4	35	MAF-AS	1.84196	1.61594
4	36	MAF-AS	1.91068	1.68184
4	37	MAF-AS	1.9605	1.72885
4	38	MAF-AS	1.99864	1.76418
4	39	MAF-AS	2.0253	1.78803
4	40	MAF-AS	2.0414	1.80131
5	1	GAPDH	0.147831	0.0010826
5	2	GAPDH	0.149982	3.53436e-05
5	3	GAPDH	0.153034	-0.000110333
5	4	GAPDH	0.15698	0.000638031
5	5	GAPDH	0.159665	0.000125816
5	6	GAPDH	0.162424	-0.000312668
5	7	GAPDH	0.165742	-0.000192328
5	8	GAPDH	0.169182	4.99624e-05
5	9	GAPDH	0.171725	-0.000604201
5	10	GAPDH	0.175195	-0.000332272
5	11	GAPDH	0.178848	0.000122971
5	12	GAPDH	0.182537	0.00061502
5	13	GAPDH	0.189984	0.00486469
5	14	GAPDH	0.201868	0.013551
5	15	GAPDH	0.222979	0.031464
5	16	GAPDH	0.261898	0.0671858
5	17	GAPDH	0.329608	0.131698
5	18	GAPDH	0.446116	0.245009
5	19	GAPDH	0.625197	0.420892
5	20	GAPDH	0.860195	0.652693
5	21	GAPDH	1.11392	0.903216
5	22	GAPDH	1.34285	1.12896
5	23	GAPDH	1.52407	1.30698
5	24	GAPDH	1.65552	1.43522
5	25	GAPDH	1.74882	1.52533
5	26	GAPDH	1.8137	1.58701
5	27	GAPDH	1.86253	1.63264
5	28	GAPDH	1.8979	1.66482
5	29	GAPDH	1.92368	1.6874
5	30	GAPDH	1.94309	1.70361
5	31	GAPDH	1.9552	1.71252
5	32	GAPDH	1.96248	1.71661
5	33	GAPDH	1.96569	1.71662
5	34	GAPDH	1.96636	1.71409
5	35	GAPDH	1.9637	1.70823
5	36	GAPDH	1.96318	1.70451
5	37	GAPDH	1.96239	1.70052
5	38	GAPDH	1.96113	1.69608
5	39	GAPDH	1.95918	1.69093
5	40	GAPDH	1.95804	1.68658
6	1	MAF-AS	0.0650429	-0.00438595
6	2	MAF-AS	0.0673146	-0.00448251
6	3	MAF-AS	0.0709476	-0.00321777
6	4	MAF-AS	0.0750069	-0.00152671
6	5	MAF-AS	0.0783369	-0.00056495
6	6	MAF-AS	0.0812246	-4.5432e-05
6	7	MAF-AS	0.0840345	0.000396235
6	8	MAF-AS	0.0863415	0.000334996
6	9	MAF-AS	0.089576	0.00120119
6	10	MAF-AS	0.0923604	0.00161742
6	11	MAF-AS	0.0948328	0.00172153
6	12	MAF-AS	0.0977096	0.0022301
6	13	MAF-AS	0.0998566	0.00200886
6	14	MAF-AS	0.100791	0.000574736
6	15	MAF-AS	0.103402	0.000817361
6	16	MAF-AS	0.105347	0.000395074
6	17	MAF-AS	0.106373	-0.000947234
6	18	MAF-AS	0.108416	-0.00127284
6	19	MAF-AS	0.110392	-0.00166545
6	20	MAF-AS	0.113175	-0.00125024
6	21	MAF-AS	0.115402	-0.00139173
6	22	MAF-AS	0.119747	0.000584843
6	23	MAF-AS	0.126497	0.00496717
6	24	MAF-AS	0.13831	0.0144121
6	25	MAF-AS	0.16017	0.0339037
6	26	MAF-AS	0.200942	0.0723071
6	27	MAF-AS	0.273451	0.142448
6	28	MAF-AS	0.395221	0.261849
6	29	MAF-AS	0.577393	0.441653
6	30	MAF-AS	0.810769	0.672661
6	31	MAF-AS	1.0593	0.918822
6	32	MAF-AS	1.28124	1.13839
6	33	MAF-AS	1.455	1.30978
6	34	MAF-AS	1.5846	1.43702
6	35	MAF-AS	1.67629	1.52634
6	36	MAF-AS	1.74222	1.5899
6	37	MAF-AS	1.79035	1.63566
6	38	MAF-AS	1.82698	1.66992
6	39	MAF-AS	1.85745	1.69803
6	40	MAF-AS	1.87856	1.71677
7	1	GAPDH	0.129263	0.00351678
7	2	GAPDH	0.129231	0.000779195
7	3	GAPDH	0.130772	-0.00038577
7	4	GAPDH	0.133921	5.74888e-05
7	5	GAPDH	0.136734	0.000164294
7	6	GAPDH	0.140288	0.00101225
7	7	GAPDH	0.141934	-4.77625e-05
7	8	GAPDH	0.144378	-0.000309567
7	9	GAPDH	0.147368	-2.52447e-05
7	10	GAPDH	0.149025	-0.00107407
7	11	GAPDH	0.152294	-0.000510603
7	12	GAPDH	0.15663	0.00111898
7	13	GAPDH	0.162648	0.00443101
7	14	GAPDH	0.172649	0.0117268
7	15	GAPDH	0.189566	0.0259372
7	16	GAPDH	0.220411	0.054077
7	17	GAPDH	0.276526	0.107486
7	18	GAPDH	0.373169	0.201423
7	19	GAPDH	0.524801	0.350349
7	20	GAPDH	0.731631	0.554473
7	21	GAPDH	0.966125	0.786262
7	22	GAPDH	1.18392	1.00135
7	23	GAPDH	1.35662	1.17135
7	24	GAPDH	1.4822	1.29421
7	25	GAPDH	1.57163	1.38094
7	26	GAPDH	1.63429	1.4409
7	27	GAPDH	1.67935	1.48325
7	28	GAPDH	1.71102	1.51221
7	29	GAPDH	1.73404	1.53253
7	30	GAPDH	1.74773	1.54351
7	31	GAPDH	1.75779	1.55087
7	32	GAPDH	1.76169	1.55206
7	33	GAPDH	1.76496	1.55262
7	34	GAPDH	1.76693	1.55189
7	35	GAPDH	1.76561	1.54787
7	36	GAPDH	1.76327	1.54282
7	37	GAPDH	1.7616	1.53844
7	38	GAPDH	1.76224	1.53638
7	39	GAPDH	1.7582	1.52963
7	40	GAPDH	1.75493	1.52365
8	1	MAF-AS	0.216666	-0.00780714
8	2	MAF-AS	0.221896	-0.00866822
8	3	MAF-AS	0.231969	-0.00468644
8	4	MAF-AS	0.240744	-0.0020021
8	5	MAF-AS	0.248754	-8.27243e-05
8	6	MAF-AS	0.255361	0.000433154
8	7	MAF-AS	0.261424	0.000406108
8	8	MAF-AS	0.268313	0.00120456
8	9	MAF-AS	0.275301	0.00210105
8	10	MAF-AS	0.2823	0.00300924
8	11	MAF-AS	0.28725	0.00186833
8	12	MAF-AS	0.292841	0.00136877
8	13	MAF-AS	0.299366	0.00180306
8	14	MAF-AS	0.30424	0.000586186
8	15	MAF-AS	0.310117	0.000372727
8	16	MAF-AS	0.315536	-0.00029942
8	17	MAF-AS	0.320707	-0.00121922
8	18	MAF-AS	0.325469	-0.00254756
8	19	MAF-AS	0.332232	-0.00187508
8	20	MAF-AS	0.339758	-0.000440625
8	21	MAF-AS	0.350243	0.00395386
8	22	MAF-AS	0.36524	0.0128605
8	23	MAF-AS	0.390678	0.0322077
8	24	MAF-AS	0.433918	0.0693563
8	25	MAF-AS	0.507987	0.137335
8	26	MAF-AS	0.627847	0.251104
8	27	MAF-AS	0.799679	0.416845
8	28	MAF-AS	1.00935	0.620428
8	29	MAF-AS	1.2241	0.829082
8	30	MAF-AS	1.41108	1.00998
8	31	MAF-AS	1.55639	1.1492
8	32	MAF-AS	1.66177	1.24848
8	33	MAF-AS	1.74016	1.32079
8	34	MAF-AS	1.79981	1.37434
8	35	MAF-AS	1.84141	1.40985
8	36	MAF-AS	1.87199	1.43434
8	37	MAF-AS	1.8966	1.45286
8	38	MAF-AS	1.91593	1.4661
8	39	MAF-AS	1.93315	1.47722
8	40	MAF-AS	1.94646	1.48445
9	1	GAPDH	0.245295	-0.00238357
9	2	GAPDH	0.250251	-0.00405301
9	3	GAPDH	0.260464	-0.000465397
9	4	GAPDH	0.267947	0.000392263
9	5	GAPDH	0.27503	0.000850183
9	6	GAPDH	0.281509	0.000704488
9	7	GAPDH	0.286497	-0.00093344
9	8	GAPDH	0.293669	-0.000386618
9	9	GAPDH	0.300678	-3.08427e-06
9	10	GAPDH	0.306079	-0.00122733
9	11	GAPDH	0.313481	-0.000450162
9	12	GAPDH	0.322076	0.00151909
9	13	GAPDH	0.335199	0.00801675
9	14	GAPDH	0.352874	0.0190661
9	15	GAPDH	0.38254	0.0421073
9	16	GAPDH	0.434023	0.0869652
9	17	GAPDH	0.522698	0.169014
9	18	GAPDH	0.658964	0.298655
9	19	GAPDH	0.851209	0.484275
9	20	GAPDH	1.07597	0.702407
9	21	GAPDH	1.29402	0.913833
9	22	GAPDH	1.47346	1.08665
9	23	GAPDH	1.60789	1.21445
9	24	GAPDH	1.70366	1.3036
9	25	GAPDH	1.77105	1.36436
9	26	GAPDH	1.81848	1.40517
9	27	GAPDH	1.85383	1.43389
9	28	GAPDH	1.87622	1.44966
9	29	GAPDH	1.89017	1.45698
9	30	GAPDH	1.90088	1.46107
9	31	GAPDH	1.90579	1.45935
9	32	GAPDH	1.90864	1.45558
9	33	GAPDH	1.90965	1.44997
9	34	GAPDH	1.9102	1.44389
9	35	GAPDH	1.90773	1.43479
9	36	GAPDH	1.9044	1.42484
9	37	GAPDH	1.90083	1.41464
9	38	GAPDH	1.90025	1.40744
9	39	GAPDH	1.89894	1.39949
9	40	GAPDH	1.89601	1.38995
10	1
10	2
10	3
10	4
10	5
10	6
10	7
10	8
10	9
10	10
10	11
10	12
10	13
10	14
10	15
10	16
10	17
10	18
10	19
10	20
10	21
10	22
10	23
10	24
10	25
10	26
10	27
10	28
10	29
10	30
10	31
10	32
10	33
10	34
10	35
10	36
10	37
10	38
10	39
10	40
11	1
11	2
11	3
11	4
11	5
11	6
11	7
11	8
11	9
11	10
11	11
11	12
11	13
11	14
11	15
11	16
11	17
11	18
11	19
11	20
11	21
11	22
11	23
11	24
11	25
11	26
11	27
11	28
11	29
11	30
11	31
11	32
11	33
11	34
11	35
11	36
11	37
11	38
11	39
11	40
12	1
12	2
12	3
12	4
12	5
12	6
12	7
12	8
12	9
12	10
12	11
12	12
12	13
12	14
12	15
12	16
12	17
12	18
12	19
12	20
12	21
12	22
12	23
12	24
12	25
12	26
12	27
12	28
12	29
12	30
12	31
12	32
12	33
12	34
12	35
12	36
12	37
12	38
12	39
12	40
13	1
13	2
13	3
13	4
13	5
13	6
13	7
13	8
13	9
13	10
13	11
13	12
13	13
13	14
13	15
13	16
13	17
13	18
13	19
13	20
13	21
13	22
13	23
13	24
13	25
13	26
13	27
13	28
13	29
13	30
13	31
13	32
13	33
13	34
13	35
13	36
13	37
13	38
13	39
13	40
14	1	MAF-AS	0.103095	-0.00649323
14	2	MAF-AS	0.106627	-0.0065377
14	3	MAF-AS	0.113813	-0.00292773
14	4	MAF-AS	0.118154	-0.00216274
14	5	MAF-AS	0.122973	-0.000920518
14	6	MAF-AS	0.127478	9.07434e-06
14	7	MAF-AS	0.132376	0.00133061
14	8	MAF-AS	0.136758	0.00213666
14	9	MAF-AS	0.139534	0.00133642
14	10	MAF-AS	0.143496	0.0017221
14	11	MAF-AS	0.146856	0.00150632
14	12	MAF-AS	0.15087	0.00194353
14	13	MAF-AS	0.152935	0.000432462
14	14	MAF-AS	0.156593	0.000514416
14	15	MAF-AS	0.159748	9.34564e-05
14	16	MAF-AS	0.162268	-0.000962665
14	17	MAF-AS	0.165146	-0.00166074
14	18	MAF-AS	0.169076	-0.00130769
14	19	MAF-AS	0.173461	-0.000498172
14	20	MAF-AS	0.176407	-0.00112806
14	21	MAF-AS	0.181655	0.000543266
14	22	MAF-AS	0.190887	0.00619913
14	23	MAF-AS	0.204703	0.0164393
14	24	MAF-AS	0.230257	0.0384172
14	25	MAF-AS	0.276635	0.0812185
14	26	MAF-AS	0.358493	0.159501
14	27	MAF-AS	0.495419	0.29285
14	28	MAF-AS	0.696219	0.490074
14	29	MAF-AS	0.949344	0.739623
14	30	MAF-AS	1.21371	1.00041
14	31	MAF-AS	1.45039	1.23352
14	32	MAF-AS	1.63567	1.41522
14	33	MAF-AS	1.77108	1.54706
14	34	MAF-AS	1.8657	1.6381
14	35	MAF-AS	1.93456	1.70338
14	36	MAF-AS	1.9871	1.75234
14	37	MAF-AS	2.02688	1.78855
14	38	MAF-AS	2.05942	1.81751
14	39	MAF-AS	2.08131	1.83583
14	40	MAF-AS	2.0951	1.84604
15	1	GAPDH	0.163046	0.00144191
15	2	GAPDH	0.165485	-8.1778e-05
15	3	GAPDH	0.169659	0.000128319
15	4	GAPDH	0.17351	1.61185e-05
15	5	GAPDH	0.177438	-1.90279e-05
15	6	GAPDH	0.181253	-0.000168079
15	7	GAPDH	0.185939	0.000555169
15	8	GAPDH	0.190136	0.000788691
15	9	GAPDH	0.193541	0.000230469
15	10	GAPDH	0.196388	-0.00088601
15	11	GAPDH	0.200264	-0.000973012
15	12	GAPDH	0.203814	-0.0013866
15	13	GAPDH	0.208573	-0.000591204
15	14	GAPDH	0.215433	0.00230517
15	15	GAPDH	0.225715	0.00862437
15	16	GAPDH	0.243908	0.0228539
15	17	GAPDH	0.276208	0.0511907
15	18	GAPDH	0.33439	0.105409
15	19	GAPDH	0.434332	0.201387
15	20	GAPDH	0.591373	0.354465
15	21	GAPDH	0.804602	0.563731
15	22	GAPDH	1.04743	0.802592
15	23	GAPDH	1.27689	1.02809
15	24	GAPDH	1.463	1.21024
15	25	GAPDH	1.5986	1.34188
15	26	GAPDH	1.6931	1.43241
15	27	GAPDH	1.76355	1.4989
15	28	GAPDH	1.81319	1.54457
15	29	GAPDH	1.84934	1.57676
15	30	GAPDH	1.87567	1.59913
15	31	GAPDH	1.89498	1.61447
15	32	GAPDH	1.91053	1.62606
15	33	GAPDH	1.91842	1.62999
15	34	GAPDH	1.92053	1.62813
15	35	GAPDH	1.92529	1.62893
15	36	GAPDH	1.92542	1.6251
15	37	GAPDH	1.92445	1.62016
15	38	GAPDH	1.92249	1.61424
15	39	GAPDH	1.92024	1.60803
15	40	GAPDH	1.9166	1.60042
16	1	MAF-AS	0.159389	-0.0127039
16	2	MAF-AS	0.165747	-0.0122257
16	3	MAF-AS	0.177537	-0.00631597
16	4	MAF-AS	0.187559	-0.00217402
16	5	MAF-AS	0.194828	-0.000785564
16	6	MAF-AS	0.202383	0.000889368
16	7	MAF-AS	0.209268	0.00189451
16	8	MAF-AS	0.215496	0.0022417
16	9	MAF-AS	0.221379	0.00224447
16	10	MAF-AS	0.227529	0.00251415
16	11	MAF-AS	0.233338	0.00244318
16	12	MAF-AS	0.238789	0.00201404
16	13	MAF-AS	0.244619	0.00196446
16	14	MAF-AS	0.249687	0.0011518
16	15	MAF-AS	0.253876	-0.000539699
16	16	MAF-AS	0.259364	-0.000931707
16	17	MAF-AS	0.264337	-0.00183885
16	18	MAF-AS	0.269843	-0.0022128
16	19	MAF-AS	0.275669	-0.002267
16	20	MAF-AS	0.283524	-0.000292073
16	21	MAF-AS	0.292351	0.00265429
16	22	MAF-AS	0.305608	0.0100316
16	23	MAF-AS	0.328138	0.0266812
16	24	MAF-AS	0.366594	0.0592573
16	25	MAF-AS	0.434249	0.121032
16	26	MAF-AS	0.54698	0.227883
16	27	MAF-AS	0.720802	0.395825
16	28	MAF-AS	0.948959	0.618102
16	29	MAF-AS	1.1992	0.862462
16	30	MAF-AS	1.42947	1.08685
16	31	MAF-AS	1.61749	1.26899
16	32	MAF-AS	1.75828	1.4039
16	33	MAF-AS	1.86179	1.50153
16	34	MAF-AS	1.93708	1.57094
16	35	MAF-AS	1.99265	1.62063
16	36	MAF-AS	2.03698	1.65908
16	37	MAF-AS	2.06939	1.68561
16	38	MAF-AS	2.09508	1.70542
16	39	MAF-AS	2.11735	1.72181
16	40	MAF-AS	2.13474	1.73333
17	1	GAPDH	0.180198	-0.00238737
17	2	GAPDH	0.1849	-0.00448778
17	3	GAPDH	0.194412	-0.00177793
17	4	GAPDH	0.202951	-4.05489e-05
17	5	GAPDH	0.210878	0.0010847
17	6	GAPDH	0.217599	0.0010042
17	7	GAPDH	0.224348	0.000951061
17	8	GAPDH	0.230334	0.000135311
17	9	GAPDH	0.236871	-0.000129543
17	10	GAPDH	0.243193	-0.000609496
17	11	GAPDH	0.249623	-0.000981206
17	12	GAPDH	0.25777	0.000363459
17	13	GAPDH	0.268696	0.0044877
17	14	GAPDH	0.28288	0.0118698
17	15	GAPDH	0.305941	0.0281297
17	16	GAPDH	0.346109	0.0614951
17	17	GAPDH	0.415057	0.123641
17	18	GAPDH	0.528587	0.23037
17	19	GAPDH	0.696188	0.391169
17	20	GAPDH	0.909632	0.597811
17	21	GAPDH	1.13577	0.81715
17	22	GAPDH	1.33577	1.01034
17	23	GAPDH	1.49212	1.1599
17	24	GAPDH	1.60659	1.26756
17	25	GAPDH	1.68942	1.34359
17	26	GAPDH	1.74945	1.39682
17	27	GAPDH	1.79151	1.43208
17	28	GAPDH	1.82384	1.4576
17	29	GAPDH	1.8471	1.47406
17	30	GAPDH	1.86317	1.48333
17	31	GAPDH	1.87279	1.48615
17	32	GAPDH	1.87889	1.48544
17	33	GAPDH	1.87858	1.47833
17	34	GAPDH	1.87856	1.47151
17	35	GAPDH	1.87771	1.46386
17	36	GAPDH	1.87658	1.45593
17	37	GAPDH	1.87423	1.44678
17	38	GAPDH	1.87293	1.43867
17	39	GAPDH	1.87145	1.4304
17	40	GAPDH	1.86939	1.42153
18	1	MAF-AS	0.319591	-0.012561
18	2	MAF-AS	0.329691	-0.0142703
18	3	MAF-AS	0.348021	-0.00775004
18	4	MAF-AS	0.36253	-0.00505053
18	5	MAF-AS	0.378251	-0.00113893
18	6	MAF-AS	0.392901	0.00170098
18	7	MAF-AS	0.406795	0.00378504
18	8	MAF-AS	0.418298	0.00347881
18	9	MAF-AS	0.429929	0.00330004
18	10	MAF-AS	0.442507	0.00406806
18	11	MAF-AS	0.454644	0.00439593
18	12	MAF-AS	0.465055	0.00299726
18	13	MAF-AS	0.47544	0.00157288
18	14	MAF-AS	0.48612	0.000442579
18	15	MAF-AS	0.495642	-0.00184506
18	16	MAF-AS	0.506009	-0.00328751
18	17	MAF-AS	0.51751	-0.00359559
18	18	MAF-AS	0.529842	-0.00307391
18	19	MAF-AS	0.543331	-0.00139412
18	20	MAF-AS	0.566131	0.00959663
18	21	MAF-AS	0.59855	0.0302057
18	22	MAF-AS	0.653233	0.0730788
18	23	MAF-AS	0.739349	0.147385
18	24	MAF-AS	0.863167	0.259394
18	25	MAF-AS	1.02037	0.404788
18	26	MAF-AS	1.18936	0.561969
18	27	MAF-AS	1.34486	0.705653
18	28	MAF-AS	1.46918	0.818167
18	29	MAF-AS	1.56569	0.902868
18	30	MAF-AS	1.63727	0.962638
18	31	MAF-AS	1.69198	1.00553
18	32	MAF-AS	1.73186	1.03361
18	33	MAF-AS	1.7636	1.05354
18	34	MAF-AS	1.78965	1.06778
18	35	MAF-AS	1.81074	1.07706
18	36	MAF-AS	1.82671	1.08122
18	37	MAF-AS	1.8403	1.083
18	38	MAF-AS	1.85258	1.08348
18	39	MAF-AS	1.86222	1.0813
18	40	MAF-AS	1.86984	1.07711
19	1	GAPDH	0.332098	-0.003767
19	2	GAPDH	0.340725	-0.00755521
19	3	GAPDH	0.357764	-0.00293122
19	4	GAPDH	0.372659	-0.000451258
19	5	GAPDH	0.387047	0.00152123
19	6	GAPDH	0.399741	0.00180019
19	7	GAPDH	0.412219	0.00186217
19	8	GAPDH	0.424196	0.00142427
19	9	GAPDH	0.434715	-0.000472094
19	10	GAPDH	0.445894	-0.00170881
19	11	GAPDH	0.458385	-0.00163274
19	12	GAPDH	0.473021	0.000588265
19	13	GAPDH	0.490416	0.00556712
19	14	GAPDH	0.514563	0.0172995
19	15	GAPDH	0.551209	0.0415299
19	16	GAPDH	0.610193	0.088098
19	17	GAPDH	0.702624	0.168114
19	18	GAPDH	0.832054	0.285129
19	19	GAPDH	0.990517	0.431176
19	20	GAPDH	1.15685	0.585089
19	21	GAPDH	1.29925	0.715084
19	22	GAPDH	1.40894	0.812354
19	23	GAPDH	1.48783	0.878833
19	24	GAPDH	1.546	0.92458
19	25	GAPDH	1.58991	0.956076
19	26	GAPDH	1.62235	0.976098
19	27	GAPDH	1.64678	0.988117
19	28	GAPDH	1.66312	0.992044
19	29	GAPDH	1.67692	0.993431
19	30	GAPDH	1.68679	0.990885
19	31	GAPDH	1.69449	0.986168
19	32	GAPDH	1.69743	0.976693
19	33	GAPDH	1.70049	0.967336
19	34	GAPDH	1.70579	0.960224
19	35	GAPDH	1.70686	0.94887
19	36	GAPDH	1.70173	0.93133
19	37	GAPDH	1.70196	0.919146
19	38	GAPDH	1.70336	0.908132
19	39	GAPDH	1.70372	0.896071
19	40	GAPDH	1.70618	0.886118
20	1	MAF-AS	0.112891	-0.00744473
20	2	MAF-AS	0.117119	-0.00778694
20	3	MAF-AS	0.125057	-0.0044182
20	4	MAF-AS	0.132788	-0.00125722
20	5	MAF-AS	0.139107	0.00049196
20	6	MAF-AS	0.144288	0.00110255
20	7	MAF-AS	0.14791	0.000154963
20	8	MAF-AS	0.153766	0.00144037
20	9	MAF-AS	0.158552	0.00165638
20	10	MAF-AS	0.163532	0.00206687
20	11	MAF-AS	0.16773	0.001695
20	12	MAF-AS	0.17183	0.0012252
20	13	MAF-AS	0.176646	0.00147129
20	14	MAF-AS	0.179898	0.000153067
20	15	MAF-AS	0.183325	-0.000989968
20	16	MAF-AS	0.187729	-0.00115543
20	17	MAF-AS	0.192047	-0.0014077
20	18	MAF-AS	0.196045	-0.0019793
20	19	MAF-AS	0.200632	-0.0019621
20	20	MAF-AS	0.20654	-0.000624438
20	21	MAF-AS	0.214071	0.00233671
20	22	MAF-AS	0.225181	0.00887688
20	23	MAF-AS	0.245876	0.0250016
20	24	MAF-AS	0.281154	0.0557099
20	25	MAF-AS	0.342144	0.11213
20	26	MAF-AS	0.446257	0.211673
20	27	MAF-AS	0.608581	0.369427
20	28	MAF-AS	0.823465	0.579741
20	29	MAF-AS	1.05859	0.810297
20	30	MAF-AS	1.27246	1.0196
20	31	MAF-AS	1.44406	1.18662
20	32	MAF-AS	1.57237	1.31036
20	33	MAF-AS	1.66396	1.39738
20	34	MAF-AS	1.73123	1.46008
20	35	MAF-AS	1.78058	1.50487
20	36	MAF-AS	1.81767	1.53739
20	37	MAF-AS	1.84448	1.55963
20	38	MAF-AS	1.86455	1.57513
20	39	MAF-AS	1.8813	1.58731
20	40	MAF-AS	1.89298	1.59442
21	1	GAPDH	0.158473	-0.00166753
21	2	GAPDH	0.162626	-0.00300248
21	3	GAPDH	0.170042	-0.0010746
21	4	GAPDH	0.177131	0.000526038
21	5	GAPDH	0.183368	0.00127446
21	6	GAPDH	0.189591	0.00200936
21	7	GAPDH	0.193	-7.01712e-05
21	8	GAPDH	0.197781	-0.000777931
21	9	GAPDH	0.202695	-0.00135234
21	10	GAPDH	0.20789	-0.00164561
21	11	GAPDH	0.213252	-0.00177155
21	12	GAPDH	0.220463	-4.95913e-05
21	13	GAPDH	0.228932	0.00293194
21	14	GAPDH	0.241163	0.00967373
21	15	GAPDH	0.262049	0.0250716
21	16	GAPDH	0.299225	0.0567597
21	17	GAPDH	0.362915	0.114961
21	18	GAPDH	0.470345	0.216903
21	19	GAPDH	0.633826	0.374895
21	20	GAPDH	0.846456	0.582038
21	21	GAPDH	1.07701	0.807102
21	22	GAPDH	1.28475	1.00935
21	23	GAPDH	1.44885	1.16796
21	24	GAPDH	1.56831	1.28194
21	25	GAPDH	1.65325	1.36139
21	26	GAPDH	1.71148	1.41413
21	27	GAPDH	1.75489	1.45206
21	28	GAPDH	1.7868	1.47847
21	29	GAPDH	1.80941	1.4956
21	30	GAPDH	1.82435	1.50505
21	31	GAPDH	1.83678	1.51199
21	32	GAPDH	1.84371	1.51343
21	33	GAPDH	1.84618	1.51042
21	34	GAPDH	1.84645	1.5052
21	35	GAPDH	1.84595	1.49921
21	36	GAPDH	1.84425	1.49202
21	37	GAPDH	1.8435	1.48578
21	38	GAPDH	1.84162	1.47841
21	39	GAPDH	1.84094	1.47224
21	40	GAPDH	1.84012	1.46594
22	1
22	2
22	3
22	4
22	5
22	6
22	7
22	8
22	9
22	10
22	11
22	12
22	13
22	14
22	15
22	16
22	17
22	18
22	19
22	20
22	21
22	22
22	23
22	24
22	25
22	26
22	27
22	28
22	29
22	30
22	31
22	32
22	33
22	34
22	35
22	36
22	37
22	38
22	39
22	40
23	1
23	2
23	3
23	4
23	5
23	6
23	7
23	8
23	9
23	10
23	11
23	12
23	13
23	14
23	15
23	16
23	17
23	18
23	19
23	20
23	21
23	22
23	23
23	24
23	25
23	26
23	27
23	28
23	29
23	30
23	31
23	32
23	33
23	34
23	35
23	36
23	37
23	38
23	39
23	40
24	1
24	2
24	3
24	4
24	5
24	6
24	7
24	8
24	9
24	10
24	11
24	12
24	13
24	14
24	15
24	16
24	17
24	18
24	19
24	20
24	21
24	22
24	23
24	24
24	25
24	26
24	27
24	28
24	29
24	30
24	31
24	32
24	33
24	34
24	35
24	36
24	37
24	38
24	39
24	40
25	1
25	2
25	3
25	4
25	5
25	6
25	7
25	8
25	9
25	10
25	11
25	12
25	13
25	14
25	15
25	16
25	17
25	18
25	19
25	20
25	21
25	22
25	23
25	24
25	25
25	26
25	27
25	28
25	29
25	30
25	31
25	32
25	33
25	34
25	35
25	36
25	37
25	38
25	39
25	40
26	1	MAF-AS	0.277551	-0.0156087
26	2	MAF-AS	0.285903	-0.0168573
26	3	MAF-AS	0.302042	-0.0103207
26	4	MAF-AS	0.316543	-0.00542092
26	5	MAF-AS	0.330074	-0.00149107
26	6	MAF-AS	0.342273	0.00110599
26	7	MAF-AS	0.353712	0.00294383
26	8	MAF-AS	0.364734	0.00436412
26	9	MAF-AS	0.374679	0.00470803
26	10	MAF-AS	0.384113	0.00454021
26	11	MAF-AS	0.393621	0.00444675
26	12	MAF-AS	0.403406	0.0046303
26	13	MAF-AS	0.411684	0.00330704
26	14	MAF-AS	0.419799	0.0018202
26	15	MAF-AS	0.427771	0.000191076
26	16	MAF-AS	0.435473	-0.0017082
26	17	MAF-AS	0.442774	-0.00400903
26	18	MAF-AS	0.452222	-0.00416231
26	19	MAF-AS	0.462321	-0.00366515
26	20	MAF-AS	0.474307	-0.00128014
26	21	MAF-AS	0.491105	0.00591572
26	22	MAF-AS	0.517564	0.0227739
26	23	MAF-AS	0.561613	0.0572212
26	24	MAF-AS	0.635334	0.12134
26	25	MAF-AS	0.750577	0.226982
26	26	MAF-AS	0.910592	0.377396
26	27	MAF-AS	1.10011	0.557313
26	28	MAF-AS	1.2906	0.7382
26	29	MAF-AS	1.45273	0.890727
26	30	MAF-AS	1.57766	1.00606
26	31	MAF-AS	1.6712	1.09
26	32	MAF-AS	1.7412	1.15039
26	33	MAF-AS	1.79062	1.19021
26	34	MAF-AS	1.82919	1.21919
26	35	MAF-AS	1.85701	1.2374
26	36	MAF-AS	1.88003	1.25082
26	37	MAF-AS	1.89895	1.26014
26	38	MAF-AS	1.91212	1.2637
26	39	MAF-AS	1.92185	1.26384
26	40	MAF-AS	1.92783	1.26021
27	1	GAPDH	0.270382	-0.00374433
27	2	GAPDH	0.2777	-0.0063451
27	3	GAPDH	0.292388	-0.00157544
27	4	GAPDH	0.304301	0.000419305
27	5	GAPDH	0.313862	6.20175e-05
27	6	GAPDH	0.325205	0.00148655
27	7	GAPDH	0.335253	0.00161629
27	8	GAPDH	0.344622	0.00106598
27	9	GAPDH	0.352768	-0.000706354
27	10	GAPDH	0.361468	-0.00192466
27	11	GAPDH	0.370881	-0.00242997
27	12	GAPDH	0.38274	-0.000489681
27	13	GAPDH	0.395624	0.00247596
27	14	GAPDH	0.413135	0.0100691
27	15	GAPDH	0.441103	0.0281179
27	16	GAPDH	0.485969	0.0630658
27	17	GAPDH	0.559841	0.127019
27	18	GAPDH	0.675733	0.232993
27	19	GAPDH	0.838804	0.386145
27	20	GAPDH	1.03323	0.570657
27	21	GAPDH	1.22728	0.754784
27	22	GAPDH	1.39456	0.912143
27	23	GAPDH	1.52334	1.031
27	24	GAPDH	1.61873	1.11648
27	25	GAPDH	1.68981	1.17764
27	26	GAPDH	1.74169	1.21961
27	27	GAPDH	1.78015	1.24814
27	28	GAPDH	1.80972	1.2678
27	29	GAPDH	1.82987	1.27803
27	30	GAPDH	1.84638	1.28462
27	31	GAPDH	1.85774	1.28606
27	32	GAPDH	1.86374	1.28215
27	33	GAPDH	1.86487	1.27335
27	34	GAPDH	1.86744	1.266
27	35	GAPDH	1.8654	1.25405
27	36	GAPDH	1.86565	1.24437
27	37	GAPDH	1.86483	1.23364
27	38	GAPDH	1.86283	1.22172
27	39	GAPDH	1.86186	1.21083
27	40	GAPDH	1.86219	1.20124
28	1	MAF-AS	0.244795	-0.014963
28	2	MAF-AS	0.253426	-0.0148149
28	3	MAF-AS	0.268702	-0.0080223
28	4	MAF-AS	0.28147	-0.00373663
28	5	MAF-AS	0.29232	-0.0013701
28	6	MAF-AS	0.302251	7.81338e-05
28	7	MAF-AS	0.312156	0.00149972
28	8	MAF-AS	0.321927	0.00278872
28	9	MAF-AS	0.330153	0.00253085
28	10	MAF-AS	0.339975	0.00387066
28	11	MAF-AS	0.348752	0.00416402
28	12	MAF-AS	0.356565	0.00349429
28	13	MAF-AS	0.36427	0.00271709
28	14	MAF-AS	0.372272	0.00223571
28	15	MAF-AS	0.379369	0.000850068
28	16	MAF-AS	0.387359	0.000356558
28	17	MAF-AS	0.394629	-0.000855725
28	18	MAF-AS	0.40223	-0.00173774
28	19	MAF-AS	0.409163	-0.0032878
28	20	MAF-AS	0.417263	-0.00367033
28	21	MAF-AS	0.427511	-0.00190521
28	22	MAF-AS	0.440587	0.00268702
28	23	MAF-AS	0.459181	0.0127983
28	24	MAF-AS	0.489499	0.0346338
28	25	MAF-AS	0.539429	0.0760805
28	26	MAF-AS	0.624531	0.1527
28	27	MAF-AS	0.756797	0.276483
28	28	MAF-AS	0.932909	0.444112
28	29	MAF-AS	1.13394	0.636664
28	30	MAF-AS	1.32887	0.823109
28	31	MAF-AS	1.48907	0.97482
28	32	MAF-AS	1.61296	1.09023
28	33	MAF-AS	1.70365	1.17244
28	34	MAF-AS	1.76732	1.22762
28	35	MAF-AS	1.81808	1.2699
28	36	MAF-AS	1.85641	1.29975
28	37	MAF-AS	1.88564	1.3205
28	38	MAF-AS	1.91059	1.33696
28	39	MAF-AS	1.92569	1.34358
28	40	MAF-AS	1.93642	1.34583
29	1	GAPDH	0.245798	-0.002894
29	2	GAPDH	0.251379	-0.00581536
29	3	GAPDH	0.263634	-0.00206221
29	4	GAPDH	0.274705	0.000506539
29	5	GAPDH	0.283575	0.000873999
29	6	GAPDH	0.292497	0.00129347
29	7	GAPDH	0.300397	0.000691516
29	8	GAPDH	0.309017	0.000808339
29	9	GAPDH	0.316246	-0.000465027
29	10	GAPDH	0.324428	-0.000785284
29	11	GAPDH	0.332143	-0.00157254
29	12	GAPDH	0.341405	-0.000812736
29	13	GAPDH	0.352244	0.00152394
29	14	GAPDH	0.36738	0.00815806
29	15	GAPDH	0.391379	0.0236543
29	16	GAPDH	0.432025	0.0557981
29	17	GAPDH	0.499414	0.114685
29	18	GAPDH	0.606392	0.213161
29	19	GAPDH	0.760208	0.358474
29	20	GAPDH	0.950203	0.539967
29	21	GAPDH	1.14167	0.722935
29	22	GAPDH	1.30865	0.881408
29	23	GAPDH	1.43739	1.00165
29	24	GAPDH	1.53228	1.08803
29	25	GAPDH	1.60033	1.14758
29	26	GAPDH	1.64845	1.1872
29	27	GAPDH	1.68365	1.2139
29	28	GAPDH	1.71015	1.2319
29	29	GAPDH	1.73157	1.24481
29	30	GAPDH	1.74637	1.25111
29	31	GAPDH	1.75177	1.24801
29	32	GAPDH	1.759	1.24673
29	33	GAPDH	1.76283	1.24206
29	34	GAPDH	1.76121	1.23194
29	35	GAPDH	1.7575	1.21973
29	36	GAPDH	1.75652	1.21024
29	37	GAPDH	1.75652	1.20175
29	38	GAPDH	1.75488	1.1916
29	39	GAPDH	1.7545	1.18272
29	40	GAPDH	1.75486	1.17458
30	1	MAF-AS	0.128012	-0.00695442
30	2	MAF-AS	0.132059	-0.00697262
30	3	MAF-AS	0.14036	-0.00273591
30	4	MAF-AS	0.146175	-0.000986071
30	5	MAF-AS	0.150368	-0.000857718
30	6	MAF-AS	0.155401	0.000110018
30	7	MAF-AS	0.16049	0.0011348
30	8	MAF-AS	0.164836	0.00141645
30	9	MAF-AS	0.167985	0.000499787
30	10	MAF-AS	0.172546	0.000996363
30	11	MAF-AS	0.176881	0.00126625
30	12	MAF-AS	0.181263	0.00158364
30	13	MAF-AS	0.184943	0.00119906
30	14	MAF-AS	0.188537	0.000728047
30	15	MAF-AS	0.191448	-0.000425814
30	16	MAF-AS	0.195596	-0.000342596
30	17	MAF-AS	0.19907	-0.000933269
30	18	MAF-AS	0.202595	-0.00147273
30	19	MAF-AS	0.206952	-0.00118031
30	20	MAF-AS	0.214491	0.00229388
30	21	MAF-AS	0.226727	0.0104655
30	22	MAF-AS	0.24442	0.0240936
30	23	MAF-AS	0.276662	0.0522704
30	24	MAF-AS	0.335385	0.106929
30	25	MAF-AS	0.438007	0.205486
30	26	MAF-AS	0.596352	0.359766
30	27	MAF-AS	0.808283	0.567632
30	28	MAF-AS	1.04834	0.803622
30	29	MAF-AS	1.2776	1.02882
30	30	MAF-AS	1.46437	1.21153
30	31	MAF-AS	1.60121	1.3443
30	32	MAF-AS	1.70006	1.43909
30	33	MAF-AS	1.77111	1.50608
30	34	MAF-AS	1.82594	1.55684
30	35	MAF-AS	1.86526	1.59209
30	36	MAF-AS	1.89462	1.61739
30	37	MAF-AS	1.92003	1.63873
30	38	MAF-AS	1.94092	1.65556
30	39	MAF-AS	1.95515	1.66572
30	40	MAF-AS	1.96535	1.67186
31	1	GAPDH	0.158065	-0.000177495
31	2	GAPDH	0.160583	-0.00226642
31	3	GAPDH	0.166133	-0.00132319
31	4	GAPDH	0.173151	0.00108822
31	5	GAPDH	0.178073	0.0014031
31	6	GAPDH	0.180977	-0.000300005
31	7	GAPDH	0.185755	-0.000128309
31	8	GAPDH	0.19066	0.000169555
31	9	GAPDH	0.194524	-0.000572995
31	10	GAPDH	0.198566	-0.00113813
31	11	GAPDH	0.203451	-0.000860191
31	12	GAPDH	0.21058	0.00166194
31	13	GAPDH	0.220084	0.00655978
31	14	GAPDH	0.237026	0.0188944
31	15	GAPDH	0.265071	0.042333
31	16	GAPDH	0.317351	0.0900059
31	17	GAPDH	0.40614	0.174188
31	18	GAPDH	0.546698	0.310139
31	19	GAPDH	0.742493	0.501327
31	20	GAPDH	0.970091	0.724319
31	21	GAPDH	1.18957	0.939191
31	22	GAPDH	1.369	1.11401
31	23	GAPDH	1.50602	1.24643
31	24	GAPDH	1.60412	1.33992
31	25	GAPDH	1.67317	1.40436
31	26	GAPDH	1.72515	1.45174
31	27	GAPDH	1.76411	1.48609
31	28	GAPDH	1.79576	1.51313
31	29	GAPDH	1.8155	1.52827
31	30	GAPDH	1.83102	1.53918
31	31	GAPDH	1.8445	1.54805
31	32	GAPDH	1.84967	1.54862
31	33	GAPDH	1.85567	1.55001
31	34	GAPDH	1.85899	1.54873
31	35	GAPDH	1.85977	1.54489
31	36	GAPDH	1.8617	1.54221
31	37	GAPDH	1.8598	1.53572
31	38	GAPDH	1.85625	1.52755
31	39	GAPDH	1.85689	1.52359
31	40	GAPDH	1.85642	1.51851
32	1	MAF-AS	0.115511	-0.00833446
32	2	MAF-AS	0.118619	-0.00827573
32	3	MAF-AS	0.124281	-0.00566228
32	4	MAF-AS	0.128184	-0.00480881
32	5	MAF-AS	0.132778	-0.00326422
32	6	MAF-AS	0.137662	-0.00142945
32	7	MAF-AS	0.143907	0.0017658
32	8	MAF-AS	0.148885	0.00369432
32	9	MAF-AS	0.152413	0.00417309
32	10	MAF-AS	0.154694	0.00340503
32	11	MAF-AS	0.158291	0.00395225
32	12	MAF-AS	0.161488	0.00410025
32	13	MAF-AS	0.163906	0.00346878
32	14	MAF-AS	0.164685	0.00119796
32	15	MAF-AS	0.167298	0.000762081
32	16	MAF-AS	0.169882	0.000296738
32	17	MAF-AS	0.172295	-0.000340311
32	18	MAF-AS	0.172846	-0.00283817
32	19	MAF-AS	0.174536	-0.00419793
32	20	MAF-AS	0.178498	-0.00328502
32	21	MAF-AS	0.183843	-0.000990115
32	22	MAF-AS	0.190926	0.00304417
32	23	MAF-AS	0.203974	0.0130428
32	24	MAF-AS	0.227422	0.0334415
32	25	MAF-AS	0.27082	0.0737898
32	26	MAF-AS	0.347611	0.147532
32	27	MAF-AS	0.476929	0.2738
32	28	MAF-AS	0.667122	0.460943
32	29	MAF-AS	0.905198	0.695971
32	30	MAF-AS	1.15309	0.940811
32	31	MAF-AS	1.37069	1.15536
32	32	MAF-AS	1.54016	1.32178
32	33	MAF-AS	1.66797	1.44654
32	34	MAF-AS	1.75961	1.53514
32	35	MAF-AS	1.8266	1.59908
32	36	MAF-AS	1.8781	1.64752
32	37	MAF-AS	1.91335	1.67973
32	38	MAF-AS	1.93968	1.70301
32	39	MAF-AS	1.96408	1.72436
32	40	MAF-AS	1.98173	1.73896
33	1	GAPDH	0.107064	-0.0016856
33	2	GAPDH	0.109408	-0.00194704
33	3	GAPDH	0.113426	-0.000532938
33	4	GAPDH	0.116905	0.000340622
33	5	GAPDH	0.119676	0.00050727
33	6	GAPDH	0.121181	-0.000592173
33	7	GAPDH	0.124452	7.34478e-05
33	8	GAPDH	0.128136	0.00115299
33	9	GAPDH	0.129283	-0.000304346
33	10	GAPDH	0.130845	-0.00134766
33	11	GAPDH	0.1355	0.000702796
33	12	GAPDH	0.143343	0.00594084
33	13	GAPDH	0.154186	0.0141798
33	14	GAPDH	0.173935	0.0313232
33	15	GAPDH	0.209097	0.0638809
33	16	GAPDH	0.271871	0.12405
33	17	GAPDH	0.378689	0.228264
33	18	GAPDH	0.541119	0.388088
33	19	GAPDH	0.7516	0.595965
33	20	GAPDH	0.978495	0.820255
33	21	GAPDH	1.1812	1.02036
33	22	GAPDH	1.33995	1.1765
33	23	GAPDH	1.45962	1.29357
33	24	GAPDH	1.54535	1.3767
33	25	GAPDH	1.60777	1.4365
33	26	GAPDH	1.65214	1.47827
33	27	GAPDH	1.68687	1.5104
33	28	GAPDH	1.71355	1.53448
33	29	GAPDH	1.73427	1.55259
33	30	GAPDH	1.74692	1.56264
33	31	GAPDH	1.75666	1.56977
33	32	GAPDH	1.76447	1.57497
33	33	GAPDH	1.76787	1.57577
33	34	GAPDH	1.77014	1.57543
33	35	GAPDH	1.77184	1.57453
33	36	GAPDH	1.77098	1.57107
33	37	GAPDH	1.76877	1.56625
33	38	GAPDH	1.76886	1.56373
33	39	GAPDH	1.76686	1.55913
33	40	GAPDH	1.76699	1.55666
34	1
34	2
34	3
34	4
34	5
34	6
34	7
34	8
34	9
34	10
34	11
34	12
34	13
34	14
34	15
34	16
34	17
34	18
34	19
34	20
34	21
34	22
34	23
34	24
34	25
34	26
34	27
34	28
34	29
34	30
34	31
34	32
34	33
34	34
34	35
34	36
34	37
34	38
34	39
34	40
35	1
35	2
35	3
35	4
35	5
35	6
35	7
35	8
35	9
35	10
35	11
35	12
35	13
35	14
35	15
35	16
35	17
35	18
35	19
35	20
35	21
35	22
35	23
35	24
35	25
35	26
35	27
35	28
35	29
35	30
35	31
35	32
35	33
35	34
35	35
35	36
35	37
35	38
35	39
35	40
36	1
36	2
36	3
36	4
36	5
36	6
36	7
36	8
36	9
36	10
36	11
36	12
36	13
36	14
36	15
36	16
36	17
36	18
36	19
36	20
36	21
36	22
36	23
36	24
36	25
36	26
36	27
36	28
36	29
36	30
36	31
36	32
36	33
36	34
36	35
36	36
36	37
36	38
36	39
36	40
37	1
37	2
37	3
37	4
37	5
37	6
37	7
37	8
37	9
37	10
37	11
37	12
37	13
37	14
37	15
37	16
37	17
37	18
37	19
37	20
37	21
37	22
37	23
37	24
37	25
37	26
37	27
37	28
37	29
37	30
37	31
37	32
37	33
37	34
37	35
37	36
37	37
37	38
37	39
37	40
38	1	MAF-AS	0.352031	-0.0180288
38	2	MAF-AS	0.36341	-0.0206296
38	3	MAF-AS	0.3855	-0.012519
38	4	MAF-AS	0.404933	-0.00706611
38	5	MAF-AS	0.423142	-0.00283679
38	6	MAF-AS	0.440529	0.000570293
38	7	MAF-AS	0.457425	0.0034871
38	8	MAF-AS	0.472379	0.00446076
38	9	MAF-AS	0.488354	0.00645643
38	10	MAF-AS	0.503525	0.00764723
38	11	MAF-AS	0.516937	0.00708011
38	12	MAF-AS	0.530157	0.00632029
38	13	MAF-AS	0.542347	0.00453068
38	14	MAF-AS	0.554474	0.00267759
38	15	MAF-AS	0.565898	0.000121529
38	16	MAF-AS	0.576707	-0.00304876
38	17	MAF-AS	0.587901	-0.0058352
38	18	MAF-AS	0.600885	-0.00683028
38	19	MAF-AS	0.61648	-0.00521587
38	20	MAF-AS	0.636051	0.000375663
38	21	MAF-AS	0.664482	0.0148272
38	22	MAF-AS	0.711782	0.0481468
38	23	MAF-AS	0.787273	0.109658
38	24	MAF-AS	0.902698	0.211104
38	25	MAF-AS	1.06156	0.355988
38	26	MAF-AS	1.24858	0.529026
38	27	MAF-AS	1.43226	0.698731
38	28	MAF-AS	1.58815	0.840641
38	29	MAF-AS	1.70739	0.945899
38	30	MAF-AS	1.79581	1.02034
38	31	MAF-AS	1.8607	1.07124
38	32	MAF-AS	1.90867	1.10524
38	33	MAF-AS	1.94638	1.12897
38	34	MAF-AS	1.97517	1.14378
38	35	MAF-AS	1.99719	1.15182
38	36	MAF-AS	2.01519	1.15583
38	37	MAF-AS	2.02815	1.15482
38	38	MAF-AS	2.04123	1.15392
38	39	MAF-AS	2.05093	1.14964
38	40	MAF-AS	2.05548	1.14021
39	1	GAPDH	0.314356	-0.00684286
39	2	GAPDH	0.324525	-0.0105039
39	3	GAPDH	0.345099	-0.00376022
39	4	GAPDH	0.362286	-0.000402814
39	5	GAPDH	0.378415	0.00189595
39	6	GAPDH	0.392585	0.00223599
39	7	GAPDH	0.405465	0.00128558
39	8	GAPDH	0.419042	0.00103267
39	9	GAPDH	0.432241	0.000400856
39	10	GAPDH	0.44571	3.96147e-05
39	11	GAPDH	0.458037	-0.00146353
39	12	GAPDH	0.472066	-0.0012641
39	13	GAPDH	0.490097	0.00293682
39	14	GAPDH	0.514155	0.0131645
39	15	GAPDH	0.548361	0.0335405
39	16	GAPDH	0.604811	0.0761606
39	17	GAPDH	0.694132	0.151651
39	18	GAPDH	0.825031	0.26872
39	19	GAPDH	0.98929	0.419148
39	20	GAPDH	1.16692	0.582949
39	21	GAPDH	1.32235	0.724551
39	22	GAPDH	1.44612	0.834492
39	23	GAPDH	1.53875	0.913291
39	24	GAPDH	1.60292	0.963633
39	25	GAPDH	1.65096	0.997836
39	26	GAPDH	1.68515	1.01819
39	27	GAPDH	1.71089	1.03011
39	28	GAPDH	1.72982	1.03521
39	29	GAPDH	1.74159	1.03315
39	30	GAPDH	1.7469	1.02463
39	31	GAPDH	1.75214	1.01603
39	32	GAPDH	1.75608	1.00615
39	33	GAPDH	1.75607	0.992309
39	34	GAPDH	1.75372	0.976129
39	35	GAPDH	1.75273	0.961305
39	36	GAPDH	1.75372	0.948468
39	37	GAPDH	1.75305	0.933962
39	38	GAPDH	1.75262	0.919702
39	39	GAPDH	1.75187	0.90513
39	40	GAPDH	1.75447	0.893898
40	1	MAF-AS	0.101124	-0.00253668
40	2	MAF-AS	0.102716	-0.00349789
40	3	MAF-AS	0.106276	-0.00248943
40	4	MAF-AS	0.110474	-0.00084365
40	5	MAF-AS	0.1136	-0.000270863
40	6	MAF-AS	0.115913	-0.000509526
40	7	MAF-AS	0.11902	4.48501e-05
40	8	MAF-AS	0.121534	6.62231e-06
40	9	MAF-AS	0.124924	0.000844084
40	10	MAF-AS	0.128459	0.0018274
40	11	MAF-AS	0.131467	0.00228245
40	12	MAF-AS	0.133913	0.00217642
40	13	MAF-AS	0.135275	0.000985887
40	14	MAF-AS	0.13749	0.000648772
40	15	MAF-AS	0.139271	-0.000122638
40	16	MAF-AS	0.141021	-0.000925176
40	17	MAF-AS	0.14367	-0.000828548
40	18	MAF-AS	0.146186	-0.000864451
40	19	MAF-AS	0.148484	-0.00111846
40	20	MAF-AS	0.151005	-0.00115055
40	21	MAF-AS	0.155014	0.000306806
40	22	MAF-AS	0.161028	0.00376812
40	23	MAF-AS	0.170796	0.0109834
40	24	MAF-AS	0.189319	0.0269549
40	25	MAF-AS	0.221527	0.05661
40	26	MAF-AS	0.283049	0.11558
40	27	MAF-AS	0.388318	0.218297
40	28	MAF-AS	0.552178	0.379604
40	29	MAF-AS	0.774136	0.59901
40	30	MAF-AS	1.02783	0.850153
40	31	MAF-AS	1.26998	1.08975
40	32	MAF-AS	1.46838	1.2856
40	33	MAF-AS	1.61812	1.43279
40	34	MAF-AS	1.72801	1.54012
40	35	MAF-AS	1.80677	1.61633
40	36	MAF-AS	1.86426	1.67127
40	37	MAF-AS	1.90888	1.71334
40	38	MAF-AS	1.94314	1.74505
40	39	MAF-AS	1.96648	1.76583
40	40	MAF-AS	1.98086	1.77765
41	1	GAPDH	0.118391	0.000922064
41	2	GAPDH	0.119878	-0.000561442
41	3	GAPDH	0.122653	-0.000756541
41	4	GAPDH	0.126122	-0.000258126
41	5	GAPDH	0.12987	0.000519664
41	6	GAPDH	0.133475	0.00115399
41	7	GAPDH	0.13721	0.00191877
41	8	GAPDH	0.138355	9.29365e-05
41	9	GAPDH	0.139483	-0.00174918
41	10	GAPDH	0.142779	-0.00142349
41	11	GAPDH	0.145493	-0.00167954
41	12	GAPDH	0.150446	0.000302333
41	13	GAPDH	0.154993	0.0018792
41	14	GAPDH	0.1639	0.00781546
41	15	GAPDH	0.18021	0.0211556
41	16	GAPDH	0.209036	0.0470106
41	17	GAPDH	0.262186	0.0971909
41	18	GAPDH	0.352163	0.184197
41	19	GAPDH	0.493408	0.322472
41	20	GAPDH	0.687035	0.513128
41	21	GAPDH	0.906982	0.730105
41	22	GAPDH	1.11226	0.932416
41	23	GAPDH	1.27799	1.09517
41	24	GAPDH	1.40067	1.21488
41	25	GAPDH	1.49113	1.30237
41	26	GAPDH	1.55614	1.36441
41	27	GAPDH	1.60419	1.40949
41	28	GAPDH	1.638	1.44033
41	29	GAPDH	1.66487	1.46423
41	30	GAPDH	1.68378	1.48017
41	31	GAPDH	1.69775	1.49117
41	32	GAPDH	1.70663	1.49708
41	33	GAPDH	1.7111	1.49858
41	34	GAPDH	1.71194	1.49644
41	35	GAPDH	1.7128	1.49434
41	36	GAPDH	1.71142	1.48999
41	37	GAPDH	1.70949	1.48509
41	38	GAPDH	1.70663	1.47926
41	39	GAPDH	1.70568	1.47533
41	40	GAPDH	1.70548	1.47216
42	1	MAF-AS	0.296712	-0.0135343
42	2	MAF-AS	0.305591	-0.0141951
42	3	MAF-AS	0.321661	-0.00766575
42	4	MAF-AS	0.333223	-0.00564389
42	5	MAF-AS	0.346784	-0.00162308
42	6	MAF-AS	0.357481	-0.000465579
42	7	MAF-AS	0.369193	0.0017066
42	8	MAF-AS	0.380416	0.00338924
42	9	MAF-AS	0.390804	0.00423692
42	10	MAF-AS	0.400584	0.00447707
42	11	MAF-AS	0.409793	0.00414561
42	12	MAF-AS	0.419187	0.00400024
42	13	MAF-AS	0.429069	0.00434205
42	14	MAF-AS	0.437901	0.00363407
42	15	MAF-AS	0.444299	0.000492107
42	16	MAF-AS	0.452681	-0.000666184
42	17	MAF-AS	0.45985	-0.00303722
42	18	MAF-AS	0.467687	-0.0047403
42	19	MAF-AS	0.477095	-0.00487253
42	20	MAF-AS	0.489207	-0.00230082
42	21	MAF-AS	0.501639	0.000591441
42	22	MAF-AS	0.518202	0.00761407
42	23	MAF-AS	0.546284	0.0261564
42	24	MAF-AS	0.592407	0.062739
42	25	MAF-AS	0.669111	0.129903
42	26	MAF-AS	0.786696	0.237948
42	27	MAF-AS	0.949138	0.39085
42	28	MAF-AS	1.13635	0.568524
42	29	MAF-AS	1.31913	0.741761
42	30	MAF-AS	1.4686	0.881696
42	31	MAF-AS	1.58501	0.988561
42	32	MAF-AS	1.66972	1.06373
42	33	MAF-AS	1.72942	1.11389
42	34	MAF-AS	1.77416	1.14909
42	35	MAF-AS	1.8085	1.17389
42	36	MAF-AS	1.83608	1.19193
42	37	MAF-AS	1.85706	1.20337
42	38	MAF-AS	1.87368	1.21045
42	39	MAF-AS	1.88762	1.21485
42	40	MAF-AS	1.89665	1.21434
43	1	GAPDH	0.338956	-0.00205834
43	2	GAPDH	0.347417	-0.00545262
43	3	GAPDH	0.363512	-0.00121315
43	4	GAPDH	0.378041	0.00146002
43	5	GAPDH	0.388935	0.000498596
43	6	GAPDH	0.401402	0.00111049
43	7	GAPDH	0.41205	-9.71291e-05
43	8	GAPDH	0.422299	-0.00170375
43	9	GAPDH	0.434226	-0.00163139
43	10	GAPDH	0.447417	-0.000296426
43	11	GAPDH	0.461441	0.00187273
43	12	GAPDH	0.479836	0.00841154
43	13	GAPDH	0.503616	0.0203367
43	14	GAPDH	0.541834	0.0466986
43	15	GAPDH	0.602379	0.0953884
43	16	GAPDH	0.702006	0.18316
43	17	GAPDH	0.848592	0.31789
43	18	GAPDH	1.04084	0.498288
43	19	GAPDH	1.25034	0.695927
43	20	GAPDH	1.44292	0.876657
43	21	GAPDH	1.59424	1.01611
43	22	GAPDH	1.70611	1.11613
43	23	GAPDH	1.79277	1.19093
43	24	GAPDH	1.85511	1.24142
43	25	GAPDH	1.90034	1.27479
43	26	GAPDH	1.93455	1.29714
43	27	GAPDH	1.96154	1.31228
43	28	GAPDH	1.98057	1.31946
43	29	GAPDH	1.99252	1.31955
43	30	GAPDH	2.00346	1.31863
43	31	GAPDH	2.01255	1.31588
43	32	GAPDH	2.01798	1.30945
43	33	GAPDH	2.01981	1.29942
43	34	GAPDH	2.02174	1.28949
43	35	GAPDH	2.02263	1.27854
43	36	GAPDH	2.02164	1.26569
43	37	GAPDH	2.02361	1.2558
43	38	GAPDH	2.02148	1.24182
43	39	GAPDH	2.02173	1.2302
43	40	GAPDH	2.01991	1.21653
44	1	MAF-AS	0.0830608	-0.00444266
44	2	MAF-AS	0.0851134	-0.00449427
44	3	MAF-AS	0.090013	-0.00169896
44	4	MAF-AS	0.0928482	-0.000967923
44	5	MAF-AS	0.0959605	4.00557e-05
44	6	MAF-AS	0.098667	0.000642328
44	7	MAF-AS	0.100006	-0.000122633
44	8	MAF-AS	0.103386	0.0011531
44	9	MAF-AS	0.105359	0.00102126
44	10	MAF-AS	0.108861	0.00241954
44	11	MAF-AS	0.109404	0.000858455
44	12	MAF-AS	0.109765	-0.000885572
44	13	MAF-AS	0.113001	0.00024669
44	14	MAF-AS	0.115648	0.000789342
44	15	MAF-AS	0.116968	5.67241e-06
44	16	MAF-AS	0.117987	-0.00108007
44	17	MAF-AS	0.11935	-0.00182156
44	18	MAF-AS	0.121567	-0.00170895
44	19	MAF-AS	0.12415	-0.00122989
44	20	MAF-AS	0.127107	-0.000376996
44	21	MAF-AS	0.129424	-0.000164449
44	22	MAF-AS	0.134573	0.00288056
44	23	MAF-AS	0.142868	0.0090712
44	24	MAF-AS	0.15969	0.023789
44	25	MAF-AS	0.188784	0.0507793
44	26	MAF-AS	0.242461	0.102352
44	27	MAF-AS	0.334357	0.192144
44	28	MAF-AS	0.482049	0.337731
44	29	MAF-AS	0.693443	0.547021
44	30	MAF-AS	0.945015	0.796489
44	31	MAF-AS	1.1919	1.04127
44	32	MAF-AS	1.3967	1.24396
44	33	MAF-AS	1.54918	1.39434
44	34	MAF-AS	1.66128	1.50434
44	35	MAF-AS	1.74765	1.5886
44	36	MAF-AS	1.80742	1.64627
44	37	MAF-AS	1.8492	1.68594
44	38	MAF-AS	1.88385	1.71849
44	39	MAF-AS	1.91024	1.74278
44	40	MAF-AS	1.93124	1.76168
45	1	GAPDH	0.112799	-0.00561123
45	2	GAPDH	0.116684	-0.00485389
45	3	GAPDH	0.123359	-0.00130623
45	4	GAPDH	0.128193	0.000400715
45	5	GAPDH	0.132359	0.00143958
45	6	GAPDH	0.134925	0.000877786
45	7	GAPDH	0.137271	9.67761e-05
45	8	GAPDH	0.139166	-0.0011358
45	9	GAPDH	0.143356	-7.30425e-05
45	10	GAPDH	0.145535	-0.00102221
45	11	GAPDH	0.149214	-0.000470566
45	12	GAPDH	0.154005	0.00119299
45	13	GAPDH	0.160716	0.00477665
45	14	GAPDH	0.174636	0.0155694
45	15	GAPDH	0.198632	0.0364384
45	16	GAPDH	0.242694	0.0773729
45	17	GAPDH	0.321322	0.152873
45	18	GAPDH	0.446434	0.274858
45	19	GAPDH	0.624073	0.44937
45	20	GAPDH	0.836726	0.658895
45	21	GAPDH	1.04422	0.863259
45	22	GAPDH	1.2145	1.03042
45	23	GAPDH	1.34044	1.15323
45	24	GAPDH	1.43088	1.24054
45	25	GAPDH	1.49476	1.3013
45	26	GAPDH	1.54147	1.34487
45	27	GAPDH	1.57652	1.3768
45	28	GAPDH	1.60373	1.40088
45	29	GAPDH	1.62348	1.4175
45	30	GAPDH	1.63761	1.4285
45	31	GAPDH	1.64989	1.43766
45	32	GAPDH	1.6565	1.44114
45	33	GAPDH	1.65833	1.43984
45	34	GAPDH	1.66543	1.44382
45	35	GAPDH	1.66598	1.44124
45	36	GAPDH	1.66424	1.43637
45	37	GAPDH	1.66519	1.43419
45	38	GAPDH	1.66239	1.42827
45	39	GAPDH	1.66059	1.42334
45	40	GAPDH	1.66089	1.42051
46	1
46	2
46	3
46	4
46	5
46	6
46	7
46	8
46	9
46	10
46	11
46	12
46	13
46	14
46	15
46	16
46	17
46	18
46	19
46	20
46	21
46	22
46	23
46	24
46	25
46	26
46	27
46	28
46	29
46	30
46	31
46	32
46	33
46	34
46	35
46	36
46	37
46	38
46	39
46	40
47	1
47	2
47	3
47	4
47	5
47	6
47	7
47	8
47	9
47	10
47	11
47	12
47	13
47	14
47	15
47	16
47	17
47	18
47	19
47	20
47	21
47	22
47	23
47	24
47	25
47	26
47	27
47	28
47	29
47	30
47	31
47	32
47	33
47	34
47	35
47	36
47	37
47	38
47	39
47	40
48	1
48	2
48	3
48	4
48	5
48	6
48	7
48	8
48	9
48	10
48	11
48	12
48	13
48	14
48	15
48	16
48	17
48	18
48	19
48	20
48	21
48	22
48	23
48	24
48	25
48	26
48	27
48	28
48	29
48	30
48	31
48	32
48	33
48	34
48	35
48	36
48	37
48	38
48	39
48	40
49	1
49	2
49	3
49	4
49	5
49	6
49	7
49	8
49	9
49	10
49	11
49	12
49	13
49	14
49	15
49	16
49	17
49	18
49	19
49	20
49	21
49	22
49	23
49	24
49	25
49	26
49	27
49	28
49	29
49	30
49	31
49	32
49	33
49	34
49	35
49	36
49	37
49	38
49	39
49	40
50	1	MAF-AS	0.0655495	-0.00455083
50	2	MAF-AS	0.0687627	-0.00429652
[truncated: 1,878 more rows]

## Sheet: Results
Well	Well Position	Sample Name	Target Name	Task	Reporter	Quencher	RQ	CT	Ct Mean	Delta Ct Mean	Delta Delta Ct	2^(-ddCT)	Automatic Ct Threshold	Ct Threshold	Automatic Baseline	Baseline Start	Baseline End	Efficiency	Tm1	Tm2	Tm3	Custom1	Custom2	Custom3	Custom4	Custom5	Custom6	MTP
2	A2	3CA	MAF-AS	UNKNOWN	SYBR	None	0.71347	24.92	24.9197	8.52061			TRUE	0.0991935	TRUE	3	21	1	87.4056									N
3	A3	3CA	GAPDH	UNKNOWN	SYBR	None		16.399	16.3991		-1.28773	2.44143	TRUE	0.100042	TRUE	3	12	1	83.3839									N
4	A4	3N	MAF-AS	UNKNOWN	SYBR	None	0.292234	26.398	26.3982	9.80834			TRUE	0.0991935	TRUE	3	22	1	87.5037									N
5	A5	3N	GAPDH	UNKNOWN	SYBR	None		16.59	16.5899				TRUE	0.100042	TRUE	3	12	1	83.3839									N
6	A6	16CA	MAF-AS	UNKNOWN	SYBR	None	0.346008	26.457	26.4568	9.56466			TRUE	0.0991935	TRUE	3	22	1	87.6018									N
7	A7	16CA	GAPDH	UNKNOWN	SYBR	None		16.892	16.8921		1.25052	0.420296	TRUE	0.100042	TRUE	3	12	1	83.482									N
8	A8	16N	MAF-AS	UNKNOWN	SYBR	None	0.823249	24.501	24.5013	8.31413			TRUE	0.0991935	TRUE	3	20	1	87.6018									N
9	A9	16N	GAPDH	UNKNOWN	SYBR	None		16.187	16.1872				TRUE	0.100042	TRUE	3	12	1	83.482									N
14	B2	4CA	MAF-AS	UNKNOWN	SYBR	None	1.58985	25.288	25.2884	7.36464			TRUE	0.0991935	TRUE	3	21	1	87.5037									N
15	B3	4CA	GAPDH	UNKNOWN	SYBR	None		17.924	17.9237		-0.66889	1.58985	TRUE	0.100042	TRUE	3	14	1	83.3839									N
16	B4	4N	MAF-AS	UNKNOWN	SYBR	None	1	24.715	24.7149	8.03353			TRUE	0.0991935	TRUE	3	20	1	87.5037									N
17	B5	4N	GAPDH	UNKNOWN	SYBR	None		16.681	16.6814				TRUE	0.100042	TRUE	3	12	1	83.482									N
18	B6	17CA	MAF-AS	UNKNOWN	SYBR	None	3.46926	22.379	22.3795	6.23891			TRUE	0.0991935	TRUE	3	18	1	87.6999									N
19	B7	17CA	GAPDH	UNKNOWN	SYBR	None		16.141	16.1406		-1.78715	3.45132	TRUE	0.100042	TRUE	3	12	1	83.3839	72.6919								Y
20	B8	17N	MAF-AS	UNKNOWN	SYBR	None	1.0052	24.82	24.8197	8.02605			TRUE	0.0991935	TRUE	3	21	1	87.6018									N
21	B9	17N	GAPDH	UNKNOWN	SYBR	None		16.794	16.7937				TRUE	0.100042	TRUE	3	13	1	83.482									N
26	C2	5CA	MAF-AS	UNKNOWN	SYBR	None	1.95493	23.699	23.6991	7.06642			TRUE	0.0991935	TRUE	3	20	1	87.5037									N
27	C3	5CA	GAPDH	UNKNOWN	SYBR	None		16.633	16.6327		-1.47627	2.78229	TRUE	0.100042	TRUE	3	13	1	83.3839									N
28	C4	5N	MAF-AS	UNKNOWN	SYBR	None	0.702634	25.335	25.3345	8.54269			TRUE	0.0991935	TRUE	3	21	1	87.6018									N
29	C5	5N	GAPDH	UNKNOWN	SYBR	None		16.792	16.7918				TRUE	0.100042	TRUE	3	13	1	83.482									N
30	C6	18CA	MAF-AS	UNKNOWN	SYBR	None	1.22275	23.885	23.8854	7.74341			TRUE	0.0991935	TRUE	3	19	1	87.6999									N
31	C7	18CA	GAPDH	UNKNOWN	SYBR	None		16.142	16.142		-2.00107	4.00298	TRUE	0.100042	TRUE	3	12	1	83.482									N
32	C8	18N	MAF-AS	UNKNOWN	SYBR	None	0.305459	25.412	25.4125	9.74448			TRUE	0.0991935	TRUE	3	21	1	87.6999									N
33	C9	18N	GAPDH	UNKNOWN	SYBR	None		15.668	15.668				TRUE	0.100042	TRUE	3	11	1	83.58									N
38	D2	6CA	MAF-AS	UNKNOWN	SYBR	None	2.8662	22.853	22.8532	6.51439			TRUE	0.0991935	TRUE	3	19	1	87.6999									N
39	D3	6CA	GAPDH	UNKNOWN	SYBR	None		16.339	16.3388		-2.23245	4.6993	TRUE	0.100042	TRUE	3	12	1	83.3839	73.1823								Y
40	D4	6N	MAF-AS	UNKNOWN	SYBR	None	0.60992	25.778	25.7778	8.74684			TRUE	0.0991935	TRUE	3	21	1	87.6018									N
41	D5	6N	GAPDH	UNKNOWN	SYBR	None		17.031	17.031				TRUE	0.100042	TRUE	3	13	1	83.482									N
42	D6	19CA	MAF-AS	UNKNOWN	SYBR	None	0.347635	24.595	24.5946	9.55789			TRUE	0.0991935	TRUE	3	21	1	87.798									N
43	D7	19CA	GAPDH	UNKNOWN	SYBR	None		15.037	15.0367		-0.0507488	1.0358	TRUE	0.100042	TRUE	3	11	1	83.58	73.3785								Y
44	D8	19N	MAF-AS	UNKNOWN	SYBR	None	0.335619	25.957	25.957	9.60863			TRUE	0.0991935	TRUE	3	22	1	87.6999									N
45	D9	19N	GAPDH	UNKNOWN	SYBR	None		16.348	16.3484				TRUE	0.100042	TRUE	3	12	1	83.58									N
50	E2	12CA	MAF-AS	UNKNOWN	SYBR	None	0.554668	25.597	25.5968	8.88384			TRUE	0.0991935	TRUE	3	21	1	87.6999									N
51	E3	12CA	GAPDH	UNKNOWN	SYBR	None		16.713	16.713		-0.120169	1.08686	TRUE	0.100042	TRUE	3	13	1	83.58									N
52	E4	12N	MAF-AS	UNKNOWN	SYBR	None	0.510339	23.998	23.9978	9.00401			TRUE	0.0991935	TRUE	3	20	1	87.6999									N
53	E5	12N	GAPDH	UNKNOWN	SYBR	None		14.994	14.9938				TRUE	0.100042	TRUE	3	11	1	83.58									N
54	E6	20CA	MAF-AS	UNKNOWN	SYBR	None	2.50995	21.529	21.529	6.70588			TRUE	0.0991935	TRUE	3	17	1	87.6999									N
55	E7	20CA	GAPDH	UNKNOWN	SYBR	None		14.823	14.8231		-2.58769	6.01134	TRUE	0.100042	TRUE	3	11	1	83.482	73.1823								Y
56	E8	20N	MAF-AS	UNKNOWN	SYBR	None	0.417536	25.864	25.8641	9.29356			TRUE	0.0991935	TRUE	3	22	1	87.6999									N
57	E9	20N	GAPDH	UNKNOWN	SYBR	None		16.571	16.5705				TRUE	0.100042	TRUE	3	12	1	83.58									N
62	F2	13CA	MAF-AS	UNKNOWN	SYBR	None	2.53122	22.883	22.8831	6.6937			TRUE	0.0991935	TRUE	3	18	1	87.6018									N
63	F3	13CA	GAPDH	UNKNOWN	SYBR	None		16.189	16.1894		-2.73296	6.6482	TRUE	0.100042	TRUE	3	12	1	83.482									N
64	F4	13N	MAF-AS	UNKNOWN	SYBR	None	0.380738	26.073	26.0726	9.42666			TRUE	0.0991935	TRUE	3	22	1	87.6018									N
65	F5	13N	GAPDH	UNKNOWN	SYBR	None		16.646	16.646				TRUE	0.100042	TRUE	3	12	1	83.58									N
66	F6	21CA	MAF-AS	UNKNOWN	SYBR	None	0.974398	22.729	22.729	8.07095			TRUE	0.0991935	TRUE	3	18	1	87.6999									N
67	F7	21CA	GAPDH	UNKNOWN	SYBR	None		14.658	14.658		-1.15668	2.22943	TRUE	0.100042	TRUE	3	10	1	83.482									N
68	F8	21N	MAF-AS	UNKNOWN	SYBR	None	0.437061	25.134	25.1343	9.22763			TRUE	0.0991935	TRUE	3	21	1	87.6999									N
69	F9	21N	GAPDH	UNKNOWN	SYBR	None		15.907	15.9066				TRUE	0.100042	TRUE	3	12	1	83.58									N
74	G2	14CA	MAF-AS	UNKNOWN	SYBR	None	3.46146	21.267	21.2672	6.24215			TRUE	0.0991935	TRUE	3	17	1	87.6018									N
75	G3	14CA	GAPDH	UNKNOWN	SYBR	None		15.025	15.025		-3.23043	9.38546	TRUE	0.100042	TRUE	3	11	1	83.3839	73.1823								Y
76	G4	14N	MAF-AS	UNKNOWN	SYBR	None	0.368811	25.595	25.5953	9.47258			TRUE	0.0991935	TRUE	3	21	1	87.6018									N
77	G5	14N	GAPDH	UNKNOWN	SYBR	None		16.123	16.1227				TRUE	0.100042	TRUE	3	12	1	83.482									N
78	G6	30CA	MAF-AS	UNKNOWN	SYBR	None	1.04091	23.837	23.8374	7.97569			TRUE	0.0991935	TRUE	3	20	1	87.6018									N
79	G7	30CA	GAPDH	UNKNOWN	SYBR	None		15.862	15.8617		-1.98283	3.95267	TRUE	0.100042	TRUE	3	12	1	83.482									N
80	G8	30N	MAF-AS	UNKNOWN	SYBR	None	0.263343	25.531	25.5312	9.95852			TRUE	0.0991935	TRUE	3	21	1	87.6018									N
81	G9	30N	GAPDH	UNKNOWN	SYBR	None		15.573	15.5727				TRUE	0.100042	TRUE	3	11	1	83.482									N
86	H2	15CA	MAF-AS	UNKNOWN	SYBR	None	3.12204	22.488	22.4878	6.39104			TRUE	0.0991935	TRUE	3	18	1	87.5037									N
87	H3	15CA	GAPDH	UNKNOWN	SYBR	None		16.097	16.0968		-1.63066	3.09656	TRUE	0.100042	TRUE	3	12	1	83.3839	73.0842								Y
88	H4	15N	MAF-AS	UNKNOWN	SYBR	None	1.00823	25.416	25.4155	8.02171			TRUE	0.0991935	TRUE	3	21	1	87.5037									N
89	H5	15N	GAPDH	UNKNOWN	SYBR	None		17.394	17.3938				TRUE	0.100042	TRUE	3	13	1	83.482									N
90	H6	35CA	MAF-AS	UNKNOWN	SYBR	None	1.86148	23.146	23.1464	7.13708			TRUE	0.0991935	TRUE	3	19	1	87.6999									N
91	H7	35CA	GAPDH	UNKNOWN	SYBR	None		16.009	16.0093		-2.26459	4.80518	TRUE	0.100042	TRUE	3	12	1	83.58									N
92	H8	35N	MAF-AS	UNKNOWN	SYBR	None	0.38739	25.649	25.6491	9.40167			TRUE	0.0991935	TRUE	3	21	1	87.6018									N
93	H9	35N	GAPDH	UNKNOWN	SYBR	None		16.247	16.2474				TRUE	0.100042	TRUE	3	12	1	83.482									N
Analysis Type	Singleplex
Endogenous Control	GAPDH
RQ Min/Max Confidence Level	95.0
Reference Sample	4N
