# Supplementary material for: Transcriptome profiling and co-expression network analysis of lncRNAs and mRNAs in colorectal cancer by RNA sequencing
Source: BMC Cancer. 2022 Jul 16;22:780. doi: 10.1186/s12885-022-09878-6 (PMC9288709; doi:10.1186/s12885-022-09878-6)
Supplement: Supplementary file 1 — Additional file 1. RT-qPCR result s of lncRNAs and mRNAs. [file 12885_2022_9878_MOESM1_ESM.zip › íúsupplementary qPCR raw data/SLCO4A1-AS1, FAM83H-AS1/FAM83H-AS1/2016-07-13 132304-ViiA7-export.xls]

## Sheet: Sample Setup
Block Type	96-Well Block (0.2mL)
Calibration is expired	No
Calibration performed on	2013-06-19 17:08:17 PM CST
Calibration Background is expired	No
Calibration Background performed on	2016-04-21 14:54:21 PM CST
Calibration CY5 is expired	Yes
Calibration CY5 performed on	2015-04-24 21:34:58 PM CST
Calibration FAM is expired	No
Calibration FAM performed on	2016-04-21 15:19:57 PM CST
Calibration MELTDOCTOR is expired	Yes
Calibration MELTDOCTOR performed on	2013-06-19 17:08:16 PM CST
Calibration NED is expired	No
Calibration NED performed on	2016-04-21 15:45:46 PM CST
Calibration ROI is expired	No
Calibration ROI performed on	2016-04-21 14:45:24 PM CST
Calibration ROX is expired	No
Calibration ROX performed on	2016-04-21 15:37:01 PM CST
Calibration SYBR is expired	No
Calibration SYBR performed on	2016-04-21 15:54:32 PM CST
Calibration TAMRA is expired	No
Calibration TAMRA performed on	2016-04-21 15:11:48 PM CST
Calibration Uniformity is expired	No
Calibration Uniformity performed on	2016-04-21 15:02:46 PM CST
Calibration VIC is expired	No
Calibration VIC performed on	2016-04-21 15:28:24 PM CST
Chemistry	SYBR_GREEN
Experiment File Name	D:\Documents and Settings\INSTR-ADMIN\Desktop\TOUJING\Guodandan Lnc\2016-07-13 132304.eds
Experiment Name	2016-07-13 132304
Experiment Run End Time	2016-07-13 14:41:28 PM CST
Experiment Type	Comparative Cт (ΔΔCт)
Instrument Name	278990028
Instrument Serial Number	278990028
Instrument Type	ViiA 7
Passive Reference	ROX
Quantification Cycle Method	Ct
Signal Smoothing On	false
Stage/ Cycle where Analysis is performed	Stage 2, Step 2
Well	Well Position	Sample Name	Sample Color	Biogroup Name	Biogroup Color	Target Name	Target Color	Task	Reporter	Quencher	Quantity	Comments
1	A1
2	A2	22CA	RGB(176,23,31)			FAM-201	RGB(176,23,31)	UNKNOWN	SYBR	None
3	A3	22CA	RGB(176,23,31)			GAPDH	RGB(0,0,255)	UNKNOWN	SYBR	None
4	A4	22N	RGB(0,245,255)			FAM-201	RGB(176,23,31)	UNKNOWN	SYBR	None
5	A5	22N	RGB(0,245,255)			GAPDH	RGB(0,0,255)	UNKNOWN	SYBR	None
6	A6	22CA	RGB(176,23,31)			FAM-01-201	RGB(0,139,69)	UNKNOWN	SYBR	None
7	A7	22N	RGB(0,245,255)			FAM-01-201	RGB(0,139,69)	UNKNOWN	SYBR	None
8	A8	22CA	RGB(176,23,31)			FAM-02-201	RGB(238,238,0)	UNKNOWN	SYBR	None
9	A9	22N	RGB(0,245,255)			FAM-02-201	RGB(238,238,0)	UNKNOWN	SYBR	None
10	A10
11	A11
12	A12
13	B1
14	B2	25CA	RGB(0,0,255)			FAM-201	RGB(176,23,31)	UNKNOWN	SYBR	None
15	B3	25CA	RGB(0,0,255)			GAPDH	RGB(0,0,255)	UNKNOWN	SYBR	None
16	B4	25N	RGB(238,220,130)			FAM-201	RGB(176,23,31)	UNKNOWN	SYBR	None
17	B5	25N	RGB(238,220,130)			GAPDH	RGB(0,0,255)	UNKNOWN	SYBR	None
18	B6	25CA	RGB(0,0,255)			FAM-01-201	RGB(0,139,69)	UNKNOWN	SYBR	None
19	B7	25N	RGB(238,220,130)			FAM-01-201	RGB(0,139,69)	UNKNOWN	SYBR	None
20	B8	25CA	RGB(0,0,255)			FAM-02-201	RGB(238,238,0)	UNKNOWN	SYBR	None
21	B9	25N	RGB(238,220,130)			FAM-02-201	RGB(238,238,0)	UNKNOWN	SYBR	None
22	B10
23	B11
24	B12
25	C1
26	C2	26CA	RGB(0,139,69)			FAM-201	RGB(176,23,31)	UNKNOWN	SYBR	None
27	C3	26CA	RGB(0,139,69)			GAPDH	RGB(0,0,255)	UNKNOWN	SYBR	None
28	C4	26N	RGB(255,127,0)			FAM-201	RGB(176,23,31)	UNKNOWN	SYBR	None
29	C5	26N	RGB(255,127,0)			GAPDH	RGB(0,0,255)	UNKNOWN	SYBR	None
30	C6	26CA	RGB(0,139,69)			FAM-01-201	RGB(0,139,69)	UNKNOWN	SYBR	None
31	C7	26N	RGB(255,127,0)			FAM-01-201	RGB(0,139,69)	UNKNOWN	SYBR	None
32	C8	26CA	RGB(0,139,69)			FAM-02-201	RGB(238,238,0)	UNKNOWN	SYBR	None
33	C9	26N	RGB(255,127,0)			FAM-02-201	RGB(238,238,0)	UNKNOWN	SYBR	None
34	C10
35	C11
36	C12
37	D1
38	D2	28CA	RGB(238,238,0)			FAM-201	RGB(176,23,31)	UNKNOWN	SYBR	None
39	D3	28CA	RGB(238,238,0)			GAPDH	RGB(0,0,255)	UNKNOWN	SYBR	None
40	D4	28N	RGB(142,142,56)			FAM-201	RGB(176,23,31)	UNKNOWN	SYBR	None
41	D5	28N	RGB(142,142,56)			GAPDH	RGB(0,0,255)	UNKNOWN	SYBR	None
42	D6	28CA	RGB(238,238,0)			FAM-01-201	RGB(0,139,69)	UNKNOWN	SYBR	None
43	D7	28N	RGB(142,142,56)			FAM-01-201	RGB(0,139,69)	UNKNOWN	SYBR	None
44	D8	28CA	RGB(238,238,0)			FAM-02-201	RGB(238,238,0)	UNKNOWN	SYBR	None
45	D9	28N	RGB(142,142,56)			FAM-02-201	RGB(238,238,0)	UNKNOWN	SYBR	None
46	D10
47	D11
48	D12
49	E1
50	E2	31CA	RGB(139,137,112)			FAM-201	RGB(176,23,31)	UNKNOWN	SYBR	None
51	E3	31CA	RGB(139,137,112)			GAPDH	RGB(0,0,255)	UNKNOWN	SYBR	None
52	E4	31N	RGB(238,44,44)			FAM-201	RGB(176,23,31)	UNKNOWN	SYBR	None
53	E5	31N	RGB(238,44,44)			GAPDH	RGB(0,0,255)	UNKNOWN	SYBR	None
54	E6	31CA	RGB(139,137,112)			FAM-01-201	RGB(0,139,69)	UNKNOWN	SYBR	None
55	E7	31N	RGB(238,44,44)			FAM-01-201	RGB(0,139,69)	UNKNOWN	SYBR	None
56	E8	31CA	RGB(139,137,112)			FAM-02-201	RGB(238,238,0)	UNKNOWN	SYBR	None
57	E9	31N	RGB(238,44,44)			FAM-02-201	RGB(238,238,0)	UNKNOWN	SYBR	None
58	E10
59	E11
60	E12
61	F1
62	F2	33CA	RGB(238,121,66)			FAM-201	RGB(176,23,31)	UNKNOWN	SYBR	None
63	F3	33CA	RGB(238,121,66)			GAPDH	RGB(0,0,255)	UNKNOWN	SYBR	None
64	F4	33N	RGB(51,161,201)			FAM-201	RGB(176,23,31)	UNKNOWN	SYBR	None
65	F5	33N	RGB(51,161,201)			GAPDH	RGB(0,0,255)	UNKNOWN	SYBR	None
66	F6	33CA	RGB(238,121,66)			FAM-01-201	RGB(0,139,69)	UNKNOWN	SYBR	None
67	F7	33N	RGB(51,161,201)			FAM-01-201	RGB(0,139,69)	UNKNOWN	SYBR	None
68	F8	33CA	RGB(238,121,66)			FAM-02-201	RGB(238,238,0)	UNKNOWN	SYBR	None
69	F9	33N	RGB(51,161,201)			FAM-02-201	RGB(238,238,0)	UNKNOWN	SYBR	None
70	F10
71	F11
72	F12
73	G1
74	G2	37CA	RGB(142,56,142)			FAM-201	RGB(176,23,31)	UNKNOWN	SYBR	None
75	G3	37CA	RGB(142,56,142)			GAPDH	RGB(0,0,255)	UNKNOWN	SYBR	None
76	G4	37N	RGB(238,18,137)			FAM-201	RGB(176,23,31)	UNKNOWN	SYBR	None
77	G5	37N	RGB(238,18,137)			GAPDH	RGB(0,0,255)	UNKNOWN	SYBR	None
78	G6	37CA	RGB(142,56,142)			FAM-01-201	RGB(0,139,69)	UNKNOWN	SYBR	None
79	G7	37N	RGB(238,18,137)			FAM-01-201	RGB(0,139,69)	UNKNOWN	SYBR	None
80	G8	37CA	RGB(142,56,142)			FAM-02-201	RGB(238,238,0)	UNKNOWN	SYBR	None
81	G9	37N	RGB(238,18,137)			FAM-02-201	RGB(238,238,0)	UNKNOWN	SYBR	None
82	G10
83	G11
84	G12
85	H1
86	H2	38CA	RGB(198,113,113)			FAM-201	RGB(176,23,31)	UNKNOWN	SYBR	None
87	H3	38CA	RGB(198,113,113)			GAPDH	RGB(0,0,255)	UNKNOWN	SYBR	None
88	H4	38N	RGB(176,23,31)			FAM-201	RGB(176,23,31)	UNKNOWN	SYBR	None
89	H5	38N	RGB(176,23,31)			GAPDH	RGB(0,0,255)	UNKNOWN	SYBR	None
90	H6	38CA	RGB(198,113,113)			FAM-01-201	RGB(0,139,69)	UNKNOWN	SYBR	None
91	H7	38N	RGB(176,23,31)			FAM-01-201	RGB(0,139,69)	UNKNOWN	SYBR	None
92	H8	38CA	RGB(198,113,113)			FAM-02-201	RGB(238,238,0)	UNKNOWN	SYBR	None
93	H9	38N	RGB(176,23,31)			FAM-02-201	RGB(238,238,0)	UNKNOWN	SYBR	None
94	H10
95	H11
96	H12

## Sheet: Amplification Data
Block Type	96-Well Block (0.2mL)
Calibration is expired	No
Calibration performed on	2013-06-19 17:08:17 PM CST
Calibration Background is expired	No
Calibration Background performed on	2016-04-21 14:54:21 PM CST
Calibration CY5 is expired	Yes
Calibration CY5 performed on	2015-04-24 21:34:58 PM CST
Calibration FAM is expired	No
Calibration FAM performed on	2016-04-21 15:19:57 PM CST
Calibration MELTDOCTOR is expired	Yes
Calibration MELTDOCTOR performed on	2013-06-19 17:08:16 PM CST
Calibration NED is expired	No
Calibration NED performed on	2016-04-21 15:45:46 PM CST
Calibration ROI is expired	No
Calibration ROI performed on	2016-04-21 14:45:24 PM CST
Calibration ROX is expired	No
Calibration ROX performed on	2016-04-21 15:37:01 PM CST
Calibration SYBR is expired	No
Calibration SYBR performed on	2016-04-21 15:54:32 PM CST
Calibration TAMRA is expired	No
Calibration TAMRA performed on	2016-04-21 15:11:48 PM CST
Calibration Uniformity is expired	No
Calibration Uniformity performed on	2016-04-21 15:02:46 PM CST
Calibration VIC is expired	No
Calibration VIC performed on	2016-04-21 15:28:24 PM CST
Chemistry	SYBR_GREEN
Experiment File Name	D:\Documents and Settings\INSTR-ADMIN\Desktop\TOUJING\Guodandan Lnc\2016-07-13 132304.eds
Experiment Name	2016-07-13 132304
Experiment Run End Time	2016-07-13 14:41:28 PM CST
Experiment Type	Comparative Cт (ΔΔCт)
Instrument Name	278990028
Instrument Serial Number	278990028
Instrument Type	ViiA 7
Passive Reference	ROX
Quantification Cycle Method	Ct
Signal Smoothing On	false
Stage/ Cycle where Analysis is performed	Stage 2, Step 2
Well	Cycle	Target Name	Rn	Delta Rn
1	1
1	2
1	3
1	4
1	5
1	6
1	7
1	8
1	9
1	10
1	11
1	12
1	13
1	14
1	15
1	16
1	17
1	18
1	19
1	20
1	21
1	22
1	23
1	24
1	25
1	26
1	27
1	28
1	29
1	30
1	31
1	32
1	33
1	34
1	35
1	36
1	37
1	38
1	39
1	40
2	1	FAM-201	0.149056	-0.0025585
2	2	FAM-201	0.151854	-0.00394782
2	3	FAM-201	0.157423	-0.00256567
2	4	FAM-201	0.163479	-0.000696866
2	5	FAM-201	0.168529	0.000166245
2	6	FAM-201	0.172219	-0.000331568
2	7	FAM-201	0.176809	7.16928e-05
2	8	FAM-201	0.182211	0.00128681
2	9	FAM-201	0.186275	0.00116333
2	10	FAM-201	0.190657	0.00135878
2	11	FAM-201	0.195266	0.00178059
2	12	FAM-201	0.198359	0.000685558
2	13	FAM-201	0.202605	0.000745332
2	14	FAM-201	0.20669	0.000642639
2	15	FAM-201	0.208929	-0.00130531
2	16	FAM-201	0.213221	-0.00120088
2	17	FAM-201	0.217113	-0.00149524
2	18	FAM-201	0.22249	-0.000305455
2	19	FAM-201	0.230091	0.00310818
2	20	FAM-201	0.24228	0.0111095
2	21	FAM-201	0.263108	0.0277509
2	22	FAM-201	0.30223	0.0626859
2	23	FAM-201	0.368889	0.125157
2	24	FAM-201	0.48423	0.236311
2	25	FAM-201	0.662713	0.410607
2	26	FAM-201	0.903935	0.647642
2	27	FAM-201	1.17338	0.912896
2	28	FAM-201	1.4287	1.16403
2	29	FAM-201	1.63432	1.36546
2	30	FAM-201	1.78805	1.51501
2	31	FAM-201	1.90219	1.62496
2	32	FAM-201	1.9835	1.70208
2	33	FAM-201	2.04178	1.75617
2	34	FAM-201	2.08742	1.79763
2	35	FAM-201	2.12062	1.82664
2	36	FAM-201	2.14648	1.84831
2	37	FAM-201	2.16997	1.86762
2	38	FAM-201	2.18868	1.88214
2	39	FAM-201	2.19825	1.88753
2	40	FAM-201	2.20658	1.89166
3	1	GAPDH	0.187357	-0.000841311
3	2	GAPDH	0.190321	-0.00266511
3	3	GAPDH	0.19694	-0.00083318
3	4	GAPDH	0.203384	0.000823096
3	5	GAPDH	0.208057	0.000708921
3	6	GAPDH	0.212179	4.2985e-05
3	7	GAPDH	0.216833	-9.09643e-05
3	8	GAPDH	0.221867	0.00015529
3	9	GAPDH	0.226147	-0.000351472
3	10	GAPDH	0.22994	-0.00134605
3	11	GAPDH	0.235348	-0.000726316
3	12	GAPDH	0.242479	0.00161769
3	13	GAPDH	0.252353	0.0067035
3	14	GAPDH	0.270065	0.019628
3	15	GAPDH	0.301991	0.0467666
3	16	GAPDH	0.359803	0.0997912
3	17	GAPDH	0.457977	0.193177
3	18	GAPDH	0.613636	0.344049
3	19	GAPDH	0.835328	0.560953
3	20	GAPDH	1.09598	0.816817
3	21	GAPDH	1.35104	1.06709
3	22	GAPDH	1.56611	1.27737
3	23	GAPDH	1.72589	1.43236
3	24	GAPDH	1.84293	1.54461
3	25	GAPDH	1.9274	1.6243
3	26	GAPDH	1.98893	1.68104
3	27	GAPDH	2.0355	1.72282
3	28	GAPDH	2.06872	1.75126
3	29	GAPDH	2.09529	1.77304
3	30	GAPDH	2.11531	1.78827
3	31	GAPDH	2.12545	1.79363
3	32	GAPDH	2.13374	1.79713
3	33	GAPDH	2.13761	1.79621
3	34	GAPDH	2.13807	1.79188
3	35	GAPDH	2.13902	1.78805
3	36	GAPDH	2.13855	1.78279
3	37	GAPDH	2.13996	1.77941
3	38	GAPDH	2.13934	1.774
3	39	GAPDH	2.13542	1.7653
3	40	GAPDH	2.13484	1.75993
4	1	FAM-201	0.210306	-0.0033295
4	2	FAM-201	0.214995	-0.00370552
4	3	FAM-201	0.221639	-0.00212569
4	4	FAM-201	0.228321	-0.000508739
4	5	FAM-201	0.234111	0.000216724
4	6	FAM-201	0.238569	-0.000389887
4	7	FAM-201	0.244374	0.000351505
4	8	FAM-201	0.249595	0.000507938
4	9	FAM-201	0.255104	0.000952008
4	10	FAM-201	0.260305	0.00108887
4	11	FAM-201	0.265558	0.00127644
4	12	FAM-201	0.269857	0.000511545
4	13	FAM-201	0.275124	0.0007135
4	14	FAM-201	0.279953	0.000478554
4	15	FAM-201	0.284321	-0.000218329
4	16	FAM-201	0.28911	-0.000493658
4	17	FAM-201	0.294189	-0.000479278
4	18	FAM-201	0.298291	-0.00144227
4	19	FAM-201	0.303198	-0.00159895
4	20	FAM-201	0.311022	0.00115972
4	21	FAM-201	0.320979	0.00605238
4	22	FAM-201	0.336766	0.0167747
4	23	FAM-201	0.361921	0.036866
4	24	FAM-201	0.40938	0.0792603
4	25	FAM-201	0.488857	0.153673
4	26	FAM-201	0.619775	0.279526
4	27	FAM-201	0.80912	0.463806
4	28	FAM-201	1.03974	0.689363
4	29	FAM-201	1.27551	0.920068
4	30	FAM-201	1.48302	1.12252
4	31	FAM-201	1.64518	1.27961
4	32	FAM-201	1.76152	1.39089
4	33	FAM-201	1.84626	1.47056
4	34	FAM-201	1.90972	1.52895
4	35	FAM-201	1.95768	1.57185
4	36	FAM-201	1.9936	1.60271
4	37	FAM-201	2.02375	1.62779
4	38	FAM-201	2.04754	1.64651
4	39	FAM-201	2.06276	1.65667
4	40	FAM-201	2.07313	1.66198
5	1	GAPDH	0.222129	0.0022572
5	2	GAPDH	0.225384	-0.000108958
5	3	GAPDH	0.232546	0.00143231
5	4	GAPDH	0.237761	0.00102557
5	5	GAPDH	0.242828	0.000471418
5	6	GAPDH	0.247533	-0.000444485
5	7	GAPDH	0.25237	-0.00122869
5	8	GAPDH	0.257267	-0.00195359
5	9	GAPDH	0.262733	-0.0021087
5	10	GAPDH	0.269338	-0.00112423
5	11	GAPDH	0.276888	0.000804053
5	12	GAPDH	0.284832	0.00312635
5	13	GAPDH	0.295767	0.00844047
5	14	GAPDH	0.313857	0.0209094
5	15	GAPDH	0.343756	0.0451866
5	16	GAPDH	0.397064	0.0928742
5	17	GAPDH	0.486696	0.176885
5	18	GAPDH	0.628841	0.313409
5	19	GAPDH	0.823908	0.502854
5	20	GAPDH	1.04881	0.722134
5	21	GAPDH	1.26587	0.933571
5	22	GAPDH	1.44954	1.11162
5	23	GAPDH	1.58643	1.2429
5	24	GAPDH	1.68548	1.33632
5	25	GAPDH	1.75814	1.40336
5	26	GAPDH	1.81135	1.45095
5	27	GAPDH	1.85033	1.4843
5	28	GAPDH	1.87995	1.50831
5	29	GAPDH	1.9005	1.52323
5	30	GAPDH	1.91546	1.53257
5	31	GAPDH	1.92438	1.53587
5	32	GAPDH	1.9316	1.53747
5	33	GAPDH	1.93711	1.53736
5	34	GAPDH	1.93776	1.53239
5	35	GAPDH	1.93752	1.52653
5	36	GAPDH	1.93524	1.51863
5	37	GAPDH	1.93582	1.51359
5	38	GAPDH	1.93666	1.50881
5	39	GAPDH	1.9356	1.50212
5	40	GAPDH	1.93491	1.49581
6	1	FAM-01-201	0.160354	-0.00770954
6	2	FAM-01-201	0.164475	-0.00742827
6	3	FAM-01-201	0.172591	-0.00315173
6	4	FAM-01-201	0.177203	-0.00237879
6	5	FAM-01-201	0.182075	-0.00134673
6	6	FAM-01-201	0.188417	0.00115594
6	7	FAM-01-201	0.193188	0.00208685
6	8	FAM-01-201	0.197036	0.00209587
6	9	FAM-01-201	0.200623	0.0018431
6	10	FAM-01-201	0.203996	0.0013763
6	11	FAM-01-201	0.208283	0.00182456
6	12	FAM-01-201	0.211514	0.00121583
6	13	FAM-01-201	0.214887	0.000748728
6	14	FAM-01-201	0.217582	-0.000394903
6	15	FAM-01-201	0.220741	-0.00107608
6	16	FAM-01-201	0.224028	-0.0016288
6	17	FAM-01-201	0.227233	-0.00226247
6	18	FAM-01-201	0.232448	-0.000887463
6	19	FAM-01-201	0.237955	0.000779787
6	20	FAM-01-201	0.246119	0.00510418
6	21	FAM-01-201	0.25979	0.0149365
6	22	FAM-01-201	0.284468	0.0357749
6	23	FAM-01-201	0.328431	0.0758984
6	24	FAM-01-201	0.405688	0.149315
6	25	FAM-01-201	0.531643	0.271431
6	26	FAM-01-201	0.716658	0.452607
6	27	FAM-01-201	0.946733	0.678842
6	28	FAM-01-201	1.18717	0.915438
6	29	FAM-01-201	1.40305	1.12748
6	30	FAM-01-201	1.57991	1.3005
6	31	FAM-01-201	1.7152	1.43195
6	32	FAM-01-201	1.81853	1.53144
6	33	FAM-01-201	1.89713	1.6062
6	34	FAM-01-201	1.955	1.66023
6	35	FAM-01-201	2.0006	1.70199
6	36	FAM-01-201	2.03755	1.7351
6	37	FAM-01-201	2.06722	1.76094
6	38	FAM-01-201	2.08613	1.77601
6	39	FAM-01-201	2.09642	1.78246
6	40	FAM-01-201	2.10024	1.78244
7	1	FAM-01-201	0.213032	-0.00572002
7	2	FAM-01-201	0.217241	-0.00643172
7	3	FAM-01-201	0.225399	-0.00319399
7	4	FAM-01-201	0.231798	-0.00171588
7	5	FAM-01-201	0.237603	-0.000831731
7	6	FAM-01-201	0.243622	0.000266594
7	7	FAM-01-201	0.249254	0.000977356
7	8	FAM-01-201	0.254179	0.000981906
7	9	FAM-01-201	0.259189	0.00107141
7	10	FAM-01-201	0.264508	0.00146919
7	11	FAM-01-201	0.269439	0.0014792
7	12	FAM-01-201	0.274717	0.00183651
7	13	FAM-01-201	0.279612	0.00181083
7	14	FAM-01-201	0.284148	0.00142656
7	15	FAM-01-201	0.287772	0.000129569
7	16	FAM-01-201	0.291467	-0.0010964
7	17	FAM-01-201	0.296345	-0.00113833
7	18	FAM-01-201	0.301893	-0.000511551
7	19	FAM-01-201	0.305851	-0.00147455
7	20	FAM-01-201	0.3107	-0.00154652
7	21	FAM-01-201	0.317227	5.98356e-05
7	22	FAM-01-201	0.328555	0.00646698
7	23	FAM-01-201	0.347001	0.0199929
7	24	FAM-01-201	0.378326	0.0463965
7	25	FAM-01-201	0.431286	0.0944359
7	26	FAM-01-201	0.520783	0.179012
7	27	FAM-01-201	0.658902	0.312211
7	28	FAM-01-201	0.844876	0.493264
7	29	FAM-01-201	1.05406	0.697528
7	30	FAM-01-201	1.25382	0.892364
7	31	FAM-01-201	1.42464	1.05827
7	32	FAM-01-201	1.55909	1.1878
7	33	FAM-01-201	1.66023	1.28402
7	34	FAM-01-201	1.73552	1.35438
7	35	FAM-01-201	1.79352	1.40746
7	36	FAM-01-201	1.83633	1.44535
7	37	FAM-01-201	1.86959	1.47369
7	38	FAM-01-201	1.89643	1.49561
7	39	FAM-01-201	1.91687	1.51113
7	40	FAM-01-201	1.92934	1.51868
8	1	FAM-02-201	0.167449	-0.00463016
8	2	FAM-02-201	0.171006	-0.00528614
8	3	FAM-02-201	0.177463	-0.00304104
8	4	FAM-02-201	0.183406	-0.00131096
8	5	FAM-02-201	0.188277	-0.000652048
8	6	FAM-02-201	0.194466	0.00132405
8	7	FAM-02-201	0.198749	0.0013948
8	8	FAM-02-201	0.202772	0.00120463
8	9	FAM-02-201	0.206723	0.000943056
8	10	FAM-02-201	0.210762	0.000769694
8	11	FAM-02-201	0.214763	0.000558022
8	12	FAM-02-201	0.219323	0.000905634
8	13	FAM-02-201	0.224212	0.00158215
8	14	FAM-02-201	0.228126	0.00128345
8	15	FAM-02-201	0.230193	-0.000862334
8	16	FAM-02-201	0.233488	-0.00178014
8	17	FAM-02-201	0.237766	-0.00171434
8	18	FAM-02-201	0.243088	-0.000604623
8	19	FAM-02-201	0.250928	0.00302239
8	20	FAM-02-201	0.262383	0.010265
8	21	FAM-02-201	0.283612	0.0272814
8	22	FAM-02-201	0.322333	0.06179
8	23	FAM-02-201	0.388876	0.12412
8	24	FAM-02-201	0.506393	0.237425
8	25	FAM-02-201	0.69254	0.419359
8	26	FAM-02-201	0.953528	0.676135
8	27	FAM-02-201	1.25711	0.975507
8	28	FAM-02-201	1.54224	1.25642
8	29	FAM-02-201	1.76775	1.47772
8	30	FAM-02-201	1.93428	1.64004
8	31	FAM-02-201	2.04506	1.7466
8	32	FAM-02-201	2.11465	1.81198
8	33	FAM-02-201	2.16517	1.85828
8	34	FAM-02-201	2.20403	1.89293
8	35	FAM-02-201	2.23333	1.91802
8	36	FAM-02-201	2.25341	1.93389
8	37	FAM-02-201	2.26915	1.94542
8	38	FAM-02-201	2.28371	1.95576
8	39	FAM-02-201	2.29532	1.96316
8	40	FAM-02-201	2.30159	1.96522
9	1	FAM-02-201	0.239027	-0.00414262
9	2	FAM-02-201	0.24407	-0.00445344
9	3	FAM-02-201	0.251922	-0.0019553
9	4	FAM-02-201	0.258332	-0.000899604
9	5	FAM-02-201	0.264015	-0.000570163
9	6	FAM-02-201	0.270063	0.000122985
9	7	FAM-02-201	0.275612	0.000318225
9	8	FAM-02-201	0.280976	0.000328811
9	9	FAM-02-201	0.286868	0.000866927
9	10	FAM-02-201	0.292323	0.000967605
9	11	FAM-02-201	0.297966	0.00125648
9	12	FAM-02-201	0.303931	0.00186771
9	13	FAM-02-201	0.308578	0.00116095
9	14	FAM-02-201	0.313537	0.000765687
9	15	FAM-02-201	0.317854	-0.000271458
9	16	FAM-02-201	0.322761	-0.000718338
9	17	FAM-02-201	0.32768	-0.00115297
9	18	FAM-02-201	0.332989	-0.001198
9	19	FAM-02-201	0.337826	-0.00171578
9	20	FAM-02-201	0.345722	0.00082622
9	21	FAM-02-201	0.35663	0.0063812
9	22	FAM-02-201	0.372676	0.0170724
9	23	FAM-02-201	0.401503	0.0405459
9	24	FAM-02-201	0.452052	0.0857411
9	25	FAM-02-201	0.538697	0.167032
9	26	FAM-02-201	0.682317	0.305297
9	27	FAM-02-201	0.893182	0.510809
9	28	FAM-02-201	1.15852	0.770792
9	29	FAM-02-201	1.43056	1.03748
9	30	FAM-02-201	1.66391	1.26548
9	31	FAM-02-201	1.83737	1.43358
9	32	FAM-02-201	1.95829	1.54915
9	33	FAM-02-201	2.0417	1.62721
9	34	FAM-02-201	2.09792	1.67807
9	35	FAM-02-201	2.14188	1.71668
9	36	FAM-02-201	2.17463	1.74407
9	37	FAM-02-201	2.20119	1.76528
9	38	FAM-02-201	2.22252	1.78125
9	39	FAM-02-201	2.23671	1.79009
9	40	FAM-02-201	2.2485	1.79652
10	1
10	2
10	3
10	4
10	5
10	6
10	7
10	8
10	9
10	10
10	11
10	12
10	13
10	14
10	15
10	16
10	17
10	18
10	19
10	20
10	21
10	22
10	23
10	24
10	25
10	26
10	27
10	28
10	29
10	30
10	31
10	32
10	33
10	34
10	35
10	36
10	37
10	38
10	39
10	40
11	1
11	2
11	3
11	4
11	5
11	6
11	7
11	8
11	9
11	10
11	11
11	12
11	13
11	14
11	15
11	16
11	17
11	18
11	19
11	20
11	21
11	22
11	23
11	24
11	25
11	26
11	27
11	28
11	29
11	30
11	31
11	32
11	33
11	34
11	35
11	36
11	37
11	38
11	39
11	40
12	1
12	2
12	3
12	4
12	5
12	6
12	7
12	8
12	9
12	10
12	11
12	12
12	13
12	14
12	15
12	16
12	17
12	18
12	19
12	20
12	21
12	22
12	23
12	24
12	25
12	26
12	27
12	28
12	29
12	30
12	31
12	32
12	33
12	34
12	35
12	36
12	37
12	38
12	39
12	40
13	1
13	2
13	3
13	4
13	5
13	6
13	7
13	8
13	9
13	10
13	11
13	12
13	13
13	14
13	15
13	16
13	17
13	18
13	19
13	20
13	21
13	22
13	23
13	24
13	25
13	26
13	27
13	28
13	29
13	30
13	31
13	32
13	33
13	34
13	35
13	36
13	37
13	38
13	39
13	40
14	1	FAM-201	0.223161	-0.00737209
14	2	FAM-201	0.228717	-0.00864169
14	3	FAM-201	0.239416	-0.00476762
14	4	FAM-201	0.249822	-0.00118608
14	5	FAM-201	0.258314	0.000481448
14	6	FAM-201	0.265084	0.000426598
14	7	FAM-201	0.273214	0.00173154
14	8	FAM-201	0.280403	0.00209532
14	9	FAM-201	0.28618	0.00104755
14	10	FAM-201	0.293642	0.00168492
14	11	FAM-201	0.301125	0.00234267
14	12	FAM-201	0.307321	0.00171398
14	13	FAM-201	0.311798	-0.000633894
14	14	FAM-201	0.318188	-0.00106911
14	15	FAM-201	0.325566	-0.000515964
14	16	FAM-201	0.331927	-0.000979225
14	17	FAM-201	0.337835	-0.0018962
14	18	FAM-201	0.34608	-0.000475921
14	19	FAM-201	0.356958	0.0035773
14	20	FAM-201	0.371926	0.0117198
14	21	FAM-201	0.397893	0.0308619
14	22	FAM-201	0.443539	0.0696834
14	23	FAM-201	0.521615	0.140935
14	24	FAM-201	0.645877	0.258372
14	25	FAM-201	0.824826	0.430496
14	26	FAM-201	1.04671	0.64555
14	27	FAM-201	1.27974	0.871761
14	28	FAM-201	1.48675	1.07194
14	29	FAM-201	1.65122	1.22959
14	30	FAM-201	1.77155	1.3431
14	31	FAM-201	1.86201	1.42673
14	32	FAM-201	1.93115	1.48905
14	33	FAM-201	1.98081	1.53188
14	34	FAM-201	2.01991	1.56415
14	35	FAM-201	2.05184	1.58926
14	36	FAM-201	2.07562	1.60622
14	37	FAM-201	2.09156	1.61533
14	38	FAM-201	2.10697	1.62392
14	39	FAM-201	2.12023	1.63035
14	40	FAM-201	2.12983	1.63313
15	1	GAPDH	0.230221	-0.00343014
15	2	GAPDH	0.235732	-0.00494602
15	3	GAPDH	0.247002	-0.000702454
15	4	GAPDH	0.255532	0.000801414
15	5	GAPDH	0.262232	0.000474897
15	6	GAPDH	0.269164	0.000379856
15	7	GAPDH	0.275093	-0.000716693
15	8	GAPDH	0.282215	-0.000621685
15	9	GAPDH	0.289471	-0.000391762
15	10	GAPDH	0.297666	0.000776428
15	11	GAPDH	0.310196	0.00627936
15	12	GAPDH	0.32717	0.0162275
15	13	GAPDH	0.355004	0.0370349
15	14	GAPDH	0.403475	0.0784792
15	15	GAPDH	0.486215	0.154193
15	16	GAPDH	0.61738	0.278331
15	17	GAPDH	0.803423	0.457348
15	18	GAPDH	1.02857	0.675465
15	19	GAPDH	1.25361	0.893479
15	20	GAPDH	1.44555	1.07839
15	21	GAPDH	1.59365	1.21947
15	22	GAPDH	1.70106	1.31985
15	23	GAPDH	1.77844	1.3902
15	24	GAPDH	1.83585	1.44059
15	25	GAPDH	1.87957	1.47728
15	26	GAPDH	1.91337	1.50405
15	27	GAPDH	1.93626	1.51992
15	28	GAPDH	1.95286	1.52949
15	29	GAPDH	1.96422	1.53382
15	30	GAPDH	1.97271	1.53529
15	31	GAPDH	1.97858	1.53414
15	32	GAPDH	1.98093	1.52946
15	33	GAPDH	1.98199	1.52349
15	34	GAPDH	1.9843	1.51878
15	35	GAPDH	1.98251	1.50996
15	36	GAPDH	1.98341	1.50383
15	37	GAPDH	1.98136	1.49475
15	38	GAPDH	1.98048	1.48685
15	39	GAPDH	1.98021	1.47956
15	40	GAPDH	1.97974	1.47206
16	1	FAM-201	0.197138	-0.00393675
16	2	FAM-201	0.200002	-0.00512437
16	3	FAM-201	0.205986	-0.00319098
16	4	FAM-201	0.21186	-0.00136809
16	5	FAM-201	0.216744	-0.000535265
16	6	FAM-201	0.221428	9.82824e-05
16	7	FAM-201	0.226396	0.0010147
16	8	FAM-201	0.231008	0.00157551
16	9	FAM-201	0.235364	0.00188061
16	10	FAM-201	0.239746	0.00221232
16	11	FAM-201	0.242786	0.00120078
16	12	FAM-201	0.246258	0.000622205
16	13	FAM-201	0.249607	-7.98235e-05
16	14	FAM-201	0.25354	-0.000198144
16	15	FAM-201	0.258276	0.000487632
16	16	FAM-201	0.261499	-0.000341206
16	17	FAM-201	0.265084	-0.00080726
16	18	FAM-201	0.267747	-0.00219513
16	19	FAM-201	0.273576	-0.000416323
16	20	FAM-201	0.278084	4.01832e-05
16	21	FAM-201	0.286643	0.00454858
16	22	FAM-201	0.299996	0.0138499
16	23	FAM-201	0.322303	0.0321066
16	24	FAM-201	0.36151	0.0672622
16	25	FAM-201	0.432048	0.133749
16	26	FAM-201	0.552694	0.250345
16	27	FAM-201	0.73774	0.431339
16	28	FAM-201	0.983815	0.673364
16	29	FAM-201	1.25673	0.942227
16	30	FAM-201	1.51555	1.197
16	31	FAM-201	1.72701	1.40441
16	32	FAM-201	1.88573	1.55908
16	33	FAM-201	1.99901	1.66831
16	34	FAM-201	2.0835	1.74874
16	35	FAM-201	2.14703	1.80822
16	36	FAM-201	2.1945	1.85164
16	37	FAM-201	2.22934	1.88243
16	38	FAM-201	2.25673	1.90577
16	39	FAM-201	2.27834	1.92333
16	40	FAM-201	2.29509	1.93603
17	1	GAPDH	0.170368	-0.00170199
17	2	GAPDH	0.172978	-0.0028543
17	3	GAPDH	0.178937	-0.000658167
17	4	GAPDH	0.183463	0.000105696
17	5	GAPDH	0.187526	0.000405969
17	6	GAPDH	0.191899	0.00101714
17	7	GAPDH	0.194822	0.000177042
17	8	GAPDH	0.198135	-0.000271796
17	9	GAPDH	0.201621	-0.000548332
17	10	GAPDH	0.205199	-0.0007333
17	11	GAPDH	0.209141	-0.000553131
17	12	GAPDH	0.214516	0.00105888
17	13	GAPDH	0.22233	0.00511076
17	14	GAPDH	0.233124	0.0121425
17	15	GAPDH	0.252192	0.0274482
17	16	GAPDH	0.286375	0.0578683
17	17	GAPDH	0.348724	0.116455
17	18	GAPDH	0.454262	0.21823
17	19	GAPDH	0.614041	0.374247
17	20	GAPDH	0.823636	0.580079
17	21	GAPDH	1.05528	0.807962
17	22	GAPDH	1.26622	1.01514
17	23	GAPDH	1.43345	1.1786
17	24	GAPDH	1.5549	1.29629
17	25	GAPDH	1.6436	1.38123
17	26	GAPDH	1.70827	1.44213
17	27	GAPDH	1.75374	1.48385
17	28	GAPDH	1.78635	1.5127
17	29	GAPDH	1.81107	1.53365
17	30	GAPDH	1.82619	1.545
17	31	GAPDH	1.83666	1.55172
17	32	GAPDH	1.84213	1.55342
17	33	GAPDH	1.84122	1.54875
17	34	GAPDH	1.84232	1.54609
17	35	GAPDH	1.8426	1.5426
17	36	GAPDH	1.84042	1.53666
17	37	GAPDH	1.83849	1.53097
17	38	GAPDH	1.83747	1.52619
17	39	GAPDH	1.83385	1.5188
17	40	GAPDH	1.8322	1.5134
18	1	FAM-01-201	0.220045	-0.00908278
18	2	FAM-01-201	0.224603	-0.0104848
18	3	FAM-01-201	0.236592	-0.00445629
18	4	FAM-01-201	0.245473	-0.00153561
18	5	FAM-01-201	0.252935	-3.34389e-05
18	6	FAM-01-201	0.259589	0.000660414
18	7	FAM-01-201	0.266798	0.00190901
18	8	FAM-01-201	0.273276	0.00242613
18	9	FAM-01-201	0.278554	0.00174434
18	10	FAM-01-201	0.283801	0.00103099
18	11	FAM-01-201	0.290111	0.00138077
18	12	FAM-01-201	0.295631	0.000940052
18	13	FAM-01-201	0.301083	0.000432365
18	14	FAM-01-201	0.306396	-0.000215393
18	15	FAM-01-201	0.312143	-0.000428186
18	16	FAM-01-201	0.317138	-0.00139373
18	17	FAM-01-201	0.323533	-0.000959541
18	18	FAM-01-201	0.329021	-0.00143117
18	19	FAM-01-201	0.336342	-7.07259e-05
18	20	FAM-01-201	0.347324	0.00495048
18	21	FAM-01-201	0.364433	0.0161
18	22	FAM-01-201	0.392641	0.0383471
18	23	FAM-01-201	0.442839	0.0825854
18	24	FAM-01-201	0.525255	0.159041
18	25	FAM-01-201	0.650712	0.278538
18	26	FAM-01-201	0.822222	0.444087
18	27	FAM-01-201	1.01699	0.632892
18	28	FAM-01-201	1.20683	0.81677
18	29	FAM-01-201	1.37029	0.974275
18	30	FAM-01-201	1.49822	1.09624
18	31	FAM-01-201	1.59772	1.18978
18	32	FAM-01-201	1.67218	1.25829
18	33	FAM-01-201	1.72862	1.30876
18	34	FAM-01-201	1.77159	1.34578
18	35	FAM-01-201	1.80492	1.37314
18	36	FAM-01-201	1.8306	1.39286
18	37	FAM-01-201	1.85067	1.40698
18	38	FAM-01-201	1.86605	1.41639
18	39	FAM-01-201	1.87313	1.41751
18	40	FAM-01-201	1.87498	1.41341
19	1	FAM-01-201	0.137605	-0.0064381
19	2	FAM-01-201	0.141395	-0.00567544
19	3	FAM-01-201	0.147249	-0.00284959
19	4	FAM-01-201	0.152826	-0.000300998
19	5	FAM-01-201	0.156486	0.00033154
19	6	FAM-01-201	0.159025	-0.000157233
19	7	FAM-01-201	0.162572	0.000361296
19	8	FAM-01-201	0.165623	0.000384765
19	9	FAM-01-201	0.169059	0.000792028
19	10	FAM-01-201	0.172278	0.000983239
19	11	FAM-01-201	0.175456	0.0011335
19	12	FAM-01-201	0.178292	0.000941037
19	13	FAM-01-201	0.181509	0.00113073
19	14	FAM-01-201	0.18402	0.000613165
19	15	FAM-01-201	0.185949	-0.00048602
19	16	FAM-01-201	0.188877	-0.000586022
19	17	FAM-01-201	0.19221	-0.000280326
19	18	FAM-01-201	0.195279	-0.000239662
19	19	FAM-01-201	0.197946	-0.000601001
19	20	FAM-01-201	0.200404	-0.00117045
19	21	FAM-01-201	0.207611	0.00300809
19	22	FAM-01-201	0.216891	0.00926069
19	23	FAM-01-201	0.231953	0.0212944
19	24	FAM-01-201	0.258482	0.0447955
19	25	FAM-01-201	0.305569	0.0888544
19	26	FAM-01-201	0.388486	0.168743
19	27	FAM-01-201	0.518291	0.295521
19	28	FAM-01-201	0.694815	0.469016
19	29	FAM-01-201	0.897194	0.668367
19	30	FAM-01-201	1.09329	0.861433
19	31	FAM-01-201	1.25995	1.02507
19	32	FAM-01-201	1.3892	1.15129
19	33	FAM-01-201	1.48621	1.24528
19	34	FAM-01-201	1.56035	1.31638
19	35	FAM-01-201	1.61541	1.36842
19	36	FAM-01-201	1.65747	1.40745
19	37	FAM-01-201	1.69065	1.4376
19	38	FAM-01-201	1.71601	1.45993
19	39	FAM-01-201	1.73479	1.47568
19	40	FAM-01-201	1.74524	1.48311
20	1	FAM-02-201	0.235291	-0.0119094
20	2	FAM-02-201	0.242659	-0.0112773
20	3	FAM-02-201	0.255964	-0.00470788
20	4	FAM-02-201	0.265285	-0.00212219
20	5	FAM-02-201	0.273503	-0.000640826
20	6	FAM-02-201	0.282415	0.00153571
20	7	FAM-02-201	0.290241	0.00262541
20	8	FAM-02-201	0.296427	0.0020762
20	9	FAM-02-201	0.303004	0.00191754
20	10	FAM-02-201	0.308734	0.000911518
20	11	FAM-02-201	0.315096	0.00053772
20	12	FAM-02-201	0.322896	0.001602
20	13	FAM-02-201	0.329844	0.00181412
20	14	FAM-02-201	0.335313	0.000547323
20	15	FAM-02-201	0.340164	-0.0013382
20	16	FAM-02-201	0.346751	-0.00148651
20	17	FAM-02-201	0.353365	-0.00160875
20	18	FAM-02-201	0.360046	-0.00166319
20	19	FAM-02-201	0.370632	0.00218666
20	20	FAM-02-201	0.385812	0.0106309
20	21	FAM-02-201	0.409812	0.0278949
20	22	FAM-02-201	0.450768	0.0621146
20	23	FAM-02-201	0.520441	0.125052
20	24	FAM-02-201	0.638754	0.23663
20	25	FAM-02-201	0.818831	0.40997
20	26	FAM-02-201	1.05328	0.637688
20	27	FAM-02-201	1.30863	0.886302
20	28	FAM-02-201	1.539	1.10993
20	29	FAM-02-201	1.71755	1.28175
20	30	FAM-02-201	1.84371	1.40117
20	31	FAM-02-201	1.92896	1.47968
20	32	FAM-02-201	1.98955	1.53354
20	33	FAM-02-201	2.0327	1.56995
20	34	FAM-02-201	2.06264	1.59316
20	35	FAM-02-201	2.08767	1.61145
20	36	FAM-02-201	2.10627	1.62332
20	37	FAM-02-201	2.11958	1.62989
20	38	FAM-02-201	2.13025	1.63382
20	39	FAM-02-201	2.13984	1.63668
20	40	FAM-02-201	2.14526	1.63537
21	1	FAM-02-201	0.183123	-0.00811981
21	2	FAM-02-201	0.188097	-0.007018
21	3	FAM-02-201	0.195357	-0.00362915
21	4	FAM-02-201	0.201085	-0.00177404
21	5	FAM-02-201	0.206142	-0.000588383
21	6	FAM-02-201	0.211234	0.000631402
21	7	FAM-02-201	0.215317	0.000842349
21	8	FAM-02-201	0.219908	0.00156145
21	9	FAM-02-201	0.223705	0.00148676
21	10	FAM-02-201	0.227126	0.00103581
21	11	FAM-02-201	0.23221	0.0022481
21	12	FAM-02-201	0.235162	0.00132807
21	13	FAM-02-201	0.238716	0.00101011
21	14	FAM-02-201	0.242235	0.000657495
21	15	FAM-02-201	0.245831	0.000380891
21	16	FAM-02-201	0.248902	-0.00041937
21	17	FAM-02-201	0.252156	-0.00103773
21	18	FAM-02-201	0.256013	-0.00105305
21	19	FAM-02-201	0.258889	-0.00204885
21	20	FAM-02-201	0.263012	-0.00179794
21	21	FAM-02-201	0.269848	0.00116608
21	22	FAM-02-201	0.279611	0.00705741
21	23	FAM-02-201	0.295605	0.0191792
21	24	FAM-02-201	0.323597	0.0432996
21	25	FAM-02-201	0.376267	0.0920976
21	26	FAM-02-201	0.469548	0.181507
21	27	FAM-02-201	0.621091	0.329177
21	28	FAM-02-201	0.839845	0.544059
21	29	FAM-02-201	1.10749	0.807834
21	30	FAM-02-201	1.37898	1.07546
21	31	FAM-02-201	1.60578	1.29838
21	32	FAM-02-201	1.77129	1.46001
21	33	FAM-02-201	1.88867	1.57353
21	34	FAM-02-201	1.96808	1.64907
21	35	FAM-02-201	2.02153	1.69864
21	36	FAM-02-201	2.05993	1.73317
21	37	FAM-02-201	2.08958	1.75894
21	38	FAM-02-201	2.11186	1.77736
21	39	FAM-02-201	2.1301	1.79172
21	40	FAM-02-201	2.14267	1.80042
22	1
22	2
22	3
22	4
22	5
22	6
22	7
22	8
22	9
22	10
22	11
22	12
22	13
22	14
22	15
22	16
22	17
22	18
22	19
22	20
22	21
22	22
22	23
22	24
22	25
22	26
22	27
22	28
22	29
22	30
22	31
22	32
22	33
22	34
22	35
22	36
22	37
22	38
22	39
22	40
23	1
23	2
23	3
23	4
23	5
23	6
23	7
23	8
23	9
23	10
23	11
23	12
23	13
23	14
23	15
23	16
23	17
23	18
23	19
23	20
23	21
23	22
23	23
23	24
23	25
23	26
23	27
23	28
23	29
23	30
23	31
23	32
23	33
23	34
23	35
23	36
23	37
23	38
23	39
23	40
24	1
24	2
24	3
24	4
24	5
24	6
24	7
24	8
24	9
24	10
24	11
24	12
24	13
24	14
24	15
24	16
24	17
24	18
24	19
24	20
24	21
24	22
24	23
24	24
24	25
24	26
24	27
24	28
24	29
24	30
24	31
24	32
24	33
24	34
24	35
24	36
24	37
24	38
24	39
24	40
25	1
25	2
25	3
25	4
25	5
25	6
25	7
25	8
25	9
25	10
25	11
25	12
25	13
25	14
25	15
25	16
25	17
25	18
25	19
25	20
25	21
25	22
25	23
25	24
25	25
25	26
25	27
25	28
25	29
25	30
25	31
25	32
25	33
25	34
25	35
25	36
25	37
25	38
25	39
25	40
26	1	FAM-201	0.297062	-0.0256958
26	2	FAM-201	0.307486	-0.0281623
26	3	FAM-201	0.330388	-0.0181513
26	4	FAM-201	0.349965	-0.011465
26	5	FAM-201	0.369108	-0.00521266
26	6	FAM-201	0.386247	-0.000964316
26	7	FAM-201	0.403452	0.00334996
26	8	FAM-201	0.419432	0.0064392
26	9	FAM-201	0.433491	0.00760751
26	10	FAM-201	0.447906	0.00913169
26	11	FAM-201	0.462584	0.0109191
26	12	FAM-201	0.474182	0.0096256
26	13	FAM-201	0.485161	0.00771446
26	14	FAM-201	0.496123	0.00578542
26	15	FAM-201	0.508145	0.00491676
26	16	FAM-201	0.518683	0.00256372
26	17	FAM-201	0.527249	-0.00176081
26	18	FAM-201	0.537981	-0.0039202
26	19	FAM-201	0.547529	-0.00726256
26	20	FAM-201	0.557805	-0.00987685
26	21	FAM-201	0.571133	-0.00943968
26	22	FAM-201	0.587207	-0.00625695
26	23	FAM-201	0.611867	0.00551232
26	24	FAM-201	0.650757	0.0315117
26	25	FAM-201	0.715548	0.0834116
26	26	FAM-201	0.821972	0.176945
26	27	FAM-201	0.975279	0.317361
26	28	FAM-201	1.16812	0.497314
26	29	FAM-201	1.37136	0.687657
26	30	FAM-201	1.55449	0.857901
26	31	FAM-201	1.70077	0.991291
26	32	FAM-201	1.80596	1.08358
26	33	FAM-201	1.88209	1.14682
26	34	FAM-201	1.93826	1.19011
26	35	FAM-201	1.98165	1.2206
26	36	FAM-201	2.01615	1.24221
26	37	FAM-201	2.04115	1.25433
26	38	FAM-201	2.06046	1.26075
26	39	FAM-201	2.0775	1.26489
26	40	FAM-201	2.09035	1.26485
27	1	GAPDH	0.300833	-0.0103822
27	2	GAPDH	0.311951	-0.0136161
27	3	GAPDH	0.333693	-0.00622635
27	4	GAPDH	0.35179	-0.00248117
27	5	GAPDH	0.369267	0.000644386
27	6	GAPDH	0.385901	0.002926
27	7	GAPDH	0.399981	0.00265436
27	8	GAPDH	0.414481	0.00280248
27	9	GAPDH	0.4288	0.0027692
27	10	GAPDH	0.443628	0.00324569
27	11	GAPDH	0.457019	0.00228457
27	12	GAPDH	0.468412	-0.000674282
27	13	GAPDH	0.479803	-0.00363531
27	14	GAPDH	0.49348	-0.00430958
27	15	GAPDH	0.510059	-0.00208239
27	16	GAPDH	0.532637	0.00614333
27	17	GAPDH	0.567016	0.0261709
27	18	GAPDH	0.621911	0.0667141
27	19	GAPDH	0.706763	0.137213
27	20	GAPDH	0.83606	0.252159
27	21	GAPDH	1.00632	0.408066
27	22	GAPDH	1.19259	0.579985
27	23	GAPDH	1.36296	0.736008
27	24	GAPDH	1.4966	0.855296
27	25	GAPDH	1.59654	0.940884
27	26	GAPDH	1.66751	0.997495
27	27	GAPDH	1.7158	1.03144
27	28	GAPDH	1.74997	1.05126
27	29	GAPDH	1.77597	1.0629
27	30	GAPDH	1.79629	1.06887
27	31	GAPDH	1.81321	1.07144
27	32	GAPDH	1.82296	1.06683
27	33	GAPDH	1.82947	1.05899
27	34	GAPDH	1.83257	1.04774
27	35	GAPDH	1.83433	1.03515
27	36	GAPDH	1.83579	1.02226
27	37	GAPDH	1.8329	1.00502
27	38	GAPDH	1.83277	0.990539
27	39	GAPDH	1.83484	0.978252
27	40	GAPDH	1.8359	0.964961
28	1	FAM-201	0.170654	-0.00471985
28	2	FAM-201	0.172911	-0.00609273
28	3	FAM-201	0.179549	-0.0030845
28	4	FAM-201	0.184485	-0.00177798
28	5	FAM-201	0.188793	-0.00109932
28	6	FAM-201	0.193427	-9.43069e-05
28	7	FAM-201	0.198021	0.000869345
28	8	FAM-201	0.201726	0.000945529
28	9	FAM-201	0.205747	0.0013361
28	10	FAM-201	0.210117	0.00207699
28	11	FAM-201	0.214041	0.00237143
28	12	FAM-201	0.217131	0.00183151
28	13	FAM-201	0.220018	0.00108962
28	14	FAM-201	0.223326	0.000767408
28	15	FAM-201	0.227383	0.00119568
28	16	FAM-201	0.229282	-0.00053513
28	17	FAM-201	0.23196	-0.00148686
28	18	FAM-201	0.235126	-0.00195087
28	19	FAM-201	0.238984	-0.00172195
28	20	FAM-201	0.243465	-0.000870788
28	21	FAM-201	0.24684	-0.00112462
28	22	FAM-201	0.252857	0.00126272
28	23	FAM-201	0.263199	0.00797504
28	24	FAM-201	0.279914	0.0210606
28	25	FAM-201	0.309791	0.0473077
28	26	FAM-201	0.365148	0.0990353
28	27	FAM-201	0.458952	0.189209
28	28	FAM-201	0.607751	0.334379
28	29	FAM-201	0.816455	0.539454
28	30	FAM-201	1.06327	0.782644
28	31	FAM-201	1.30448	1.02021
28	32	FAM-201	1.50673	1.21884
28	33	FAM-201	1.65862	1.3671
28	34	FAM-201	1.76983	1.47468
28	35	FAM-201	1.8495	1.55072
28	36	FAM-201	1.90825	1.60584
28	37	FAM-201	1.9524	1.64636
28	38	FAM-201	1.98432	1.67465
28	39	FAM-201	2.00984	1.69655
28	40	FAM-201	2.02509	1.70817
29	1	GAPDH	0.17832	-0.000950616
29	2	GAPDH	0.181723	-0.00146814
29	3	GAPDH	0.187379	0.000268634
29	4	GAPDH	0.191337	0.000305846
29	5	GAPDH	0.195894	0.000943544
29	6	GAPDH	0.199205	0.000334433
29	7	GAPDH	0.202557	-0.000233417
29	8	GAPDH	0.205884	-0.000826584
29	9	GAPDH	0.209394	-0.00123606
29	10	GAPDH	0.213661	-0.000889147
29	11	GAPDH	0.217326	-0.00114455
29	12	GAPDH	0.222496	0.000105871
29	13	GAPDH	0.228681	0.00237143
29	14	GAPDH	0.239055	0.00882496
29	15	GAPDH	0.257281	0.0231308
29	16	GAPDH	0.289023	0.0509536
29	17	GAPDH	0.346008	0.104018
29	18	GAPDH	0.442484	0.196574
29	19	GAPDH	0.591455	0.341626
29	20	GAPDH	0.789717	0.535968
29	21	GAPDH	1.01045	0.752785
29	22	GAPDH	1.21392	0.952333
29	23	GAPDH	1.37722	1.11171
29	24	GAPDH	1.50036	1.23093
29	25	GAPDH	1.58982	1.31647
29	26	GAPDH	1.65551	1.37824
29	27	GAPDH	1.70331	1.42212
29	28	GAPDH	1.73649	1.45138
29	29	GAPDH	1.76137	1.47235
29	30	GAPDH	1.78082	1.48787
29	31	GAPDH	1.79875	1.50189
29	32	GAPDH	1.80843	1.50764
29	33	GAPDH	1.8159	1.51119
29	34	GAPDH	1.81782	1.50919
29	35	GAPDH	1.81941	1.50686
29	36	GAPDH	1.81773	1.50126
29	37	GAPDH	1.81946	1.49907
29	38	GAPDH	1.81826	1.49395
29	39	GAPDH	1.82063	1.49241
29	40	GAPDH	1.82149	1.48934
30	1	FAM-01-201	0.303479	-0.0246817
30	2	FAM-01-201	0.314304	-0.0265457
30	3	FAM-01-201	0.336831	-0.0167076
30	4	FAM-01-201	0.356263	-0.00996443
30	5	FAM-01-201	0.373752	-0.00516386
30	6	FAM-01-201	0.390903	-0.000701098
30	7	FAM-01-201	0.40575	0.00145708
30	8	FAM-01-201	0.42106	0.00407799
30	9	FAM-01-201	0.436315	0.00664482
30	10	FAM-01-201	0.452733	0.0103742
30	11	FAM-01-201	0.466103	0.0110555
30	12	FAM-01-201	0.477541	0.00980407
30	13	FAM-01-201	0.488588	0.00816251
30	14	FAM-01-201	0.499232	0.00611772
30	15	FAM-01-201	0.509576	0.00377322
30	16	FAM-01-201	0.520531	0.00203998
30	17	FAM-01-201	0.529759	-0.00142137
30	18	FAM-01-201	0.538876	-0.00499263
30	19	FAM-01-201	0.549251	-0.00730659
30	20	FAM-01-201	0.560771	-0.00847465
30	21	FAM-01-201	0.57316	-0.00877481
30	22	FAM-01-201	0.589651	-0.00497286
30	23	FAM-01-201	0.61345	0.00613817
30	24	FAM-01-201	0.650828	0.0308268
30	25	FAM-01-201	0.710101	0.0774118
30	26	FAM-01-201	0.806072	0.160694
30	27	FAM-01-201	0.943152	0.285085
30	28	FAM-01-201	1.11261	0.441857
30	29	FAM-01-201	1.28924	0.605796
30	30	FAM-01-201	1.44937	0.753241
30	31	FAM-01-201	1.58384	0.875016
30	32	FAM-01-201	1.68755	0.966045
30	33	FAM-01-201	1.76689	1.03269
30	34	FAM-01-201	1.82608	1.07919
30	35	FAM-01-201	1.86954	1.10997
30	36	FAM-01-201	1.90455	1.13228
30	37	FAM-01-201	1.93215	1.1472
30	38	FAM-01-201	1.9553	1.15765
30	39	FAM-01-201	1.97194	1.1616
30	40	FAM-01-201	1.98191	1.1589
31	1	FAM-01-201	0.187382	-0.00476129
31	2	FAM-01-201	0.190566	-0.00504635
31	3	FAM-01-201	0.195909	-0.00317269
31	4	FAM-01-201	0.199898	-0.0026532
31	5	FAM-01-201	0.20525	-0.000771178
31	6	FAM-01-201	0.208816	-0.000674585
31	7	FAM-01-201	0.213717	0.000756601
31	8	FAM-01-201	0.21725	0.000820933
31	9	FAM-01-201	0.22094	0.00104079
31	10	FAM-01-201	0.225467	0.00209863
31	11	FAM-01-201	0.228904	0.00206571
31	12	FAM-01-201	0.231898	0.00159074
31	13	FAM-01-201	0.23526	0.00148267
31	14	FAM-01-201	0.239593	0.00234634
31	15	FAM-01-201	0.242513	0.00179655
31	16	FAM-01-201	0.244939	0.00075303
31	17	FAM-01-201	0.248051	0.000395748
31	18	FAM-01-201	0.249948	-0.0011769
31	19	FAM-01-201	0.25193	-0.00266426
31	20	FAM-01-201	0.255163	-0.00290005
31	21	FAM-01-201	0.260602	-0.000931155
31	22	FAM-01-201	0.264799	-0.000203736
31	23	FAM-01-201	0.274173	0.00570058
31	24	FAM-01-201	0.289384	0.0174426
31	25	FAM-01-201	0.315079	0.0396681
31	26	FAM-01-201	0.358538	0.0796573
31	27	FAM-01-201	0.434918	0.152568
31	28	FAM-01-201	0.558895	0.273076
31	29	FAM-01-201	0.736911	0.447623
31	30	FAM-01-201	0.948916	0.656158
31	31	FAM-01-201	1.15828	0.862048
31	32	FAM-01-201	1.341	1.0413
31	33	FAM-01-201	1.48663	1.18347
31	34	FAM-01-201	1.59854	1.29191
31	35	FAM-01-201	1.67949	1.36938
31	36	FAM-01-201	1.73681	1.42324
31	37	FAM-01-201	1.78527	1.46822
31	38	FAM-01-201	1.82319	1.50268
31	39	FAM-01-201	1.85124	1.52725
31	40	FAM-01-201	1.86929	1.54184
32	1	FAM-02-201	0.339813	-0.0248565
32	2	FAM-02-201	0.347579	-0.0307791
32	3	FAM-02-201	0.370118	-0.021929
32	4	FAM-02-201	0.39194	-0.0137954
32	5	FAM-02-201	0.412251	-0.00717322
32	6	FAM-02-201	0.430549	-0.00256448
32	7	FAM-02-201	0.450613	0.00381073
32	8	FAM-02-201	0.467729	0.00723848
32	9	FAM-02-201	0.480728	0.00654819
32	10	FAM-02-201	0.49528	0.00741152
32	11	FAM-02-201	0.512018	0.0104611
32	12	FAM-02-201	0.525716	0.0104701
32	13	FAM-02-201	0.538757	0.00982239
32	14	FAM-02-201	0.552454	0.00983066
32	15	FAM-02-201	0.566254	0.00994109
32	16	FAM-02-201	0.577292	0.00729111
32	17	FAM-02-201	0.587629	0.00393929
32	18	FAM-02-201	0.598352	0.000973287
32	19	FAM-02-201	0.607049	-0.00401909
32	20	FAM-02-201	0.617164	-0.00759289
32	21	FAM-02-201	0.627874	-0.0105713
32	22	FAM-02-201	0.641493	-0.0106407
32	23	FAM-02-201	0.656371	-0.00945182
32	24	FAM-02-201	0.678421	-0.00109068
32	25	FAM-02-201	0.711968	0.0187671
32	26	FAM-02-201	0.766167	0.0592779
32	27	FAM-02-201	0.858632	0.138054
32	28	FAM-02-201	1.00392	0.269654
32	29	FAM-02-201	1.20617	0.45821
32	30	FAM-02-201	1.4418	0.680152
32	31	FAM-02-201	1.68065	0.905318
32	32	FAM-02-201	1.87436	1.08534
32	33	FAM-02-201	2.01527	1.21255
32	34	FAM-02-201	2.11108	1.29468
32	35	FAM-02-201	2.1758	1.34571
32	36	FAM-02-201	2.22059	1.37681
32	37	FAM-02-201	2.254	1.39654
32	38	FAM-02-201	2.28075	1.40959
32	39	FAM-02-201	2.30041	1.41557
32	40	FAM-02-201	2.31221	1.41368
33	1	FAM-02-201	0.168559	-0.00595291
33	2	FAM-02-201	0.171587	-0.00653344
33	3	FAM-02-201	0.178216	-0.00351318
33	4	FAM-02-201	0.183706	-0.00163202
33	5	FAM-02-201	0.189087	0.000140201
33	6	FAM-02-201	0.192116	-0.000440024
33	7	FAM-02-201	0.196128	-3.72198e-05
33	8	FAM-02-201	0.200929	0.00115474
33	9	FAM-02-201	0.205603	0.00221987
33	10	FAM-02-201	0.20902	0.00202814
33	11	FAM-02-201	0.212314	0.00171332
33	12	FAM-02-201	0.214619	0.000408976
33	13	FAM-02-201	0.219118	0.00129963
33	14	FAM-02-201	0.221853	0.000425598
33	15	FAM-02-201	0.225295	0.000258463
33	16	FAM-02-201	0.229172	0.000526695
33	17	FAM-02-201	0.233233	0.00097833
33	18	FAM-02-201	0.235262	-0.000601226
33	19	FAM-02-201	0.236618	-0.00285464
33	20	FAM-02-201	0.2409	-0.00218131
33	21	FAM-02-201	0.246103	-0.000587559
33	22	FAM-02-201	0.250993	0.000693222
33	23	FAM-02-201	0.259881	0.00597243
33	24	FAM-02-201	0.273396	0.0158786
33	25	FAM-02-201	0.298558	0.0374322
33	26	FAM-02-201	0.345996	0.0812613
33	27	FAM-02-201	0.428032	0.159687
33	28	FAM-02-201	0.564907	0.292954
33	29	FAM-02-201	0.768486	0.492924
33	30	FAM-02-201	1.02387	0.744699
33	31	FAM-02-201	1.29012	1.00734
33	32	FAM-02-201	1.51483	1.22844
33	33	FAM-02-201	1.67991	1.38991
33	34	FAM-02-201	1.79213	1.49852
33	35	FAM-02-201	1.8689	1.57168
33	36	FAM-02-201	1.91838	1.61755
33	37	FAM-02-201	1.95177	1.64734
33	38	FAM-02-201	1.97951	1.67146
33	39	FAM-02-201	1.99901	1.68736
33	40	FAM-02-201	2.01554	1.70028
34	1
34	2
34	3
34	4
34	5
34	6
34	7
34	8
34	9
34	10
34	11
34	12
34	13
34	14
34	15
34	16
34	17
34	18
34	19
34	20
34	21
34	22
34	23
34	24
34	25
34	26
34	27
34	28
34	29
34	30
34	31
34	32
34	33
34	34
34	35
34	36
34	37
34	38
34	39
34	40
35	1
35	2
35	3
35	4
35	5
35	6
35	7
35	8
35	9
35	10
35	11
35	12
35	13
35	14
35	15
35	16
35	17
35	18
35	19
35	20
35	21
35	22
35	23
35	24
35	25
35	26
35	27
35	28
35	29
35	30
35	31
35	32
35	33
35	34
35	35
35	36
35	37
35	38
35	39
35	40
36	1
36	2
36	3
36	4
36	5
36	6
36	7
36	8
36	9
36	10
36	11
36	12
36	13
36	14
36	15
36	16
36	17
36	18
36	19
36	20
36	21
36	22
36	23
36	24
36	25
36	26
36	27
36	28
36	29
36	30
36	31
36	32
36	33
36	34
36	35
36	36
36	37
36	38
36	39
36	40
37	1
37	2
37	3
37	4
37	5
37	6
37	7
37	8
37	9
37	10
37	11
37	12
37	13
37	14
37	15
37	16
37	17
37	18
37	19
37	20
37	21
37	22
37	23
37	24
37	25
37	26
37	27
37	28
37	29
37	30
37	31
37	32
37	33
37	34
37	35
37	36
37	37
37	38
37	39
37	40
38	1	FAM-201	0.134096	-0.00343162
38	2	FAM-201	0.137724	-0.00456679
38	3	FAM-201	0.14498	-0.00207308
38	4	FAM-201	0.150653	-0.00116263
38	5	FAM-201	0.156169	-0.000408768
38	6	FAM-201	0.161412	7.1259e-05
38	7	FAM-201	0.166559	0.000456127
38	8	FAM-201	0.171485	0.000619593
38	9	FAM-201	0.176896	0.00126821
38	10	FAM-201	0.18175	0.00135868
38	11	FAM-201	0.1862	0.00104693
38	12	FAM-201	0.191251	0.00133525
38	13	FAM-201	0.19615	0.00147139
38	14	FAM-201	0.199482	4.10885e-05
38	15	FAM-201	0.203294	-0.00090959
38	16	FAM-201	0.208226	-0.000740372
38	17	FAM-201	0.212893	-0.000835337
38	18	FAM-201	0.217471	-0.00101996
38	19	FAM-201	0.222735	-0.00051879
38	20	FAM-201	0.230615	0.00259828
38	21	FAM-201	0.242922	0.0101429
38	22	FAM-201	0.2637	0.0261582
38	23	FAM-201	0.298869	0.056565
38	24	FAM-201	0.361756	0.114689
38	25	FAM-201	0.467466	0.215637
38	26	FAM-201	0.627736	0.371144
38	27	FAM-201	0.839251	0.577897
38	28	FAM-201	1.07152	0.805405
38	29	FAM-201	1.28531	1.01443
38	30	FAM-201	1.45945	1.18381
38	31	FAM-201	1.58923	1.30883
38	32	FAM-201	1.68049	1.39533
38	33	FAM-201	1.74847	1.45854
38	34	FAM-201	1.80059	1.5059
38	35	FAM-201	1.83884	1.53938
38	36	FAM-201	1.86707	1.56285
38	37	FAM-201	1.89024	1.58126
38	38	FAM-201	1.91021	1.59647
38	39	FAM-201	1.92495	1.60645
38	40	FAM-201	1.93496	1.6117
39	1	GAPDH	0.167983	-0.000767964
39	2	GAPDH	0.171455	-0.00212297
39	3	GAPDH	0.177108	-0.00129827
39	4	GAPDH	0.18377	0.00053694
39	5	GAPDH	0.189352	0.00129118
39	6	GAPDH	0.193463	0.000574457
39	7	GAPDH	0.197599	-0.000116899
39	8	GAPDH	0.202739	0.000195353
39	9	GAPDH	0.206718	-0.000653687
39	10	GAPDH	0.211027	-0.00117183
39	11	GAPDH	0.216038	-0.000988251
39	12	GAPDH	0.223485	0.00163101
39	13	GAPDH	0.232971	0.00628917
39	14	GAPDH	0.246559	0.0150497
39	15	GAPDH	0.270468	0.0341311
39	16	GAPDH	0.311459	0.0702948
39	17	GAPDH	0.381623	0.135631
39	18	GAPDH	0.495595	0.244776
39	19	GAPDH	0.657918	0.402271
39	20	GAPDH	0.851064	0.590589
39	21	GAPDH	1.04117	0.775866
39	22	GAPDH	1.19886	0.928729
39	23	GAPDH	1.31722	1.04227
39	24	GAPDH	1.40244	1.12266
39	25	GAPDH	1.46116	1.17655
39	26	GAPDH	1.50428	1.21484
39	27	GAPDH	1.53605	1.24179
39	28	GAPDH	1.55973	1.26064
39	29	GAPDH	1.5786	1.27468
39	30	GAPDH	1.59219	1.28344
39	31	GAPDH	1.60124	1.28767
39	32	GAPDH	1.60752	1.28912
39	33	GAPDH	1.61213	1.28889
39	34	GAPDH	1.61621	1.28815
39	35	GAPDH	1.61635	1.28346
39	36	GAPDH	1.61361	1.2759
39	37	GAPDH	1.61475	1.2722
39	38	GAPDH	1.61503	1.26766
39	39	GAPDH	1.61316	1.26096
39	40	GAPDH	1.61448	1.25745
40	1	FAM-201	0.115702	4.38608e-05
40	2	FAM-201	0.1163	-0.000984457
40	3	FAM-201	0.11798	-0.000930131
40	4	FAM-201	0.120105	-0.00043137
40	5	FAM-201	0.121497	-0.000666425
40	6	FAM-201	0.123628	-0.000160914
40	7	FAM-201	0.125445	2.92061e-05
40	8	FAM-201	0.127891	0.000849541
40	9	FAM-201	0.129735	0.00106705
40	10	FAM-201	0.131408	0.0011139
40	11	FAM-201	0.132784	0.000863493
40	12	FAM-201	0.133966	0.0004186
40	13	FAM-201	0.135621	0.000447862
40	14	FAM-201	0.137144	0.000343938
40	15	FAM-201	0.138476	4.93682e-05
40	16	FAM-201	0.138948	-0.00110463
40	17	FAM-201	0.140481	-0.00119818
40	18	FAM-201	0.142561	-0.000744308
40	19	FAM-201	0.144068	-0.000863104
40	20	FAM-201	0.145165	-0.00139232
40	21	FAM-201	0.148113	-7.14722e-05
40	22	FAM-201	0.15219	0.0023799
40	23	FAM-201	0.159069	0.00763264
40	24	FAM-201	0.171191	0.0181283
40	25	FAM-201	0.195641	0.0409518
40	26	FAM-201	0.239312	0.0829967
40	27	FAM-201	0.317948	0.160006
40	28	FAM-201	0.448728	0.289159
40	29	FAM-201	0.642186	0.480992
40	30	FAM-201	0.884483	0.721662
40	31	FAM-201	1.1361	0.971649
40	32	FAM-201	1.35981	1.19373
40	33	FAM-201	1.53004	1.36234
40	34	FAM-201	1.65211	1.48279
40	35	FAM-201	1.74144	1.57049
40	36	FAM-201	1.80576	1.63318
40	37	FAM-201	1.85241	1.6782
40	38	FAM-201	1.88793	1.7121
40	39	FAM-201	1.91542	1.73797
40	40	FAM-201	1.93503	1.75595
41	1	GAPDH	0.15108	0.00185991
41	2	GAPDH	0.151512	0.000161879
41	3	GAPDH	0.154157	0.000677248
41	4	GAPDH	0.156738	0.00112844
41	5	GAPDH	0.15843	0.000690578
41	6	GAPDH	0.159155	-0.000714947
41	7	GAPDH	0.161398	-0.000601865
41	8	GAPDH	0.16311	-0.00101989
41	9	GAPDH	0.165586	-0.000673232
41	10	GAPDH	0.167488	-0.000901744
41	11	GAPDH	0.169045	-0.00147415
41	12	GAPDH	0.172258	-0.000391325
41	13	GAPDH	0.17806	0.00328088
41	14	GAPDH	0.185957	0.00904745
41	15	GAPDH	0.201843	0.0228036
41	16	GAPDH	0.231467	0.0502983
41	17	GAPDH	0.284355	0.101056
41	18	GAPDH	0.378956	0.193527
41	19	GAPDH	0.530962	0.343403
41	20	GAPDH	0.745503	0.555815
41	21	GAPDH	1.00023	0.808409
41	22	GAPDH	1.24927	1.05532
41	23	GAPDH	1.4579	1.26182
41	24	GAPDH	1.61659	1.41838
41	25	GAPDH	1.73172	1.53138
41	26	GAPDH	1.81553	1.61307
41	27	GAPDH	1.87577	1.67117
41	28	GAPDH	1.91878	1.71205
41	29	GAPDH	1.95252	1.74367
41	30	GAPDH	1.97661	1.76562
41	31	GAPDH	1.99575	1.78263
41	32	GAPDH	2.01179	1.79654
41	33	GAPDH	2.02038	1.803
41	34	GAPDH	2.02813	1.80862
41	35	GAPDH	2.03246	1.81082
41	36	GAPDH	2.03201	1.80824
41	37	GAPDH	2.03275	1.80686
41	38	GAPDH	2.02991	1.80189
41	39	GAPDH	2.02858	1.79842
41	40	GAPDH	2.02567	1.79338
42	1	FAM-01-201	0.175177	-0.00540027
42	2	FAM-01-201	0.179233	-0.00604818
42	3	FAM-01-201	0.186941	-0.00304369
42	4	FAM-01-201	0.192638	-0.00205064
42	5	FAM-01-201	0.199332	-5.94189e-05
42	6	FAM-01-201	0.205659	0.00156357
42	7	FAM-01-201	0.210572	0.0017725
42	8	FAM-01-201	0.214553	0.00104997
42	9	FAM-01-201	0.220005	0.0017989
42	10	FAM-01-201	0.22424	0.00133021
42	11	FAM-01-201	0.228661	0.00104677
42	12	FAM-01-201	0.232009	-0.000308875
42	13	FAM-01-201	0.236746	-0.000275305
42	14	FAM-01-201	0.241063	-0.000661619
42	15	FAM-01-201	0.246996	0.000567293
42	16	FAM-01-201	0.251051	-8.15793e-05
42	17	FAM-01-201	0.254449	-0.00138657
42	18	FAM-01-201	0.258738	-0.00180127
42	19	FAM-01-201	0.264264	-0.000978813
42	20	FAM-01-201	0.271465	0.00151856
42	21	FAM-01-201	0.280794	0.00614361
42	22	FAM-01-201	0.296678	0.0173234
42	23	FAM-01-201	0.32458	0.0405224
42	24	FAM-01-201	0.3739	0.0851383
42	25	FAM-01-201	0.460552	0.167087
42	26	FAM-01-201	0.592802	0.294633
42	27	FAM-01-201	0.777722	0.474849
42	28	FAM-01-201	0.990028	0.682451
42	29	FAM-01-201	1.20087	0.888592
42	30	FAM-01-201	1.38619	1.06921
42	31	FAM-01-201	1.53158	1.2099
42	32	FAM-01-201	1.64095	1.31456
42	33	FAM-01-201	1.72279	1.3917
42	34	FAM-01-201	1.78785	1.45205
42	35	FAM-01-201	1.8367	1.4962
42	36	FAM-01-201	1.87457	1.52937
42	37	FAM-01-201	1.9051	1.55519
42	38	FAM-01-201	1.92835	1.57374
42	39	FAM-01-201	1.94524	1.58592
42	40	FAM-01-201	1.95572	1.5917
43	1	FAM-01-201	0.138661	-0.000165821
43	2	FAM-01-201	0.138808	-0.00151893
43	3	FAM-01-201	0.140944	-0.000882607
43	4	FAM-01-201	0.143595	0.000268525
43	5	FAM-01-201	0.145246	0.000420221
43	6	FAM-01-201	0.147694	0.00136867
43	7	FAM-01-201	0.148091	0.000266193
43	8	FAM-01-201	0.149109	-0.000216006
43	9	FAM-01-201	0.151482	0.000657562
43	10	FAM-01-201	0.152094	-0.000230247
43	11	FAM-01-201	0.153306	-0.000518642
43	12	FAM-01-201	0.155383	5.88253e-05
43	13	FAM-01-201	0.157177	0.000353379
43	14	FAM-01-201	0.15826	-6.31509e-05
43	15	FAM-01-201	0.160015	0.000191497
43	16	FAM-01-201	0.161086	-0.000236581
43	17	FAM-01-201	0.161802	-0.00102029
43	18	FAM-01-201	0.162391	-0.00193126
43	19	FAM-01-201	0.165101	-0.000721472
43	20	FAM-01-201	0.165857	-0.00146508
43	21	FAM-01-201	0.168207	-0.000614194
43	22	FAM-01-201	0.171831	0.00151
43	23	FAM-01-201	0.174626	0.00280466
43	24	FAM-01-201	0.184583	0.0112626
43	25	FAM-01-201	0.201739	0.0269184
43	26	FAM-01-201	0.234926	0.0586057
43	27	FAM-01-201	0.296265	0.118445
43	28	FAM-01-201	0.398151	0.218832
43	29	FAM-01-201	0.551302	0.370483
43	30	FAM-01-201	0.753569	0.57125
43	31	FAM-01-201	0.975001	0.791182
43	32	FAM-01-201	1.18396	0.998639
43	33	FAM-01-201	1.35514	1.16832
43	34	FAM-01-201	1.48855	1.30024
43	35	FAM-01-201	1.5879	1.39808
43	36	FAM-01-201	1.66694	1.47563
43	37	FAM-01-201	1.72675	1.53393
43	38	FAM-01-201	1.76925	1.57494
43	39	FAM-01-201	1.80371	1.60789
43	40	FAM-01-201	1.82696	1.62964
44	1	FAM-02-201	0.170645	-0.0055776
44	2	FAM-02-201	0.175271	-0.00550623
44	3	FAM-02-201	0.182845	-0.00248697
44	4	FAM-02-201	0.189194	-0.000692367
44	5	FAM-02-201	0.194738	0.000295901
44	6	FAM-02-201	0.200246	0.00124935
44	7	FAM-02-201	0.203922	0.000370618
44	8	FAM-02-201	0.207785	-0.000321637
44	9	FAM-02-201	0.21369	0.00102882
44	10	FAM-02-201	0.217636	0.000420085
44	11	FAM-02-201	0.222275	0.000504762
44	12	FAM-02-201	0.226949	0.000623026
44	13	FAM-02-201	0.23157	0.000689911
44	14	FAM-02-201	0.236169	0.000734027
44	15	FAM-02-201	0.240229	0.000238929
44	16	FAM-02-201	0.244279	-0.00026569
44	17	FAM-02-201	0.249065	-3.50119e-05
44	18	FAM-02-201	0.252773	-0.00088206
44	19	FAM-02-201	0.256137	-0.00207261
44	20	FAM-02-201	0.263365	0.000600921
44	21	FAM-02-201	0.273392	0.00607334
44	22	FAM-02-201	0.289343	0.0174694
44	23	FAM-02-201	0.315563	0.039134
44	24	FAM-02-201	0.362166	0.0811821
44	25	FAM-02-201	0.444369	0.158831
44	26	FAM-02-201	0.57879	0.288696
44	27	FAM-02-201	0.776759	0.482111
44	28	FAM-02-201	1.0236	0.724398
44	29	FAM-02-201	1.27821	0.974454
44	30	FAM-02-201	1.49497	1.18665
44	31	FAM-02-201	1.65526	1.3424
44	32	FAM-02-201	1.7634	1.44598
44	33	FAM-02-201	1.84271	1.52074
44	34	FAM-02-201	1.89418	1.56765
44	35	FAM-02-201	1.9304	1.59931
44	36	FAM-02-201	1.95969	1.62405
44	37	FAM-02-201	1.98462	1.64443
44	38	FAM-02-201	1.9989	1.65415
44	39	FAM-02-201	2.01033	1.66103
44	40	FAM-02-201	2.01726	1.6634
45	1	FAM-02-201	0.10482	-0.00301472
45	2	FAM-02-201	0.10585	-0.00347128
45	3	FAM-02-201	0.109831	-0.000975984
45	4	FAM-02-201	0.111139	-0.00115492
45	5	FAM-02-201	0.113159	-0.00062124
45	6	FAM-02-201	0.115095	-0.000171195
45	7	FAM-02-201	0.117013	0.000259963
45	8	FAM-02-201	0.118655	0.000415442
45	9	FAM-02-201	0.120586	0.000860025
45	10	FAM-02-201	0.121228	1.53157e-05
45	11	FAM-02-201	0.123701	0.00100231
45	12	FAM-02-201	0.126117	0.00193199
45	13	FAM-02-201	0.126646	0.000974407
45	14	FAM-02-201	0.128096	0.000938242
45	15	FAM-02-201	0.128478	-0.000166337
45	16	FAM-02-201	0.130063	-6.78102e-05
45	17	FAM-02-201	0.131726	0.000109439
45	18	FAM-02-201	0.132098	-0.0010056
45	19	FAM-02-201	0.13223	-0.00235953
45	20	FAM-02-201	0.134506	-0.00156998
45	21	FAM-02-201	0.137759	0.000196954
45	22	FAM-02-201	0.140437	0.00138853
45	23	FAM-02-201	0.144847	0.00431179
45	24	FAM-02-201	0.15423	0.0122087
45	25	FAM-02-201	0.171762	0.0282544
45	26	FAM-02-201	0.204872	0.0598778
45	27	FAM-02-201	0.264905	0.118424
45	28	FAM-02-201	0.368681	0.220714
45	29	FAM-02-201	0.535449	0.385995
45	30	FAM-02-201	0.767111	0.616171
45	31	FAM-02-201	1.03077	0.878347
45	32	FAM-02-201	1.28178	1.12787
45	33	FAM-02-201	1.47851	1.32311
45	34	FAM-02-201	1.61837	1.46149
45	35	FAM-02-201	1.7124	1.55402
45	36	FAM-02-201	1.77669	1.61684
45	37	FAM-02-201	1.82112	1.65978
45	38	FAM-02-201	1.85486	1.69203
45	39	FAM-02-201	1.87798	1.71366
45	40	FAM-02-201	1.89311	1.7273
46	1
46	2
46	3
46	4
46	5
46	6
46	7
46	8
46	9
46	10
46	11
46	12
46	13
46	14
46	15
46	16
46	17
46	18
46	19
46	20
46	21
46	22
46	23
46	24
46	25
46	26
46	27
46	28
46	29
46	30
46	31
46	32
46	33
46	34
46	35
46	36
46	37
46	38
46	39
46	40
47	1
47	2
47	3
47	4
47	5
47	6
47	7
47	8
47	9
47	10
47	11
47	12
47	13
47	14
47	15
47	16
47	17
47	18
47	19
47	20
47	21
47	22
47	23
47	24
47	25
47	26
47	27
47	28
47	29
47	30
47	31
47	32
47	33
47	34
47	35
47	36
47	37
47	38
47	39
47	40
48	1
48	2
48	3
48	4
48	5
48	6
48	7
48	8
48	9
48	10
48	11
48	12
48	13
48	14
48	15
48	16
48	17
48	18
48	19
48	20
48	21
48	22
48	23
48	24
48	25
48	26
48	27
48	28
48	29
48	30
48	31
48	32
48	33
48	34
48	35
48	36
48	37
48	38
48	39
48	40
49	1
49	2
49	3
49	4
49	5
49	6
49	7
49	8
49	9
49	10
49	11
49	12
49	13
49	14
49	15
49	16
49	17
49	18
49	19
49	20
49	21
49	22
49	23
49	24
49	25
49	26
49	27
49	28
49	29
49	30
49	31
49	32
49	33
49	34
49	35
49	36
49	37
49	38
49	39
49	40
50	1	FAM-201	0.166891	-0.00520017
50	2	FAM-201	0.171721	-0.00592457
[truncated: 1,878 more rows]

## Sheet: Results
Well	Well Position	Sample Name	Target Name	Task	Reporter	Quencher	RQ	CT	Ct Mean	Delta Ct Mean	Delta Delta Ct	2^(-ddCT)201转录本	001-201BI	002-201BI	Automatic Ct Threshold	Ct Threshold	Automatic Baseline	Baseline Start	Baseline End	Efficiency	Tm1	Tm2	Tm3	Custom1	Custom2	Custom3	Custom4	Custom5	Custom6	MTP
2	A2	22CA	FAM-201	UNKNOWN	SYBR	None	2.97205	22.726	22.7259	6.5953					TRUE	0.103867	TRUE	3	18	1	87.4954									N
3	A3	22CA	GAPDH	UNKNOWN	SYBR	None		16.131	16.1306		-1.57146	2.97205	2.97731	2.74771	TRUE	0.10941	TRUE	3	12	1	83.3766									N
4	A4	22N	FAM-201	UNKNOWN	SYBR	None	1	24.397	24.3971	8.16676					TRUE	0.103867	TRUE	3	20	1	87.4954									N
5	A5	22N	GAPDH	UNKNOWN	SYBR	None		16.23	16.2304						TRUE	0.10941	TRUE	3	12	1	83.3766									N
14	B2	25CA	FAM-201	UNKNOWN	SYBR	None	1.06478	22.544	22.5435	8.0762					TRUE	0.103867	TRUE	3	18	1	87.5935									N
15	B3	25CA	GAPDH	UNKNOWN	SYBR	None		14.467	14.4673		0.351947	0.783526	0.685946	1.01763	TRUE	0.10941	TRUE	3	10	1	83.3766									N
16	B4	25N	FAM-201	UNKNOWN	SYBR	None	1.35896	24.625	24.6254	7.72426					TRUE	0.103867	TRUE	3	20	1	87.5935									N
17	B5	25N	GAPDH	UNKNOWN	SYBR	None		16.901	16.9011						TRUE	0.10941	TRUE	3	12	1	83.4747									N
26	C2	26CA	FAM-201	UNKNOWN	SYBR	None	3.00479	25.224	25.2242	6.57949					TRUE	0.103867	TRUE	3	21	1	87.4954	72.6873								Y
27	C3	26CA	GAPDH	UNKNOWN	SYBR	None		18.645	18.6447		-2.43413	5.40439	6.29858	2.68361	TRUE	0.10941	TRUE	3	14	1	83.3766	72.9815								Y
28	C4	26N	FAM-201	UNKNOWN	SYBR	None	0.55599	26.065	26.0655	9.01362					TRUE	0.103867	TRUE	3	22	1	87.5935									N
29	C5	26N	GAPDH	UNKNOWN	SYBR	None		17.052	17.0518						TRUE	0.10941	TRUE	3	13	1	83.4747									N
38	D2	28CA	FAM-201	UNKNOWN	SYBR	None	1.95679	23.849	23.8491	7.19827					TRUE	0.103867	TRUE	3	19	1	87.6915									N
39	D3	28CA	GAPDH	UNKNOWN	SYBR	None		16.651	16.6508		-2.03065	4.08588	4.24832	3.99118	TRUE	0.10941	TRUE	3	12	1	83.4747									N
40	D4	28N	FAM-201	UNKNOWN	SYBR	None	0.478916	26.333	26.3328	9.22891					TRUE	0.103867	TRUE	3	22	1	87.6915									N
41	D5	28N	GAPDH	UNKNOWN	SYBR	None		17.104	17.1039						TRUE	0.10941	TRUE	3	13	1	83.5727									N
50	E2	31CA	FAM-201	UNKNOWN	SYBR	None	2.09939	22.808	22.8078	7.09679					TRUE	0.103867	TRUE	3	18	1	87.5935									N
51	E3	31CA	GAPDH	UNKNOWN	SYBR	None		15.711	15.711		-2.18762	4.55555	5.07209	3.35133	TRUE	0.10941	TRUE	3	11	1	83.4747									N
52	E4	31N	FAM-201	UNKNOWN	SYBR	None	0.460842	26.015	26.0149	9.28441					TRUE	0.103867	TRUE	3	22	1	87.5935									N
53	E5	31N	GAPDH	UNKNOWN	SYBR	None		16.73	16.7305						TRUE	0.10941	TRUE	3	12	1	83.5727									N
62	F2	33CA	FAM-201	UNKNOWN	SYBR	None	1.15336	24.561	24.5612	7.96091					TRUE	0.103867	TRUE	3	20	1	87.5935									N
63	F3	33CA	GAPDH	UNKNOWN	SYBR	None		16.6	16.6003		-0.507971	1.42205	1.35448	1.16161	TRUE	0.10941	TRUE	3	12	1	83.4747									N
64	F4	33N	FAM-201	UNKNOWN	SYBR	None	0.811057	26.31	26.3102	8.46888					TRUE	0.103867	TRUE	3	22	1	87.5935									N
65	F5	33N	GAPDH	UNKNOWN	SYBR	None		17.841	17.8413						TRUE	0.10941	TRUE	3	14	1	83.4747									N
74	G2	37CA	FAM-201	UNKNOWN	SYBR	None	1.32625	24.999	24.9988	7.75941					TRUE	0.103867	TRUE	3	21	1	87.5935									N
75	G3	37CA	GAPDH	UNKNOWN	SYBR	None		17.239	17.2394		-0.681318	1.6036	1.52516	1.27296	TRUE	0.10941	TRUE	3	13	1	83.4747									N
76	G4	37N	FAM-201	UNKNOWN	SYBR	None	0.827042	25.128	25.1277	8.44072					TRUE	0.103867	TRUE	3	21	1	87.5935									N
77	G5	37N	GAPDH	UNKNOWN	SYBR	None		16.687	16.687						TRUE	0.10941	TRUE	3	12	1	83.4747									N
86	H2	38CA	FAM-201	UNKNOWN	SYBR	None	13.8836	21.895	21.8948	4.37145					TRUE	0.103867	TRUE	3	17	1	87.4954									N
87	H3	38CA	GAPDH	UNKNOWN	SYBR	None		17.523	17.5234		-3.3709	10.3453	6.2676	14.3586	TRUE	0.10941	TRUE	3	13	1	83.3766									N
88	H4	38N	FAM-201	UNKNOWN	SYBR	None	1.34202	24.739	24.7394	7.74235					TRUE	0.103867	TRUE	3	20	1	87.4954									N
89	H5	38N	GAPDH	UNKNOWN	SYBR	None		16.997	16.9971						TRUE	0.10941	TRUE	3	13	1	83.3766									N
6	A6	22CA	FAM-01-201	UNKNOWN	SYBR	None	2.97731	23.52	23.5197	7.38909					TRUE	0.109115	TRUE	3	19	1	87.0051									N
3	A3	22CA	GAPDH	UNKNOWN	SYBR	None		16.131	16.1306		-1.57401				TRUE	0.10941	TRUE	3	12	1	83.3766									N
7	A7	22N	FAM-01-201	UNKNOWN	SYBR	None	1	25.193	25.1935	8.96309					TRUE	0.109115	TRUE	3	21	1	87.0051									N
5	A5	22N	GAPDH	UNKNOWN	SYBR	None		16.23	16.2304						TRUE	0.10941	TRUE	3	12	1	83.3766									N
18	B6	25CA	FAM-01-201	UNKNOWN	SYBR	None	1.02564	23.394	23.3939	8.92658					TRUE	0.109115	TRUE	3	19	1	86.6128									N
15	B3	25CA	GAPDH	UNKNOWN	SYBR	None		14.467	14.4673		0.543834				TRUE	0.10941	TRUE	3	10	1	83.3766									N
19	B7	25N	FAM-01-201	UNKNOWN	SYBR	None	1.49521	25.284	25.2838	8.38274					TRUE	0.109115	TRUE	3	20	1	86.6128									N
17	B5	25N	GAPDH	UNKNOWN	SYBR	None		16.901	16.9011						TRUE	0.10941	TRUE	3	12	1	83.4747									N
30	C6	26CA	FAM-01-201	UNKNOWN	SYBR	None	4.61832	25.4	25.4004	6.75573					TRUE	0.109115	TRUE	3	21	1	86.6128	73.9622								Y
27	C3	26CA	GAPDH	UNKNOWN	SYBR	None		18.645	18.6447		-2.65503				TRUE	0.10941	TRUE	3	14	1	83.3766	72.9815								Y
31	C7	26N	FAM-01-201	UNKNOWN	SYBR	None	0.733231	26.463	26.4626	9.41076					TRUE	0.109115	TRUE	3	22	1	86.5147									N
29	C5	26N	GAPDH	UNKNOWN	SYBR	None		17.052	17.0518						TRUE	0.10941	TRUE	3	13	1	83.4747									N
42	D6	28CA	FAM-01-201	UNKNOWN	SYBR	None	2.42842	24.334	24.3339	7.68308					TRUE	0.109115	TRUE	3	20	1	87.0051									N
39	D3	28CA	GAPDH	UNKNOWN	SYBR	None		16.651	16.6508		-2.08689				TRUE	0.10941	TRUE	3	12	1	83.4747									N
43	D7	28N	FAM-01-201	UNKNOWN	SYBR	None	0.571619	26.874	26.8739	9.76997					TRUE	0.109115	TRUE	3	23	1	87.0051									N
41	D5	28N	GAPDH	UNKNOWN	SYBR	None		17.104	17.1039						TRUE	0.10941	TRUE	3	13	1	83.5727									N
54	E6	31CA	FAM-01-201	UNKNOWN	SYBR	None	2.67201	23.256	23.2562	7.54517					TRUE	0.109115	TRUE	3	19	1	86.7109									N
51	E3	31CA	GAPDH	UNKNOWN	SYBR	None		15.711	15.711		-2.34258				TRUE	0.10941	TRUE	3	11	1	83.4747									N
55	E7	31N	FAM-01-201	UNKNOWN	SYBR	None	0.526806	26.618	26.6182	9.88775					TRUE	0.109115	TRUE	3	22	1	86.7109									N
53	E5	31N	GAPDH	UNKNOWN	SYBR	None		16.73	16.7305						TRUE	0.10941	TRUE	3	12	1	83.5727									N
66	F6	33CA	FAM-01-201	UNKNOWN	SYBR	None	1.16011	25.349	25.3491	8.74883					TRUE	0.109115	TRUE	3	21	1	86.7109									N
63	F3	33CA	GAPDH	UNKNOWN	SYBR	None		16.6	16.6003		-0.437744				TRUE	0.10941	TRUE	3	12	1	83.4747									N
67	F7	33N	FAM-01-201	UNKNOWN	SYBR	None	0.856499	27.028	27.0279	9.18657					TRUE	0.109115	TRUE	3	23	1	86.7109	74.4525								Y
65	F5	33N	GAPDH	UNKNOWN	SYBR	None		17.841	17.8413						TRUE	0.10941	TRUE	3	14	1	83.4747									N
78	G6	37CA	FAM-01-201	UNKNOWN	SYBR	None	1.30907	25.814	25.8139	8.57455					TRUE	0.109115	TRUE	3	21	1	86.5147									N
75	G3	37CA	GAPDH	UNKNOWN	SYBR	None		17.239	17.2394		-0.608961				TRUE	0.10941	TRUE	3	13	1	83.4747									N
79	G7	37N	FAM-01-201	UNKNOWN	SYBR	None	0.858318	25.87	25.8705	9.18351					TRUE	0.109115	TRUE	3	21	1	86.5147									N
77	G5	37N	GAPDH	UNKNOWN	SYBR	None		16.687	16.687						TRUE	0.10941	TRUE	3	12	1	83.4747									N
90	H6	38CA	FAM-01-201	UNKNOWN	SYBR	None	13.9429	22.685	22.685	5.16163					TRUE	0.109115	TRUE	3	18	1	86.6128									N
87	H3	38CA	GAPDH	UNKNOWN	SYBR	None		17.523	17.5234		-2.64791				TRUE	0.10941	TRUE	3	13	1	83.3766									N
91	H7	38N	FAM-01-201	UNKNOWN	SYBR	None	2.22461	24.807	24.8066	7.80955					TRUE	0.109115	TRUE	3	20	1	86.6128									N
89	H5	38N	GAPDH	UNKNOWN	SYBR	None		16.997	16.9971						TRUE	0.10941	TRUE	3	13	1	83.3766									N
8	A8	22CA	FAM-02-201	UNKNOWN	SYBR	None	2.7477	23.222	23.2223	7.09172					TRUE	0.145763	TRUE	3	18	1	88.1819									N
3	A3	22CA	GAPDH	UNKNOWN	SYBR	None		16.131	16.1306		-1.45823				TRUE	0.10941	TRUE	3	12	1	83.3766									N
9	A9	22N	FAM-02-201	UNKNOWN	SYBR	None	1	24.78	24.7803	8.54995					TRUE	0.145763	TRUE	3	20	1	88.1819									N
5	A5	22N	GAPDH	UNKNOWN	SYBR	None		16.23	16.2304						TRUE	0.10941	TRUE	3	12	1	83.3766									N
20	B8	25CA	FAM-02-201	UNKNOWN	SYBR	None	0.883461	23.196	23.196	8.72871					TRUE	0.145763	TRUE	3	18	1	88.2799									N
15	B3	25CA	GAPDH	UNKNOWN	SYBR	None		14.467	14.4673		-0.0252085				TRUE	0.10941	TRUE	3	10	1	83.3766									N
21	B9	25N	FAM-02-201	UNKNOWN	SYBR	None	0.868158	25.655	25.655	8.75392					TRUE	0.145763	TRUE	3	21	1	88.1819									N
17	B5	25N	GAPDH	UNKNOWN	SYBR	None		16.901	16.9011						TRUE	0.10941	TRUE	3	12	1	83.4747									N
32	C8	26CA	FAM-02-201	UNKNOWN	SYBR	None	1.12742	27.022	27.0216	8.37693					TRUE	0.145763	TRUE	3	23	1	88.2799									N
27	C3	26CA	GAPDH	UNKNOWN	SYBR	None		18.645	18.6447		-1.42418				TRUE	0.10941	TRUE	3	14	1	83.3766	72.9815								Y
33	C9	26N	FAM-02-201	UNKNOWN	SYBR	None	0.420112	26.853	26.8529	9.8011					TRUE	0.145763	TRUE	3	22	1	88.2799									N
29	C5	26N	GAPDH	UNKNOWN	SYBR	None		17.052	17.0518						TRUE	0.10941	TRUE	3	13	1	83.4747									N
44	D8	28CA	FAM-02-201	UNKNOWN	SYBR	None	1.26623	24.86	24.8602	8.20941					TRUE	0.145763	TRUE	3	20	1	88.2799									N
39	D3	28CA	GAPDH	UNKNOWN	SYBR	None		16.651	16.6508		-1.99682				TRUE	0.10941	TRUE	3	12	1	83.4747									N
45	D9	28N	FAM-02-201	UNKNOWN	SYBR	None	0.317257	27.31	27.3101	10.2062					TRUE	0.145763	TRUE	3	22	1	88.378									N
41	D5	28N	GAPDH	UNKNOWN	SYBR	None		17.104	17.1039						TRUE	0.10941	TRUE	3	13	1	83.5727									N
56	E8	31CA	FAM-02-201	UNKNOWN	SYBR	None	1.07276	24.16	24.1597	8.44862					TRUE	0.145763	TRUE	3	20	1	88.378									N
51	E3	31CA	GAPDH	UNKNOWN	SYBR	None		15.711	15.711		-1.74473				TRUE	0.10941	TRUE	3	11	1	83.4747									N
57	E9	31N	FAM-02-201	UNKNOWN	SYBR	None	0.320099	26.924	26.9238	10.1934					TRUE	0.145763	TRUE	3	22	1	88.2799									N
53	E5	31N	GAPDH	UNKNOWN	SYBR	None		16.73	16.7305						TRUE	0.10941	TRUE	3	12	1	83.5727									N
68	F8	33CA	FAM-02-201	UNKNOWN	SYBR	None	0.749972	25.565	25.5653	8.96504					TRUE	0.145763	TRUE	3	21	1	88.2799									N
63	F3	33CA	GAPDH	UNKNOWN	SYBR	None		16.6	16.6003		-0.216129				TRUE	0.10941	TRUE	3	12	1	83.4747									N
69	F9	33N	FAM-02-201	UNKNOWN	SYBR	None	0.64563	27.022	27.0225	9.18117					TRUE	0.145763	TRUE	3	22	1	88.2799									N
65	F5	33N	GAPDH	UNKNOWN	SYBR	None		17.841	17.8413						TRUE	0.10941	TRUE	3	14	1	83.4747									N
80	G8	37CA	FAM-02-201	UNKNOWN	SYBR	None	0.747331	26.21	26.2095	8.97013					TRUE	0.145763	TRUE	3	21	1	88.2799									N
75	G3	37CA	GAPDH	UNKNOWN	SYBR	None		17.239	17.2394		-0.348192				TRUE	0.10941	TRUE	3	13	1	83.4747									N
81	G9	37N	FAM-02-201	UNKNOWN	SYBR	None	0.587079	26.005	26.0053	9.31832					TRUE	0.145763	TRUE	3	21	1	88.1819									N
77	G5	37N	GAPDH	UNKNOWN	SYBR	None		16.687	16.687						TRUE	0.10941	TRUE	3	12	1	83.4747									N
92	H8	38CA	FAM-02-201	UNKNOWN	SYBR	None	7.01028	23.264	23.2639	5.74048					TRUE	0.145763	TRUE	3	18	1	88.1819									N
87	H3	38CA	GAPDH	UNKNOWN	SYBR	None		17.523	17.5234		-3.84384				TRUE	0.10941	TRUE	3	13	1	83.3766									N
93	H9	38N	FAM-02-201	UNKNOWN	SYBR	None	0.488229	26.581	26.5814	9.58432					TRUE	0.145763	TRUE	3	22	1	88.1819									N
89	H5	38N	GAPDH	UNKNOWN	SYBR	None		16.997	16.9971						TRUE	0.10941	TRUE	3	13	1	83.3766									N
