# Supplementary material for: Transcriptome profiling and co-expression network analysis of lncRNAs and mRNAs in colorectal cancer by RNA sequencing
Source: BMC Cancer. 2022 Jul 16;22:780. doi: 10.1186/s12885-022-09878-6 (PMC9288709; doi:10.1186/s12885-022-09878-6)
Supplement: Supplementary file 1 — Additional file 1. RT-qPCR result s of lncRNAs and mRNAs. [file 12885_2022_9878_MOESM1_ESM.zip › íúsupplementary qPCR raw data/SLCO4A1-AS1, FAM83H-AS1/SLCO4A1-AS1/2016-06-30 164458-ViiA7-export.xls]

## Sheet: Sample Setup
Well	Well Position	Sample Name	Sample Color	Biogroup Name	Biogroup Color	Target Name	Target Color	Task	Reporter	Quencher	Quantity	Comments
1	A1
2	A2	3CA	RGB(176,23,31)			SLCO-AS	RGB(176,23,31)	UNKNOWN	SYBR	None
3	A3	3CA	RGB(176,23,31)			GAPDH	RGB(0,0,255)	UNKNOWN	SYBR	None
4	A4	3N	RGB(0,245,255)			SLCO-AS	RGB(176,23,31)	UNKNOWN	SYBR	None
5	A5	3N	RGB(0,245,255)			GAPDH	RGB(0,0,255)	UNKNOWN	SYBR	None
6	A6	43CA	RGB(0,0,255)			SLCO-AS	RGB(176,23,31)	UNKNOWN	SYBR	None
7	A7	43CA	RGB(0,0,255)			GAPDH	RGB(0,0,255)	UNKNOWN	SYBR	None
8	A8	43N	RGB(238,220,130)			SLCO-AS	RGB(176,23,31)	UNKNOWN	SYBR	None
9	A9	43N	RGB(238,220,130)			GAPDH	RGB(0,0,255)	UNKNOWN	SYBR	None
10	A10
11	A11
12	A12
13	B1
14	B2	4CA	RGB(0,0,255)			SLCO-AS	RGB(176,23,31)	UNKNOWN	SYBR	None
15	B3	4CA	RGB(0,0,255)			GAPDH	RGB(0,0,255)	UNKNOWN	SYBR	None
16	B4	4N	RGB(238,220,130)			SLCO-AS	RGB(176,23,31)	UNKNOWN	SYBR	None
17	B5	4N	RGB(238,220,130)			GAPDH	RGB(0,0,255)	UNKNOWN	SYBR	None
18	B6	45CA	RGB(0,139,69)			SLCO-AS	RGB(176,23,31)	UNKNOWN	SYBR	None
19	B7	45CA	RGB(0,139,69)			GAPDH	RGB(0,0,255)	UNKNOWN	SYBR	None
20	B8	45N	RGB(255,127,0)			SLCO-AS	RGB(176,23,31)	UNKNOWN	SYBR	None
21	B9	45N	RGB(255,127,0)			GAPDH	RGB(0,0,255)	UNKNOWN	SYBR	None
22	B10
23	B11
24	B12
25	C1
26	C2	5CA	RGB(0,139,69)			SLCO-AS	RGB(176,23,31)	UNKNOWN	SYBR	None
27	C3	5CA	RGB(0,139,69)			GAPDH	RGB(0,0,255)	UNKNOWN	SYBR	None
28	C4	5N	RGB(255,127,0)			SLCO-AS	RGB(176,23,31)	UNKNOWN	SYBR	None
29	C5	5N	RGB(255,127,0)			GAPDH	RGB(0,0,255)	UNKNOWN	SYBR	None
30	C6	46CA	RGB(238,238,0)			SLCO-AS	RGB(176,23,31)	UNKNOWN	SYBR	None
31	C7	46CA	RGB(238,238,0)			GAPDH	RGB(0,0,255)	UNKNOWN	SYBR	None
32	C8	46N	RGB(142,142,56)			SLCO-AS	RGB(176,23,31)	UNKNOWN	SYBR	None
33	C9	46N	RGB(142,142,56)			GAPDH	RGB(0,0,255)	UNKNOWN	SYBR	None
34	C10
35	C11
36	C12
37	D1
38	D2	6CA	RGB(238,238,0)			SLCO-AS	RGB(176,23,31)	UNKNOWN	SYBR	None
39	D3	6CA	RGB(238,238,0)			GAPDH	RGB(0,0,255)	UNKNOWN	SYBR	None
40	D4	6N	RGB(142,142,56)			SLCO-AS	RGB(176,23,31)	UNKNOWN	SYBR	None
41	D5	6N	RGB(142,142,56)			GAPDH	RGB(0,0,255)	UNKNOWN	SYBR	None
42	D6	48CA	RGB(139,137,112)			SLCO-AS	RGB(176,23,31)	UNKNOWN	SYBR	None
43	D7	48CA	RGB(139,137,112)			GAPDH	RGB(0,0,255)	UNKNOWN	SYBR	None
44	D8	48N	RGB(238,44,44)			SLCO-AS	RGB(176,23,31)	UNKNOWN	SYBR	None
45	D9	48N	RGB(238,44,44)			GAPDH	RGB(0,0,255)	UNKNOWN	SYBR	None
46	D10
47	D11
48	D12
49	E1
50	E2	15CA	RGB(139,137,112)			SLCO-AS	RGB(176,23,31)	UNKNOWN	SYBR	None
51	E3	15CA	RGB(139,137,112)			GAPDH	RGB(0,0,255)	UNKNOWN	SYBR	None
52	E4	15N	RGB(238,44,44)			SLCO-AS	RGB(176,23,31)	UNKNOWN	SYBR	None
53	E5	15N	RGB(238,44,44)			GAPDH	RGB(0,0,255)	UNKNOWN	SYBR	None
54	E6	50CA	RGB(238,121,66)			SLCO-AS	RGB(176,23,31)	UNKNOWN	SYBR	None
55	E7	50CA	RGB(238,121,66)			GAPDH	RGB(0,0,255)	UNKNOWN	SYBR	None
56	E8	50N	RGB(51,161,201)			SLCO-AS	RGB(176,23,31)	UNKNOWN	SYBR	None
57	E9	50N	RGB(51,161,201)			GAPDH	RGB(0,0,255)	UNKNOWN	SYBR	None
58	E10
59	E11
60	E12
61	F1
62	F2	16CA	RGB(238,121,66)			SLCO-AS	RGB(176,23,31)	UNKNOWN	SYBR	None
63	F3	16CA	RGB(238,121,66)			GAPDH	RGB(0,0,255)	UNKNOWN	SYBR	None
64	F4	16N	RGB(51,161,201)			SLCO-AS	RGB(176,23,31)	UNKNOWN	SYBR	None
65	F5	16N	RGB(51,161,201)			GAPDH	RGB(0,0,255)	UNKNOWN	SYBR	None
66	F6	LINCA	RGB(142,56,142)			SLCO-AS	RGB(176,23,31)	UNKNOWN	SYBR	None
67	F7	LINCA	RGB(142,56,142)			GAPDH	RGB(0,0,255)	UNKNOWN	SYBR	None
68	F8	LINN	RGB(238,18,137)			SLCO-AS	RGB(176,23,31)	UNKNOWN	SYBR	None
69	F9	LINN	RGB(238,18,137)			GAPDH	RGB(0,0,255)	UNKNOWN	SYBR	None
70	F10
71	F11
72	F12
73	G1
74	G2	17CA	RGB(142,56,142)			SLCO-AS	RGB(176,23,31)	UNKNOWN	SYBR	None
75	G3	17CA	RGB(142,56,142)			GAPDH	RGB(0,0,255)	UNKNOWN	SYBR	None
76	G4	17N	RGB(238,18,137)			SLCO-AS	RGB(176,23,31)	UNKNOWN	SYBR	None
77	G5	17N	RGB(238,18,137)			GAPDH	RGB(0,0,255)	UNKNOWN	SYBR	None
78	G6	ZQZCA	RGB(198,113,113)			SLCO-AS	RGB(176,23,31)	UNKNOWN	SYBR	None
79	G7	ZQZCA	RGB(198,113,113)			GAPDH	RGB(0,0,255)	UNKNOWN	SYBR	None
80	G8	ZQZN	RGB(176,23,31)			SLCO-AS	RGB(176,23,31)	UNKNOWN	SYBR	None
81	G9	ZQZN	RGB(176,23,31)			GAPDH	RGB(0,0,255)	UNKNOWN	SYBR	None
82	G10
83	G11
84	G12
85	H1
86	H2	20CA	RGB(198,113,113)			SLCO-AS	RGB(176,23,31)	UNKNOWN	SYBR	None
87	H3	20CA	RGB(198,113,113)			GAPDH	RGB(0,0,255)	UNKNOWN	SYBR	None
88	H4	20N	RGB(176,23,31)			SLCO-AS	RGB(176,23,31)	UNKNOWN	SYBR	None
89	H5	20N	RGB(176,23,31)			GAPDH	RGB(0,0,255)	UNKNOWN	SYBR	None
90	H6	FJYCA	RGB(0,245,255)			SLCO-AS	RGB(176,23,31)	UNKNOWN	SYBR	None
91	H7	FJYCA	RGB(0,245,255)			GAPDH	RGB(0,0,255)	UNKNOWN	SYBR	None
92	H8	FJYN	RGB(0,0,255)			SLCO-AS	RGB(176,23,31)	UNKNOWN	SYBR	None
93	H9	FJYN	RGB(0,0,255)			GAPDH	RGB(0,0,255)	UNKNOWN	SYBR	None
94	H10
95	H11
96	H12

## Sheet: Amplification Data
Block Type	96-Well Block (0.2mL)
Calibration is expired	No
Calibration performed on	2013-06-19 17:08:17 PM CST
Calibration Background is expired	No
Calibration Background performed on	2016-04-21 14:54:21 PM CST
Calibration CY5 is expired	Yes
Calibration CY5 performed on	2015-04-24 21:34:58 PM CST
Calibration FAM is expired	No
Calibration FAM performed on	2016-04-21 15:19:57 PM CST
Calibration MELTDOCTOR is expired	Yes
Calibration MELTDOCTOR performed on	2013-06-19 17:08:16 PM CST
Calibration NED is expired	No
Calibration NED performed on	2016-04-21 15:45:46 PM CST
Calibration ROI is expired	No
Calibration ROI performed on	2016-04-21 14:45:24 PM CST
Calibration ROX is expired	No
Calibration ROX performed on	2016-04-21 15:37:01 PM CST
Calibration SYBR is expired	No
Calibration SYBR performed on	2016-04-21 15:54:32 PM CST
Calibration TAMRA is expired	No
Calibration TAMRA performed on	2016-04-21 15:11:48 PM CST
Calibration Uniformity is expired	No
Calibration Uniformity performed on	2016-04-21 15:02:46 PM CST
Calibration VIC is expired	No
Calibration VIC performed on	2016-04-21 15:28:24 PM CST
Chemistry	SYBR_GREEN
Experiment File Name	D:\Documents and Settings\INSTR-ADMIN\Desktop\TOUJING\Guodandan Lnc\2016-06-30 164458.eds
Experiment Name	2016-06-30 164458
Experiment Run End Time	2016-06-30 18:05:25 PM CST
Experiment Type	Comparative Cт (ΔΔCт)
Instrument Name	278990028
Instrument Serial Number	278990028
Instrument Type	ViiA 7
Passive Reference	ROX
Quantification Cycle Method	Ct
Signal Smoothing On	false
Stage/ Cycle where Analysis is performed	Stage 2, Step 2
Well	Cycle	Target Name	Rn	Delta Rn
1	1
1	2
1	3
1	4
1	5
1	6
1	7
1	8
1	9
1	10
1	11
1	12
1	13
1	14
1	15
1	16
1	17
1	18
1	19
1	20
1	21
1	22
1	23
1	24
1	25
1	26
1	27
1	28
1	29
1	30
1	31
1	32
1	33
1	34
1	35
1	36
1	37
1	38
1	39
1	40
2	1	SLCO-AS	0.128686	-0.00198215
2	2	SLCO-AS	0.130367	-0.00317011
2	3	SLCO-AS	0.134188	-0.00221704
2	4	SLCO-AS	0.138558	-0.000715307
2	5	SLCO-AS	0.142433	0.000291229
2	6	SLCO-AS	0.146046	0.00103678
2	7	SLCO-AS	0.147637	-0.000240566
2	8	SLCO-AS	0.150521	-0.000224601
2	9	SLCO-AS	0.154324	0.000709574
2	10	SLCO-AS	0.157809	0.00132688
2	11	SLCO-AS	0.160624	0.00127345
2	12	SLCO-AS	0.163245	0.00102623
2	13	SLCO-AS	0.166012	0.000924922
2	14	SLCO-AS	0.168838	0.000882519
2	15	SLCO-AS	0.170824	4.51564e-07
2	16	SLCO-AS	0.171809	-0.00188244
2	17	SLCO-AS	0.173779	-0.00278112
2	18	SLCO-AS	0.178269	-0.00115899
2	19	SLCO-AS	0.184044	0.00174803
2	20	SLCO-AS	0.193402	0.00823801
2	21	SLCO-AS	0.210483	0.0224503
2	22	SLCO-AS	0.240149	0.049248
2	23	SLCO-AS	0.29415	0.100381
2	24	SLCO-AS	0.392549	0.195912
2	25	SLCO-AS	0.553434	0.353928
2	26	SLCO-AS	0.780931	0.578557
2	27	SLCO-AS	1.05492	0.84968
2	28	SLCO-AS	1.3218	1.11369
2	29	SLCO-AS	1.54151	1.33053
2	30	SLCO-AS	1.69964	1.48579
2	31	SLCO-AS	1.80874	1.59202
2	32	SLCO-AS	1.88287	1.66329
2	33	SLCO-AS	1.93312	1.71067
2	34	SLCO-AS	1.96701	1.74169
2	35	SLCO-AS	1.99324	1.76505
2	36	SLCO-AS	2.00959	1.77854
2	37	SLCO-AS	2.02002	1.78609
2	38	SLCO-AS	2.0257	1.78891
2	39	SLCO-AS	2.02759	1.78792
2	40	SLCO-AS	2.02613	1.7836
3	1	GAPDH	0.150489	0.000667819
3	2	GAPDH	0.152984	-0.00022698
3	3	GAPDH	0.157732	0.00113086
3	4	GAPDH	0.160576	0.000584731
3	5	GAPDH	0.163418	3.69944e-05
3	6	GAPDH	0.166598	-0.000172992
3	7	GAPDH	0.168851	-0.0013102
3	8	GAPDH	0.172549	-0.00100264
3	9	GAPDH	0.175619	-0.0013222
3	10	GAPDH	0.180322	-9.45113e-06
3	11	GAPDH	0.184192	0.000470516
3	12	GAPDH	0.188706	0.00159439
3	13	GAPDH	0.197902	0.0074006
3	14	GAPDH	0.212723	0.0188316
3	15	GAPDH	0.240205	0.0429243
3	16	GAPDH	0.291542	0.0908711
3	17	GAPDH	0.382474	0.178413
3	18	GAPDH	0.531966	0.324515
3	19	GAPDH	0.751489	0.540648
3	20	GAPDH	1.02366	0.809429
3	21	GAPDH	1.29968	1.08206
3	22	GAPDH	1.53321	1.3122
3	23	GAPDH	1.70712	1.48272
3	24	GAPDH	1.82943	1.60164
3	25	GAPDH	1.91552	1.68434
3	26	GAPDH	1.97586	1.74128
3	27	GAPDH	2.02154	1.78358
3	28	GAPDH	2.05405	1.8127
3	29	GAPDH	2.07872	1.83398
3	30	GAPDH	2.09794	1.84981
3	31	GAPDH	2.10906	1.85754
3	32	GAPDH	2.11237	1.85746
3	33	GAPDH	2.11717	1.85887
3	34	GAPDH	2.1191	1.85741
3	35	GAPDH	2.11975	1.85467
3	36	GAPDH	2.12132	1.85285
3	37	GAPDH	2.12174	1.84988
3	38	GAPDH	2.11798	1.84273
3	39	GAPDH	2.11502	1.83638
3	40	GAPDH	2.11649	1.83446
4	1	SLCO-AS	0.0752307	-0.0057523
4	2	SLCO-AS	0.0771063	-0.00586709
4	3	SLCO-AS	0.0808351	-0.00412869
4	4	SLCO-AS	0.0847011	-0.00225312
4	5	SLCO-AS	0.0883455	-0.000599047
4	6	SLCO-AS	0.0919955	0.00106053
4	7	SLCO-AS	0.0945114	0.00158607
4	8	SLCO-AS	0.0965286	0.00161288
4	9	SLCO-AS	0.0985112	0.00160519
4	10	SLCO-AS	0.101049	0.00215212
4	11	SLCO-AS	0.102428	0.00154161
4	12	SLCO-AS	0.103462	0.000585205
4	13	SLCO-AS	0.10519	0.000322684
4	14	SLCO-AS	0.10743	0.000571966
4	15	SLCO-AS	0.109654	0.000805997
4	16	SLCO-AS	0.110507	-0.000331221
4	17	SLCO-AS	0.112186	-0.000642655
4	18	SLCO-AS	0.113701	-0.0011186
4	19	SLCO-AS	0.115343	-0.00146715
4	20	SLCO-AS	0.117613	-0.00118739
4	21	SLCO-AS	0.120463	-0.00032791
4	22	SLCO-AS	0.122993	0.000211542
4	23	SLCO-AS	0.127846	0.00307493
4	24	SLCO-AS	0.138001	0.0112388
4	25	SLCO-AS	0.155659	0.0269065
4	26	SLCO-AS	0.189369	0.0586269
4	27	SLCO-AS	0.250515	0.117782
4	28	SLCO-AS	0.356638	0.221914
4	29	SLCO-AS	0.521877	0.385163
4	30	SLCO-AS	0.746626	0.607922
4	31	SLCO-AS	0.997134	0.85644
4	32	SLCO-AS	1.2263	1.08361
4	33	SLCO-AS	1.40793	1.26325
4	34	SLCO-AS	1.53593	1.38926
4	35	SLCO-AS	1.62166	1.47301
4	36	SLCO-AS	1.68103	1.53038
4	37	SLCO-AS	1.7222	1.56956
4	38	SLCO-AS	1.75308	1.59845
4	39	SLCO-AS	1.7734	1.61679
4	40	SLCO-AS	1.78451	1.6259
5	1	GAPDH	0.0982363	-0.00140898
5	2	GAPDH	0.1001	-0.00202081
5	3	GAPDH	0.10432	-0.000277071
5	4	GAPDH	0.107257	0.000184552
5	5	GAPDH	0.109949	0.000401467
5	6	GAPDH	0.111843	-0.000180416
5	7	GAPDH	0.114448	-5.13946e-05
5	8	GAPDH	0.117297	0.000322117
5	9	GAPDH	0.119415	-3.59877e-05
5	10	GAPDH	0.121207	-0.000719147
5	11	GAPDH	0.124206	-0.000195789
5	12	GAPDH	0.127429	0.000551668
5	13	GAPDH	0.133168	0.0038142
5	14	GAPDH	0.143849	0.0120198
5	15	GAPDH	0.162974	0.0286692
5	16	GAPDH	0.199403	0.0626225
5	17	GAPDH	0.265109	0.125853
5	18	GAPDH	0.374418	0.232686
5	19	GAPDH	0.540511	0.396303
5	20	GAPDH	0.755867	0.609184
5	21	GAPDH	0.985265	0.836106
5	22	GAPDH	1.18606	1.03442
5	23	GAPDH	1.33689	1.18278
5	24	GAPDH	1.44299	1.2864
5	25	GAPDH	1.51821	1.35915
5	26	GAPDH	1.57018	1.40864
5	27	GAPDH	1.60531	1.44129
5	28	GAPDH	1.63399	1.4675
5	29	GAPDH	1.65511	1.48615
5	30	GAPDH	1.66958	1.49814
5	31	GAPDH	1.68221	1.5083
5	32	GAPDH	1.69069	1.51429
5	33	GAPDH	1.69419	1.51532
5	34	GAPDH	1.69594	1.51459
5	35	GAPDH	1.69685	1.51303
5	36	GAPDH	1.69857	1.51227
5	37	GAPDH	1.69924	1.51047
5	38	GAPDH	1.6984	1.50715
5	39	GAPDH	1.69804	1.50432
5	40	GAPDH	1.69829	1.5021
6	1	SLCO-AS	0.0663418	-0.00375388
6	2	SLCO-AS	0.0681485	-0.00430851
6	3	SLCO-AS	0.0731571	-0.0016613
6	4	SLCO-AS	0.0766035	-0.00057621
6	5	SLCO-AS	0.0798323	0.000291136
6	6	SLCO-AS	0.0830951	0.00119263
6	7	SLCO-AS	0.0854852	0.00122137
6	8	SLCO-AS	0.0875246	0.000899428
6	9	SLCO-AS	0.0896952	0.000708598
6	10	SLCO-AS	0.0925194	0.00117151
6	11	SLCO-AS	0.0932172	-0.000492068
6	12	SLCO-AS	0.0952391	-0.000831574
6	13	SLCO-AS	0.0965075	-0.00192457
6	14	SLCO-AS	0.0991991	-0.00159432
6	15	SLCO-AS	0.102799	-0.000355672
6	16	SLCO-AS	0.105777	0.00026132
6	17	SLCO-AS	0.109567	0.00168972
6	18	SLCO-AS	0.117579	0.00734014
6	19	SLCO-AS	0.130467	0.0178663
6	20	SLCO-AS	0.152133	0.037171
6	21	SLCO-AS	0.192977	0.0756536
6	22	SLCO-AS	0.267274	0.14759
6	23	SLCO-AS	0.39198	0.269934
6	24	SLCO-AS	0.578524	0.454117
6	25	SLCO-AS	0.814917	0.688148
6	26	SLCO-AS	1.06261	0.933475
6	27	SLCO-AS	1.28139	1.1499
6	28	SLCO-AS	1.44764	1.31379
6	29	SLCO-AS	1.56506	1.42885
6	30	SLCO-AS	1.6429	1.50433
6	31	SLCO-AS	1.698	1.55706
6	32	SLCO-AS	1.73713	1.59384
6	33	SLCO-AS	1.76654	1.62088
6	34	SLCO-AS	1.78672	1.6387
6	35	SLCO-AS	1.7995	1.64912
6	36	SLCO-AS	1.80877	1.65603
6	37	SLCO-AS	1.81384	1.65874
6	38	SLCO-AS	1.81766	1.66019
6	39	SLCO-AS	1.81939	1.65956
6	40	SLCO-AS	1.8186	1.65641
7	1	GAPDH	0.100358	0.00154203
7	2	GAPDH	0.102385	0.00031442
7	3	GAPDH	0.105833	0.000507913
7	4	GAPDH	0.109398	0.00081832
7	5	GAPDH	0.11298	0.00114604
7	6	GAPDH	0.114726	-0.00036197
7	7	GAPDH	0.11719	-0.00115282
7	8	GAPDH	0.120805	-0.000792478
7	9	GAPDH	0.123554	-0.00129817
7	10	GAPDH	0.126055	-0.00205177
7	11	GAPDH	0.131325	-3.61891e-05
7	12	GAPDH	0.137837	0.00322112
7	13	GAPDH	0.147004	0.00913394
7	14	GAPDH	0.165255	0.0241303
7	15	GAPDH	0.198585	0.0542057
7	16	GAPDH	0.258079	0.110445
7	17	GAPDH	0.362198	0.211309
7	18	GAPDH	0.524625	0.370482
7	19	GAPDH	0.743033	0.585635
7	20	GAPDH	0.985727	0.825075
7	21	GAPDH	1.20707	1.04317
7	22	GAPDH	1.37887	1.21171
7	23	GAPDH	1.50243	1.33201
7	24	GAPDH	1.58914	1.41547
7	25	GAPDH	1.65141	1.47449
7	26	GAPDH	1.69516	1.51498
7	27	GAPDH	1.7288	1.54537
7	28	GAPDH	1.75343	1.56674
7	29	GAPDH	1.76931	1.57937
7	30	GAPDH	1.78533	1.59213
7	31	GAPDH	1.79676	1.60031
7	32	GAPDH	1.79914	1.59943
7	33	GAPDH	1.80335	1.60038
7	34	GAPDH	1.80539	1.59918
7	35	GAPDH	1.80447	1.595
7	36	GAPDH	1.80575	1.59303
7	37	GAPDH	1.80535	1.58937
7	38	GAPDH	1.80337	1.58414
7	39	GAPDH	1.80288	1.58039
7	40	GAPDH	1.79852	1.57278
8	1	SLCO-AS	0.0700344	-0.00385799
8	2	SLCO-AS	0.0713346	-0.00463324
8	3	SLCO-AS	0.0748904	-0.00315293
8	4	SLCO-AS	0.0781425	-0.00197636
8	5	SLCO-AS	0.0821881	-6.25794e-06
8	6	SLCO-AS	0.0850739	0.000804062
8	7	SLCO-AS	0.0862338	-0.00011153
8	8	SLCO-AS	0.0884364	1.55719e-05
8	9	SLCO-AS	0.0918797	0.00138332
8	10	SLCO-AS	0.0943613	0.0017894
8	11	SLCO-AS	0.0966364	0.00198907
8	12	SLCO-AS	0.0980789	0.00135605
8	13	SLCO-AS	0.0997457	0.000947338
8	14	SLCO-AS	0.102117	0.0012429
8	15	SLCO-AS	0.103102	0.000152225
8	16	SLCO-AS	0.10487	-0.000155162
8	17	SLCO-AS	0.107157	5.6944e-05
8	18	SLCO-AS	0.108608	-0.00056812
8	19	SLCO-AS	0.110382	-0.000869792
8	20	SLCO-AS	0.112403	-0.000924335
8	21	SLCO-AS	0.113479	-0.00192363
8	22	SLCO-AS	0.116475	-0.00100302
8	23	SLCO-AS	0.120508	0.000954247
8	24	SLCO-AS	0.128314	0.00668532
8	25	SLCO-AS	0.140483	0.0167785
8	26	SLCO-AS	0.161799	0.0360195
8	27	SLCO-AS	0.203598	0.0757425
8	28	SLCO-AS	0.278956	0.149025
8	29	SLCO-AS	0.402563	0.270557
8	30	SLCO-AS	0.587131	0.453049
8	31	SLCO-AS	0.814561	0.678404
8	32	SLCO-AS	1.04897	0.910735
8	33	SLCO-AS	1.24919	1.10889
8	34	SLCO-AS	1.39997	1.25759
8	35	SLCO-AS	1.50395	1.35949
8	36	SLCO-AS	1.57636	1.42982
8	37	SLCO-AS	1.62739	1.47878
8	38	SLCO-AS	1.66283	1.51214
8	39	SLCO-AS	1.6891	1.53634
8	40	SLCO-AS	1.70513	1.55029
9	1	GAPDH	0.0908148	0.001179
9	2	GAPDH	0.0925007	0.000154783
9	3	GAPDH	0.0952872	0.000231168
9	4	GAPDH	0.0976927	-7.34686e-05
9	5	GAPDH	0.101176	0.000699472
9	6	GAPDH	0.102645	-0.00054183
9	7	GAPDH	0.106123	0.00022661
9	8	GAPDH	0.108821	0.000214468
9	9	GAPDH	0.110054	-0.00126287
9	10	GAPDH	0.113596	-0.000431254
9	11	GAPDH	0.116259	-0.000477907
9	12	GAPDH	0.120863	0.00141561
9	13	GAPDH	0.128174	0.00601689
9	14	GAPDH	0.138268	0.0134001
9	15	GAPDH	0.156985	0.029407
9	16	GAPDH	0.19276	0.0624725
9	17	GAPDH	0.256067	0.123069
9	18	GAPDH	0.363416	0.227708
9	19	GAPDH	0.527857	0.389438
9	20	GAPDH	0.742348	0.60122
9	21	GAPDH	0.972937	0.829098
9	22	GAPDH	1.17947	1.03293
9	23	GAPDH	1.33979	1.19053
9	24	GAPDH	1.45448	1.30251
9	25	GAPDH	1.53189	1.37721
9	26	GAPDH	1.58753	1.43014
9	27	GAPDH	1.62867	1.46857
9	28	GAPDH	1.65835	1.49554
9	29	GAPDH	1.67861	1.51309
9	30	GAPDH	1.69477	1.52654
9	31	GAPDH	1.70661	1.53567
9	32	GAPDH	1.71685	1.5432
9	33	GAPDH	1.72259	1.54623
9	34	GAPDH	1.72605	1.54698
9	35	GAPDH	1.72617	1.54439
9	36	GAPDH	1.72666	1.54217
9	37	GAPDH	1.72574	1.53854
9	38	GAPDH	1.72435	1.53444
9	39	GAPDH	1.72358	1.53096
9	40	GAPDH	1.72284	1.52751
10	1
10	2
10	3
10	4
10	5
10	6
10	7
10	8
10	9
10	10
10	11
10	12
10	13
10	14
10	15
10	16
10	17
10	18
10	19
10	20
10	21
10	22
10	23
10	24
10	25
10	26
10	27
10	28
10	29
10	30
10	31
10	32
10	33
10	34
10	35
10	36
10	37
10	38
10	39
10	40
11	1
11	2
11	3
11	4
11	5
11	6
11	7
11	8
11	9
11	10
11	11
11	12
11	13
11	14
11	15
11	16
11	17
11	18
11	19
11	20
11	21
11	22
11	23
11	24
11	25
11	26
11	27
11	28
11	29
11	30
11	31
11	32
11	33
11	34
11	35
11	36
11	37
11	38
11	39
11	40
12	1
12	2
12	3
12	4
12	5
12	6
12	7
12	8
12	9
12	10
12	11
12	12
12	13
12	14
12	15
12	16
12	17
12	18
12	19
12	20
12	21
12	22
12	23
12	24
12	25
12	26
12	27
12	28
12	29
12	30
12	31
12	32
12	33
12	34
12	35
12	36
12	37
12	38
12	39
12	40
13	1
13	2
13	3
13	4
13	5
13	6
13	7
13	8
13	9
13	10
13	11
13	12
13	13
13	14
13	15
13	16
13	17
13	18
13	19
13	20
13	21
13	22
13	23
13	24
13	25
13	26
13	27
13	28
13	29
13	30
13	31
13	32
13	33
13	34
13	35
13	36
13	37
13	38
13	39
13	40
14	1	SLCO-AS	0.0597253	-0.00718369
14	2	SLCO-AS	0.0624487	-0.00666608
14	3	SLCO-AS	0.0676474	-0.00367306
14	4	SLCO-AS	0.0720367	-0.00148951
14	5	SLCO-AS	0.0747546	-0.000977339
14	6	SLCO-AS	0.0779304	-7.25069e-06
14	7	SLCO-AS	0.0798987	-0.000244685
14	8	SLCO-AS	0.0836509	0.00130173
14	9	SLCO-AS	0.0871308	0.00257585
14	10	SLCO-AS	0.0888695	0.00210885
14	11	SLCO-AS	0.0909143	0.0019479
14	12	SLCO-AS	0.0930942	0.00192206
14	13	SLCO-AS	0.094132	0.000754105
14	14	SLCO-AS	0.0962984	0.000714841
14	15	SLCO-AS	0.0979358	0.000146451
14	16	SLCO-AS	0.100566	0.000571433
14	17	SLCO-AS	0.102055	-0.000145886
14	18	SLCO-AS	0.103051	-0.00135539
14	19	SLCO-AS	0.104127	-0.00248484
14	20	SLCO-AS	0.107242	-0.00157641
14	21	SLCO-AS	0.110159	-0.00086459
14	22	SLCO-AS	0.114005	0.000775745
14	23	SLCO-AS	0.121406	0.0059703
14	24	SLCO-AS	0.135079	0.0174377
14	25	SLCO-AS	0.161542	0.0416951
14	26	SLCO-AS	0.207615	0.0855625
14	27	SLCO-AS	0.292148	0.167889
14	28	SLCO-AS	0.436246	0.309782
14	29	SLCO-AS	0.650643	0.521973
14	30	SLCO-AS	0.917849	0.786974
14	31	SLCO-AS	1.19447	1.06139
14	32	SLCO-AS	1.42944	1.29415
14	33	SLCO-AS	1.60165	1.46415
14	34	SLCO-AS	1.71794	1.57824
14	35	SLCO-AS	1.799	1.65709
14	36	SLCO-AS	1.85343	1.70932
14	37	SLCO-AS	1.89215	1.74583
14	38	SLCO-AS	1.92096	1.77244
14	39	SLCO-AS	1.93789	1.78716
14	40	SLCO-AS	1.9487	1.79577
15	1	GAPDH	0.0781916	-0.0031124
15	2	GAPDH	0.0799946	-0.00356078
15	3	GAPDH	0.0844477	-0.00135897
15	4	GAPDH	0.0888731	0.000815101
15	5	GAPDH	0.091895	0.00158568
15	6	GAPDH	0.0932167	0.00065608
15	7	GAPDH	0.0957385	0.000926527
15	8	GAPDH	0.0972429	0.000179627
15	9	GAPDH	0.0983409	-0.000973664
15	10	GAPDH	0.0997538	-0.0018121
15	11	GAPDH	0.102448	-0.00136933
15	12	GAPDH	0.103797	-0.00227169
15	13	GAPDH	0.108802	0.000482568
15	14	GAPDH	0.113711	0.00314017
15	15	GAPDH	0.121913	0.00909053
15	16	GAPDH	0.138091	0.0230169
15	17	GAPDH	0.169438	0.0521131
15	18	GAPDH	0.225344	0.105768
15	19	GAPDH	0.322079	0.200251
15	20	GAPDH	0.478154	0.354075
15	21	GAPDH	0.69595	0.569619
15	22	GAPDH	0.950803	0.822221
15	23	GAPDH	1.19587	1.06504
15	24	GAPDH	1.39567	1.26259
15	25	GAPDH	1.54236	1.40702
15	26	GAPDH	1.64643	1.50884
15	27	GAPDH	1.72063	1.58079
15	28	GAPDH	1.77267	1.63058
15	29	GAPDH	1.81176	1.66742
15	30	GAPDH	1.84206	1.69547
15	31	GAPDH	1.86345	1.71461
15	32	GAPDH	1.87736	1.72627
15	33	GAPDH	1.89063	1.73728
15	34	GAPDH	1.89827	1.74267
15	35	GAPDH	1.9038	1.74596
15	36	GAPDH	1.90731	1.74721
15	37	GAPDH	1.90986	1.7475
15	38	GAPDH	1.91262	1.74801
15	39	GAPDH	1.91351	1.74665
15	40	GAPDH	1.90892	1.73981
16	1	SLCO-AS	0.212158	-0.00755495
16	2	SLCO-AS	0.216163	-0.00825223
16	3	SLCO-AS	0.224872	-0.00424516
16	4	SLCO-AS	0.231845	-0.00197411
16	5	SLCO-AS	0.238371	-0.000149754
16	6	SLCO-AS	0.244541	0.00131848
16	7	SLCO-AS	0.249568	0.00164253
16	8	SLCO-AS	0.254826	0.00219898
16	9	SLCO-AS	0.259591	0.00226239
16	10	SLCO-AS	0.263084	0.00105316
16	11	SLCO-AS	0.26798	0.00124678
16	12	SLCO-AS	0.272448	0.00101277
16	13	SLCO-AS	0.276551	0.000414061
16	14	SLCO-AS	0.280418	-0.000420827
16	15	SLCO-AS	0.284398	-0.0011427
16	16	SLCO-AS	0.289878	-0.000364333
16	17	SLCO-AS	0.2943	-0.000645137
16	18	SLCO-AS	0.298138	-0.00150923
16	19	SLCO-AS	0.302939	-0.00141017
16	20	SLCO-AS	0.307984	-0.00106689
16	21	SLCO-AS	0.315532	0.00177917
16	22	SLCO-AS	0.326237	0.00778284
16	23	SLCO-AS	0.342299	0.0191424
16	24	SLCO-AS	0.371301	0.0434427
16	25	SLCO-AS	0.420512	0.0879513
16	26	SLCO-AS	0.502874	0.165612
16	27	SLCO-AS	0.631634	0.28967
16	28	SLCO-AS	0.808392	0.461726
16	29	SLCO-AS	1.00869	0.657325
16	30	SLCO-AS	1.1961	0.840031
16	31	SLCO-AS	1.34426	0.983488
16	32	SLCO-AS	1.45092	1.08545
16	33	SLCO-AS	1.52647	1.15629
16	34	SLCO-AS	1.58185	1.20697
16	35	SLCO-AS	1.62204	1.24246
16	36	SLCO-AS	1.64814	1.26385
16	37	SLCO-AS	1.66775	1.27877
16	38	SLCO-AS	1.68216	1.28847
16	39	SLCO-AS	1.6913	1.29291
16	40	SLCO-AS	1.6963	1.29321
17	1	GAPDH	0.13935	-0.00190962
17	2	GAPDH	0.142557	-0.00352004
17	3	GAPDH	0.149585	-0.00130844
17	4	GAPDH	0.155784	7.34749e-05
17	5	GAPDH	0.162244	0.00171579
17	6	GAPDH	0.166081	0.00073581
17	7	GAPDH	0.170366	0.000204133
17	8	GAPDH	0.174913	-6.57006e-05
17	9	GAPDH	0.179915	0.000119383
17	10	GAPDH	0.18301	-0.0016026
17	11	GAPDH	0.187984	-0.00144605
17	12	GAPDH	0.194119	-0.000127777
17	13	GAPDH	0.200766	0.00170198
17	14	GAPDH	0.21206	0.00817939
17	15	GAPDH	0.230914	0.0222165
17	16	GAPDH	0.263773	0.0502584
17	17	GAPDH	0.319626	0.101294
17	18	GAPDH	0.418922	0.195774
17	19	GAPDH	0.572507	0.344541
17	20	GAPDH	0.776166	0.543384
17	21	GAPDH	0.999433	0.761834
17	22	GAPDH	1.20573	0.963311
17	23	GAPDH	1.36855	1.12132
17	24	GAPDH	1.48872	1.23667
17	25	GAPDH	1.57222	1.31535
17	26	GAPDH	1.6305	1.36882
17	27	GAPDH	1.67288	1.40638
17	28	GAPDH	1.7062	1.43488
17	29	GAPDH	1.73182	1.45568
17	30	GAPDH	1.75094	1.46999
17	31	GAPDH	1.76541	1.47964
17	32	GAPDH	1.7746	1.48402
17	33	GAPDH	1.78027	1.48487
17	34	GAPDH	1.78324	1.48302
17	35	GAPDH	1.78429	1.47925
17	36	GAPDH	1.78305	1.4732
17	37	GAPDH	1.78544	1.47077
17	38	GAPDH	1.78524	1.46575
17	39	GAPDH	1.78466	1.46035
17	40	GAPDH	1.78173	1.45261
18	1	SLCO-AS	-0.045915	0.00142459
18	2	SLCO-AS	-0.0460791	0.00105639
18	3	SLCO-AS	-0.0468365	9.49268e-05
18	4	SLCO-AS	-0.04675	-2.27345e-05
18	5	SLCO-AS	-0.0453921	0.00113107
18	6	SLCO-AS	-0.0449104	0.00140867
18	7	SLCO-AS	-0.0450589	0.00105607
18	8	SLCO-AS	-0.0451825	0.000728377
18	9	SLCO-AS	-0.0452622	0.000444583
18	10	SLCO-AS	-0.0453305	0.000172147
18	11	SLCO-AS	-0.0450888	0.000209771
18	12	SLCO-AS	-0.0452666	-0.000172133
18	13	SLCO-AS	-0.0457504	-0.000860062
18	14	SLCO-AS	-0.0457544	-0.00106818
18	15	SLCO-AS	-0.0449049	-0.000422738
18	16	SLCO-AS	-0.044649	-0.000371003
18	17	SLCO-AS	-0.0446983	-0.00062437
18	18	SLCO-AS	-0.0452268	-0.001357
18	19	SLCO-AS	-0.0452457	-0.00157996
18	20	SLCO-AS	-0.0443527	-0.000891121
18	21	SLCO-AS	-0.044224	-0.000966571
18	22	SLCO-AS	-0.0441254	-0.00107198
18	23	SLCO-AS	-0.0440968	-0.00124755
18	24	SLCO-AS	-0.0434944	-0.00084924
18	25	SLCO-AS	-0.0429834	-0.000542323
18	26	SLCO-AS	-0.0421119	0.000125042
18	27	SLCO-AS	-0.0416987	0.000334186
18	28	SLCO-AS	-0.0399572	0.00187157
18	29	SLCO-AS	-0.0371541	0.00447055
18	30	SLCO-AS	-0.0310757	0.0103448
18	31	SLCO-AS	-0.0208799	0.0203365
18	32	SLCO-AS	0.000328294	0.0413406
18	33	SLCO-AS	0.0404264	0.0812346
18	34	SLCO-AS	0.112378	0.152982
18	35	SLCO-AS	0.238652	0.279052
18	36	SLCO-AS	0.43702	0.477216
18	37	SLCO-AS	0.703375	0.743367
18	38	SLCO-AS	0.998638	1.03843
18	39	SLCO-AS	1.26367	1.30326
18	40	SLCO-AS	1.44709	1.48647
19	1	GAPDH	0.122651	-0.00110035
19	2	GAPDH	0.125347	-0.00198225
19	3	GAPDH	0.13184	0.000933053
19	4	GAPDH	0.134761	0.000276069
19	5	GAPDH	0.13758	-0.00048263
19	6	GAPDH	0.141705	6.45792e-05
19	7	GAPDH	0.144842	-0.0003768
19	8	GAPDH	0.147676	-0.00112057
19	9	GAPDH	0.152326	-4.85843e-05
19	10	GAPDH	0.155605	-0.000348149
19	11	GAPDH	0.159124	-0.000406776
19	12	GAPDH	0.164619	0.0015098
19	13	GAPDH	0.172638	0.00595124
19	14	GAPDH	0.18698	0.0167157
19	15	GAPDH	0.211806	0.0379632
19	16	GAPDH	0.257316	0.0798956
19	17	GAPDH	0.337642	0.156644
19	18	GAPDH	0.470275	0.285698
19	19	GAPDH	0.658166	0.470012
19	20	GAPDH	0.887219	0.695487
19	21	GAPDH	1.1159	0.920588
19	22	GAPDH	1.30622	1.10733
19	23	GAPDH	1.44725	1.24479
19	24	GAPDH	1.54651	1.34047
19	25	GAPDH	1.61986	1.41023
19	26	GAPDH	1.6716	1.4584
19	27	GAPDH	1.70617	1.4894
19	28	GAPDH	1.73596	1.5156
19	29	GAPDH	1.75839	1.53446
19	30	GAPDH	1.77522	1.54771
19	31	GAPDH	1.78818	1.55709
19	32	GAPDH	1.79827	1.5636
19	33	GAPDH	1.80596	1.56771
19	34	GAPDH	1.80902	1.5672
19	35	GAPDH	1.81189	1.56649
19	36	GAPDH	1.81372	1.56474
19	37	GAPDH	1.8114	1.55884
19	38	GAPDH	1.80923	1.55309
19	39	GAPDH	1.80917	1.54946
19	40	GAPDH	1.80776	1.54447
20	1	SLCO-AS	0.0796314	-0.00474751
20	2	SLCO-AS	0.0828646	-0.00400564
20	3	SLCO-AS	0.0869458	-0.00241571
20	4	SLCO-AS	0.089477	-0.00237589
20	5	SLCO-AS	0.094057	-0.000287271
20	6	SLCO-AS	0.0982251	0.00138948
20	7	SLCO-AS	0.100826	0.00149875
20	8	SLCO-AS	0.102629	0.000810251
20	9	SLCO-AS	0.105443	0.00113332
20	10	SLCO-AS	0.107902	0.00110147
20	11	SLCO-AS	0.109604	0.000312051
20	12	SLCO-AS	0.111999	0.000214893
20	13	SLCO-AS	0.114527	0.000252098
20	14	SLCO-AS	0.118285	0.00151917
20	15	SLCO-AS	0.119887	0.000629427
20	16	SLCO-AS	0.121855	0.000105723
20	17	SLCO-AS	0.123444	-0.000796769
20	18	SLCO-AS	0.125074	-0.00165741
20	19	SLCO-AS	0.128384	-0.000839429
20	20	SLCO-AS	0.131115	-0.000599598
20	21	SLCO-AS	0.133034	-0.00117213
20	22	SLCO-AS	0.137875	0.00117758
20	23	SLCO-AS	0.145626	0.00643794
20	24	SLCO-AS	0.159645	0.0179657
20	25	SLCO-AS	0.181926	0.0377546
20	26	SLCO-AS	0.221687	0.0750246
20	27	SLCO-AS	0.294762	0.145608
20	28	SLCO-AS	0.416854	0.265209
20	29	SLCO-AS	0.593554	0.439417
20	30	SLCO-AS	0.810095	0.653467
20	31	SLCO-AS	1.0282	0.869083
20	32	SLCO-AS	1.20982	1.04821
20	33	SLCO-AS	1.34377	1.17967
20	34	SLCO-AS	1.43775	1.27116
20	35	SLCO-AS	1.50062	1.33153
20	36	SLCO-AS	1.54459	1.37301
20	37	SLCO-AS	1.57761	1.40354
20	38	SLCO-AS	1.60222	1.42566
20	39	SLCO-AS	1.61724	1.43819
20	40	SLCO-AS	1.62679	1.44524
21	1	GAPDH	0.106722	0.00145842
21	2	GAPDH	0.108821	0.000197055
21	3	GAPDH	0.112697	0.000713098
21	4	GAPDH	0.115549	0.000205431
21	5	GAPDH	0.118957	0.00025392
21	6	GAPDH	0.1222	0.000137021
21	7	GAPDH	0.125127	-0.000296274
21	8	GAPDH	0.127964	-0.000819021
21	9	GAPDH	0.131019	-0.00112451
21	10	GAPDH	0.134404	-0.00109931
21	11	GAPDH	0.138532	-0.000331289
21	12	GAPDH	0.144584	0.00236093
21	13	GAPDH	0.154425	0.0088412
21	14	GAPDH	0.170739	0.0217959
21	15	GAPDH	0.20049	0.0481869
21	16	GAPDH	0.254804	0.0991409
21	17	GAPDH	0.34779	0.188767
21	18	GAPDH	0.495716	0.333333
21	19	GAPDH	0.69862	0.532877
21	20	GAPDH	0.928945	0.759842
21	21	GAPDH	1.14651	0.97405
21	22	GAPDH	1.32003	1.14421
21	23	GAPDH	1.44826	1.26907
21	24	GAPDH	1.53919	1.35665
21	25	GAPDH	1.60558	1.41968
21	26	GAPDH	1.65207	1.46281
21	27	GAPDH	1.68463	1.492
21	28	GAPDH	1.71301	1.51702
21	29	GAPDH	1.73279	1.53345
21	30	GAPDH	1.74754	1.54483
21	31	GAPDH	1.75994	1.55388
21	32	GAPDH	1.76766	1.55823
21	33	GAPDH	1.77094	1.55816
21	34	GAPDH	1.77551	1.55937
21	35	GAPDH	1.77859	1.55909
21	36	GAPDH	1.77995	1.55709
21	37	GAPDH	1.77786	1.55164
21	38	GAPDH	1.77889	1.54931
21	39	GAPDH	1.77733	1.54438
21	40	GAPDH	1.77695	1.54065
22	1
22	2
22	3
22	4
22	5
22	6
22	7
22	8
22	9
22	10
22	11
22	12
22	13
22	14
22	15
22	16
22	17
22	18
22	19
22	20
22	21
22	22
22	23
22	24
22	25
22	26
22	27
22	28
22	29
22	30
22	31
22	32
22	33
22	34
22	35
22	36
22	37
22	38
22	39
22	40
23	1
23	2
23	3
23	4
23	5
23	6
23	7
23	8
23	9
23	10
23	11
23	12
23	13
23	14
23	15
23	16
23	17
23	18
23	19
23	20
23	21
23	22
23	23
23	24
23	25
23	26
23	27
23	28
23	29
23	30
23	31
23	32
23	33
23	34
23	35
23	36
23	37
23	38
23	39
23	40
24	1
24	2
24	3
24	4
24	5
24	6
24	7
24	8
24	9
24	10
24	11
24	12
24	13
24	14
24	15
24	16
24	17
24	18
24	19
24	20
24	21
24	22
24	23
24	24
24	25
24	26
24	27
24	28
24	29
24	30
24	31
24	32
24	33
24	34
24	35
24	36
24	37
24	38
24	39
24	40
25	1
25	2
25	3
25	4
25	5
25	6
25	7
25	8
25	9
25	10
25	11
25	12
25	13
25	14
25	15
25	16
25	17
25	18
25	19
25	20
25	21
25	22
25	23
25	24
25	25
25	26
25	27
25	28
25	29
25	30
25	31
25	32
25	33
25	34
25	35
25	36
25	37
25	38
25	39
25	40
26	1	SLCO-AS	0.214445	-0.00184801
26	2	SLCO-AS	0.217319	-0.00346395
26	3	SLCO-AS	0.22317	-0.00210305
26	4	SLCO-AS	0.228871	-0.000891619
26	5	SLCO-AS	0.233733	-0.000519898
26	6	SLCO-AS	0.239273	0.000530407
26	7	SLCO-AS	0.243757	0.000524815
26	8	SLCO-AS	0.249254	0.00153137
26	9	SLCO-AS	0.253834	0.00162164
26	10	SLCO-AS	0.257194	0.000491828
26	11	SLCO-AS	0.261458	0.000265834
26	12	SLCO-AS	0.265838	0.000156485
26	13	SLCO-AS	0.270745	0.000573804
26	14	SLCO-AS	0.275806	0.0011444
26	15	SLCO-AS	0.279072	-7.88446e-05
26	16	SLCO-AS	0.28235	-0.00129115
26	17	SLCO-AS	0.287335	-0.000795657
26	18	SLCO-AS	0.291116	-0.00150496
26	19	SLCO-AS	0.295974	-0.00113648
26	20	SLCO-AS	0.303081	0.00148108
26	21	SLCO-AS	0.313101	0.00701111
26	22	SLCO-AS	0.327975	0.0173946
26	23	SLCO-AS	0.355234	0.0401637
26	24	SLCO-AS	0.403121	0.0835615
26	25	SLCO-AS	0.487458	0.163409
26	26	SLCO-AS	0.622738	0.294198
26	27	SLCO-AS	0.816135	0.483106
26	28	SLCO-AS	1.05164	0.714123
26	29	SLCO-AS	1.28454	0.942532
26	30	SLCO-AS	1.47969	1.13319
26	31	SLCO-AS	1.62452	1.27353
26	32	SLCO-AS	1.72774	1.37226
26	33	SLCO-AS	1.79723	1.43727
26	34	SLCO-AS	1.84762	1.48317
26	35	SLCO-AS	1.88234	1.51339
26	36	SLCO-AS	1.90846	1.53502
26	37	SLCO-AS	1.9258	1.54787
26	38	SLCO-AS	1.93656	1.55415
26	39	SLCO-AS	1.94285	1.55594
26	40	SLCO-AS	1.94668	1.55528
27	1	GAPDH	0.180523	-0.00169319
27	2	GAPDH	0.184729	-0.00288021
27	3	GAPDH	0.192609	-0.000392565
27	4	GAPDH	0.198576	0.000182498
27	5	GAPDH	0.204412	0.000626281
27	6	GAPDH	0.209346	0.000167292
27	7	GAPDH	0.21445	-0.000121318
27	8	GAPDH	0.220095	0.00013176
27	9	GAPDH	0.225117	-0.000238433
27	10	GAPDH	0.229897	-0.000851291
27	11	GAPDH	0.235323	-0.000817186
27	12	GAPDH	0.242846	0.00131296
27	13	GAPDH	0.252785	0.00585988
27	14	GAPDH	0.269921	0.0176027
27	15	GAPDH	0.297883	0.0401723
27	16	GAPDH	0.345982	0.0828793
27	17	GAPDH	0.429551	0.161055
27	18	GAPDH	0.564211	0.290324
27	19	GAPDH	0.754692	0.475412
27	20	GAPDH	0.980779	0.696106
27	21	GAPDH	1.20147	0.911404
27	22	GAPDH	1.38227	1.08681
27	23	GAPDH	1.51628	1.21543
27	24	GAPDH	1.60838	1.30214
27	25	GAPDH	1.67844	1.3668
27	26	GAPDH	1.72764	1.41062
27	27	GAPDH	1.76445	1.44203
27	28	GAPDH	1.79158	1.46377
27	29	GAPDH	1.80926	1.47606
27	30	GAPDH	1.82878	1.49018
27	31	GAPDH	1.84092	1.49693
27	32	GAPDH	1.84715	1.49777
27	33	GAPDH	1.85253	1.49776
27	34	GAPDH	1.85459	1.49442
27	35	GAPDH	1.85573	1.49017
27	36	GAPDH	1.85727	1.48632
27	37	GAPDH	1.85639	1.48005
27	38	GAPDH	1.8551	1.47336
27	39	GAPDH	1.85602	1.46889
27	40	GAPDH	1.85567	1.46315
28	1	SLCO-AS	0.16533	-0.00996878
28	2	SLCO-AS	0.171717	-0.00897505
28	3	SLCO-AS	0.180386	-0.00569983
28	4	SLCO-AS	0.187177	-0.00430193
28	5	SLCO-AS	0.195411	-0.0014614
28	6	SLCO-AS	0.202931	0.000664984
28	7	SLCO-AS	0.207922	0.000262584
28	8	SLCO-AS	0.214628	0.00157456
28	9	SLCO-AS	0.221543	0.00309639
28	10	SLCO-AS	0.22731	0.00347052
28	11	SLCO-AS	0.231626	0.00239295
28	12	SLCO-AS	0.237375	0.00274799
28	13	SLCO-AS	0.242029	0.00200903
28	14	SLCO-AS	0.248433	0.00301976
28	15	SLCO-AS	0.252844	0.00203696
28	16	SLCO-AS	0.257141	0.000940743
28	17	SLCO-AS	0.261401	-0.000192514
28	18	SLCO-AS	0.26521	-0.00177722
28	19	SLCO-AS	0.270013	-0.00236712
28	20	SLCO-AS	0.275177	-0.00259701
28	21	SLCO-AS	0.280304	-0.00286352
28	22	SLCO-AS	0.286944	-0.00161704
28	23	SLCO-AS	0.294615	0.00066109
28	24	SLCO-AS	0.306683	0.0073358
28	25	SLCO-AS	0.325622	0.0208812
28	26	SLCO-AS	0.358181	0.0480469
28	27	SLCO-AS	0.412455	0.0969271
28	28	SLCO-AS	0.50667	0.185749
28	29	SLCO-AS	0.652332	0.326017
28	30	SLCO-AS	0.848321	0.516613
28	31	SLCO-AS	1.06595	0.728851
28	32	SLCO-AS	1.26669	0.924196
28	33	SLCO-AS	1.42577	1.07788
28	34	SLCO-AS	1.54227	1.18899
28	35	SLCO-AS	1.62318	1.2645
28	36	SLCO-AS	1.68323	1.31916
28	37	SLCO-AS	1.72582	1.35636
28	38	SLCO-AS	1.75635	1.38149
28	39	SLCO-AS	1.77643	1.39618
28	40	SLCO-AS	1.79032	1.40468
29	1	GAPDH	0.18877	-0.00232037
29	2	GAPDH	0.19312	-0.0041534
29	3	GAPDH	0.2017	-0.0017573
29	4	GAPDH	0.210255	0.000615162
29	5	GAPDH	0.216328	0.000504928
29	6	GAPDH	0.222593	0.00058604
29	7	GAPDH	0.22918	0.000990165
29	8	GAPDH	0.23516	0.000786411
29	9	GAPDH	0.239651	-0.00090564
29	10	GAPDH	0.246069	-0.000671061
29	11	GAPDH	0.25273	-0.000193742
29	12	GAPDH	0.259152	4.50392e-05
29	13	GAPDH	0.268701	0.00341113
29	14	GAPDH	0.283159	0.0116852
29	15	GAPDH	0.305999	0.0283419
29	16	GAPDH	0.344006	0.0601652
29	17	GAPDH	0.409899	0.119875
29	18	GAPDH	0.515363	0.219156
29	19	GAPDH	0.666922	0.364531
29	20	GAPDH	0.852379	0.543805
29	21	GAPDH	1.03915	0.724398
29	22	GAPDH	1.19815	0.877212
29	23	GAPDH	1.31596	0.988834
29	24	GAPDH	1.39873	1.06543
29	25	GAPDH	1.45516	1.11566
29	26	GAPDH	1.49626	1.15058
29	27	GAPDH	1.52888	1.17702
29	28	GAPDH	1.55577	1.19773
29	29	GAPDH	1.57602	1.21179
29	30	GAPDH	1.58966	1.21925
29	31	GAPDH	1.59771	1.22112
29	32	GAPDH	1.60449	1.22172
29	33	GAPDH	1.61024	1.22128
29	34	GAPDH	1.61404	1.2189
29	35	GAPDH	1.61664	1.21531
29	36	GAPDH	1.61845	1.21095
29	37	GAPDH	1.61762	1.20393
29	38	GAPDH	1.61877	1.1989
29	39	GAPDH	1.6184	1.19234
29	40	GAPDH	1.61678	1.18454
30	1	SLCO-AS	0.135857	-0.00715634
30	2	SLCO-AS	0.140181	-0.00682593
30	3	SLCO-AS	0.148107	-0.00289351
30	4	SLCO-AS	0.154615	-0.00037991
30	5	SLCO-AS	0.158564	-0.000424075
30	6	SLCO-AS	0.163886	0.000903979
30	7	SLCO-AS	0.168525	0.00154936
30	8	SLCO-AS	0.171474	0.000503768
30	9	SLCO-AS	0.175912	0.000948778
30	10	SLCO-AS	0.180831	0.0018738
30	11	SLCO-AS	0.183968	0.00101707
30	12	SLCO-AS	0.187459	0.000514371
30	13	SLCO-AS	0.190984	4.57612e-05
30	14	SLCO-AS	0.193375	-0.00155757
30	15	SLCO-AS	0.19769	-0.00123636
30	16	SLCO-AS	0.201742	-0.00117824
30	17	SLCO-AS	0.206552	-0.000362105
30	18	SLCO-AS	0.211582	0.000674884
30	19	SLCO-AS	0.219488	0.00458622
30	20	SLCO-AS	0.230876	0.0119811
30	21	SLCO-AS	0.251352	0.0284631
30	22	SLCO-AS	0.28851	0.0616276
30	23	SLCO-AS	0.353762	0.122886
30	24	SLCO-AS	0.464579	0.229709
30	25	SLCO-AS	0.635711	0.396847
30	26	SLCO-AS	0.858917	0.616059
30	27	SLCO-AS	1.10296	0.856111
30	28	SLCO-AS	1.32359	1.07274
30	29	SLCO-AS	1.49576	1.24092
30	30	SLCO-AS	1.61403	1.3552
30	31	SLCO-AS	1.69695	1.43412
30	32	SLCO-AS	1.75642	1.4896
30	33	SLCO-AS	1.79883	1.52801
30	34	SLCO-AS	1.82986	1.55506
30	35	SLCO-AS	1.85085	1.57205
30	36	SLCO-AS	1.86501	1.58221
30	37	SLCO-AS	1.87591	1.58912
30	38	SLCO-AS	1.88368	1.5929
30	39	SLCO-AS	1.88447	1.5897
30	40	SLCO-AS	1.88606	1.58729
31	1	GAPDH	0.157506	-0.00111776
31	2	GAPDH	0.160766	-0.002547
31	3	GAPDH	0.168769	0.000766859
31	4	GAPDH	0.173428	0.000736823
31	5	GAPDH	0.177355	-2.5396e-05
31	6	GAPDH	0.181789	-0.00028044
31	7	GAPDH	0.186016	-0.000741805
31	8	GAPDH	0.189757	-0.0016896
31	9	GAPDH	0.195507	-0.000629396
31	10	GAPDH	0.200382	-0.000443246
31	11	GAPDH	0.20782	0.0023062
31	12	GAPDH	0.219858	0.00965471
31	13	GAPDH	0.239552	0.0246601
31	14	GAPDH	0.276336	0.0567543
31	15	GAPDH	0.340719	0.116448
31	16	GAPDH	0.447959	0.219
31	17	GAPDH	0.614283	0.380634
31	18	GAPDH	0.828988	0.59065
31	19	GAPDH	1.05898	0.815953
31	20	GAPDH	1.26577	1.01805
31	21	GAPDH	1.4263	1.1739
31	22	GAPDH	1.54177	1.28467
31	23	GAPDH	1.62458	1.3628
31	24	GAPDH	1.68466	1.41818
31	25	GAPDH	1.72927	1.45811
31	26	GAPDH	1.75992	1.48407
31	27	GAPDH	1.78391	1.50337
31	28	GAPDH	1.80105	1.51582
31	29	GAPDH	1.81367	1.52376
31	30	GAPDH	1.82486	1.53025
31	31	GAPDH	1.83204	1.53275
31	32	GAPDH	1.83846	1.53448
31	33	GAPDH	1.84136	1.53268
31	34	GAPDH	1.84222	1.52886
31	35	GAPDH	1.84228	1.52423
31	36	GAPDH	1.8423	1.51956
31	37	GAPDH	1.84237	1.51494
31	38	GAPDH	1.84048	1.50836
31	39	GAPDH	1.84081	1.504
31	40	GAPDH	1.84119	1.4997
32	1	SLCO-AS	0.0599025	-0.00370127
32	2	SLCO-AS	0.0614257	-0.00369879
32	3	SLCO-AS	0.0649917	-0.00165343
32	4	SLCO-AS	0.067971	-0.000194791
32	5	SLCO-AS	0.070264	0.000577473
32	6	SLCO-AS	0.0718523	0.000645136
32	7	SLCO-AS	0.0728101	8.22566e-05
32	8	SLCO-AS	0.0752206	0.000972031
32	9	SLCO-AS	0.0758779	0.000108655
32	10	SLCO-AS	0.0774688	0.000178888
32	11	SLCO-AS	0.0792013	0.000390735
32	12	SLCO-AS	0.0811638	0.000832551
32	13	SLCO-AS	0.082287	0.000435059
32	14	SLCO-AS	0.0835082	0.000135662
32	15	SLCO-AS	0.0846524	-0.000240819
32	16	SLCO-AS	0.0861567	-0.000257221
32	17	SLCO-AS	0.0872807	-0.000653946
32	18	SLCO-AS	0.0883049	-0.00115034
32	19	SLCO-AS	0.0899895	-0.000986449
32	20	SLCO-AS	0.0907338	-0.00176283
32	21	SLCO-AS	0.0931951	-0.000822215
32	22	SLCO-AS	0.0960651	0.000527127
32	23	SLCO-AS	0.0998951	0.00283645
32	24	SLCO-AS	0.107635	0.00905526
32	25	SLCO-AS	0.121919	0.0218186
32	26	SLCO-AS	0.147892	0.0462712
32	27	SLCO-AS	0.198212	0.0950705
32	28	SLCO-AS	0.286659	0.181997
32	29	SLCO-AS	0.427055	0.320873
32	30	SLCO-AS	0.624682	0.516978
32	31	SLCO-AS	0.85615	0.746926
32	32	SLCO-AS	1.07858	0.967839
32	33	SLCO-AS	1.25777	1.14551
32	34	SLCO-AS	1.3865	1.27271
32	35	SLCO-AS	1.47536	1.36006
32	36	SLCO-AS	1.53792	1.42109
32	37	SLCO-AS	1.58247	1.46412
32	38	SLCO-AS	1.61261	1.49275
32	39	SLCO-AS	1.63466	1.51328
32	40	SLCO-AS	1.64802	1.52511
33	1	GAPDH	0.0823191	-0.000759382
33	2	GAPDH	0.0836708	-0.00144494
33	3	GAPDH	0.0875143	0.000361348
33	4	GAPDH	0.0892244	3.42442e-05
33	5	GAPDH	0.0917444	0.000517041
33	6	GAPDH	0.0932526	-1.20847e-05
33	7	GAPDH	0.0943751	-0.000926808
33	8	GAPDH	0.0969535	-0.000385583
33	9	GAPDH	0.09923	-0.000146301
33	10	GAPDH	0.10143	1.6769e-05
33	11	GAPDH	0.10296	-0.000491123
33	12	GAPDH	0.106521	0.0010325
33	13	GAPDH	0.112676	0.00515062
33	14	GAPDH	0.122702	0.0131397
33	15	GAPDH	0.14151	0.0299098
33	16	GAPDH	0.177021	0.0633839
33	17	GAPDH	0.24031	0.124636
33	18	GAPDH	0.348953	0.231241
33	19	GAPDH	0.517846	0.398097
33	20	GAPDH	0.741663	0.619877
33	21	GAPDH	0.983355	0.859532
33	22	GAPDH	1.2033	1.07744
33	23	GAPDH	1.3749	1.247
33	24	GAPDH	1.49753	1.3676
33	25	GAPDH	1.58682	1.45485
33	26	GAPDH	1.64842	1.51441
33	27	GAPDH	1.69177	1.55573
33	28	GAPDH	1.726	1.58792
33	29	GAPDH	1.7515	1.61138
33	30	GAPDH	1.77266	1.6305
33	31	GAPDH	1.78552	1.64132
33	32	GAPDH	1.79522	1.64898
33	33	GAPDH	1.80185	1.65358
33	34	GAPDH	1.80413	1.65383
33	35	GAPDH	1.8101	1.65776
33	36	GAPDH	1.81235	1.65796
33	37	GAPDH	1.81121	1.65479
33	38	GAPDH	1.80999	1.65153
33	39	GAPDH	1.80897	1.64848
33	40	GAPDH	1.81038	1.64785
34	1
34	2
34	3
34	4
34	5
34	6
34	7
34	8
34	9
34	10
34	11
34	12
34	13
34	14
34	15
34	16
34	17
34	18
34	19
34	20
34	21
34	22
34	23
34	24
34	25
34	26
34	27
34	28
34	29
34	30
34	31
34	32
34	33
34	34
34	35
34	36
34	37
34	38
34	39
34	40
35	1
35	2
35	3
35	4
35	5
35	6
35	7
35	8
35	9
35	10
35	11
35	12
35	13
35	14
35	15
35	16
35	17
35	18
35	19
35	20
35	21
35	22
35	23
35	24
35	25
35	26
35	27
35	28
35	29
35	30
35	31
35	32
35	33
35	34
35	35
35	36
35	37
35	38
35	39
35	40
36	1
36	2
36	3
36	4
36	5
36	6
36	7
36	8
36	9
36	10
36	11
36	12
36	13
36	14
36	15
36	16
36	17
36	18
36	19
36	20
36	21
36	22
36	23
36	24
36	25
36	26
36	27
36	28
36	29
36	30
36	31
36	32
36	33
36	34
36	35
36	36
36	37
36	38
36	39
36	40
37	1
37	2
37	3
37	4
37	5
37	6
37	7
37	8
37	9
37	10
37	11
37	12
37	13
37	14
37	15
37	16
37	17
37	18
37	19
37	20
37	21
37	22
37	23
37	24
37	25
37	26
37	27
37	28
37	29
37	30
37	31
37	32
37	33
37	34
37	35
37	36
37	37
37	38
37	39
37	40
38	1	SLCO-AS	0.177114	-0.0152099
38	2	SLCO-AS	0.184768	-0.015504
38	3	SLCO-AS	0.199402	-0.00881885
38	4	SLCO-AS	0.2112	-0.00496975
38	5	SLCO-AS	0.221143	-0.00297432
38	6	SLCO-AS	0.231433	-0.000633518
38	7	SLCO-AS	0.241278	0.00126362
38	8	SLCO-AS	0.250556	0.00259349
38	9	SLCO-AS	0.25934	0.00342884
38	10	SLCO-AS	0.267895	0.00403541
38	11	SLCO-AS	0.276944	0.00513573
38	12	SLCO-AS	0.284573	0.00481613
38	13	SLCO-AS	0.291551	0.00384627
38	14	SLCO-AS	0.299118	0.00346414
38	15	SLCO-AS	0.306215	0.00261263
38	16	SLCO-AS	0.313105	0.00155434
38	17	SLCO-AS	0.319668	0.000169457
38	18	SLCO-AS	0.326055	-0.00139201
38	19	SLCO-AS	0.332376	-0.00302011
38	20	SLCO-AS	0.339775	-0.00356869
38	21	SLCO-AS	0.347063	-0.00422944
38	22	SLCO-AS	0.355928	-0.00331338
38	23	SLCO-AS	0.367327	0.000137998
38	24	SLCO-AS	0.384424	0.00928641
38	25	SLCO-AS	0.413264	0.0301777
38	26	SLCO-AS	0.463816	0.0727814
38	27	SLCO-AS	0.547786	0.148803
38	28	SLCO-AS	0.67783	0.270899
38	29	SLCO-AS	0.85582	0.44094
38	30	SLCO-AS	1.0603	0.637476
38	31	SLCO-AS	1.2528	0.822028
38	32	SLCO-AS	1.40583	0.967101
38	33	SLCO-AS	1.51207	1.0654
38	34	SLCO-AS	1.58148	1.12686
38	35	SLCO-AS	1.62904	1.16647
38	36	SLCO-AS	1.66275	1.19223
38	37	SLCO-AS	1.68765	1.20918
38	38	SLCO-AS	1.70428	1.21787
38	39	SLCO-AS	1.71295	1.21859
38	40	SLCO-AS	1.72056	1.21824
39	1	GAPDH	0.181708	-0.000960974
39	2	GAPDH	0.188061	-0.00331841
39	3	GAPDH	0.19964	-0.000450135
39	4	GAPDH	0.209319	0.000518685
39	5	GAPDH	0.218347	0.000836608
39	6	GAPDH	0.226291	6.92644e-05
39	7	GAPDH	0.235324	0.000392388
39	8	GAPDH	0.243585	-5.70399e-05
39	9	GAPDH	0.251076	-0.00127695
39	10	GAPDH	0.259173	-0.00189084
39	11	GAPDH	0.269283	-0.000491375
39	12	GAPDH	0.280834	0.00234939
39	13	GAPDH	0.296192	0.00899743
39	14	GAPDH	0.320145	0.0242397
39	15	GAPDH	0.360099	0.0554825
39	16	GAPDH	0.427735	0.114408
39	17	GAPDH	0.536685	0.214648
39	18	GAPDH	0.695311	0.364563
39	19	GAPDH	0.89569	0.556231
39	20	GAPDH	1.1074	0.759232
39	21	GAPDH	1.29143	0.934548
39	22	GAPDH	1.4313	1.06571
39	23	GAPDH	1.53331	1.15901
39	24	GAPDH	1.60382	1.22081
39	25	GAPDH	1.65461	1.26289
39	26	GAPDH	1.69295	1.29252
39	27	GAPDH	1.72238	1.31324
39	28	GAPDH	1.74643	1.32857
39	29	GAPDH	1.76435	1.33778
39	30	GAPDH	1.77487	1.33959
39	31	GAPDH	1.78365	1.33967
39	32	GAPDH	1.79008	1.33739
39	33	GAPDH	1.79377	1.33236
39	34	GAPDH	1.79571	1.32559
39	35	GAPDH	1.79972	1.32089
39	36	GAPDH	1.80032	1.31279
39	37	GAPDH	1.7995	1.30325
39	38	GAPDH	1.79937	1.29441
39	39	GAPDH	1.79825	1.28458
39	40	GAPDH	1.79599	1.27361
40	1	SLCO-AS	0.0724603	-0.00234085
40	2	SLCO-AS	0.0734097	-0.00316277
40	3	SLCO-AS	0.0753242	-0.0030197
40	4	SLCO-AS	0.0787498	-0.00136547
40	5	SLCO-AS	0.0808151	-0.00107156
40	6	SLCO-AS	0.0833477	-0.000310348
40	7	SLCO-AS	0.0865509	0.00112146
40	8	SLCO-AS	0.0886461	0.0014453
40	9	SLCO-AS	0.0901724	0.00120021
40	10	SLCO-AS	0.0916932	0.000949591
40	11	SLCO-AS	0.0939758	0.00146078
40	12	SLCO-AS	0.095477	0.00119067
40	13	SLCO-AS	0.0974424	0.00138466
40	14	SLCO-AS	0.0989433	0.00111417
40	15	SLCO-AS	0.100514	0.000913581
40	16	SLCO-AS	0.101252	-0.000119624
40	17	SLCO-AS	0.103329	0.000185421
40	18	SLCO-AS	0.103796	-0.00111904
40	19	SLCO-AS	0.105098	-0.00158774
40	20	SLCO-AS	0.107118	-0.00133907
40	21	SLCO-AS	0.108749	-0.0014795
40	22	SLCO-AS	0.11097	-0.00103056
40	23	SLCO-AS	0.115248	0.00147679
40	24	SLCO-AS	0.123103	0.00755977
40	25	SLCO-AS	0.135259	0.0179441
40	26	SLCO-AS	0.159482	0.0403963
40	27	SLCO-AS	0.203178	0.082321
40	28	SLCO-AS	0.280546	0.157918
40	29	SLCO-AS	0.407204	0.282804
40	30	SLCO-AS	0.592382	0.466211
40	31	SLCO-AS	0.817885	0.689942
40	32	SLCO-AS	1.04269	0.91298
40	33	SLCO-AS	1.22602	1.09453
40	34	SLCO-AS	1.35776	1.2245
40	35	SLCO-AS	1.45058	1.31555
40	36	SLCO-AS	1.51572	1.37892
40	37	SLCO-AS	1.56064	1.42207
40	38	SLCO-AS	1.5946	1.45426
40	39	SLCO-AS	1.61789	1.47578
40	40	SLCO-AS	1.63265	1.48877
41	1	GAPDH	0.0977635	-0.00249831
41	2	GAPDH	0.100586	-0.00206011
41	3	GAPDH	0.104737	-0.000292722
41	4	GAPDH	0.108507	0.0010939
41	5	GAPDH	0.109845	4.80886e-05
41	6	GAPDH	0.11238	0.000199052
41	7	GAPDH	0.115071	0.000505955
41	8	GAPDH	0.1169	-4.85995e-05
41	9	GAPDH	0.11809	-0.00124243
41	10	GAPDH	0.120377	-0.00133973
41	11	GAPDH	0.123059	-0.00104151
41	12	GAPDH	0.126067	-0.000416787
41	13	GAPDH	0.131402	0.00253478
41	14	GAPDH	0.140941	0.00968945
41	15	GAPDH	0.157118	0.0234825
41	16	GAPDH	0.187433	0.0514139
41	17	GAPDH	0.241838	0.103435
41	18	GAPDH	0.337098	0.196311
41	19	GAPDH	0.489012	0.345842
41	20	GAPDH	0.694796	0.549242
41	21	GAPDH	0.929342	0.781404
41	22	GAPDH	1.14561	0.995285
41	23	GAPDH	1.31526	1.16255
41	24	GAPDH	1.44096	1.28587
41	25	GAPDH	1.52893	1.37145
41	26	GAPDH	1.59382	1.43396
41	27	GAPDH	1.63993	1.47769
41	28	GAPDH	1.67425	1.50963
41	29	GAPDH	1.70052	1.53351
41	30	GAPDH	1.71899	1.54959
41	31	GAPDH	1.73404	1.56226
41	32	GAPDH	1.74432	1.57016
41	33	GAPDH	1.75157	1.57502
41	34	GAPDH	1.75594	1.57701
41	35	GAPDH	1.75837	1.57706
41	36	GAPDH	1.75883	1.57513
41	37	GAPDH	1.75808	1.572
41	38	GAPDH	1.7577	1.56924
41	39	GAPDH	1.75869	1.56784
41	40	GAPDH	1.75643	1.5632
42	1	SLCO-AS	0.140223	-0.00669783
42	2	SLCO-AS	0.14436	-0.00673142
42	3	SLCO-AS	0.151974	-0.00328867
42	4	SLCO-AS	0.157028	-0.00240455
42	5	SLCO-AS	0.162998	-0.000605365
42	6	SLCO-AS	0.169638	0.0018641
42	7	SLCO-AS	0.173682	0.00173779
42	8	SLCO-AS	0.177192	0.00107706
42	9	SLCO-AS	0.182063	0.00177741
42	10	SLCO-AS	0.186342	0.00188672
42	11	SLCO-AS	0.190971	0.00234444
42	12	SLCO-AS	0.194072	0.00127551
42	13	SLCO-AS	0.196782	-0.000185044
42	14	SLCO-AS	0.200048	-0.00108971
42	15	SLCO-AS	0.203253	-0.00205502
42	16	SLCO-AS	0.207482	-0.0019972
42	17	SLCO-AS	0.212546	-0.00110309
42	18	SLCO-AS	0.218585	0.000765617
42	19	SLCO-AS	0.226445	0.00445463
42	20	SLCO-AS	0.237821	0.0116602
42	21	SLCO-AS	0.258605	0.0282735
42	22	SLCO-AS	0.295976	0.0614742
42	23	SLCO-AS	0.360574	0.121901
42	24	SLCO-AS	0.471685	0.228842
42	25	SLCO-AS	0.638344	0.39133
42	26	SLCO-AS	0.853819	0.602635
42	27	SLCO-AS	1.08303	0.827673
42	28	SLCO-AS	1.28557	1.02605
42	29	SLCO-AS	1.44158	1.17789
42	30	SLCO-AS	1.55292	1.28506
42	31	SLCO-AS	1.62949	1.35745
42	32	SLCO-AS	1.68835	1.41214
42	33	SLCO-AS	1.72933	1.44896
42	34	SLCO-AS	1.75876	1.47421
42	35	SLCO-AS	1.78046	1.49174
42	36	SLCO-AS	1.79796	1.50507
42	37	SLCO-AS	1.80759	1.51053
42	38	SLCO-AS	1.81373	1.5125
42	39	SLCO-AS	1.81902	1.51362
42	40	SLCO-AS	1.82365	1.51408
43	1	GAPDH	0.173962	-0.00163499
43	2	GAPDH	0.178436	-0.00277199
43	3	GAPDH	0.186736	-8.29806e-05
43	4	GAPDH	0.193673	0.00124296
43	5	GAPDH	0.198186	0.000145087
43	6	GAPDH	0.204131	0.000479412
43	7	GAPDH	0.208141	-0.00112154
43	8	GAPDH	0.213733	-0.00114135
43	9	GAPDH	0.219323	-0.00116203
43	10	GAPDH	0.225026	-0.00107018
43	11	GAPDH	0.234418	0.00271062
43	12	GAPDH	0.245102	0.0077841
43	13	GAPDH	0.260192	0.0172631
43	14	GAPDH	0.291779	0.0432393
43	15	GAPDH	0.349044	0.0948931
43	16	GAPDH	0.444761	0.184999
43	17	GAPDH	0.591052	0.325679
43	18	GAPDH	0.790819	0.519835
43	19	GAPDH	1.01348	0.736889
43	20	GAPDH	1.22185	0.939639
43	21	GAPDH	1.38754	1.09972
43	22	GAPDH	1.50751	1.21408
43	23	GAPDH	1.59356	1.29452
43	24	GAPDH	1.65628	1.35163
43	25	GAPDH	1.7034	1.39314
43	26	GAPDH	1.73724	1.42137
43	27	GAPDH	1.76307	1.44158
43	28	GAPDH	1.78439	1.4573
43	29	GAPDH	1.80001	1.4673
43	30	GAPDH	1.811	1.47268
43	31	GAPDH	1.82147	1.47754
43	32	GAPDH	1.8289	1.47936
43	33	GAPDH	1.8339	1.47876
43	34	GAPDH	1.8352	1.47444
43	35	GAPDH	1.83533	1.46896
43	36	GAPDH	1.83338	1.46139
43	37	GAPDH	1.8335	1.45591
43	38	GAPDH	1.8334	1.45019
43	39	GAPDH	1.83268	1.44387
43	40	GAPDH	1.83136	1.43694
44	1	SLCO-AS	0.0735587	-0.00358124
44	2	SLCO-AS	0.0759217	-0.00375865
44	3	SLCO-AS	0.0818114	-0.000409491
44	4	SLCO-AS	0.0840103	-0.000751087
44	5	SLCO-AS	0.0855064	-0.00179544
44	6	SLCO-AS	0.0888622	-0.000980197
44	7	SLCO-AS	0.0924341	5.11993e-05
44	8	SLCO-AS	0.0954819	0.000558529
44	9	SLCO-AS	0.0974395	-2.43616e-05
44	10	SLCO-AS	0.101431	0.0014263
44	11	SLCO-AS	0.104067	0.00152178
44	12	SLCO-AS	0.106529	0.00144365
44	13	SLCO-AS	0.10912	0.00149388
44	14	SLCO-AS	0.110986	0.000819532
44	15	SLCO-AS	0.113217	0.000510204
44	16	SLCO-AS	0.115422	0.000175134
44	17	SLCO-AS	0.117661	-0.000126326
44	18	SLCO-AS	0.119624	-0.000704509
44	19	SLCO-AS	0.120867	-0.00200169
44	20	SLCO-AS	0.124287	-0.00112237
44	21	SLCO-AS	0.127125	-0.000825126
44	22	SLCO-AS	0.130075	-0.000415294
44	23	SLCO-AS	0.134186	0.00115568
44	24	SLCO-AS	0.1409	0.00532827
44	25	SLCO-AS	0.153441	0.0153293
44	26	SLCO-AS	0.174271	0.0336192
44	27	SLCO-AS	0.214297	0.0711042
44	28	SLCO-AS	0.285565	0.139831
44	29	SLCO-AS	0.404292	0.256018
44	30	SLCO-AS	0.581839	0.431025
44	31	SLCO-AS	0.809395	0.65604
44	32	SLCO-AS	1.04693	0.891032
44	33	SLCO-AS	1.25249	1.09405
44	34	SLCO-AS	1.41133	1.25036
44	35	SLCO-AS	1.52398	1.36046
44	36	SLCO-AS	1.60285	1.43679
44	37	SLCO-AS	1.65946	1.49086
44	38	SLCO-AS	1.70206	1.53092
44	39	SLCO-AS	1.73553	1.56185
44	40	SLCO-AS	1.75586	1.57964
45	1	GAPDH	0.107803	-0.00569673
45	2	GAPDH	0.11118	-0.00621794
45	3	GAPDH	0.119021	-0.00227426
45	4	GAPDH	0.125477	0.000283669
45	5	GAPDH	0.129894	0.000803633
45	6	GAPDH	0.134148	0.00115915
45	7	GAPDH	0.138291	0.00140492
45	8	GAPDH	0.142024	0.00123966
45	9	GAPDH	0.143895	-0.000786474
45	10	GAPDH	0.146828	-0.00175178
45	11	GAPDH	0.151976	-0.000501573
45	12	GAPDH	0.156798	0.000423062
45	13	GAPDH	0.164695	0.00442261
45	14	GAPDH	0.176149	0.0119785
45	15	GAPDH	0.196536	0.0284682
45	16	GAPDH	0.234144	0.0621778
45	17	GAPDH	0.30078	0.124916
45	18	GAPDH	0.413513	0.233752
45	19	GAPDH	0.581243	0.397584
45	20	GAPDH	0.795445	0.607888
45	21	GAPDH	1.01989	0.828438
45	22	GAPDH	1.21666	1.0213
45	23	GAPDH	1.36966	1.17041
45	24	GAPDH	1.47799	1.27484
45	25	GAPDH	1.55547	1.34842
45	26	GAPDH	1.61092	1.39997
45	27	GAPDH	1.65232	1.43748
45	28	GAPDH	1.6822	1.46346
45	29	GAPDH	1.70463	1.48199
45	30	GAPDH	1.72365	1.49712
45	31	GAPDH	1.7401	1.50967
45	32	GAPDH	1.75065	1.51632
45	33	GAPDH	1.75823	1.52
45	34	GAPDH	1.76309	1.52096
45	35	GAPDH	1.7677	1.52167
45	36	GAPDH	1.76855	1.51863
45	37	GAPDH	1.77009	1.51627
45	38	GAPDH	1.76895	1.51123
45	39	GAPDH	1.76647	1.50485
45	40	GAPDH	1.76763	1.50212
46	1
46	2
46	3
46	4
46	5
46	6
46	7
46	8
46	9
46	10
46	11
46	12
46	13
46	14
46	15
46	16
46	17
46	18
46	19
46	20
46	21
46	22
46	23
46	24
46	25
46	26
46	27
46	28
46	29
46	30
46	31
46	32
46	33
46	34
46	35
46	36
46	37
46	38
46	39
46	40
47	1
47	2
47	3
47	4
47	5
47	6
47	7
47	8
47	9
47	10
47	11
47	12
47	13
47	14
47	15
47	16
47	17
47	18
47	19
47	20
47	21
47	22
47	23
47	24
47	25
47	26
47	27
47	28
47	29
47	30
47	31
47	32
47	33
47	34
47	35
47	36
47	37
47	38
47	39
47	40
48	1
48	2
48	3
48	4
48	5
48	6
48	7
48	8
48	9
48	10
48	11
48	12
48	13
48	14
48	15
48	16
48	17
48	18
48	19
48	20
48	21
48	22
48	23
48	24
48	25
48	26
48	27
48	28
48	29
48	30
48	31
48	32
48	33
48	34
48	35
48	36
48	37
48	38
48	39
48	40
49	1
49	2
49	3
49	4
49	5
49	6
49	7
49	8
49	9
49	10
49	11
49	12
49	13
49	14
49	15
49	16
49	17
49	18
49	19
49	20
49	21
49	22
49	23
49	24
49	25
49	26
49	27
49	28
49	29
49	30
49	31
49	32
49	33
49	34
49	35
49	36
49	37
49	38
49	39
49	40
50	1	SLCO-AS	0.140523	-0.00425901
50	2	SLCO-AS	0.143442	-0.00524064
[truncated: 1,878 more rows]

## Sheet: Results
	14个中有10个CA>N,1个重做
Well	Well Position	Sample Name	Target Name	Task	Reporter	RQ	CT	Ct Mean	Delta Ct Mean	ddCT	2^(-ddCT)	Automatic Ct Threshold	Ct Threshold	Automatic Baseline	Baseline Start	Baseline End	Efficiency	Tm1	Tm2	Tm3	Custom1	Custom2	Custom3	Custom4	Custom5	Custom6	MTP
2	A2	3CA	SLCO-AS	UNKNOWN	SYBR	2.62258	23.024	23.0239	6.57583			TRUE	0.103123	TRUE	3	19	1	81.815									N
3	A3	3CA	GAPDH	UNKNOWN	SYBR		16.448	16.4481		-3.24872	9.50521	TRUE	0.124236	TRUE	3	12	1	83.3847									N
4	A4	3N	SLCO-AS	UNKNOWN	SYBR	0.27591	26.803	26.8029	9.82455			TRUE	0.103123	TRUE	3	22	1	81.9131									N
5	A5	3N	GAPDH	UNKNOWN	SYBR		16.978	16.9784				TRUE	0.124236	TRUE	3	12	1	83.3847									N
6	A6	43CA	SLCO-AS	UNKNOWN	SYBR	6.32079	21.453	21.4528	5.30671			TRUE	0.103123	TRUE	3	17	1	82.1093									N
7	A7	43CA	GAPDH	UNKNOWN	SYBR		16.146	16.1461		-5.1489	35.479	TRUE	0.124236	TRUE	3	12	1	83.5809									N
8	A8	43N	SLCO-AS	UNKNOWN	SYBR	0.178156	27.443	27.4435	10.4556			TRUE	0.103123	TRUE	3	23	1	82.0112									N
9	A9	43N	GAPDH	UNKNOWN	SYBR		16.988	16.9879				TRUE	0.124236	TRUE	3	12	1	83.4828									N
14	B2	4CA	SLCO-AS	UNKNOWN	SYBR	0.951187	26.271	26.2712	8.03901			TRUE	0.103123	TRUE	3	22	1	81.9131									N
15	B3	4CA	GAPDH	UNKNOWN	SYBR		18.232	18.2322		0.0721989	0.951187	TRUE	0.124236	TRUE	3	14	1	83.2866									N
16	B4	4N	SLCO-AS	UNKNOWN	SYBR	1	25.228	25.2285	7.96681			TRUE	0.103123	TRUE	3	21	1	82.0112									N
17	B5	4N	GAPDH	UNKNOWN	SYBR		17.262	17.2617				TRUE	0.124236	TRUE	3	13	1	83.3847									N
18	B6	45CA	SLCO-AS	UNKNOWN	SYBR	0.00224505	33.394	33.3944	16.7658			TRUE	0.103123	TRUE	3	29	1	82.0112									N
19	B7	45CA	GAPDH	UNKNOWN	SYBR		16.629	16.6286				TRUE	0.124236	TRUE	3	12	1	83.5809									N
20	B8	45N	SLCO-AS	UNKNOWN	SYBR	0.222416	26.457	26.4568	10.1355			TRUE	0.103123	TRUE	3	22	1	82.1093									N
21	B9	45N	GAPDH	UNKNOWN	SYBR		16.321	16.3213				TRUE	0.124236	TRUE	3	12	1	83.4828									N
26	C2	5CA	SLCO-AS	UNKNOWN	SYBR	1.19501	24.293	24.2927	7.70979			TRUE	0.103123	TRUE	3	20	1	81.9131									N
27	C3	5CA	GAPDH	UNKNOWN	SYBR		16.583	16.583		-2.33723	5.05332	TRUE	0.124236	TRUE	3	12	1	83.3847									N
28	C4	5N	SLCO-AS	UNKNOWN	SYBR	0.236479	27.063	27.0627	10.047			TRUE	0.103123	TRUE	3	23	1	82.0112									N
29	C5	5N	GAPDH	UNKNOWN	SYBR		17.016	17.0157				TRUE	0.124236	TRUE	3	12	1	83.4828									N
30	C6	46CA	SLCO-AS	UNKNOWN	SYBR	1.22907	22.741	22.7406	7.66924			TRUE	0.103123	TRUE	3	18	1	82.0112									N
31	C7	46CA	GAPDH	UNKNOWN	SYBR		15.071	15.0714		-2.44706	5.45304	TRUE	0.124236	TRUE	3	11	1	83.4828									N
32	C8	46N	SLCO-AS	UNKNOWN	SYBR	0.225393	27.107	27.1075	10.1163			TRUE	0.103123	TRUE	3	23	1	82.1093									N
33	C9	46N	GAPDH	UNKNOWN	SYBR		16.991	16.9912				TRUE	0.124236	TRUE	3	12	1	83.5809									N
38	D2	6CA	SLCO-AS	UNKNOWN	SYBR	0.190292	26.45	26.4495	10.3605			TRUE	0.103123	TRUE	3	22	1	82.0112									N
39	D3	6CA	GAPDH	UNKNOWN	SYBR		16.089	16.089		0.279097	0.824107	TRUE	0.124236	TRUE	3	12	1	83.3847	72.7895								Y
40	D4	6N	SLCO-AS	UNKNOWN	SYBR	0.230907	27.334	27.334	10.0814			TRUE	0.103123	TRUE	3	23	1	82.0112									N
41	D5	6N	GAPDH	UNKNOWN	SYBR		17.253	17.2526				TRUE	0.124236	TRUE	3	13	1	83.4828									N
42	D6	48CA	SLCO-AS	UNKNOWN	SYBR	1.5116	22.742	22.7423	7.37074			TRUE	0.103123	TRUE	3	18	1	82.1093									N
43	D7	48CA	GAPDH	UNKNOWN	SYBR		15.372	15.3715		-3.1855	9.09771	TRUE	0.124236	TRUE	3	11	1	83.5809									N
44	D8	48N	SLCO-AS	UNKNOWN	SYBR	0.166151	27.538	27.5378	10.5562			TRUE	0.103123	TRUE	3	23	1	82.1093									N
45	D9	48N	GAPDH	UNKNOWN	SYBR		16.982	16.9816				TRUE	0.124236	TRUE	3	12	1	83.5809									N
50	E2	15CA	SLCO-AS	UNKNOWN	SYBR	0.167447	26.997	26.9966	10.545			TRUE	0.103123	TRUE	3	23	1	82.0112									N
51	E3	15CA	GAPDH	UNKNOWN	SYBR		16.452	16.4516		0.22415	0.856099	TRUE	0.124236	TRUE	3	12	1	83.4828									N
52	E4	15N	SLCO-AS	UNKNOWN	SYBR	0.195593	28.144	28.144	10.3209			TRUE	0.103123	TRUE	3	24	1	82.0112									N
53	E5	15N	GAPDH	UNKNOWN	SYBR		17.823	17.8231				TRUE	0.124236	TRUE	3	13	1	83.3847									N
54	E6	50CA	SLCO-AS	UNKNOWN	SYBR	0.467447	25.547	25.5471	9.06394			TRUE	0.103123	TRUE	3	21	1	82.1093									N
55	E7	50CA	GAPDH	UNKNOWN	SYBR		16.483	16.4832		-0.73959	1.6697	TRUE	0.124236	TRUE	3	12	1	83.5809									N
56	E8	50N	SLCO-AS	UNKNOWN	SYBR	0.279959	26.77	26.7698	9.80353			TRUE	0.103123	TRUE	3	22	1	82.1093									N
57	E9	50N	GAPDH	UNKNOWN	SYBR		16.966	16.9662				TRUE	0.124236	TRUE	3	12	1	83.5809									N
62	F2	16CA	SLCO-AS	UNKNOWN	SYBR	0.188619	27.86	27.8597	10.3733			TRUE	0.103123	TRUE	3	23	1	81.9131									N
63	F3	16CA	GAPDH	UNKNOWN	SYBR		17.486	17.4864		0.625994	0.647973	TRUE	0.124236	TRUE	3	13	1	83.4828									N
64	F4	16N	SLCO-AS	UNKNOWN	SYBR	0.29109	26.299	26.2986	9.74727			TRUE	0.103123	TRUE	3	22	1	82.0112									N
65	F5	16N	GAPDH	UNKNOWN	SYBR		16.551	16.5513				TRUE	0.124236	TRUE	3	12	1	83.4828									N
66	F6	LINCA	SLCO-AS	UNKNOWN	SYBR	0.368714	25.886	25.8858	9.40624			TRUE	0.103123	TRUE	3	21	1	82.1093									N
67	F7	LINCA	GAPDH	UNKNOWN	SYBR		16.48	16.4795		-0.538372	1.45233	TRUE	0.124236	TRUE	3	12	1	83.5809									N
68	F8	LINN	SLCO-AS	UNKNOWN	SYBR	0.253877	26.03	26.0299	9.94461			TRUE	0.103123	TRUE	3	22	1	82.1093									N
69	F9	LINN	GAPDH	UNKNOWN	SYBR		16.085	16.0853				TRUE	0.124236	TRUE	3	12	1	83.5809									N
74	G2	17CA	SLCO-AS	UNKNOWN	SYBR	0.4941	24.765	24.7654	8.98394			TRUE	0.103123	TRUE	3	20	1	81.9131									N
75	G3	17CA	GAPDH	UNKNOWN	SYBR		15.781	15.7814		-1.86758	3.64921	TRUE	0.124236	TRUE	3	11	1	83.3847									N
76	G4	17N	SLCO-AS	UNKNOWN	SYBR	0.135399	27.987	27.9867	10.8515			TRUE	0.103123	TRUE	3	23	1	82.0112									N
77	G5	17N	GAPDH	UNKNOWN	SYBR		17.135	17.1351				TRUE	0.124236	TRUE	3	13	1	83.4828									N
78	G6	ZQZCA	SLCO-AS	UNKNOWN	SYBR	0.322918	25.906	25.9059	9.59758			TRUE	0.103123	TRUE	3	22	1	82.0112									N
79	G7	ZQZCA	GAPDH	UNKNOWN	SYBR		16.308	16.3083		-0.927804	1.90238	TRUE	0.124236	TRUE	3	12	1	83.4828									N
80	G8	ZQZN	SLCO-AS	UNKNOWN	SYBR	0.169744	25.829	25.8288	10.5254			TRUE	0.103123	TRUE	3	22	1	82.1093									N
81	G9	ZQZN	GAPDH	UNKNOWN	SYBR		15.303	15.3035				TRUE	0.124236	TRUE	3	11	1	83.4828									N
86	H2	20CA	SLCO-AS	UNKNOWN	SYBR	0.16449	25.176	25.1757	10.5707			TRUE	0.103123	TRUE	3	21	1	81.9131	73.5743								Y
87	H3	20CA	GAPDH	UNKNOWN	SYBR		14.605	14.6049		0.391185	0.762503	TRUE	0.124236	TRUE	3	10	1	83.3847	72.5933								Y
88	H4	20N	SLCO-AS	UNKNOWN	SYBR	0.215724	26.809	26.809	10.1796			TRUE	0.103123	TRUE	3	22	1	82.0112									N
89	H5	20N	GAPDH	UNKNOWN	SYBR		16.629	16.6294				TRUE	0.124236	TRUE	3	12	1	83.4828									N
90	H6	FJYCA	SLCO-AS	UNKNOWN	SYBR	0.673467	23.761	23.7608	8.53714			TRUE	0.103123	TRUE	3	20	1	82.0112									N
91	H7	FJYCA	GAPDH	UNKNOWN	SYBR		15.224	15.2236		-1.05435	2.07678	TRUE	0.124236	TRUE	3	11	1	83.5809									N
92	H8	FJYN	SLCO-AS	UNKNOWN	SYBR	0.324285	25.642	25.6418	9.59148			TRUE	0.103123	TRUE	3	21	1	82.1093									N
93	H9	FJYN	GAPDH	UNKNOWN	SYBR		16.05	16.0504				TRUE	0.124236	TRUE	3	11	1	83.4828									N
Analysis Type	Singleplex
Endogenous Control	GAPDH
RQ Min/Max Confidence Level	95.0
Reference Sample	4N
