# Supplementary material for: Transcriptome profiling and co-expression network analysis of lncRNAs and mRNAs in colorectal cancer by RNA sequencing
Source: BMC Cancer. 2022 Jul 16;22:780. doi: 10.1186/s12885-022-09878-6 (PMC9288709; doi:10.1186/s12885-022-09878-6)
Supplement: Supplementary file 1 — Additional file 1. RT-qPCR result s of lncRNAs and mRNAs. [file 12885_2022_9878_MOESM1_ESM.zip › íúsupplementary qPCR raw data/SLCO4A1-AS1, FAM83H-AS1/SLCO4A1-AS1/2016-06-30 SLCO4A1-AS1.xls]

## Sheet: Sample Setup
Block Type	96-Well Block (0.2mL)
Calibration is expired	No
Calibration performed on	2013-06-19 17:08:17 PM CST
Calibration Background is expired	No
Calibration Background performed on	2016-04-21 14:54:21 PM CST
Calibration CY5 is expired	Yes
Calibration CY5 performed on	2015-04-24 21:34:58 PM CST
Calibration FAM is expired	No
Calibration FAM performed on	2016-04-21 15:19:57 PM CST
Calibration MELTDOCTOR is expired	Yes
Calibration MELTDOCTOR performed on	2013-06-19 17:08:16 PM CST
Calibration NED is expired	No
Calibration NED performed on	2016-04-21 15:45:46 PM CST
Calibration ROI is expired	No
Calibration ROI performed on	2016-04-21 14:45:24 PM CST
Calibration ROX is expired	No
Calibration ROX performed on	2016-04-21 15:37:01 PM CST
Calibration SYBR is expired	No
Calibration SYBR performed on	2016-04-21 15:54:32 PM CST
Calibration TAMRA is expired	No
Calibration TAMRA performed on	2016-04-21 15:11:48 PM CST
Calibration Uniformity is expired	No
Calibration Uniformity performed on	2016-04-21 15:02:46 PM CST
Calibration VIC is expired	No
Calibration VIC performed on	2016-04-21 15:28:24 PM CST
Chemistry	SYBR_GREEN
Experiment File Name	D:\Documents and Settings\INSTR-ADMIN\Desktop\TOUJING\Guodandan Lnc\2016-06-30 130656.eds
Experiment Name	2016-06-30 130656
Experiment Run End Time	2016-06-30 14:26:50 PM CST
Experiment Type	Comparative Cт (ΔΔCт)
Instrument Name	278990028
Instrument Serial Number	278990028
Instrument Type	ViiA 7
Passive Reference	ROX
Quantification Cycle Method	Ct
Signal Smoothing On	false
Stage/ Cycle where Analysis is performed	Stage 2, Step 2
Well	Well Position	Sample Name	Sample Color	Biogroup Name	Biogroup Color	Target Name	Target Color	Task	Reporter	Quencher	Quantity	Comments
1	A1
2	A2	22CA	RGB(176,23,31)			SLCO-AS	RGB(176,23,31)	UNKNOWN	SYBR	None
3	A3	22CA	RGB(176,23,31)			GAPDH	RGB(0,0,255)	UNKNOWN	SYBR	None
4	A4	22N	RGB(255,127,0)			SLCO-AS	RGB(176,23,31)	UNKNOWN	SYBR	None
5	A5	22N	RGB(255,127,0)			GAPDH	RGB(0,0,255)	UNKNOWN	SYBR	None
6	A6	39CA	RGB(0,245,255)			SLCO-AS	RGB(176,23,31)	UNKNOWN	SYBR	None
7	A7
8	A8
9	A9
10	A10
11	A11
12	A12
13	B1
14	B2	25CA	RGB(0,0,255)			SLCO-AS	RGB(176,23,31)	UNKNOWN	SYBR	None
15	B3	25CA	RGB(0,0,255)			GAPDH	RGB(0,0,255)	UNKNOWN	SYBR	None
16	B4	25N	RGB(142,142,56)			SLCO-AS	RGB(176,23,31)	UNKNOWN	SYBR	None
17	B5	25N	RGB(142,142,56)			GAPDH	RGB(0,0,255)	UNKNOWN	SYBR	None
18	B6	42CA	RGB(238,220,130)			SLCO-AS	RGB(176,23,31)	UNKNOWN	SYBR	None
19	B7
20	B8
21	B9
22	B10
23	B11
24	B12
25	C1
26	C2	26CA	RGB(0,139,69)			SLCO-AS	RGB(176,23,31)	UNKNOWN	SYBR	None
27	C3	26CA	RGB(0,139,69)			GAPDH	RGB(0,0,255)	UNKNOWN	SYBR	None
28	C4	26N	RGB(238,44,44)			SLCO-AS	RGB(176,23,31)	UNKNOWN	SYBR	None
29	C5	26N	RGB(238,44,44)			GAPDH	RGB(0,0,255)	UNKNOWN	SYBR	None
30	C6	39CA	RGB(0,245,255)			GAPDH	RGB(0,0,255)	UNKNOWN	SYBR	None
31	C7
32	C8
33	C9
34	C10
35	C11
36	C12
37	D1
38	D2	28CA	RGB(238,238,0)			SLCO-AS	RGB(176,23,31)	UNKNOWN	SYBR	None
39	D3	28CA	RGB(238,238,0)			GAPDH	RGB(0,0,255)	UNKNOWN	SYBR	None
40	D4	28N	RGB(51,161,201)			SLCO-AS	RGB(176,23,31)	UNKNOWN	SYBR	None
41	D5	28N	RGB(51,161,201)			GAPDH	RGB(0,0,255)	UNKNOWN	SYBR	None
42	D6	42CA	RGB(238,220,130)			GAPDH	RGB(0,0,255)	UNKNOWN	SYBR	None
43	D7
44	D8
45	D9
46	D10
47	D11
48	D12
49	E1
50	E2	31CA	RGB(139,137,112)			SLCO-AS	RGB(176,23,31)	UNKNOWN	SYBR	None
51	E3	31CA	RGB(139,137,112)			GAPDH	RGB(0,0,255)	UNKNOWN	SYBR	None
52	E4	31N	RGB(238,18,137)			SLCO-AS	RGB(176,23,31)	UNKNOWN	SYBR	None
53	E5	31N	RGB(238,18,137)			GAPDH	RGB(0,0,255)	UNKNOWN	SYBR	None
54	E6	39N	RGB(238,238,0)			SLCO-AS	RGB(176,23,31)	UNKNOWN	SYBR	None
55	E7
56	E8
57	E9
58	E10
59	E11
60	E12
61	F1
62	F2	33CA	RGB(238,121,66)			SLCO-AS	RGB(176,23,31)	UNKNOWN	SYBR	None
63	F3	33CA	RGB(238,121,66)			GAPDH	RGB(0,0,255)	UNKNOWN	SYBR	None
64	F4	33N	RGB(176,23,31)			SLCO-AS	RGB(176,23,31)	UNKNOWN	SYBR	None
65	F5	33N	RGB(176,23,31)			GAPDH	RGB(0,0,255)	UNKNOWN	SYBR	None
66	F6	42N	RGB(139,137,112)			SLCO-AS	RGB(176,23,31)	UNKNOWN	SYBR	None
67	F7
68	F8
69	F9
70	F10
71	F11
72	F12
73	G1
74	G2	37CA	RGB(142,56,142)			SLCO-AS	RGB(176,23,31)	UNKNOWN	SYBR	None
75	G3	37CA	RGB(142,56,142)			GAPDH	RGB(0,0,255)	UNKNOWN	SYBR	None
76	G4	37N	RGB(0,0,255)			SLCO-AS	RGB(176,23,31)	UNKNOWN	SYBR	None
77	G5	37N	RGB(0,0,255)			GAPDH	RGB(0,0,255)	UNKNOWN	SYBR	None
78	G6	39N	RGB(238,238,0)			GAPDH	RGB(0,0,255)	UNKNOWN	SYBR	None
79	G7
80	G8
81	G9
82	G10
83	G11
84	G12
85	H1
86	H2	38CA	RGB(198,113,113)			SLCO-AS	RGB(176,23,31)	UNKNOWN	SYBR	None
87	H3	38CA	RGB(198,113,113)			GAPDH	RGB(0,0,255)	UNKNOWN	SYBR	None
88	H4	38N	RGB(0,139,69)			SLCO-AS	RGB(176,23,31)	UNKNOWN	SYBR	None
89	H5	38N	RGB(0,139,69)			GAPDH	RGB(0,0,255)	UNKNOWN	SYBR	None
90	H6	42N	RGB(139,137,112)			GAPDH	RGB(0,0,255)	UNKNOWN	SYBR	None
91	H7
92	H8
93	H9
94	H10
95	H11
96	H12

## Sheet: Amplification Data
Block Type	96-Well Block (0.2mL)
Calibration is expired	No
Calibration performed on	2013-06-19 17:08:17 PM CST
Calibration Background is expired	No
Calibration Background performed on	2016-04-21 14:54:21 PM CST
Calibration CY5 is expired	Yes
Calibration CY5 performed on	2015-04-24 21:34:58 PM CST
Calibration FAM is expired	No
Calibration FAM performed on	2016-04-21 15:19:57 PM CST
Calibration MELTDOCTOR is expired	Yes
Calibration MELTDOCTOR performed on	2013-06-19 17:08:16 PM CST
Calibration NED is expired	No
Calibration NED performed on	2016-04-21 15:45:46 PM CST
Calibration ROI is expired	No
Calibration ROI performed on	2016-04-21 14:45:24 PM CST
Calibration ROX is expired	No
Calibration ROX performed on	2016-04-21 15:37:01 PM CST
Calibration SYBR is expired	No
Calibration SYBR performed on	2016-04-21 15:54:32 PM CST
Calibration TAMRA is expired	No
Calibration TAMRA performed on	2016-04-21 15:11:48 PM CST
Calibration Uniformity is expired	No
Calibration Uniformity performed on	2016-04-21 15:02:46 PM CST
Calibration VIC is expired	No
Calibration VIC performed on	2016-04-21 15:28:24 PM CST
Chemistry	SYBR_GREEN
Experiment File Name	D:\Documents and Settings\INSTR-ADMIN\Desktop\TOUJING\Guodandan Lnc\2016-06-30 130656.eds
Experiment Name	2016-06-30 130656
Experiment Run End Time	2016-06-30 14:26:50 PM CST
Experiment Type	Comparative Cт (ΔΔCт)
Instrument Name	278990028
Instrument Serial Number	278990028
Instrument Type	ViiA 7
Passive Reference	ROX
Quantification Cycle Method	Ct
Signal Smoothing On	false
Stage/ Cycle where Analysis is performed	Stage 2, Step 2
Well	Cycle	Target Name	Rn	Delta Rn
1	1
1	2
1	3
1	4
1	5
1	6
1	7
1	8
1	9
1	10
1	11
1	12
1	13
1	14
1	15
1	16
1	17
1	18
1	19
1	20
1	21
1	22
1	23
1	24
1	25
1	26
1	27
1	28
1	29
1	30
1	31
1	32
1	33
1	34
1	35
1	36
1	37
1	38
1	39
1	40
2	1	SLCO-AS	0.127144	-0.00340927
2	2	SLCO-AS	0.12971	-0.00477421
2	3	SLCO-AS	0.136202	-0.00221282
2	4	SLCO-AS	0.140683	-0.00166177
2	5	SLCO-AS	0.146349	7.31474e-05
2	6	SLCO-AS	0.151342	0.0011354
2	7	SLCO-AS	0.15379	-0.000346894
2	8	SLCO-AS	0.158519	0.000451395
2	9	SLCO-AS	0.162505	0.000506324
2	10	SLCO-AS	0.167119	0.00119011
2	11	SLCO-AS	0.171676	0.00181608
2	12	SLCO-AS	0.175481	0.00169083
2	13	SLCO-AS	0.178477	0.000756321
2	14	SLCO-AS	0.182887	0.0012355
2	15	SLCO-AS	0.185941	0.000358751
2	16	SLCO-AS	0.188322	-0.00119082
2	17	SLCO-AS	0.190662	-0.00278156
2	18	SLCO-AS	0.195965	-0.00140881
2	19	SLCO-AS	0.201694	0.000388807
2	20	SLCO-AS	0.208806	0.00357066
2	21	SLCO-AS	0.223718	0.0145521
2	22	SLCO-AS	0.250111	0.0370145
2	23	SLCO-AS	0.298022	0.080994
2	24	SLCO-AS	0.381036	0.160078
2	25	SLCO-AS	0.518736	0.293847
2	26	SLCO-AS	0.722789	0.49397
2	27	SLCO-AS	0.975146	0.742396
2	28	SLCO-AS	1.23128	0.994599
2	29	SLCO-AS	1.45119	1.21058
2	30	SLCO-AS	1.61631	1.37177
2	31	SLCO-AS	1.72748	1.47901
2	32	SLCO-AS	1.80826	1.55585
2	33	SLCO-AS	1.85921	1.60287
2	34	SLCO-AS	1.89727	1.63701
2	35	SLCO-AS	1.92242	1.65823
2	36	SLCO-AS	1.94338	1.67525
2	37	SLCO-AS	1.95866	1.68661
2	38	SLCO-AS	1.96526	1.68927
2	39	SLCO-AS	1.97083	1.69092
2	40	SLCO-AS	1.97286	1.68902
3	1	GAPDH	0.165789	0.00128268
3	2	GAPDH	0.168358	-0.000919281
3	3	GAPDH	0.173335	-0.000712786
3	4	GAPDH	0.179258	0.000439604
3	5	GAPDH	0.18417	0.000580281
3	6	GAPDH	0.189124	0.000763202
3	7	GAPDH	0.192763	-0.000368338
3	8	GAPDH	0.197444	-0.000458391
3	9	GAPDH	0.20213	-0.000542811
3	10	GAPDH	0.20759	0.000145945
3	11	GAPDH	0.211484	-0.000731143
3	12	GAPDH	0.21787	0.000884436
3	13	GAPDH	0.22896	0.00720337
3	14	GAPDH	0.247716	0.0211884
3	15	GAPDH	0.278025	0.0467267
3	16	GAPDH	0.333863	0.0977935
3	17	GAPDH	0.429994	0.189154
3	18	GAPDH	0.58544	0.339829
3	19	GAPDH	0.805323	0.554941
3	20	GAPDH	1.06194	0.806789
3	21	GAPDH	1.31425	1.05433
3	22	GAPDH	1.52134	1.25665
3	23	GAPDH	1.67036	1.40089
3	24	GAPDH	1.77934	1.5051
3	25	GAPDH	1.8592	1.58019
3	26	GAPDH	1.9126	1.62883
3	27	GAPDH	1.95257	1.66402
3	28	GAPDH	1.98149	1.68817
3	29	GAPDH	2.00471	1.70662
3	30	GAPDH	2.02369	1.72083
3	31	GAPDH	2.03674	1.72911
3	32	GAPDH	2.0452	1.7328
3	33	GAPDH	2.05003	1.73286
3	34	GAPDH	2.05239	1.73044
3	35	GAPDH	2.05694	1.73022
3	36	GAPDH	2.0573	1.72581
3	37	GAPDH	2.0541	1.71785
3	38	GAPDH	2.0539	1.71287
3	39	GAPDH	2.05367	1.70787
3	40	GAPDH	2.05302	1.70245
4	1	SLCO-AS	0.175325	-0.00367637
4	2	SLCO-AS	0.178862	-0.0040627
4	3	SLCO-AS	0.182771	-0.00407731
4	4	SLCO-AS	0.188517	-0.0022548
4	5	SLCO-AS	0.193966	-0.000729269
4	6	SLCO-AS	0.198835	0.000216105
4	7	SLCO-AS	0.202521	-2.21352e-05
4	8	SLCO-AS	0.206889	0.000422619
4	9	SLCO-AS	0.212011	0.0016207
4	10	SLCO-AS	0.216105	0.00179119
4	11	SLCO-AS	0.220077	0.00183973
4	12	SLCO-AS	0.223702	0.0015411
4	13	SLCO-AS	0.228197	0.00211263
4	14	SLCO-AS	0.232421	0.00241304
4	15	SLCO-AS	0.23549	0.00155782
4	16	SLCO-AS	0.238069	0.000213715
4	17	SLCO-AS	0.242491	0.000712307
4	18	SLCO-AS	0.24535	-0.000352933
4	19	SLCO-AS	0.248348	-0.00127847
4	20	SLCO-AS	0.251982	-0.00156783
4	21	SLCO-AS	0.254989	-0.00248458
4	22	SLCO-AS	0.259723	-0.00167363
4	23	SLCO-AS	0.266695	0.00137467
4	24	SLCO-AS	0.278453	0.00920914
4	25	SLCO-AS	0.300037	0.0268687
4	26	SLCO-AS	0.337299	0.0602074
4	27	SLCO-AS	0.403816	0.1228
4	28	SLCO-AS	0.513536	0.228597
4	29	SLCO-AS	0.683091	0.394229
4	30	SLCO-AS	0.906621	0.613835
4	31	SLCO-AS	1.15086	0.854148
4	32	SLCO-AS	1.36831	1.06768
4	33	SLCO-AS	1.53524	1.23069
4	34	SLCO-AS	1.65078	1.3423
4	35	SLCO-AS	1.73066	1.41826
4	36	SLCO-AS	1.78707	1.47074
4	37	SLCO-AS	1.82518	1.50493
4	38	SLCO-AS	1.85154	1.52737
4	39	SLCO-AS	1.8707	1.54261
4	40	SLCO-AS	1.88168	1.54965
5	1	GAPDH	0.174301	0.00160339
5	2	GAPDH	0.177786	0.000582554
5	3	GAPDH	0.182145	0.000435204
5	4	GAPDH	0.18591	-0.000305956
5	5	GAPDH	0.190614	-0.000108687
5	6	GAPDH	0.196298	0.00106979
5	7	GAPDH	0.199861	0.000126425
5	8	GAPDH	0.203531	-0.000710178
5	9	GAPDH	0.207591	-0.00115567
5	10	GAPDH	0.212371	-0.000881913
5	11	GAPDH	0.218072	0.000312275
5	12	GAPDH	0.223484	0.00121871
5	13	GAPDH	0.234188	0.00741584
5	14	GAPDH	0.248734	0.0174557
5	15	GAPDH	0.273918	0.0381338
5	16	GAPDH	0.321306	0.0810158
5	17	GAPDH	0.401727	0.15693
5	18	GAPDH	0.535264	0.285961
5	19	GAPDH	0.725571	0.471762
5	20	GAPDH	0.95145	0.693135
5	21	GAPDH	1.17796	0.915144
5	22	GAPDH	1.36707	1.09974
5	23	GAPDH	1.50823	1.2364
5	24	GAPDH	1.61019	1.33385
5	25	GAPDH	1.68023	1.39938
5	26	GAPDH	1.73133	1.44598
5	27	GAPDH	1.77041	1.48055
5	28	GAPDH	1.7981	1.50374
5	29	GAPDH	1.81589	1.51702
5	30	GAPDH	1.83256	1.52918
5	31	GAPDH	1.84453	1.53665
5	32	GAPDH	1.85225	1.53986
5	33	GAPDH	1.85857	1.54168
5	34	GAPDH	1.86242	1.54102
5	35	GAPDH	1.86235	1.53644
5	36	GAPDH	1.86261	1.53219
5	37	GAPDH	1.86231	1.52739
5	38	GAPDH	1.86009	1.52067
5	39	GAPDH	1.85934	1.51541
5	40	GAPDH	1.85842	1.50998
6	1	SLCO-AS	0.104466	-0.00698368
6	2	SLCO-AS	0.107963	-0.00670912
6	3	SLCO-AS	0.113818	-0.00407758
6	4	SLCO-AS	0.118448	-0.00267034
6	5	SLCO-AS	0.122404	-0.00193742
6	6	SLCO-AS	0.127216	-0.000348227
6	7	SLCO-AS	0.131273	0.000486049
6	8	SLCO-AS	0.134833	0.000823043
6	9	SLCO-AS	0.138325	0.00109182
6	10	SLCO-AS	0.142289	0.00183322
6	11	SLCO-AS	0.146271	0.00259205
6	12	SLCO-AS	0.149232	0.0023299
6	13	SLCO-AS	0.152881	0.00275581
6	14	SLCO-AS	0.155533	0.00218457
6	15	SLCO-AS	0.15763	0.00105926
6	16	SLCO-AS	0.160749	0.000955282
6	17	SLCO-AS	0.164081	0.00106424
6	18	SLCO-AS	0.167167	0.000926606
6	19	SLCO-AS	0.168669	-0.000794101
6	20	SLCO-AS	0.170572	-0.00211412
6	21	SLCO-AS	0.173547	-0.00236226
6	22	SLCO-AS	0.17696	-0.00217188
6	23	SLCO-AS	0.180854	-0.00150117
6	24	SLCO-AS	0.185453	-0.000124748
6	25	SLCO-AS	0.194119	0.00531771
6	26	SLCO-AS	0.208981	0.0169569
6	27	SLCO-AS	0.236077	0.04083
6	28	SLCO-AS	0.285658	0.0871874
6	29	SLCO-AS	0.371823	0.170129
6	30	SLCO-AS	0.511729	0.306813
6	31	SLCO-AS	0.70705	0.49891
6	32	SLCO-AS	0.934301	0.722939
6	33	SLCO-AS	1.15317	0.93858
6	34	SLCO-AS	1.32916	1.11136
6	35	SLCO-AS	1.45596	1.23493
6	36	SLCO-AS	1.54519	1.32093
6	37	SLCO-AS	1.6048	1.37733
6	38	SLCO-AS	1.64492	1.41422
6	39	SLCO-AS	1.67657	1.44264
6	40	SLCO-AS	1.69684	1.4597
7	1
7	2
7	3
7	4
7	5
7	6
7	7
7	8
7	9
7	10
7	11
7	12
7	13
7	14
7	15
7	16
7	17
7	18
7	19
7	20
7	21
7	22
7	23
7	24
7	25
7	26
7	27
7	28
7	29
7	30
7	31
7	32
7	33
7	34
7	35
7	36
7	37
7	38
7	39
7	40
8	1
8	2
8	3
8	4
8	5
8	6
8	7
8	8
8	9
8	10
8	11
8	12
8	13
8	14
8	15
8	16
8	17
8	18
8	19
8	20
8	21
8	22
8	23
8	24
8	25
8	26
8	27
8	28
8	29
8	30
8	31
8	32
8	33
8	34
8	35
8	36
8	37
8	38
8	39
8	40
9	1
9	2
9	3
9	4
9	5
9	6
9	7
9	8
9	9
9	10
9	11
9	12
9	13
9	14
9	15
9	16
9	17
9	18
9	19
9	20
9	21
9	22
9	23
9	24
9	25
9	26
9	27
9	28
9	29
9	30
9	31
9	32
9	33
9	34
9	35
9	36
9	37
9	38
9	39
9	40
10	1
10	2
10	3
10	4
10	5
10	6
10	7
10	8
10	9
10	10
10	11
10	12
10	13
10	14
10	15
10	16
10	17
10	18
10	19
10	20
10	21
10	22
10	23
10	24
10	25
10	26
10	27
10	28
10	29
10	30
10	31
10	32
10	33
10	34
10	35
10	36
10	37
10	38
10	39
10	40
11	1
11	2
11	3
11	4
11	5
11	6
11	7
11	8
11	9
11	10
11	11
11	12
11	13
11	14
11	15
11	16
11	17
11	18
11	19
11	20
11	21
11	22
11	23
11	24
11	25
11	26
11	27
11	28
11	29
11	30
11	31
11	32
11	33
11	34
11	35
11	36
11	37
11	38
11	39
11	40
12	1
12	2
12	3
12	4
12	5
12	6
12	7
12	8
12	9
12	10
12	11
12	12
12	13
12	14
12	15
12	16
12	17
12	18
12	19
12	20
12	21
12	22
12	23
12	24
12	25
12	26
12	27
12	28
12	29
12	30
12	31
12	32
12	33
12	34
12	35
12	36
12	37
12	38
12	39
12	40
13	1
13	2
13	3
13	4
13	5
13	6
13	7
13	8
13	9
13	10
13	11
13	12
13	13
13	14
13	15
13	16
13	17
13	18
13	19
13	20
13	21
13	22
13	23
13	24
13	25
13	26
13	27
13	28
13	29
13	30
13	31
13	32
13	33
13	34
13	35
13	36
13	37
13	38
13	39
13	40
14	1	SLCO-AS	0.179559	-0.00533692
14	2	SLCO-AS	0.183592	-0.00683262
14	3	SLCO-AS	0.19253	-0.00342459
14	4	SLCO-AS	0.199477	-0.00200682
14	5	SLCO-AS	0.20747	0.000456995
14	6	SLCO-AS	0.212352	-0.00019096
14	7	SLCO-AS	0.2181	2.74994e-05
14	8	SLCO-AS	0.224864	0.00126244
14	9	SLCO-AS	0.231219	0.00208797
14	10	SLCO-AS	0.236617	0.0019566
14	11	SLCO-AS	0.242212	0.00202192
14	12	SLCO-AS	0.249085	0.00336595
14	13	SLCO-AS	0.252081	0.000832761
14	14	SLCO-AS	0.256157	-0.000620542
14	15	SLCO-AS	0.261779	-0.000528713
14	16	SLCO-AS	0.267029	-0.000807923
14	17	SLCO-AS	0.271212	-0.00215376
14	18	SLCO-AS	0.27613	-0.00276497
14	19	SLCO-AS	0.283166	-0.00125926
14	20	SLCO-AS	0.2917	0.00174539
14	21	SLCO-AS	0.303905	0.00842118
14	22	SLCO-AS	0.326642	0.0256288
14	23	SLCO-AS	0.367647	0.0611046
14	24	SLCO-AS	0.435759	0.123687
14	25	SLCO-AS	0.550668	0.233067
14	26	SLCO-AS	0.724902	0.401772
14	27	SLCO-AS	0.948094	0.619434
14	28	SLCO-AS	1.18695	0.852765
14	29	SLCO-AS	1.39706	1.05734
14	30	SLCO-AS	1.55857	1.21332
14	31	SLCO-AS	1.67372	1.32294
14	32	SLCO-AS	1.75599	1.39969
14	33	SLCO-AS	1.81392	1.45208
14	34	SLCO-AS	1.85408	1.48672
14	35	SLCO-AS	1.88186	1.50896
14	36	SLCO-AS	1.8997	1.52127
14	37	SLCO-AS	1.91059	1.52664
14	38	SLCO-AS	1.92089	1.53141
14	39	SLCO-AS	1.9284	1.53339
14	40	SLCO-AS	1.93259	1.53205
15	1	GAPDH	0.235251	-0.00111064
15	2	GAPDH	0.240643	-0.00293152
15	3	GAPDH	0.25104	0.000252371
15	4	GAPDH	0.258538	0.000536881
15	5	GAPDH	0.265081	-0.000132254
15	6	GAPDH	0.271966	-0.000460152
15	7	GAPDH	0.279264	-0.000375348
15	8	GAPDH	0.286249	-0.000603617
15	9	GAPDH	0.293913	-0.000152721
15	10	GAPDH	0.302213	0.000934842
15	11	GAPDH	0.313491	0.00499909
15	12	GAPDH	0.330979	0.0152743
15	13	GAPDH	0.36046	0.0375421
15	14	GAPDH	0.411958	0.0818281
15	15	GAPDH	0.499322	0.161979
15	16	GAPDH	0.638472	0.293916
15	17	GAPDH	0.830117	0.478347
15	18	GAPDH	1.05608	0.697102
15	19	GAPDH	1.27517	0.908971
15	20	GAPDH	1.45536	1.08196
15	21	GAPDH	1.58798	1.20736
15	22	GAPDH	1.6794	1.29157
15	23	GAPDH	1.74449	1.34944
15	24	GAPDH	1.79432	1.39206
15	25	GAPDH	1.83151	1.42203
15	26	GAPDH	1.85859	1.4419
15	27	GAPDH	1.88042	1.45652
15	28	GAPDH	1.89516	1.46405
15	29	GAPDH	1.90455	1.46623
15	30	GAPDH	1.91347	1.46793
15	31	GAPDH	1.91999	1.46724
15	32	GAPDH	1.92289	1.46292
15	33	GAPDH	1.92532	1.45814
15	34	GAPDH	1.9287	1.45431
15	35	GAPDH	1.9295	1.4479
15	36	GAPDH	1.92709	1.43828
15	37	GAPDH	1.92584	1.42981
15	38	GAPDH	1.92618	1.42293
15	39	GAPDH	1.92535	1.4149
15	40	GAPDH	1.92395	1.40629
16	1	SLCO-AS	0.148888	-0.00767582
16	2	SLCO-AS	0.152357	-0.00767288
16	3	SLCO-AS	0.159515	-0.00398033
16	4	SLCO-AS	0.164986	-0.00197537
16	5	SLCO-AS	0.169912	-0.000514171
16	6	SLCO-AS	0.174472	0.000580103
16	7	SLCO-AS	0.177938	0.00058032
16	8	SLCO-AS	0.182875	0.00205141
16	9	SLCO-AS	0.186167	0.00187738
16	10	SLCO-AS	0.189443	0.00168781
16	11	SLCO-AS	0.192702	0.00148096
16	12	SLCO-AS	0.195855	0.00116873
16	13	SLCO-AS	0.199772	0.00161965
16	14	SLCO-AS	0.202501	0.000883372
16	15	SLCO-AS	0.204805	-0.000279
16	16	SLCO-AS	0.207664	-0.000885172
16	17	SLCO-AS	0.211066	-0.000949225
16	18	SLCO-AS	0.214488	-0.000992982
16	19	SLCO-AS	0.218123	-0.00082331
16	20	SLCO-AS	0.221331	-0.00108149
16	21	SLCO-AS	0.225429	-0.000448679
16	22	SLCO-AS	0.232993	0.00364894
16	23	SLCO-AS	0.246751	0.0139414
16	24	SLCO-AS	0.268092	0.0318167
16	25	SLCO-AS	0.307716	0.067975
16	26	SLCO-AS	0.380873	0.137667
16	27	SLCO-AS	0.502188	0.255516
16	28	SLCO-AS	0.682246	0.432108
16	29	SLCO-AS	0.909654	0.65605
16	30	SLCO-AS	1.1452	0.888132
16	31	SLCO-AS	1.34903	1.0885
16	32	SLCO-AS	1.50234	1.23834
16	33	SLCO-AS	1.60982	1.34235
16	34	SLCO-AS	1.68639	1.41545
16	35	SLCO-AS	1.74069	1.46629
16	36	SLCO-AS	1.77851	1.50065
16	37	SLCO-AS	1.80532	1.52399
16	38	SLCO-AS	1.82388	1.53908
16	39	SLCO-AS	1.8355	1.54724
16	40	SLCO-AS	1.84406	1.55234
17	1	GAPDH	0.16936	0.00158227
17	2	GAPDH	0.171742	-0.000129092
17	3	GAPDH	0.176315	0.000351347
17	4	GAPDH	0.180635	0.00057869
17	5	GAPDH	0.184762	0.000611959
17	6	GAPDH	0.188156	-8.65817e-05
17	7	GAPDH	0.192188	-0.000147711
17	8	GAPDH	0.19629	-0.000139162
17	9	GAPDH	0.199697	-0.000825037
17	10	GAPDH	0.203041	-0.00157453
17	11	GAPDH	0.206916	-0.00179241
17	12	GAPDH	0.212981	0.000179347
17	13	GAPDH	0.219739	0.00284409
17	14	GAPDH	0.231109	0.0101208
17	15	GAPDH	0.252365	0.0272844
17	16	GAPDH	0.289021	0.0598467
17	17	GAPDH	0.353489	0.120222
17	18	GAPDH	0.463932	0.226572
17	19	GAPDH	0.632225	0.390772
17	20	GAPDH	0.852021	0.606474
17	21	GAPDH	1.08697	0.837326
17	22	GAPDH	1.29647	1.04273
17	23	GAPDH	1.45854	1.20072
17	24	GAPDH	1.57439	1.31247
17	25	GAPDH	1.65463	1.38862
17	26	GAPDH	1.71344	1.44334
17	27	GAPDH	1.75423	1.48003
17	28	GAPDH	1.78153	1.50324
17	29	GAPDH	1.80306	1.52067
17	30	GAPDH	1.8183	1.53183
17	31	GAPDH	1.82753	1.53696
17	32	GAPDH	1.83464	1.53998
17	33	GAPDH	1.83953	1.54078
17	34	GAPDH	1.83995	1.5371
17	35	GAPDH	1.83864	1.5317
17	36	GAPDH	1.83703	1.526
17	37	GAPDH	1.83488	1.51975
17	38	GAPDH	1.8329	1.51368
17	39	GAPDH	1.8324	1.50908
17	40	GAPDH	1.82941	1.50201
18	1	SLCO-AS	0.0964081	-0.00489541
18	2	SLCO-AS	0.09935	-0.00525573
18	3	SLCO-AS	0.105024	-0.0028834
18	4	SLCO-AS	0.110125	-0.00108551
18	5	SLCO-AS	0.114079	-0.000432725
18	6	SLCO-AS	0.118034	0.000219656
18	7	SLCO-AS	0.120992	-0.000124501
18	8	SLCO-AS	0.124831	0.000412694
18	9	SLCO-AS	0.129375	0.00165359
18	10	SLCO-AS	0.13331	0.00228708
18	11	SLCO-AS	0.135948	0.00162267
18	12	SLCO-AS	0.139041	0.00141356
18	13	SLCO-AS	0.14172	0.000790324
18	14	SLCO-AS	0.144453	0.000221554
18	15	SLCO-AS	0.148059	0.000524935
18	16	SLCO-AS	0.149956	-0.000880042
18	17	SLCO-AS	0.153156	-0.000982345
18	18	SLCO-AS	0.156298	-0.00114285
18	19	SLCO-AS	0.159504	-0.00123826
18	20	SLCO-AS	0.163668	-0.000376424
18	21	SLCO-AS	0.169828	0.00248112
18	22	SLCO-AS	0.181591	0.0109416
18	23	SLCO-AS	0.201513	0.0275619
18	24	SLCO-AS	0.237472	0.0602187
18	25	SLCO-AS	0.304535	0.12398
18	26	SLCO-AS	0.415319	0.231461
18	27	SLCO-AS	0.583831	0.396671
18	28	SLCO-AS	0.807087	0.616624
18	29	SLCO-AS	1.04942	0.855652
18	30	SLCO-AS	1.26484	1.06777
18	31	SLCO-AS	1.43061	1.23024
18	32	SLCO-AS	1.54951	1.34584
18	33	SLCO-AS	1.63051	1.42353
18	34	SLCO-AS	1.68823	1.47796
18	35	SLCO-AS	1.72899	1.51541
18	36	SLCO-AS	1.75292	1.53604
18	37	SLCO-AS	1.77343	1.55325
18	38	SLCO-AS	1.78913	1.56565
18	39	SLCO-AS	1.79912	1.57233
18	40	SLCO-AS	1.80298	1.57289
19	1
19	2
19	3
19	4
19	5
19	6
19	7
19	8
19	9
19	10
19	11
19	12
19	13
19	14
19	15
19	16
19	17
19	18
19	19
19	20
19	21
19	22
19	23
19	24
19	25
19	26
19	27
19	28
19	29
19	30
19	31
19	32
19	33
19	34
19	35
19	36
19	37
19	38
19	39
19	40
20	1
20	2
20	3
20	4
20	5
20	6
20	7
20	8
20	9
20	10
20	11
20	12
20	13
20	14
20	15
20	16
20	17
20	18
20	19
20	20
20	21
20	22
20	23
20	24
20	25
20	26
20	27
20	28
20	29
20	30
20	31
20	32
20	33
20	34
20	35
20	36
20	37
20	38
20	39
20	40
21	1
21	2
21	3
21	4
21	5
21	6
21	7
21	8
21	9
21	10
21	11
21	12
21	13
21	14
21	15
21	16
21	17
21	18
21	19
21	20
21	21
21	22
21	23
21	24
21	25
21	26
21	27
21	28
21	29
21	30
21	31
21	32
21	33
21	34
21	35
21	36
21	37
21	38
21	39
21	40
22	1
22	2
22	3
22	4
22	5
22	6
22	7
22	8
22	9
22	10
22	11
22	12
22	13
22	14
22	15
22	16
22	17
22	18
22	19
22	20
22	21
22	22
22	23
22	24
22	25
22	26
22	27
22	28
22	29
22	30
22	31
22	32
22	33
22	34
22	35
22	36
22	37
22	38
22	39
22	40
23	1
23	2
23	3
23	4
23	5
23	6
23	7
23	8
23	9
23	10
23	11
23	12
23	13
23	14
23	15
23	16
23	17
23	18
23	19
23	20
23	21
23	22
23	23
23	24
23	25
23	26
23	27
23	28
23	29
23	30
23	31
23	32
23	33
23	34
23	35
23	36
23	37
23	38
23	39
23	40
24	1
24	2
24	3
24	4
24	5
24	6
24	7
24	8
24	9
24	10
24	11
24	12
24	13
24	14
24	15
24	16
24	17
24	18
24	19
24	20
24	21
24	22
24	23
24	24
24	25
24	26
24	27
24	28
24	29
24	30
24	31
24	32
24	33
24	34
24	35
24	36
24	37
24	38
24	39
24	40
25	1
25	2
25	3
25	4
25	5
25	6
25	7
25	8
25	9
25	10
25	11
25	12
25	13
25	14
25	15
25	16
25	17
25	18
25	19
25	20
25	21
25	22
25	23
25	24
25	25
25	26
25	27
25	28
25	29
25	30
25	31
25	32
25	33
25	34
25	35
25	36
25	37
25	38
25	39
25	40
26	1	SLCO-AS	0.175017	-0.0104368
26	2	SLCO-AS	0.182822	-0.0124923
26	3	SLCO-AS	0.19685	-0.00832395
26	4	SLCO-AS	0.2088	-0.00623388
26	5	SLCO-AS	0.222167	-0.00272732
26	6	SLCO-AS	0.235203	0.000448914
26	7	SLCO-AS	0.247037	0.00242226
26	8	SLCO-AS	0.258413	0.0039388
26	9	SLCO-AS	0.269541	0.00520651
26	10	SLCO-AS	0.279549	0.00535442
26	11	SLCO-AS	0.289225	0.00516995
26	12	SLCO-AS	0.297876	0.00396055
26	13	SLCO-AS	0.306188	0.00241307
26	14	SLCO-AS	0.315555	0.00191963
26	15	SLCO-AS	0.32395	0.000454346
26	16	SLCO-AS	0.332693	-0.000662611
26	17	SLCO-AS	0.340866	-0.00234942
26	18	SLCO-AS	0.349029	-0.0040469
26	19	SLCO-AS	0.358136	-0.00479925
26	20	SLCO-AS	0.370651	-0.00214514
26	21	SLCO-AS	0.386936	0.00428048
26	22	SLCO-AS	0.411577	0.0190614
26	23	SLCO-AS	0.452404	0.0500277
26	24	SLCO-AS	0.521264	0.109028
26	25	SLCO-AS	0.633252	0.211155
26	26	SLCO-AS	0.79596	0.364004
26	27	SLCO-AS	0.995633	0.553816
26	28	SLCO-AS	1.20262	0.750943
26	29	SLCO-AS	1.38164	0.920103
26	30	SLCO-AS	1.51462	1.04322
26	31	SLCO-AS	1.60747	1.12621
26	32	SLCO-AS	1.67023	1.17911
26	33	SLCO-AS	1.71555	1.21457
26	34	SLCO-AS	1.75024	1.2394
26	35	SLCO-AS	1.77354	1.25285
26	36	SLCO-AS	1.79048	1.25992
26	37	SLCO-AS	1.80287	1.26246
26	38	SLCO-AS	1.81055	1.26028
26	39	SLCO-AS	1.81589	1.25575
26	40	SLCO-AS	1.81867	1.24868
27	1	GAPDH	0.243217	-0.00294793
27	2	GAPDH	0.250056	-0.0072599
27	3	GAPDH	0.264516	-0.00395082
27	4	GAPDH	0.279539	-7.86833e-05
27	5	GAPDH	0.291638	0.000870025
27	6	GAPDH	0.3039	0.00198068
27	7	GAPDH	0.314787	0.00171658
27	8	GAPDH	0.325646	0.00142524
27	9	GAPDH	0.336406	0.00103392
27	10	GAPDH	0.346267	-0.000255467
27	11	GAPDH	0.357127	-0.000546476
27	12	GAPDH	0.368191	-0.000632863
27	13	GAPDH	0.378735	-0.0012399
27	14	GAPDH	0.390804	-0.000322242
27	15	GAPDH	0.405884	0.00360774
27	16	GAPDH	0.428532	0.0151041
27	17	GAPDH	0.465075	0.0404966
27	18	GAPDH	0.524583	0.088854
27	19	GAPDH	0.622892	0.176012
27	20	GAPDH	0.771087	0.313057
27	21	GAPDH	0.970181	0.500999
27	22	GAPDH	1.19209	0.711761
27	23	GAPDH	1.39773	0.906248
27	24	GAPDH	1.56037	1.05774
27	25	GAPDH	1.6821	1.16832
27	26	GAPDH	1.77067	1.24574
27	27	GAPDH	1.83332	1.29723
27	28	GAPDH	1.87777	1.33053
27	29	GAPDH	1.91427	1.35588
27	30	GAPDH	1.94402	1.37448
27	31	GAPDH	1.96571	1.38502
27	32	GAPDH	1.98053	1.38869
27	33	GAPDH	1.99261	1.38962
27	34	GAPDH	1.99874	1.3846
27	35	GAPDH	2.0026	1.37731
27	36	GAPDH	2.00685	1.3704
27	37	GAPDH	2.01007	1.36248
27	38	GAPDH	2.01329	1.35454
27	39	GAPDH	2.01254	1.34264
27	40	GAPDH	2.01339	1.33234
28	1	SLCO-AS	0.154799	-0.00519435
28	2	SLCO-AS	0.158984	-0.0048909
28	3	SLCO-AS	0.164735	-0.00302231
28	4	SLCO-AS	0.169881	-0.00175726
28	5	SLCO-AS	0.17508	-0.000440849
28	6	SLCO-AS	0.179167	-0.00023504
28	7	SLCO-AS	0.183722	0.000437816
28	8	SLCO-AS	0.187604	0.000438332
28	9	SLCO-AS	0.192627	0.00158005
28	10	SLCO-AS	0.197406	0.00247684
28	11	SLCO-AS	0.201048	0.00223708
28	12	SLCO-AS	0.203199	0.000505989
28	13	SLCO-AS	0.207251	0.000677183
28	14	SLCO-AS	0.211497	0.00104056
28	15	SLCO-AS	0.215016	0.000678601
28	16	SLCO-AS	0.218189	-3.01484e-05
28	17	SLCO-AS	0.22194	-0.000161314
28	18	SLCO-AS	0.225576	-0.000407353
28	19	SLCO-AS	0.228457	-0.00140727
28	20	SLCO-AS	0.231702	-0.00204454
28	21	SLCO-AS	0.237062	-0.000566367
28	22	SLCO-AS	0.24691	0.00540029
28	23	SLCO-AS	0.260556	0.0151643
28	24	SLCO-AS	0.285382	0.0361085
28	25	SLCO-AS	0.330901	0.0777463
28	26	SLCO-AS	0.409768	0.152732
28	27	SLCO-AS	0.53794	0.277022
28	28	SLCO-AS	0.723108	0.458308
28	29	SLCO-AS	0.949218	0.680536
28	30	SLCO-AS	1.17409	0.901525
28	31	SLCO-AS	1.36448	1.08803
28	32	SLCO-AS	1.50457	1.22425
28	33	SLCO-AS	1.6018	1.31759
28	34	SLCO-AS	1.66968	1.38159
28	35	SLCO-AS	1.71863	1.42666
28	36	SLCO-AS	1.75358	1.45773
28	37	SLCO-AS	1.77685	1.47711
28	38	SLCO-AS	1.79423	1.49061
28	39	SLCO-AS	1.80469	1.49719
28	40	SLCO-AS	1.81103	1.49965
29	1	GAPDH	0.183841	-0.00103322
29	2	GAPDH	0.187091	-0.00215313
29	3	GAPDH	0.193226	-0.000388099
29	4	GAPDH	0.197773	-0.000210847
29	5	GAPDH	0.202461	0.000106997
29	6	GAPDH	0.207324	0.000599706
29	7	GAPDH	0.211591	0.000497218
29	8	GAPDH	0.215994	0.000530256
29	9	GAPDH	0.219303	-0.000530496
29	10	GAPDH	0.22335	-0.000853894
29	11	GAPDH	0.228098	-0.000475387
29	12	GAPDH	0.233668	0.000724546
29	13	GAPDH	0.240931	0.00361752
29	14	GAPDH	0.254484	0.0128011
29	15	GAPDH	0.277347	0.0312939
29	16	GAPDH	0.318606	0.0681834
29	17	GAPDH	0.388969	0.134176
29	18	GAPDH	0.50206	0.242898
29	19	GAPDH	0.667416	0.403883
29	20	GAPDH	0.872643	0.60474
29	21	GAPDH	1.07879	0.806514
29	22	GAPDH	1.25251	0.975869
29	23	GAPDH	1.3827	1.10169
29	24	GAPDH	1.47315	1.18777
29	25	GAPDH	1.53902	1.24927
29	26	GAPDH	1.58682	1.2927
29	27	GAPDH	1.62253	1.32404
29	28	GAPDH	1.64677	1.34391
29	29	GAPDH	1.66692	1.35969
29	30	GAPDH	1.68172	1.37012
29	31	GAPDH	1.69324	1.37727
29	32	GAPDH	1.69956	1.37921
29	33	GAPDH	1.70413	1.37942
29	34	GAPDH	1.70979	1.38071
29	35	GAPDH	1.7104	1.37694
29	36	GAPDH	1.71124	1.37342
29	37	GAPDH	1.71291	1.37072
29	38	GAPDH	1.71384	1.36728
29	39	GAPDH	1.71347	1.36254
29	40	GAPDH	1.70916	1.35386
30	1	GAPDH	0.125289	0.000983711
30	2	GAPDH	0.127539	-0.000803227
30	3	GAPDH	0.132087	-0.000292898
30	4	GAPDH	0.137056	0.000639373
30	5	GAPDH	0.14086	0.000405673
30	6	GAPDH	0.144595	0.000103367
30	7	GAPDH	0.148454	-7.51095e-05
30	8	GAPDH	0.15237	-0.000195502
30	9	GAPDH	0.15579	-0.000813279
30	10	GAPDH	0.15944	-0.00120063
30	11	GAPDH	0.164737	5.98283e-05
30	12	GAPDH	0.170084	0.00136917
30	13	GAPDH	0.178511	0.00575923
30	14	GAPDH	0.192803	0.0160142
30	15	GAPDH	0.217853	0.0370261
30	16	GAPDH	0.262576	0.0777127
30	17	GAPDH	0.340257	0.151357
30	18	GAPDH	0.466982	0.274044
30	19	GAPDH	0.648277	0.451301
30	20	GAPDH	0.868364	0.667351
30	21	GAPDH	1.08382	0.878769
30	22	GAPDH	1.2644	1.05531
30	23	GAPDH	1.39868	1.18556
30	24	GAPDH	1.49539	1.27823
30	25	GAPDH	1.56621	1.34501
30	26	GAPDH	1.61627	1.39103
30	27	GAPDH	1.65264	1.42337
30	28	GAPDH	1.6812	1.44789
30	29	GAPDH	1.70132	1.46398
30	30	GAPDH	1.71959	1.47821
30	31	GAPDH	1.73066	1.48524
30	32	GAPDH	1.73657	1.48711
30	33	GAPDH	1.74272	1.48923
30	34	GAPDH	1.74593	1.48839
30	35	GAPDH	1.74902	1.48745
30	36	GAPDH	1.74985	1.48424
30	37	GAPDH	1.75029	1.48065
30	38	GAPDH	1.75059	1.47691
30	39	GAPDH	1.74884	1.47112
30	40	GAPDH	1.74875	1.46699
31	1
31	2
31	3
31	4
31	5
31	6
31	7
31	8
31	9
31	10
31	11
31	12
31	13
31	14
31	15
31	16
31	17
31	18
31	19
31	20
31	21
31	22
31	23
31	24
31	25
31	26
31	27
31	28
31	29
31	30
31	31
31	32
31	33
31	34
31	35
31	36
31	37
31	38
31	39
31	40
32	1
32	2
32	3
32	4
32	5
32	6
32	7
32	8
32	9
32	10
32	11
32	12
32	13
32	14
32	15
32	16
32	17
32	18
32	19
32	20
32	21
32	22
32	23
32	24
32	25
32	26
32	27
32	28
32	29
32	30
32	31
32	32
32	33
32	34
32	35
32	36
32	37
32	38
32	39
32	40
33	1
33	2
33	3
33	4
33	5
33	6
33	7
33	8
33	9
33	10
33	11
33	12
33	13
33	14
33	15
33	16
33	17
33	18
33	19
33	20
33	21
33	22
33	23
33	24
33	25
33	26
33	27
33	28
33	29
33	30
33	31
33	32
33	33
33	34
33	35
33	36
33	37
33	38
33	39
33	40
34	1
34	2
34	3
34	4
34	5
34	6
34	7
34	8
34	9
34	10
34	11
34	12
34	13
34	14
34	15
34	16
34	17
34	18
34	19
34	20
34	21
34	22
34	23
34	24
34	25
34	26
34	27
34	28
34	29
34	30
34	31
34	32
34	33
34	34
34	35
34	36
34	37
34	38
34	39
34	40
35	1
35	2
35	3
35	4
35	5
35	6
35	7
35	8
35	9
35	10
35	11
35	12
35	13
35	14
35	15
35	16
35	17
35	18
35	19
35	20
35	21
35	22
35	23
35	24
35	25
35	26
35	27
35	28
35	29
35	30
35	31
35	32
35	33
35	34
35	35
35	36
35	37
35	38
35	39
35	40
36	1
36	2
36	3
36	4
36	5
36	6
36	7
36	8
36	9
36	10
36	11
36	12
36	13
36	14
36	15
36	16
36	17
36	18
36	19
36	20
36	21
36	22
36	23
36	24
36	25
36	26
36	27
36	28
36	29
36	30
36	31
36	32
36	33
36	34
36	35
36	36
36	37
36	38
36	39
36	40
37	1
37	2
37	3
37	4
37	5
37	6
37	7
37	8
37	9
37	10
37	11
37	12
37	13
37	14
37	15
37	16
37	17
37	18
37	19
37	20
37	21
37	22
37	23
37	24
37	25
37	26
37	27
37	28
37	29
37	30
37	31
37	32
37	33
37	34
37	35
37	36
37	37
37	38
37	39
37	40
38	1	SLCO-AS	0.116211	-0.00785722
38	2	SLCO-AS	0.119425	-0.00839519
38	3	SLCO-AS	0.126209	-0.00536378
38	4	SLCO-AS	0.131858	-0.00346772
38	5	SLCO-AS	0.138204	-0.000874276
38	6	SLCO-AS	0.143794	0.000963054
38	7	SLCO-AS	0.148133	0.00154983
38	8	SLCO-AS	0.151848	0.00151243
38	9	SLCO-AS	0.157095	0.00300704
38	10	SLCO-AS	0.160694	0.00285332
38	11	SLCO-AS	0.164206	0.00261314
38	12	SLCO-AS	0.167786	0.00244047
38	13	SLCO-AS	0.171066	0.0019675
38	14	SLCO-AS	0.174269	0.00141875
38	15	SLCO-AS	0.176715	0.000112067
38	16	SLCO-AS	0.178845	-0.0015111
38	17	SLCO-AS	0.182006	-0.00210184
38	18	SLCO-AS	0.185478	-0.00238316
38	19	SLCO-AS	0.189234	-0.00237971
38	20	SLCO-AS	0.19501	-0.000356028
38	21	SLCO-AS	0.203969	0.0048509
38	22	SLCO-AS	0.2197	0.0168288
38	23	SLCO-AS	0.249324	0.0427011
38	24	SLCO-AS	0.301203	0.0908275
38	25	SLCO-AS	0.391768	0.177639
38	26	SLCO-AS	0.535115	0.317234
38	27	SLCO-AS	0.73234	0.510706
38	28	SLCO-AS	0.956025	0.730639
38	29	SLCO-AS	1.16577	0.936632
38	30	SLCO-AS	1.33229	1.0994
38	31	SLCO-AS	1.45227	1.21563
38	32	SLCO-AS	1.53404	1.29365
38	33	SLCO-AS	1.58908	1.34493
38	34	SLCO-AS	1.63063	1.38273
38	35	SLCO-AS	1.66005	1.40839
38	36	SLCO-AS	1.67997	1.42457
38	37	SLCO-AS	1.69381	1.43465
38	38	SLCO-AS	1.7058	1.44289
38	39	SLCO-AS	1.71065	1.44399
38	40	SLCO-AS	1.71185	1.44144
39	1	GAPDH	0.147089	-0.000118136
39	2	GAPDH	0.149529	-0.00159718
39	3	GAPDH	0.155037	-8.57657e-06
39	4	GAPDH	0.159461	0.000496136
39	5	GAPDH	0.163613	0.000727919
39	6	GAPDH	0.166733	-7.06979e-05
39	7	GAPDH	0.170266	-0.000456896
39	8	GAPDH	0.174032	-0.000610278
39	9	GAPDH	0.177586	-0.000976001
39	10	GAPDH	0.182096	-0.000385115
39	11	GAPDH	0.186261	-0.000139325
39	12	GAPDH	0.191743	0.00142283
39	13	GAPDH	0.200548	0.00630826
39	14	GAPDH	0.215663	0.0175039
39	15	GAPDH	0.243974	0.0418961
39	16	GAPDH	0.292612	0.0866141
39	17	GAPDH	0.378373	0.168457
39	18	GAPDH	0.515835	0.301998
39	19	GAPDH	0.710542	0.492786
39	20	GAPDH	0.942477	0.720802
39	21	GAPDH	1.16793	0.942336
39	22	GAPDH	1.35439	1.12488
39	23	GAPDH	1.48957	1.25614
39	24	GAPDH	1.58854	1.35119
39	25	GAPDH	1.66024	1.41897
39	26	GAPDH	1.70851	1.46332
39	27	GAPDH	1.74511	1.496
39	28	GAPDH	1.77666	1.52363
39	29	GAPDH	1.8014	1.54446
39	30	GAPDH	1.81573	1.55486
39	31	GAPDH	1.82688	1.56209
39	32	GAPDH	1.83663	1.56793
39	33	GAPDH	1.84333	1.5707
39	34	GAPDH	1.84794	1.57139
39	35	GAPDH	1.84959	1.56913
39	36	GAPDH	1.8484	1.56401
39	37	GAPDH	1.84724	1.55894
39	38	GAPDH	1.84851	1.55628
39	39	GAPDH	1.84897	1.55283
39	40	GAPDH	1.84852	1.54845
40	1	SLCO-AS	0.0954558	-0.00364103
40	2	SLCO-AS	0.0972803	-0.00356199
40	3	SLCO-AS	0.100492	-0.00209566
40	4	SLCO-AS	0.103821	-0.000512669
40	5	SLCO-AS	0.106328	0.000248919
40	6	SLCO-AS	0.107996	0.000171729
40	7	SLCO-AS	0.109959	0.000389551
40	8	SLCO-AS	0.112345	0.00103024
40	9	SLCO-AS	0.114603	0.00154216
40	10	SLCO-AS	0.11607	0.0012633
40	11	SLCO-AS	0.116477	-7.49055e-05
40	12	SLCO-AS	0.118791	0.000493757
40	13	SLCO-AS	0.12068	0.000637447
40	14	SLCO-AS	0.121349	-0.000438852
40	15	SLCO-AS	0.123693	0.000159614
40	16	SLCO-AS	0.125079	-0.000199797
40	17	SLCO-AS	0.126441	-0.000583222
40	18	SLCO-AS	0.127854	-0.000916444
40	19	SLCO-AS	0.128386	-0.00212951
40	20	SLCO-AS	0.130832	-0.00142896
40	21	SLCO-AS	0.133229	-0.000777692
40	22	SLCO-AS	0.135913	0.000160766
40	23	SLCO-AS	0.140558	0.00306023
40	24	SLCO-AS	0.148543	0.0093001
40	25	SLCO-AS	0.164136	0.0231475
40	26	SLCO-AS	0.194411	0.0516772
40	27	SLCO-AS	0.249505	0.105025
40	28	SLCO-AS	0.347569	0.201344
40	29	SLCO-AS	0.502332	0.354361
40	30	SLCO-AS	0.718672	0.568956
40	31	SLCO-AS	0.968827	0.817365
40	32	SLCO-AS	1.20482	1.05161
40	33	SLCO-AS	1.39586	1.24091
40	34	SLCO-AS	1.5377	1.381
40	35	SLCO-AS	1.63794	1.4795
40	36	SLCO-AS	1.70678	1.54659
40	37	SLCO-AS	1.75563	1.59369
40	38	SLCO-AS	1.79262	1.62894
40	39	SLCO-AS	1.81877	1.65334
40	40	SLCO-AS	1.83177	1.6646
41	1	GAPDH	0.130405	0.00228494
41	2	GAPDH	0.132039	0.00162209
41	3	GAPDH	0.134331	0.00161866
41	4	GAPDH	0.135924	0.000914618
41	5	GAPDH	0.137384	7.88315e-05
41	6	GAPDH	0.138711	-0.000890469
41	7	GAPDH	0.140566	-0.00133111
41	8	GAPDH	0.143443	-0.000751134
41	9	GAPDH	0.146148	-0.000341675
41	10	GAPDH	0.148017	-0.000769497
41	11	GAPDH	0.149551	-0.00153155
41	12	GAPDH	0.153044	-0.000334955
41	13	GAPDH	0.159013	0.00333828
41	14	GAPDH	0.167435	0.00946452
41	15	GAPDH	0.182492	0.0222251
41	16	GAPDH	0.210088	0.0475251
41	17	GAPDH	0.260578	0.0957189
41	18	GAPDH	0.350134	0.182978
41	19	GAPDH	0.494644	0.325193
41	20	GAPDH	0.697663	0.525915
41	21	GAPDH	0.932675	0.75863
41	22	GAPDH	1.15783	0.981486
41	23	GAPDH	1.33938	1.16074
41	24	GAPDH	1.47027	1.28934
41	25	GAPDH	1.56306	1.37983
41	26	GAPDH	1.6259	1.44038
41	27	GAPDH	1.67374	1.48592
41	28	GAPDH	1.70801	1.51789
41	29	GAPDH	1.734	1.54158
41	30	GAPDH	1.75441	1.5597
41	31	GAPDH	1.77137	1.57436
41	32	GAPDH	1.78381	1.58451
41	33	GAPDH	1.79063	1.58903
41	34	GAPDH	1.79432	1.59042
41	35	GAPDH	1.79773	1.59154
41	36	GAPDH	1.79872	1.59023
41	37	GAPDH	1.80005	1.58927
41	38	GAPDH	1.80122	1.58814
41	39	GAPDH	1.79834	1.58296
41	40	GAPDH	1.79731	1.57963
42	1	GAPDH	0.115489	-0.000382429
42	2	GAPDH	0.117965	-0.00150437
42	3	GAPDH	0.123347	0.000278648
42	4	GAPDH	0.126793	0.000126471
42	5	GAPDH	0.13012	-0.000145474
42	6	GAPDH	0.134008	0.000143654
42	7	GAPDH	0.138101	0.000638373
42	8	GAPDH	0.14047	-0.000591538
42	9	GAPDH	0.144101	-0.000559022
42	10	GAPDH	0.147435	-0.000823338
42	11	GAPDH	0.150992	-0.00086518
42	12	GAPDH	0.157253	0.00179741
42	13	GAPDH	0.165526	0.00647166
42	14	GAPDH	0.179948	0.0172947
42	15	GAPDH	0.204764	0.0385126
42	16	GAPDH	0.248583	0.0787328
42	17	GAPDH	0.325853	0.152404
42	18	GAPDH	0.450852	0.273805
42	19	GAPDH	0.628061	0.447415
42	20	GAPDH	0.838084	0.65384
42	21	GAPDH	1.04622	0.858377
42	22	GAPDH	1.21903	1.02759
42	23	GAPDH	1.34664	1.1516
42	24	GAPDH	1.43491	1.23627
42	25	GAPDH	1.49892	1.29668
42	26	GAPDH	1.54923	1.3434
42	27	GAPDH	1.58379	1.37435
42	28	GAPDH	1.60943	1.3964
42	29	GAPDH	1.63079	1.41416
42	30	GAPDH	1.64366	1.42342
42	31	GAPDH	1.6542	1.43037
42	32	GAPDH	1.6648	1.43737
42	33	GAPDH	1.67247	1.44144
42	34	GAPDH	1.67418	1.43956
42	35	GAPDH	1.6753	1.43708
42	36	GAPDH	1.67536	1.43354
42	37	GAPDH	1.67512	1.4297
42	38	GAPDH	1.67673	1.42771
42	39	GAPDH	1.67922	1.4266
42	40	GAPDH	1.67823	1.42201
43	1
43	2
43	3
43	4
43	5
43	6
43	7
43	8
43	9
43	10
43	11
43	12
43	13
43	14
43	15
43	16
43	17
43	18
43	19
43	20
43	21
43	22
43	23
43	24
43	25
43	26
43	27
43	28
43	29
43	30
43	31
43	32
43	33
43	34
43	35
43	36
43	37
43	38
43	39
43	40
44	1
44	2
44	3
44	4
44	5
44	6
44	7
44	8
44	9
44	10
44	11
44	12
44	13
44	14
44	15
44	16
44	17
44	18
44	19
44	20
44	21
44	22
44	23
44	24
44	25
44	26
44	27
44	28
44	29
44	30
44	31
44	32
44	33
44	34
44	35
44	36
44	37
44	38
44	39
44	40
45	1
45	2
45	3
45	4
45	5
45	6
45	7
45	8
45	9
45	10
45	11
45	12
45	13
45	14
45	15
45	16
45	17
45	18
45	19
45	20
45	21
45	22
45	23
45	24
45	25
45	26
45	27
45	28
45	29
45	30
45	31
45	32
45	33
45	34
45	35
45	36
45	37
45	38
45	39
45	40
46	1
46	2
46	3
46	4
46	5
46	6
46	7
46	8
46	9
46	10
46	11
46	12
46	13
46	14
46	15
46	16
46	17
46	18
46	19
46	20
46	21
46	22
46	23
46	24
46	25
46	26
46	27
46	28
46	29
46	30
46	31
46	32
46	33
46	34
46	35
46	36
46	37
46	38
46	39
46	40
47	1
47	2
47	3
47	4
47	5
47	6
47	7
47	8
47	9
47	10
47	11
47	12
47	13
47	14
47	15
47	16
47	17
47	18
47	19
47	20
47	21
47	22
47	23
47	24
47	25
47	26
47	27
47	28
47	29
47	30
47	31
47	32
47	33
47	34
47	35
47	36
47	37
47	38
47	39
47	40
48	1
48	2
48	3
48	4
48	5
48	6
48	7
48	8
48	9
48	10
48	11
48	12
48	13
48	14
48	15
48	16
48	17
48	18
48	19
48	20
48	21
48	22
48	23
48	24
48	25
48	26
48	27
48	28
48	29
48	30
48	31
48	32
48	33
48	34
48	35
48	36
48	37
48	38
48	39
48	40
49	1
49	2
49	3
49	4
49	5
49	6
49	7
49	8
49	9
49	10
49	11
49	12
49	13
49	14
49	15
49	16
49	17
49	18
49	19
49	20
49	21
49	22
49	23
49	24
49	25
49	26
49	27
49	28
49	29
49	30
49	31
49	32
49	33
49	34
49	35
49	36
49	37
49	38
49	39
49	40
50	1	SLCO-AS	0.121474	-0.00475687
50	2	SLCO-AS	0.125531	-0.00554022
[truncated: 1,878 more rows]

## Sheet: Results
	10个中有7个为CA>N
Well	Well Position	Sample Name	Target Name	Reporter	RQ	CT	Ct Mean	Delta Ct Mean	Delta Delta Ct	2^(-ddCT)	Automatic Ct Threshold	Ct Threshold	Automatic Baseline	Baseline Start	Baseline End	Efficiency	Tm1	Tm2
2	A2	22CA	SLCO-AS	SYBR	8.56228	23.658	23.6578	7.049			TRUE	0.128096	TRUE	3	19	1	81.8973
3	A3	22CA	GAPDH	SYBR		16.609	16.6091		-3.097	8.55637	TRUE	0.148575	TRUE	3	12	1	83.3678
4	A4	22N	SLCO-AS	SYBR	1	27.045	27.0452	10.146			TRUE	0.128096	TRUE	3	22	1	81.9953
5	A5	22N	GAPDH	SYBR		16.899	16.8985				TRUE	0.148575	TRUE	3	12	1	83.4658
14	B2	25CA	SLCO-AS	SYBR	1.96998	24.018	24.018	9.169			TRUE	0.128096	TRUE	3	20	1	81.8973
15	B3	25CA	GAPDH	SYBR		14.849	14.8494		0.571	0.67315	TRUE	0.148575	TRUE	3	10	1	83.3678
16	B4	25N	SLCO-AS	SYBR	2.92501	25.886	25.8864	8.598			TRUE	0.128096	TRUE	3	21	1	81.9953
17	B5	25N	GAPDH	SYBR		17.288	17.2881				TRUE	0.148575	TRUE	3	13	1	83.3678
26	C2	26CA	SLCO-AS	SYBR	25.676	24.185	24.1845	5.465			TRUE	0.128096	TRUE	3	20	1	81.9953	73.5647
27	C3	26CA	GAPDH	SYBR		18.72	18.7201		-3.126	8.73011	TRUE	0.148575	TRUE	3	14	1	83.3678	72.9765
28	C4	26N	SLCO-AS	SYBR	2.93967	25.72	25.72	8.591			TRUE	0.128096	TRUE	3	21	1	81.9953
29	C5	26N	GAPDH	SYBR		17.129	17.1289				TRUE	0.148575	TRUE	3	12	1	83.4658
38	D2	28CA	SLCO-AS	SYBR	5.50083	24.477	24.4767	7.687			TRUE	0.128096	TRUE	3	20	1	81.9953
39	D3	28CA	GAPDH	SYBR		16.79	16.7896		-1.937	3.82909	TRUE	0.148575	TRUE	3	12	1	83.3678
40	D4	28N	SLCO-AS	SYBR	1.43661	27.276	27.2761	9.624			TRUE	0.128096	TRUE	3	23	1	82.0934
41	D5	28N	GAPDH	SYBR		17.652	17.6521				TRUE	0.148575	TRUE	3	13	1	83.4658
50	E2	31CA	SLCO-AS	SYBR	3.09507	24.502	24.5017	8.517			TRUE	0.128096	TRUE	3	20	1	82.0934
51	E3	31CA	GAPDH	SYBR		15.985	15.985		-1.149	2.2176	TRUE	0.148575	TRUE	3	11	1	83.4658
52	E4	31N	SLCO-AS	SYBR	1.39493	27.156	27.1562	9.666			TRUE	0.128096	TRUE	3	22	1	82.0934
53	E5	31N	GAPDH	SYBR		17.49	17.4897				TRUE	0.148575	TRUE	3	13	1	83.5638
62	F2	33CA	SLCO-AS	SYBR	3.23327	25.303	25.3026	8.454			TRUE	0.128096	TRUE	3	20	1	81.9953
63	F3	33CA	GAPDH	SYBR		16.849	16.8489		-1.223	2.33432	TRUE	0.148575	TRUE	3	12	1	83.4658
64	F4	33N	SLCO-AS	SYBR	1.38496	27.723	27.7229	9.677			TRUE	0.128096	TRUE	3	23	1	81.9953
65	F5	33N	GAPDH	SYBR		18.046	18.0461				TRUE	0.148575	TRUE	3	13	1	83.4658
74	G2	37CA	SLCO-AS	SYBR	2.36404	26.561	26.5612	8.905			TRUE	0.128096	TRUE	3	22	1	81.9953
75	G3	37CA	GAPDH	SYBR		17.656	17.6557		-0.205	1.15269	TRUE	0.148575	TRUE	3	13	1	83.4658
76	G4	37N	SLCO-AS	SYBR	2.05165	26.309	26.3088	9.11			TRUE	0.128096	TRUE	3	21	1	81.9953
77	G5	37N	GAPDH	SYBR		17.199	17.1989				TRUE	0.148575	TRUE	3	12	1	83.4658
86	H2	38CA	SLCO-AS	SYBR	1.3075	26.415	26.4151	9.76			TRUE	0.128096	TRUE	3	22	1	81.8973
87	H3	38CA	GAPDH	SYBR		16.655	16.6552		2.431	0.185437	TRUE	0.148575	TRUE	3	12	1	83.3678
88	H4	38N	SLCO-AS	SYBR	7.0459	24.815	24.8155	7.329			TRUE	0.128096	TRUE	3	20	1	81.9953
89	H5	38N	GAPDH	SYBR		17.486	17.4855				TRUE	0.148575	TRUE	3	13	1	83.3678
6	A6	39CA	SLCO-AS	SYBR	0.368688	28.545	28.5452	11.586			TRUE	0.128096	TRUE	3	24	1	81.9953
30	C6	39CA	GAPDH	SYBR		16.959	16.9589		1.106	0.46458	TRUE	0.148575	TRUE	3	12	1	83.4658
54	E6	39N	SLCO-AS	SYBR	0.794087	28.472	28.4716	10.48			TRUE	0.128096	TRUE	3	24	1	82.0934
78	G6	39N	GAPDH	SYBR		17.992	17.9922				TRUE	0.148575	TRUE	3	13	1	83.4658
18	B6	42CA	SLCO-AS	SYBR	4.18113	25.03	25.0304	8.082			TRUE	0.128096	TRUE	3	20	1	81.9953
42	D6	42CA	GAPDH	SYBR		16.948	16.9476		-2.305	4.94168	TRUE	0.148575	TRUE	3	12	1	83.4658
66	F6	42N	SLCO-AS	SYBR	0.846608	28.176	28.1763	10.387			TRUE	0.128096	TRUE	3	23	1	82.0934
90	H6	42N	GAPDH	SYBR		17.789	17.7894				TRUE	0.148575	TRUE	3	13	1	83.4658
Analysis Type	Singleplex
Endogenous Control	GAPDH
RQ Min/Max Confidence Level	95.0
Reference Sample	22N
