# Supplementary material for: Transcriptome profiling and co-expression network analysis of lncRNAs and mRNAs in colorectal cancer by RNA sequencing
Source: BMC Cancer. 2022 Jul 16;22:780. doi: 10.1186/s12885-022-09878-6 (PMC9288709; doi:10.1186/s12885-022-09878-6)
Supplement: Supplementary file 1 — Additional file 1. RT-qPCR result s of lncRNAs and mRNAs. [file 12885_2022_9878_MOESM1_ESM.zip › íúsupplementary qPCR raw data/SLCO4A1-AS1, FAM83H-AS1/▓Γ╨≥╡─6╢╘▒Ω▒╛.xls]

## Sheet: Sample Setup
Block Type	96-Well Block (0.2mL)
Calibration is expired	No
Calibration performed on	2013-06-19 17:08:17 PM CST
Calibration Background is expired	No
Calibration Background performed on	2016-04-21 14:54:21 PM CST
Calibration CY5 is expired	Yes
Calibration CY5 performed on	2015-04-24 21:34:58 PM CST
Calibration FAM is expired	No
Calibration FAM performed on	2016-04-21 15:19:57 PM CST
Calibration MELTDOCTOR is expired	Yes
Calibration MELTDOCTOR performed on	2013-06-19 17:08:16 PM CST
Calibration NED is expired	No
Calibration NED performed on	2016-04-21 15:45:46 PM CST
Calibration ROI is expired	No
Calibration ROI performed on	2016-04-21 14:45:24 PM CST
Calibration ROX is expired	No
Calibration ROX performed on	2016-04-21 15:37:01 PM CST
Calibration SYBR is expired	No
Calibration SYBR performed on	2016-04-21 15:54:32 PM CST
Calibration TAMRA is expired	No
Calibration TAMRA performed on	2016-04-21 15:11:48 PM CST
Calibration Uniformity is expired	No
Calibration Uniformity performed on	2016-04-21 15:02:46 PM CST
Calibration VIC is expired	No
Calibration VIC performed on	2016-04-21 15:28:24 PM CST
Chemistry	SYBR_GREEN
Experiment File Name	D:\Documents and Settings\INSTR-ADMIN\Desktop\TOUJING\Gdd Lnc\2016-07-28SLCO-ASFAM01-201.eds
Experiment Name	2016-07-28SLCO-ASFAM01-201
Experiment Run End Time	2016-07-28 13:42:49 PM CST
Experiment Type	Comparative Cт (ΔΔCт)
Instrument Name	278990028
Instrument Serial Number	278990028
Instrument Type	ViiA 7
Passive Reference	ROX
Quantification Cycle Method	Ct
Signal Smoothing On	false
Stage/ Cycle where Analysis is performed	Stage 2, Step 2
Well	Well Position	Sample Name	Sample Color	Biogroup Name	Biogroup Color	Target Name	Target Color	Task	Reporter	Quencher	Quantity	Comments
1	A1
2	A2	7CA	RGB(176,23,31)			SLCO-AS	RGB(0,0,255)	UNKNOWN	SYBR	None
3	A3	7CA	RGB(176,23,31)			FAM01-201	RGB(0,139,69)	UNKNOWN	SYBR	None
4	A4	7CA	RGB(176,23,31)			GAPDH	RGB(176,23,31)	UNKNOWN	SYBR	None
5	A5	7N	RGB(0,245,255)			SLCO-AS	RGB(0,0,255)	UNKNOWN	SYBR	None
6	A6	7N	RGB(0,245,255)			FAM01-201	RGB(0,139,69)	UNKNOWN	SYBR	None
7	A7	7N	RGB(0,245,255)			GAPDH	RGB(176,23,31)	UNKNOWN	SYBR	None
8	A8
9	A9
10	A10
11	A11
12	A12
13	B1
14	B2	8CA	RGB(0,0,255)			SLCO-AS	RGB(0,0,255)	UNKNOWN	SYBR	None
15	B3	8CA	RGB(0,0,255)			FAM01-201	RGB(0,139,69)	UNKNOWN	SYBR	None
16	B4	8CA	RGB(0,0,255)			GAPDH	RGB(176,23,31)	UNKNOWN	SYBR	None
17	B5	8N	RGB(238,220,130)			SLCO-AS	RGB(0,0,255)	UNKNOWN	SYBR	None
18	B6	8N	RGB(238,220,130)			FAM01-201	RGB(0,139,69)	UNKNOWN	SYBR	None
19	B7	8N	RGB(238,220,130)			GAPDH	RGB(176,23,31)	UNKNOWN	SYBR	None
20	B8
21	B9
22	B10
23	B11
24	B12
25	C1
26	C2	9CA	RGB(0,139,69)			SLCO-AS	RGB(0,0,255)	UNKNOWN	SYBR	None
27	C3	9CA	RGB(0,139,69)			FAM01-201	RGB(0,139,69)	UNKNOWN	SYBR	None
28	C4	9CA	RGB(0,139,69)			GAPDH	RGB(176,23,31)	UNKNOWN	SYBR	None
29	C5	9N	RGB(255,127,0)			SLCO-AS	RGB(0,0,255)	UNKNOWN	SYBR	None
30	C6	9N	RGB(255,127,0)			FAM01-201	RGB(0,139,69)	UNKNOWN	SYBR	None
31	C7	9N	RGB(255,127,0)			GAPDH	RGB(176,23,31)	UNKNOWN	SYBR	None
32	C8
33	C9
34	C10
35	C11
36	C12
37	D1
38	D2	10CA	RGB(238,238,0)			SLCO-AS	RGB(0,0,255)	UNKNOWN	SYBR	None
39	D3	10CA	RGB(238,238,0)			FAM01-201	RGB(0,139,69)	UNKNOWN	SYBR	None
40	D4	10CA	RGB(238,238,0)			GAPDH	RGB(176,23,31)	UNKNOWN	SYBR	None
41	D5	10N	RGB(142,142,56)			SLCO-AS	RGB(0,0,255)	UNKNOWN	SYBR	None
42	D6	10N	RGB(142,142,56)			FAM01-201	RGB(0,139,69)	UNKNOWN	SYBR	None
43	D7	10N	RGB(142,142,56)			GAPDH	RGB(176,23,31)	UNKNOWN	SYBR	None
44	D8
45	D9
46	D10
47	D11
48	D12
49	E1
50	E2	11CA	RGB(139,137,112)			SLCO-AS	RGB(0,0,255)	UNKNOWN	SYBR	None
51	E3	11CA	RGB(139,137,112)			FAM01-201	RGB(0,139,69)	UNKNOWN	SYBR	None
52	E4	11CA	RGB(139,137,112)			GAPDH	RGB(176,23,31)	UNKNOWN	SYBR	None
53	E5	11N	RGB(238,44,44)			SLCO-AS	RGB(0,0,255)	UNKNOWN	SYBR	None
54	E6	11N	RGB(238,44,44)			FAM01-201	RGB(0,139,69)	UNKNOWN	SYBR	None
55	E7	11N	RGB(238,44,44)			GAPDH	RGB(176,23,31)	UNKNOWN	SYBR	None
56	E8
57	E9
58	E10
59	E11
60	E12
61	F1
62	F2	12CA	RGB(238,121,66)			SLCO-AS	RGB(0,0,255)	UNKNOWN	SYBR	None
63	F3	12CA	RGB(238,121,66)			FAM01-201	RGB(0,139,69)	UNKNOWN	SYBR	None
64	F4	12CA	RGB(238,121,66)			GAPDH	RGB(176,23,31)	UNKNOWN	SYBR	None
65	F5	12N	RGB(51,161,201)			SLCO-AS	RGB(0,0,255)	UNKNOWN	SYBR	None
66	F6	12N	RGB(51,161,201)			FAM01-201	RGB(0,139,69)	UNKNOWN	SYBR	None
67	F7	12N	RGB(51,161,201)			GAPDH	RGB(176,23,31)	UNKNOWN	SYBR	None
68	F8
69	F9
70	F10
71	F11
72	F12
73	G1
74	G2	13CA	RGB(142,56,142)			SLCO-AS	RGB(0,0,255)	UNKNOWN	SYBR	None
75	G3	13CA	RGB(142,56,142)			FAM01-201	RGB(0,139,69)	UNKNOWN	SYBR	None
76	G4	13CA	RGB(142,56,142)			GAPDH	RGB(176,23,31)	UNKNOWN	SYBR	None
77	G5	13N	RGB(238,18,137)			SLCO-AS	RGB(0,0,255)	UNKNOWN	SYBR	None
78	G6	13N	RGB(238,18,137)			FAM01-201	RGB(0,139,69)	UNKNOWN	SYBR	None
79	G7	13N	RGB(238,18,137)			GAPDH	RGB(176,23,31)	UNKNOWN	SYBR	None
80	G8
81	G9
82	G10
83	G11
84	G12
85	H1
86	H2	14CA	RGB(198,113,113)			SLCO-AS	RGB(0,0,255)	UNKNOWN	SYBR	None
87	H3	14CA	RGB(198,113,113)			FAM01-201	RGB(0,139,69)	UNKNOWN	SYBR	None
88	H4	14CA	RGB(198,113,113)			GAPDH	RGB(176,23,31)	UNKNOWN	SYBR	None
89	H5	14N	RGB(176,23,31)			SLCO-AS	RGB(0,0,255)	UNKNOWN	SYBR	None
90	H6	14N	RGB(176,23,31)			FAM01-201	RGB(0,139,69)	UNKNOWN	SYBR	None
91	H7	14N	RGB(176,23,31)			GAPDH	RGB(176,23,31)	UNKNOWN	SYBR	None
92	H8
93	H9
94	H10
95	H11
96	H12

## Sheet: Amplification Data
Block Type	96-Well Block (0.2mL)
Calibration is expired	No
Calibration performed on	2013-06-19 17:08:17 PM CST
Calibration Background is expired	No
Calibration Background performed on	2016-04-21 14:54:21 PM CST
Calibration CY5 is expired	Yes
Calibration CY5 performed on	2015-04-24 21:34:58 PM CST
Calibration FAM is expired	No
Calibration FAM performed on	2016-04-21 15:19:57 PM CST
Calibration MELTDOCTOR is expired	Yes
Calibration MELTDOCTOR performed on	2013-06-19 17:08:16 PM CST
Calibration NED is expired	No
Calibration NED performed on	2016-04-21 15:45:46 PM CST
Calibration ROI is expired	No
Calibration ROI performed on	2016-04-21 14:45:24 PM CST
Calibration ROX is expired	No
Calibration ROX performed on	2016-04-21 15:37:01 PM CST
Calibration SYBR is expired	No
Calibration SYBR performed on	2016-04-21 15:54:32 PM CST
Calibration TAMRA is expired	No
Calibration TAMRA performed on	2016-04-21 15:11:48 PM CST
Calibration Uniformity is expired	No
Calibration Uniformity performed on	2016-04-21 15:02:46 PM CST
Calibration VIC is expired	No
Calibration VIC performed on	2016-04-21 15:28:24 PM CST
Chemistry	SYBR_GREEN
Experiment File Name	D:\Documents and Settings\INSTR-ADMIN\Desktop\TOUJING\Gdd Lnc\2016-07-28SLCO-ASFAM01-201.eds
Experiment Name	2016-07-28SLCO-ASFAM01-201
Experiment Run End Time	2016-07-28 13:42:49 PM CST
Experiment Type	Comparative Cт (ΔΔCт)
Instrument Name	278990028
Instrument Serial Number	278990028
Instrument Type	ViiA 7
Passive Reference	ROX
Quantification Cycle Method	Ct
Signal Smoothing On	false
Stage/ Cycle where Analysis is performed	Stage 2, Step 2
Well	Cycle	Target Name	Rn	Delta Rn
1	1
1	2
1	3
1	4
1	5
1	6
1	7
1	8
1	9
1	10
1	11
1	12
1	13
1	14
1	15
1	16
1	17
1	18
1	19
1	20
1	21
1	22
1	23
1	24
1	25
1	26
1	27
1	28
1	29
1	30
1	31
1	32
1	33
1	34
1	35
1	36
1	37
1	38
1	39
1	40
2	1	SLCO-AS	0.321534	-0.0100045
2	2	SLCO-AS	0.330162	-0.0116358
2	3	SLCO-AS	0.344886	-0.00716963
2	4	SLCO-AS	0.357586	-0.00472884
2	5	SLCO-AS	0.370324	-0.00224924
2	6	SLCO-AS	0.383903	0.00107149
2	7	SLCO-AS	0.395533	0.00244223
2	8	SLCO-AS	0.406837	0.00348774
2	9	SLCO-AS	0.41734	0.00373278
2	10	SLCO-AS	0.427703	0.00383701
2	11	SLCO-AS	0.438164	0.00403908
2	12	SLCO-AS	0.44815	0.00376673
2	13	SLCO-AS	0.457583	0.00294163
2	14	SLCO-AS	0.465228	0.000327621
2	15	SLCO-AS	0.475036	-0.000122622
2	16	SLCO-AS	0.483301	-0.00211612
2	17	SLCO-AS	0.492601	-0.00307464
2	18	SLCO-AS	0.50354	-0.00239463
2	19	SLCO-AS	0.513492	-0.00270149
2	20	SLCO-AS	0.525363	-0.00108909
2	21	SLCO-AS	0.541902	0.00519149
2	22	SLCO-AS	0.56724	0.0202706
2	23	SLCO-AS	0.606989	0.049761
2	24	SLCO-AS	0.675072	0.107585
2	25	SLCO-AS	0.791007	0.213262
2	26	SLCO-AS	0.974068	0.386064
2	27	SLCO-AS	1.225	0.626734
2	28	SLCO-AS	1.515	0.906478
2	29	SLCO-AS	1.79497	1.17619
2	30	SLCO-AS	2.02255	1.39352
2	31	SLCO-AS	2.18595	1.54666
2	32	SLCO-AS	2.2947	1.64514
2	33	SLCO-AS	2.36947	1.70965
2	34	SLCO-AS	2.42497	1.7549
2	35	SLCO-AS	2.46371	1.78338
2	36	SLCO-AS	2.49116	1.80057
2	37	SLCO-AS	2.50786	1.80701
2	38	SLCO-AS	2.5171	1.806
2	39	SLCO-AS	2.52256	1.8012
2	40	SLCO-AS	2.52387	1.79225
3	1	FAM01-201	0.308061	-0.00913255
3	2	FAM01-201	0.316052	-0.0102398
3	3	FAM01-201	0.331682	-0.00370723
3	4	FAM01-201	0.342858	-0.00162838
3	5	FAM01-201	0.353944	0.000359372
3	6	FAM01-201	0.363893	0.00121147
3	7	FAM01-201	0.374208	0.00242901
3	8	FAM01-201	0.38451	0.00363332
3	9	FAM01-201	0.39172	0.00174596
3	10	FAM01-201	0.398983	-8.86808e-05
3	11	FAM01-201	0.407324	-0.00084522
3	12	FAM01-201	0.418088	0.0008212
3	13	FAM01-201	0.42623	-0.000134389
3	14	FAM01-201	0.433713	-0.001749
3	15	FAM01-201	0.442038	-0.00252187
3	16	FAM01-201	0.452673	-0.000984223
3	17	FAM01-201	0.462086	-0.000668921
3	18	FAM01-201	0.47398	0.00212757
3	19	FAM01-201	0.491893	0.0109432
3	20	FAM01-201	0.51977	0.0297225
3	21	FAM01-201	0.567981	0.0688358
3	22	FAM01-201	0.651476	0.143233
3	23	FAM01-201	0.788178	0.270838
3	24	FAM01-201	0.991545	0.465107
3	25	FAM01-201	1.25814	0.722606
3	26	FAM01-201	1.55079	1.00616
3	27	FAM01-201	1.82491	1.27118
3	28	FAM01-201	2.05331	1.49048
3	29	FAM01-201	2.23071	1.65879
3	30	FAM01-201	2.36251	1.78149
3	31	FAM01-201	2.46078	1.87066
3	32	FAM01-201	2.53198	1.93277
3	33	FAM01-201	2.58227	1.97395
3	34	FAM01-201	2.61733	1.99992
3	35	FAM01-201	2.63682	2.01031
3	36	FAM01-201	2.64243	2.00682
3	37	FAM01-201	2.64496	2.00026
3	38	FAM01-201	2.64421	1.99041
3	39	FAM01-201	2.64211	1.97921
3	40	FAM01-201	2.64104	1.96904
4	1	GAPDH	0.338654	0.00257454
4	2	GAPDH	0.345879	-0.00137436
4	3	GAPDH	0.358218	-0.000209132
4	4	GAPDH	0.369632	3.04403e-05
4	5	GAPDH	0.381441	0.000666086
4	6	GAPDH	0.392951	0.00100204
4	7	GAPDH	0.403154	3.15176e-05
4	8	GAPDH	0.413351	-0.000946245
4	9	GAPDH	0.423472	-0.00199896
4	10	GAPDH	0.435808	-0.000836143
4	11	GAPDH	0.450079	0.0022604
4	12	GAPDH	0.467451	0.00845927
4	13	GAPDH	0.495566	0.0253998
4	14	GAPDH	0.541847	0.0605073
4	15	GAPDH	0.614609	0.122095
4	16	GAPDH	0.742344	0.238656
4	17	GAPDH	0.943595	0.428734
4	18	GAPDH	1.22102	0.694983
4	19	GAPDH	1.55066	1.01345
4	20	GAPDH	1.87456	1.32618
4	21	GAPDH	2.14023	1.58068
4	22	GAPDH	2.3376	1.76687
4	23	GAPDH	2.47898	1.89708
4	24	GAPDH	2.58362	1.99054
4	25	GAPDH	2.66202	2.05776
4	26	GAPDH	2.71628	2.10085
4	27	GAPDH	2.7562	2.1296
4	28	GAPDH	2.7858	2.14803
4	29	GAPDH	2.80456	2.15562
4	30	GAPDH	2.81477	2.15465
4	31	GAPDH	2.82187	2.15057
4	32	GAPDH	2.8259	2.14343
4	33	GAPDH	2.82899	2.13534
4	34	GAPDH	2.83083	2.12601
4	35	GAPDH	2.82959	2.1136
4	36	GAPDH	2.82493	2.09777
4	37	GAPDH	2.82132	2.08298
4	38	GAPDH	2.82305	2.07353
4	39	GAPDH	2.82185	2.06116
4	40	GAPDH	2.81973	2.04787
5	1	SLCO-AS	0.143269	-0.00804171
5	2	SLCO-AS	0.147071	-0.00819929
5	3	SLCO-AS	0.154554	-0.00467536
5	4	SLCO-AS	0.16051	-0.00267887
5	5	SLCO-AS	0.1667	-0.000448468
5	6	SLCO-AS	0.171554	0.000445624
5	7	SLCO-AS	0.176483	0.00141506
5	8	SLCO-AS	0.180129	0.00110247
5	9	SLCO-AS	0.184871	0.00188416
5	10	SLCO-AS	0.189213	0.00226667
5	11	SLCO-AS	0.192911	0.00200555
5	12	SLCO-AS	0.197295	0.0024301
5	13	SLCO-AS	0.200481	0.00165679
5	14	SLCO-AS	0.203595	0.000811719
5	15	SLCO-AS	0.20752	0.000776873
5	16	SLCO-AS	0.210106	-0.000596381
5	17	SLCO-AS	0.213515	-0.0011467
5	18	SLCO-AS	0.217622	-0.00099959
5	19	SLCO-AS	0.221044	-0.00153716
5	20	SLCO-AS	0.224324	-0.00221599
5	21	SLCO-AS	0.228839	-0.00166046
5	22	SLCO-AS	0.235623	0.00116397
5	23	SLCO-AS	0.245792	0.0073734
5	24	SLCO-AS	0.263041	0.0206623
5	25	SLCO-AS	0.295391	0.0490535
5	26	SLCO-AS	0.356192	0.105895
5	27	SLCO-AS	0.460749	0.206493
5	28	SLCO-AS	0.632908	0.374692
5	29	SLCO-AS	0.881648	0.619473
5	30	SLCO-AS	1.18376	0.917627
5	31	SLCO-AS	1.48693	1.21684
5	32	SLCO-AS	1.73883	1.46477
5	33	SLCO-AS	1.92522	1.6472
5	34	SLCO-AS	2.05552	1.77355
5	35	SLCO-AS	2.14569	1.85975
5	36	SLCO-AS	2.20617	1.91628
5	37	SLCO-AS	2.24861	1.95476
5	38	SLCO-AS	2.27662	1.97881
5	39	SLCO-AS	2.29735	1.99558
5	40	SLCO-AS	2.30829	2.00256
6	1	FAM01-201	0.163008	-0.00732686
6	2	FAM01-201	0.167665	-0.00646735
6	3	FAM01-201	0.174922	-0.00300821
6	4	FAM01-201	0.180196	-0.00153198
6	5	FAM01-201	0.184814	-0.000711703
6	6	FAM01-201	0.189374	5.02659e-05
6	7	FAM01-201	0.193625	0.000503855
6	8	FAM01-201	0.198045	0.00112601
6	9	FAM01-201	0.202606	0.0018892
6	10	FAM01-201	0.206267	0.00175233
6	11	FAM01-201	0.210084	0.00177183
6	12	FAM01-201	0.213545	0.0014348
6	13	FAM01-201	0.217508	0.00159978
6	14	FAM01-201	0.220877	0.0011714
6	15	FAM01-201	0.223064	-0.000439822
6	16	FAM01-201	0.22641	-0.000891791
6	17	FAM01-201	0.22956	-0.00153922
6	18	FAM01-201	0.233059	-0.00183829
6	19	FAM01-201	0.236519	-0.00217631
6	20	FAM01-201	0.241172	-0.00132065
6	21	FAM01-201	0.248449	0.00215851
6	22	FAM01-201	0.259328	0.00923938
6	23	FAM01-201	0.278264	0.0243777
6	24	FAM01-201	0.311871	0.0541871
6	25	FAM01-201	0.373881	0.112399
6	26	FAM01-201	0.482092	0.216813
6	27	FAM01-201	0.654315	0.385238
6	28	FAM01-201	0.892503	0.619628
6	29	FAM01-201	1.17688	0.900208
6	30	FAM01-201	1.45977	1.1793
6	31	FAM01-201	1.69934	1.41507
6	32	FAM01-201	1.88701	1.59895
6	33	FAM01-201	2.03044	1.73858
6	34	FAM01-201	2.13502	1.83936
6	35	FAM01-201	2.21111	1.91165
6	36	FAM01-201	2.27017	1.96691
6	37	FAM01-201	2.31114	2.00409
6	38	FAM01-201	2.33371	2.02285
6	39	FAM01-201	2.34415	2.0295
6	40	FAM01-201	2.34584	2.02739
7	1	GAPDH	0.230252	-0.00260279
7	2	GAPDH	0.234829	-0.00333251
7	3	GAPDH	0.243246	-0.000222512
7	4	GAPDH	0.249035	0.000259026
7	5	GAPDH	0.254465	0.000381983
7	6	GAPDH	0.259804	0.000414921
7	7	GAPDH	0.263635	-0.00106169
7	8	GAPDH	0.269919	-8.37174e-05
7	9	GAPDH	0.275096	-0.000213678
7	10	GAPDH	0.281143	0.000525665
7	11	GAPDH	0.291229	0.00530528
7	12	GAPDH	0.305636	0.0144058
7	13	GAPDH	0.329044	0.0325069
7	14	GAPDH	0.3712	0.0693552
7	15	GAPDH	0.444766	0.137615
7	16	GAPDH	0.573501	0.261043
7	17	GAPDH	0.778762	0.460997
7	18	GAPDH	1.06713	0.744055
7	19	GAPDH	1.40632	1.07794
7	20	GAPDH	1.73177	1.39809
7	21	GAPDH	1.99714	1.65815
7	22	GAPDH	2.19226	1.84796
7	23	GAPDH	2.33194	1.98233
7	24	GAPDH	2.42942	2.07451
7	25	GAPDH	2.50248	2.14226
7	26	GAPDH	2.55237	2.18685
7	27	GAPDH	2.58994	2.21911
7	28	GAPDH	2.6163	2.24016
7	29	GAPDH	2.6373	2.25585
7	30	GAPDH	2.65122	2.26447
7	31	GAPDH	2.65908	2.26701
7	32	GAPDH	2.66435	2.26699
7	33	GAPDH	2.6636	2.26092
7	34	GAPDH	2.66221	2.25422
7	35	GAPDH	2.66101	2.24772
7	36	GAPDH	2.65801	2.23941
7	37	GAPDH	2.6575	2.2336
7	38	GAPDH	2.65598	2.22677
7	39	GAPDH	2.6522	2.21769
7	40	GAPDH	2.64835	2.20852
8	1
8	2
8	3
8	4
8	5
8	6
8	7
8	8
8	9
8	10
8	11
8	12
8	13
8	14
8	15
8	16
8	17
8	18
8	19
8	20
8	21
8	22
8	23
8	24
8	25
8	26
8	27
8	28
8	29
8	30
8	31
8	32
8	33
8	34
8	35
8	36
8	37
8	38
8	39
8	40
9	1
9	2
9	3
9	4
9	5
9	6
9	7
9	8
9	9
9	10
9	11
9	12
9	13
9	14
9	15
9	16
9	17
9	18
9	19
9	20
9	21
9	22
9	23
9	24
9	25
9	26
9	27
9	28
9	29
9	30
9	31
9	32
9	33
9	34
9	35
9	36
9	37
9	38
9	39
9	40
10	1
10	2
10	3
10	4
10	5
10	6
10	7
10	8
10	9
10	10
10	11
10	12
10	13
10	14
10	15
10	16
10	17
10	18
10	19
10	20
10	21
10	22
10	23
10	24
10	25
10	26
10	27
10	28
10	29
10	30
10	31
10	32
10	33
10	34
10	35
10	36
10	37
10	38
10	39
10	40
11	1
11	2
11	3
11	4
11	5
11	6
11	7
11	8
11	9
11	10
11	11
11	12
11	13
11	14
11	15
11	16
11	17
11	18
11	19
11	20
11	21
11	22
11	23
11	24
11	25
11	26
11	27
11	28
11	29
11	30
11	31
11	32
11	33
11	34
11	35
11	36
11	37
11	38
11	39
11	40
12	1
12	2
12	3
12	4
12	5
12	6
12	7
12	8
12	9
12	10
12	11
12	12
12	13
12	14
12	15
12	16
12	17
12	18
12	19
12	20
12	21
12	22
12	23
12	24
12	25
12	26
12	27
12	28
12	29
12	30
12	31
12	32
12	33
12	34
12	35
12	36
12	37
12	38
12	39
12	40
13	1
13	2
13	3
13	4
13	5
13	6
13	7
13	8
13	9
13	10
13	11
13	12
13	13
13	14
13	15
13	16
13	17
13	18
13	19
13	20
13	21
13	22
13	23
13	24
13	25
13	26
13	27
13	28
13	29
13	30
13	31
13	32
13	33
13	34
13	35
13	36
13	37
13	38
13	39
13	40
14	1	SLCO-AS	0.320037	-0.0132807
14	2	SLCO-AS	0.330391	-0.0142723
14	3	SLCO-AS	0.348387	-0.00762157
14	4	SLCO-AS	0.363428	-0.00392591
14	5	SLCO-AS	0.376711	-0.00198834
14	6	SLCO-AS	0.389656	-0.000388072
14	7	SLCO-AS	0.40248	0.00109039
14	8	SLCO-AS	0.417194	0.00445886
14	9	SLCO-AS	0.428857	0.00477694
14	10	SLCO-AS	0.439236	0.00381012
14	11	SLCO-AS	0.450004	0.00323354
14	12	SLCO-AS	0.462391	0.00427459
14	13	SLCO-AS	0.472984	0.00352283
14	14	SLCO-AS	0.482571	0.00176405
14	15	SLCO-AS	0.491885	-0.00026707
14	16	SLCO-AS	0.50177	-0.001727
14	17	SLCO-AS	0.511466	-0.00337617
14	18	SLCO-AS	0.522475	-0.00371296
14	19	SLCO-AS	0.534099	-0.00343458
14	20	SLCO-AS	0.548389	-0.000489661
14	21	SLCO-AS	0.564755	0.00453105
14	22	SLCO-AS	0.588284	0.0167146
14	23	SLCO-AS	0.628497	0.0455829
14	24	SLCO-AS	0.69508	0.10082
14	25	SLCO-AS	0.806724	0.201119
14	26	SLCO-AS	0.981867	0.364917
14	27	SLCO-AS	1.22624	0.597948
14	28	SLCO-AS	1.51153	0.871889
14	29	SLCO-AS	1.78641	1.13542
14	30	SLCO-AS	2.01033	1.34799
14	31	SLCO-AS	2.17228	1.4986
14	32	SLCO-AS	2.28364	1.59861
14	33	SLCO-AS	2.35982	1.66345
14	34	SLCO-AS	2.41627	1.70856
14	35	SLCO-AS	2.45412	1.73506
14	36	SLCO-AS	2.47787	1.74746
14	37	SLCO-AS	2.49845	1.7567
14	38	SLCO-AS	2.50763	1.75453
14	39	SLCO-AS	2.51254	1.7481
14	40	SLCO-AS	2.51581	1.74002
15	1	FAM01-201	0.341261	-0.00464807
15	2	FAM01-201	0.349174	-0.00819949
15	3	FAM01-201	0.364216	-0.00462133
15	4	FAM01-201	0.378457	-0.00184515
15	5	FAM01-201	0.392361	0.000594407
15	6	FAM01-201	0.404337	0.00110665
15	7	FAM01-201	0.416379	0.00168419
15	8	FAM01-201	0.428245	0.00208575
15	9	FAM01-201	0.439387	0.0017638
15	10	FAM01-201	0.451516	0.00242866
15	11	FAM01-201	0.462429	0.00187711
15	12	FAM01-201	0.472632	0.000615789
15	13	FAM01-201	0.483337	-0.000143155
15	14	FAM01-201	0.493526	-0.00141801
15	15	FAM01-201	0.503677	-0.00273136
15	16	FAM01-201	0.516475	-0.00139735
15	17	FAM01-201	0.532527	0.00318977
15	18	FAM01-201	0.553929	0.0131281
15	19	FAM01-201	0.589014	0.036748
15	20	FAM01-201	0.645651	0.0819209
15	21	FAM01-201	0.742571	0.167377
15	22	FAM01-201	0.895697	0.309038
15	23	FAM01-201	1.11206	0.513941
15	24	FAM01-201	1.37328	0.763689
15	25	FAM01-201	1.6425	1.02144
15	26	FAM01-201	1.88238	1.24986
15	27	FAM01-201	2.07064	1.42666
15	28	FAM01-201	2.21352	1.55807
15	29	FAM01-201	2.32282	1.65591
15	30	FAM01-201	2.39977	1.7214
15	31	FAM01-201	2.46016	1.77032
15	32	FAM01-201	2.50173	1.80043
15	33	FAM01-201	2.52364	1.81088
15	34	FAM01-201	2.5346	1.81037
15	35	FAM01-201	2.5345	1.7988
15	36	FAM01-201	2.53722	1.79006
15	37	FAM01-201	2.53914	1.78052
15	38	FAM01-201	2.5374	1.76732
15	39	FAM01-201	2.54047	1.75892
15	40	FAM01-201	2.54448	1.75146
16	1	GAPDH	0.338997	-0.00025418
16	2	GAPDH	0.34805	-0.00441602
16	3	GAPDH	0.364986	-0.000695648
16	4	GAPDH	0.379096	0.00019958
16	5	GAPDH	0.393717	0.00160526
16	6	GAPDH	0.405452	0.000125067
16	7	GAPDH	0.417579	-0.000962512
16	8	GAPDH	0.431446	-0.000310322
16	9	GAPDH	0.444347	-0.000624442
16	10	GAPDH	0.458128	-5.88866e-05
16	11	GAPDH	0.472123	0.000721901
16	12	GAPDH	0.492543	0.00792667
16	13	GAPDH	0.523113	0.025281
16	14	GAPDH	0.572576	0.0615297
16	15	GAPDH	0.653716	0.129454
16	16	GAPDH	0.785166	0.24769
16	17	GAPDH	0.983238	0.432546
16	18	GAPDH	1.2456	0.681692
16	19	GAPDH	1.52938	0.952257
16	20	GAPDH	1.79061	1.20027
16	21	GAPDH	1.99507	1.39152
16	22	GAPDH	2.1376	1.52084
16	23	GAPDH	2.23837	1.60839
16	24	GAPDH	2.3148	1.6716
16	25	GAPDH	2.36922	1.71281
16	26	GAPDH	2.40794	1.73831
16	27	GAPDH	2.43809	1.75525
16	28	GAPDH	2.46176	1.7657
16	29	GAPDH	2.47528	1.76601
16	30	GAPDH	2.48395	1.76147
16	31	GAPDH	2.48896	1.75325
16	32	GAPDH	2.49343	1.74451
16	33	GAPDH	2.4958	1.73367
16	34	GAPDH	2.49367	1.71833
16	35	GAPDH	2.49137	1.70281
16	36	GAPDH	2.49115	1.68937
16	37	GAPDH	2.49209	1.67709
16	38	GAPDH	2.49215	1.66394
16	39	GAPDH	2.49277	1.65134
16	40	GAPDH	2.49512	1.64049
17	1	SLCO-AS	0.115755	-0.00656942
17	2	SLCO-AS	0.118772	-0.00668855
17	3	SLCO-AS	0.12292	-0.0056773
17	4	SLCO-AS	0.129015	-0.00271892
17	5	SLCO-AS	0.133442	-0.00142865
17	6	SLCO-AS	0.137398	-0.000608087
17	7	SLCO-AS	0.141595	0.000451673
17	8	SLCO-AS	0.144919	0.000639521
17	9	SLCO-AS	0.150082	0.00266653
17	10	SLCO-AS	0.154454	0.00390163
17	11	SLCO-AS	0.156018	0.00232918
17	12	SLCO-AS	0.159353	0.0025283
17	13	SLCO-AS	0.163055	0.00309332
17	14	SLCO-AS	0.166047	0.00294966
17	15	SLCO-AS	0.168307	0.00207249
17	16	SLCO-AS	0.169767	0.000396472
17	17	SLCO-AS	0.171073	-0.00143376
17	18	SLCO-AS	0.173325	-0.00231884
17	19	SLCO-AS	0.177415	-0.00136532
17	20	SLCO-AS	0.180478	-0.0014379
17	21	SLCO-AS	0.182854	-0.00219862
17	22	SLCO-AS	0.186348	-0.00184137
17	23	SLCO-AS	0.193842	0.00251609
17	24	SLCO-AS	0.206513	0.0120511
17	25	SLCO-AS	0.228242	0.0306437
17	26	SLCO-AS	0.264909	0.0641745
17	27	SLCO-AS	0.332854	0.128983
17	28	SLCO-AS	0.457205	0.250197
17	29	SLCO-AS	0.661871	0.451728
17	30	SLCO-AS	0.955363	0.742083
17	31	SLCO-AS	1.30796	1.09154
17	32	SLCO-AS	1.65662	1.43707
17	33	SLCO-AS	1.94839	1.7257
17	34	SLCO-AS	2.15846	1.93263
17	35	SLCO-AS	2.30465	2.07569
17	36	SLCO-AS	2.40825	2.17615
17	37	SLCO-AS	2.4781	2.24287
17	38	SLCO-AS	2.5243	2.28593
17	39	SLCO-AS	2.55726	2.31575
17	40	SLCO-AS	2.58137	2.33673
18	1	FAM01-201	0.119767	-0.00506441
18	2	FAM01-201	0.122154	-0.00541467
18	3	FAM01-201	0.126784	-0.00352321
18	4	FAM01-201	0.130923	-0.00212233
18	5	FAM01-201	0.135266	-0.000516776
18	6	FAM01-201	0.138901	0.000379902
18	7	FAM01-201	0.141516	0.000257415
18	8	FAM01-201	0.144987	0.000990955
18	9	FAM01-201	0.148635	0.00190101
18	10	FAM01-201	0.151003	0.00153071
18	11	FAM01-201	0.153603	0.00139271
18	12	FAM01-201	0.156255	0.00130683
18	13	FAM01-201	0.160046	0.00235999
18	14	FAM01-201	0.161568	0.00114428
18	15	FAM01-201	0.163416	0.00025435
18	16	FAM01-201	0.166104	0.000204179
18	17	FAM01-201	0.168026	-0.000611346
18	18	FAM01-201	0.170021	-0.00135496
18	19	FAM01-201	0.173088	-0.00102525
18	20	FAM01-201	0.175817	-0.0010344
18	21	FAM01-201	0.178456	-0.00113318
18	22	FAM01-201	0.181926	-0.000400864
18	23	FAM01-201	0.188341	0.00327607
18	24	FAM01-201	0.202096	0.0142929
18	25	FAM01-201	0.223604	0.0330628
18	26	FAM01-201	0.264175	0.0708962
18	27	FAM01-201	0.336658	0.140641
18	28	FAM01-201	0.459929	0.261175
18	29	FAM01-201	0.651049	0.449556
18	30	FAM01-201	0.904512	0.700282
18	31	FAM01-201	1.18796	0.980993
18	32	FAM01-201	1.45164	1.24193
18	33	FAM01-201	1.67083	1.45838
18	34	FAM01-201	1.83613	1.62095
18	35	FAM01-201	1.95681	1.73889
18	36	FAM01-201	2.04613	1.82547
18	37	FAM01-201	2.11447	1.89107
18	38	FAM01-201	2.16098	1.93485
18	39	FAM01-201	2.19198	1.9631
18	40	FAM01-201	2.2068	1.97519
19	1	GAPDH	0.143054	0.000443155
19	2	GAPDH	0.144931	-0.00150538
19	3	GAPDH	0.149718	-0.000542988
19	4	GAPDH	0.155513	0.00142653
19	5	GAPDH	0.158398	0.000486057
19	6	GAPDH	0.160568	-0.00116951
19	7	GAPDH	0.165748	0.00018428
19	8	GAPDH	0.169401	1.17691e-05
19	9	GAPDH	0.172767	-0.000447544
19	10	GAPDH	0.176266	-0.000773819
19	11	GAPDH	0.179876	-0.000988902
19	12	GAPDH	0.186505	0.00181413
19	13	GAPDH	0.194774	0.00625777
19	14	GAPDH	0.210181	0.0178396
19	15	GAPDH	0.239553	0.0433853
19	16	GAPDH	0.292357	0.0923645
19	17	GAPDH	0.389065	0.185247
19	18	GAPDH	0.549736	0.342092
19	19	GAPDH	0.794249	0.582779
19	20	GAPDH	1.11596	0.900663
19	21	GAPDH	1.46477	1.24565
19	22	GAPDH	1.77585	1.5529
19	23	GAPDH	2.01826	1.79149
19	24	GAPDH	2.19411	1.96351
19	25	GAPDH	2.31834	2.08391
19	26	GAPDH	2.40653	2.16828
19	27	GAPDH	2.47311	2.23103
19	28	GAPDH	2.5195	2.2736
19	29	GAPDH	2.5561	2.30637
19	30	GAPDH	2.58284	2.32929
19	31	GAPDH	2.5994	2.34203
19	32	GAPDH	2.60904	2.34784
19	33	GAPDH	2.61593	2.35091
19	34	GAPDH	2.61878	2.34993
19	35	GAPDH	2.62062	2.34794
19	36	GAPDH	2.62158	2.34508
19	37	GAPDH	2.61553	2.3352
19	38	GAPDH	2.61386	2.32971
19	39	GAPDH	2.61179	2.32381
19	40	GAPDH	2.61128	2.31947
20	1
20	2
20	3
20	4
20	5
20	6
20	7
20	8
20	9
20	10
20	11
20	12
20	13
20	14
20	15
20	16
20	17
20	18
20	19
20	20
20	21
20	22
20	23
20	24
20	25
20	26
20	27
20	28
20	29
20	30
20	31
20	32
20	33
20	34
20	35
20	36
20	37
20	38
20	39
20	40
21	1
21	2
21	3
21	4
21	5
21	6
21	7
21	8
21	9
21	10
21	11
21	12
21	13
21	14
21	15
21	16
21	17
21	18
21	19
21	20
21	21
21	22
21	23
21	24
21	25
21	26
21	27
21	28
21	29
21	30
21	31
21	32
21	33
21	34
21	35
21	36
21	37
21	38
21	39
21	40
22	1
22	2
22	3
22	4
22	5
22	6
22	7
22	8
22	9
22	10
22	11
22	12
22	13
22	14
22	15
22	16
22	17
22	18
22	19
22	20
22	21
22	22
22	23
22	24
22	25
22	26
22	27
22	28
22	29
22	30
22	31
22	32
22	33
22	34
22	35
22	36
22	37
22	38
22	39
22	40
23	1
23	2
23	3
23	4
23	5
23	6
23	7
23	8
23	9
23	10
23	11
23	12
23	13
23	14
23	15
23	16
23	17
23	18
23	19
23	20
23	21
23	22
23	23
23	24
23	25
23	26
23	27
23	28
23	29
23	30
23	31
23	32
23	33
23	34
23	35
23	36
23	37
23	38
23	39
23	40
24	1
24	2
24	3
24	4
24	5
24	6
24	7
24	8
24	9
24	10
24	11
24	12
24	13
24	14
24	15
24	16
24	17
24	18
24	19
24	20
24	21
24	22
24	23
24	24
24	25
24	26
24	27
24	28
24	29
24	30
24	31
24	32
24	33
24	34
24	35
24	36
24	37
24	38
24	39
24	40
25	1
25	2
25	3
25	4
25	5
25	6
25	7
25	8
25	9
25	10
25	11
25	12
25	13
25	14
25	15
25	16
25	17
25	18
25	19
25	20
25	21
25	22
25	23
25	24
25	25
25	26
25	27
25	28
25	29
25	30
25	31
25	32
25	33
25	34
25	35
25	36
25	37
25	38
25	39
25	40
26	1	SLCO-AS	0.438202	-0.0121727
26	2	SLCO-AS	0.447316	-0.0144894
26	3	SLCO-AS	0.464553	-0.0086833
26	4	SLCO-AS	0.481349	-0.00331781
26	5	SLCO-AS	0.494462	-0.00163613
26	6	SLCO-AS	0.508324	0.000795297
26	7	SLCO-AS	0.522335	0.0033754
26	8	SLCO-AS	0.53436	0.00397043
26	9	SLCO-AS	0.545719	0.00389795
26	10	SLCO-AS	0.558044	0.00479238
26	11	SLCO-AS	0.567578	0.00289582
26	12	SLCO-AS	0.57795	0.00183712
26	13	SLCO-AS	0.588394	0.000850604
26	14	SLCO-AS	0.59994	0.000965104
26	15	SLCO-AS	0.610925	0.000520095
26	16	SLCO-AS	0.620404	-0.00143166
26	17	SLCO-AS	0.630466	-0.0028009
26	18	SLCO-AS	0.641535	-0.00316288
26	19	SLCO-AS	0.653261	-0.00286754
26	20	SLCO-AS	0.669681	0.00212238
26	21	SLCO-AS	0.693446	0.0144565
26	22	SLCO-AS	0.731896	0.041476
26	23	SLCO-AS	0.7981	0.0962484
26	24	SLCO-AS	0.905786	0.192505
26	25	SLCO-AS	1.0733	0.348592
26	26	SLCO-AS	1.30414	0.567996
26	27	SLCO-AS	1.56513	0.817556
26	28	SLCO-AS	1.81788	1.05887
26	29	SLCO-AS	2.02348	1.25304
26	30	SLCO-AS	2.1731	1.39124
26	31	SLCO-AS	2.27727	1.48397
26	32	SLCO-AS	2.34857	1.54384
26	33	SLCO-AS	2.39538	1.57922
26	34	SLCO-AS	2.42802	1.60043
26	35	SLCO-AS	2.45564	1.61662
26	36	SLCO-AS	2.47381	1.62336
26	37	SLCO-AS	2.48556	1.62368
26	38	SLCO-AS	2.49351	1.62019
26	39	SLCO-AS	2.49856	1.61382
26	40	SLCO-AS	2.50083	1.60466
27	1	FAM01-201	0.379329	-0.0110695
27	2	FAM01-201	0.387931	-0.0142885
27	3	FAM01-201	0.406403	-0.00763848
27	4	FAM01-201	0.421508	-0.00435532
27	5	FAM01-201	0.437901	0.00021503
27	6	FAM01-201	0.452058	0.00255092
27	7	FAM01-201	0.464008	0.00267921
27	8	FAM01-201	0.476997	0.00384635
27	9	FAM01-201	0.488703	0.00372993
27	10	FAM01-201	0.500288	0.00349278
27	11	FAM01-201	0.51116	0.0025433
27	12	FAM01-201	0.523037	0.00259815
27	13	FAM01-201	0.532948	0.000688138
27	14	FAM01-201	0.5427	-0.00138227
27	15	FAM01-201	0.55251	-0.00339397
27	16	FAM01-201	0.564413	-0.00331283
27	17	FAM01-201	0.577751	-0.00179712
27	18	FAM01-201	0.590906	-0.000463809
27	19	FAM01-201	0.608644	0.00545292
27	20	FAM01-201	0.636221	0.0212075
27	21	FAM01-201	0.683113	0.0562781
27	22	FAM01-201	0.757049	0.118392
27	23	FAM01-201	0.876664	0.226186
27	24	FAM01-201	1.05341	0.391104
27	25	FAM01-201	1.27732	0.6032
27	26	FAM01-201	1.51542	0.829477
27	27	FAM01-201	1.73202	1.03425
27	28	FAM01-201	1.90927	1.19968
27	29	FAM01-201	2.04373	1.32232
27	30	FAM01-201	2.14492	1.41169
27	31	FAM01-201	2.22031	1.47525
27	32	FAM01-201	2.27581	1.51893
27	33	FAM01-201	2.31423	1.54553
27	34	FAM01-201	2.34192	1.5614
27	35	FAM01-201	2.36142	1.56908
27	36	FAM01-201	2.36945	1.56529
27	37	FAM01-201	2.36684	1.55086
27	38	FAM01-201	2.36941	1.5416
27	39	FAM01-201	2.36988	1.53025
27	40	FAM01-201	2.36846	1.51701
28	1	GAPDH	0.384542	-2.19246e-05
28	2	GAPDH	0.392569	-0.00551187
28	3	GAPDH	0.410187	-0.0014093
28	4	GAPDH	0.425389	0.000276084
28	5	GAPDH	0.439718	0.0010893
28	6	GAPDH	0.452505	0.000359898
28	7	GAPDH	0.466132	0.000471393
28	8	GAPDH	0.479556	0.000378832
28	9	GAPDH	0.491843	-0.000849346
28	10	GAPDH	0.505892	-0.000316863
28	11	GAPDH	0.521716	0.00199091
28	12	GAPDH	0.543239	0.00999797
28	13	GAPDH	0.57603	0.029273
28	14	GAPDH	0.629545	0.0692718
28	15	GAPDH	0.716324	0.142535
28	16	GAPDH	0.854124	0.266818
28	17	GAPDH	1.0533	0.452477
28	18	GAPDH	1.29363	0.67929
28	19	GAPDH	1.5372	0.909347
28	20	GAPDH	1.74649	1.10512
28	21	GAPDH	1.90264	1.24775
28	22	GAPDH	2.01238	1.34398
28	23	GAPDH	2.0925	1.41058
28	24	GAPDH	2.15179	1.45636
28	25	GAPDH	2.19645	1.4875
28	26	GAPDH	2.22956	1.5071
28	27	GAPDH	2.25367	1.51769
28	28	GAPDH	2.27008	1.52059
28	29	GAPDH	2.28068	1.51766
28	30	GAPDH	2.28954	1.51301
28	31	GAPDH	2.29696	1.50691
28	32	GAPDH	2.30005	1.49649
28	33	GAPDH	2.30372	1.48664
28	34	GAPDH	2.30333	1.47274
28	35	GAPDH	2.30266	1.45855
28	36	GAPDH	2.29888	1.44125
28	37	GAPDH	2.30037	1.42922
28	38	GAPDH	2.3008	1.41615
28	39	GAPDH	2.29957	1.4014
28	40	GAPDH	2.29818	1.38649
29	1	SLCO-AS	0.171674	-0.0049455
29	2	SLCO-AS	0.175422	-0.0051883
29	3	SLCO-AS	0.182215	-0.00238519
29	4	SLCO-AS	0.185527	-0.00306433
29	5	SLCO-AS	0.190731	-0.00185133
29	6	SLCO-AS	0.196497	-7.61741e-05
29	7	SLCO-AS	0.201791	0.00122788
29	8	SLCO-AS	0.206139	0.00158449
29	9	SLCO-AS	0.210295	0.00175015
29	10	SLCO-AS	0.215377	0.00284192
29	11	SLCO-AS	0.218637	0.00211118
29	12	SLCO-AS	0.222158	0.00164082
29	13	SLCO-AS	0.224651	0.000143369
29	14	SLCO-AS	0.228311	-0.000186591
29	15	SLCO-AS	0.233143	0.00065392
29	16	SLCO-AS	0.238036	0.00155635
29	17	SLCO-AS	0.240274	-0.000196079
29	18	SLCO-AS	0.24323	-0.00123027
29	19	SLCO-AS	0.247665	-0.00078653
29	20	SLCO-AS	0.250499	-0.00194316
29	21	SLCO-AS	0.253237	-0.00319544
29	22	SLCO-AS	0.259539	-0.00088468
29	23	SLCO-AS	0.266704	0.0022897
29	24	SLCO-AS	0.27683	0.00842547
29	25	SLCO-AS	0.295086	0.0226902
29	26	SLCO-AS	0.328064	0.0516779
29	27	SLCO-AS	0.392649	0.112272
29	28	SLCO-AS	0.501541	0.217173
29	29	SLCO-AS	0.681553	0.393195
29	30	SLCO-AS	0.942083	0.649734
29	31	SLCO-AS	1.2549	0.958562
29	32	SLCO-AS	1.56873	1.2684
29	33	SLCO-AS	1.83034	1.52602
29	34	SLCO-AS	2.02542	1.71711
29	35	SLCO-AS	2.16409	1.85179
29	36	SLCO-AS	2.26035	1.94405
29	37	SLCO-AS	2.33031	2.01003
29	38	SLCO-AS	2.37968	2.05541
29	39	SLCO-AS	2.4115	2.08323
29	40	SLCO-AS	2.43005	2.0978
30	1	FAM01-201	0.181315	-0.00744122
30	2	FAM01-201	0.184523	-0.00800301
30	3	FAM01-201	0.191575	-0.00472114
30	4	FAM01-201	0.198252	-0.00181446
30	5	FAM01-201	0.202735	-0.00110192
30	6	FAM01-201	0.207535	-7.22488e-05
30	7	FAM01-201	0.213757	0.00238007
30	8	FAM01-201	0.218142	0.00299411
30	9	FAM01-201	0.219931	0.00101364
30	10	FAM01-201	0.222732	4.43414e-05
30	11	FAM01-201	0.228304	0.00184557
30	12	FAM01-201	0.233137	0.00290843
30	13	FAM01-201	0.235724	0.00172561
30	14	FAM01-201	0.238466	0.000696658
30	15	FAM01-201	0.241993	0.000453371
30	16	FAM01-201	0.245254	-5.51559e-05
30	17	FAM01-201	0.248222	-0.000857832
30	18	FAM01-201	0.250289	-0.00256051
30	19	FAM01-201	0.254652	-0.00196791
30	20	FAM01-201	0.259327	-0.00106377
30	21	FAM01-201	0.264314	0.000153156
30	22	FAM01-201	0.273069	0.00513861
30	23	FAM01-201	0.285125	0.0134241
30	24	FAM01-201	0.308101	0.0326295
30	25	FAM01-201	0.347969	0.0687272
30	26	FAM01-201	0.421353	0.138341
30	27	FAM01-201	0.54391	0.257129
30	28	FAM01-201	0.729618	0.439066
30	29	FAM01-201	0.975837	0.681515
30	30	FAM01-201	1.24873	0.950642
30	31	FAM01-201	1.50411	1.20225
30	32	FAM01-201	1.71633	1.4107
30	33	FAM01-201	1.87953	1.57013
30	34	FAM01-201	1.99942	1.68624
30	35	FAM01-201	2.08741	1.77046
30	36	FAM01-201	2.15202	1.83131
30	37	FAM01-201	2.19876	1.87428
30	38	FAM01-201	2.23174	1.90349
30	39	FAM01-201	2.2501	1.91808
30	40	FAM01-201	2.25857	1.92278
31	1	GAPDH	0.227021	-0.0029139
31	2	GAPDH	0.230426	-0.00436634
31	3	GAPDH	0.238398	-0.00125155
31	4	GAPDH	0.244079	-0.0004277
31	5	GAPDH	0.250963	0.00159839
31	6	GAPDH	0.255335	0.00111407
31	7	GAPDH	0.25908	1.3676e-06
31	8	GAPDH	0.26441	0.000474625
31	9	GAPDH	0.267715	-0.00107841
31	10	GAPDH	0.272223	-0.00142692
31	11	GAPDH	0.279504	0.000996124
31	12	GAPDH	0.290139	0.00677434
31	13	GAPDH	0.304398	0.0161758
31	14	GAPDH	0.331273	0.0381944
31	15	GAPDH	0.376122	0.0781857
31	16	GAPDH	0.457743	0.154949
31	17	GAPDH	0.597065	0.289415
31	18	GAPDH	0.809308	0.4968
31	19	GAPDH	1.08296	0.765597
31	20	GAPDH	1.3845	1.06227
31	21	GAPDH	1.6565	1.32942
31	22	GAPDH	1.86854	1.5366
31	23	GAPDH	2.02428	1.68748
31	24	GAPDH	2.13684	1.79519
31	25	GAPDH	2.21801	1.8715
31	26	GAPDH	2.28055	1.92918
31	27	GAPDH	2.32492	1.9687
31	28	GAPDH	2.3572	1.99612
31	29	GAPDH	2.38189	2.01595
31	30	GAPDH	2.40168	2.03088
31	31	GAPDH	2.41277	2.03712
31	32	GAPDH	2.41755	2.03704
31	33	GAPDH	2.42157	2.0362
31	34	GAPDH	2.42558	2.03536
31	35	GAPDH	2.42702	2.03194
31	36	GAPDH	2.42821	2.02827
31	37	GAPDH	2.42614	2.02135
31	38	GAPDH	2.42657	2.01692
31	39	GAPDH	2.42648	2.01197
31	40	GAPDH	2.42531	2.00595
32	1
32	2
32	3
32	4
32	5
32	6
32	7
32	8
32	9
32	10
32	11
32	12
32	13
32	14
32	15
32	16
32	17
32	18
32	19
32	20
32	21
32	22
32	23
32	24
32	25
32	26
32	27
32	28
32	29
32	30
32	31
32	32
32	33
32	34
32	35
32	36
32	37
32	38
32	39
32	40
33	1
33	2
33	3
33	4
33	5
33	6
33	7
33	8
33	9
33	10
33	11
33	12
33	13
33	14
33	15
33	16
33	17
33	18
33	19
33	20
33	21
33	22
33	23
33	24
33	25
33	26
33	27
33	28
33	29
33	30
33	31
33	32
33	33
33	34
33	35
33	36
33	37
33	38
33	39
33	40
34	1
34	2
34	3
34	4
34	5
34	6
34	7
34	8
34	9
34	10
34	11
34	12
34	13
34	14
34	15
34	16
34	17
34	18
34	19
34	20
34	21
34	22
34	23
34	24
34	25
34	26
34	27
34	28
34	29
34	30
34	31
34	32
34	33
34	34
34	35
34	36
34	37
34	38
34	39
34	40
35	1
35	2
35	3
35	4
35	5
35	6
35	7
35	8
35	9
35	10
35	11
35	12
35	13
35	14
35	15
35	16
35	17
35	18
35	19
35	20
35	21
35	22
35	23
35	24
35	25
35	26
35	27
35	28
35	29
35	30
35	31
35	32
35	33
35	34
35	35
35	36
35	37
35	38
35	39
35	40
36	1
36	2
36	3
36	4
36	5
36	6
36	7
36	8
36	9
36	10
36	11
36	12
36	13
36	14
36	15
36	16
36	17
36	18
36	19
36	20
36	21
36	22
36	23
36	24
36	25
36	26
36	27
36	28
36	29
36	30
36	31
36	32
36	33
36	34
36	35
36	36
36	37
36	38
36	39
36	40
37	1
37	2
37	3
37	4
37	5
37	6
37	7
37	8
37	9
37	10
37	11
37	12
37	13
37	14
37	15
37	16
37	17
37	18
37	19
37	20
37	21
37	22
37	23
37	24
37	25
37	26
37	27
37	28
37	29
37	30
37	31
37	32
37	33
37	34
37	35
37	36
37	37
37	38
37	39
37	40
38	1	SLCO-AS	0.279866	-0.0108415
38	2	SLCO-AS	0.285579	-0.0133369
38	3	SLCO-AS	0.297293	-0.00983147
38	4	SLCO-AS	0.309251	-0.00608239
38	5	SLCO-AS	0.322036	-0.00150579
38	6	SLCO-AS	0.331628	-0.000122798
38	7	SLCO-AS	0.342164	0.00220427
38	8	SLCO-AS	0.351862	0.00369392
38	9	SLCO-AS	0.360594	0.00421752
38	10	SLCO-AS	0.369588	0.0050022
38	11	SLCO-AS	0.378421	0.00562684
38	12	SLCO-AS	0.386279	0.00527616
38	13	SLCO-AS	0.393428	0.00421679
38	14	SLCO-AS	0.399583	0.00216309
38	15	SLCO-AS	0.406093	0.000464432
38	16	SLCO-AS	0.413376	-0.000461546
38	17	SLCO-AS	0.420023	-0.00202353
38	18	SLCO-AS	0.426694	-0.00356034
38	19	SLCO-AS	0.434003	-0.00446036
38	20	SLCO-AS	0.443046	-0.00362627
38	21	SLCO-AS	0.45369	-0.00119073
38	22	SLCO-AS	0.468771	0.00568206
38	23	SLCO-AS	0.493099	0.0218006
38	24	SLCO-AS	0.533927	0.0544202
38	25	SLCO-AS	0.603733	0.116018
38	26	SLCO-AS	0.723042	0.227119
38	27	SLCO-AS	0.907222	0.403089
38	28	SLCO-AS	1.15243	0.640085
38	29	SLCO-AS	1.42669	0.906137
38	30	SLCO-AS	1.67537	1.14661
38	31	SLCO-AS	1.86754	1.33057
38	32	SLCO-AS	2.00455	1.45937
38	33	SLCO-AS	2.10119	1.54781
38	34	SLCO-AS	2.16982	1.60823
38	35	SLCO-AS	2.21755	1.64775
38	36	SLCO-AS	2.2511	1.67309
38	37	SLCO-AS	2.27537	1.68915
38	38	SLCO-AS	2.29186	1.69743
38	39	SLCO-AS	2.303	1.70037
38	40	SLCO-AS	2.30985	1.699
39	1	FAM01-201	0.286825	-0.00878233
39	2	FAM01-201	0.291368	-0.0133578
39	3	FAM01-201	0.306618	-0.00722623
39	4	FAM01-201	0.319838	-0.00312416
39	5	FAM01-201	0.330922	-0.00115882
39	6	FAM01-201	0.341626	0.000427064
39	7	FAM01-201	0.352002	0.00168489
39	8	FAM01-201	0.362039	0.0026041
39	9	FAM01-201	0.371591	0.0030373
39	10	FAM01-201	0.38137	0.00369839
39	11	FAM01-201	0.390698	0.00390798
39	12	FAM01-201	0.399836	0.00392743
39	13	FAM01-201	0.406583	0.00155637
39	14	FAM01-201	0.415773	0.00162777
39	15	FAM01-201	0.422876	-0.000386853
39	16	FAM01-201	0.430251	-0.00213
39	17	FAM01-201	0.439289	-0.00221009
39	18	FAM01-201	0.447374	-0.0032438
39	19	FAM01-201	0.456745	-0.00299132
39	20	FAM01-201	0.469104	0.000250203
39	21	FAM01-201	0.486278	0.00830513
39	22	FAM01-201	0.513465	0.0263744
39	23	FAM01-201	0.561247	0.0650376
39	24	FAM01-201	0.643131	0.137804
39	25	FAM01-201	0.772023	0.257577
39	26	FAM01-201	0.959622	0.436058
39	27	FAM01-201	1.18787	0.655189
39	28	FAM01-201	1.42136	0.879563
39	29	FAM01-201	1.63034	1.07942
39	30	FAM01-201	1.79534	1.2353
39	31	FAM01-201	1.9203	1.35114
39	32	FAM01-201	2.01064	1.43237
39	33	FAM01-201	2.07722	1.48983
39	34	FAM01-201	2.12706	1.53055
39	35	FAM01-201	2.16349	1.55786
39	36	FAM01-201	2.18516	1.57042
39	37	FAM01-201	2.19569	1.57182
39	38	FAM01-201	2.19975	1.56676
39	39	FAM01-201	2.2002	1.5581
39	40	FAM01-201	2.19736	1.54614
40	1	GAPDH	0.277211	0.000202631
40	2	GAPDH	0.283012	-0.00363889
40	3	GAPDH	0.294776	-0.00151673
40	4	GAPDH	0.306962	0.00102705
40	5	GAPDH	0.31679	0.00121292
40	6	GAPDH	0.325788	0.000569369
40	7	GAPDH	0.33449	-0.000370718
40	8	GAPDH	0.344064	-0.000439563
40	9	GAPDH	0.353253	-0.000891815
40	10	GAPDH	0.363193	-0.000594688
40	11	GAPDH	0.374434	0.00100417
40	12	GAPDH	0.388326	0.00525452
40	13	GAPDH	0.406455	0.0137412
40	14	GAPDH	0.435606	0.0332505
40	15	GAPDH	0.484724	0.0727266
40	16	GAPDH	0.567968	0.146328
40	17	GAPDH	0.703397	0.272115
40	18	GAPDH	0.908049	0.467125
40	19	GAPDH	1.1742	0.723634
40	20	GAPDH	1.4632	1.00299
40	21	GAPDH	1.72649	1.25664
40	22	GAPDH	1.92935	1.44986
40	23	GAPDH	2.07568	1.58655
40	24	GAPDH	2.1817	1.68292
40	25	GAPDH	2.25998	1.75156
40	26	GAPDH	2.31497	1.79691
40	27	GAPDH	2.35896	1.83126
40	28	GAPDH	2.39145	1.85411
40	29	GAPDH	2.41541	1.86842
40	30	GAPDH	2.43256	1.87593
40	31	GAPDH	2.44555	1.87928
40	32	GAPDH	2.44971	1.8738
40	33	GAPDH	2.44953	1.86398
40	34	GAPDH	2.45057	1.85537
40	35	GAPDH	2.4522	1.84736
40	36	GAPDH	2.45366	1.83917
40	37	GAPDH	2.4521	1.82798
40	38	GAPDH	2.45224	1.81847
40	39	GAPDH	2.45079	1.80738
40	40	GAPDH	2.44987	1.79682
41	1	SLCO-AS	0.186223	-0.0089202
41	2	SLCO-AS	0.189498	-0.00895161
41	3	SLCO-AS	0.198238	-0.00351937
41	4	SLCO-AS	0.204217	-0.000846948
41	5	SLCO-AS	0.207411	-0.000959497
41	6	SLCO-AS	0.211948	0.000270072
41	7	SLCO-AS	0.21598	0.00099479
41	8	SLCO-AS	0.21907	0.000777695
41	9	SLCO-AS	0.222619	0.00101984
41	10	SLCO-AS	0.226439	0.00153291
41	11	SLCO-AS	0.229608	0.00139497
41	12	SLCO-AS	0.232484	0.000964242
41	13	SLCO-AS	0.236741	0.00191379
41	14	SLCO-AS	0.239778	0.00164409
41	15	SLCO-AS	0.242002	0.000561045
41	16	SLCO-AS	0.243764	-0.000983892
41	17	SLCO-AS	0.247653	-0.000401555
41	18	SLCO-AS	0.250179	-0.00118273
41	19	SLCO-AS	0.253208	-0.00146045
41	20	SLCO-AS	0.255915	-0.00206038
41	21	SLCO-AS	0.259776	-0.00150622
41	22	SLCO-AS	0.266437	0.0018476
41	23	SLCO-AS	0.276478	0.00858124
41	24	SLCO-AS	0.295582	0.0243789
41	25	SLCO-AS	0.328589	0.0540783
41	26	SLCO-AS	0.386981	0.109164
41	27	SLCO-AS	0.493485	0.212361
41	28	SLCO-AS	0.672518	0.388087
41	29	SLCO-AS	0.939367	0.651629
41	30	SLCO-AS	1.27347	0.982425
41	31	SLCO-AS	1.61457	1.32022
41	32	SLCO-AS	1.90855	1.6109
41	33	SLCO-AS	2.13273	1.83176
41	34	SLCO-AS	2.29074	1.98647
41	35	SLCO-AS	2.40252	2.09494
41	36	SLCO-AS	2.47911	2.16823
41	37	SLCO-AS	2.53647	2.22228
41	38	SLCO-AS	2.58183	2.26432
41	39	SLCO-AS	2.60694	2.28613
41	40	SLCO-AS	2.61648	2.29237
42	1	FAM01-201	0.181155	-0.00548834
42	2	FAM01-201	0.183869	-0.00558528
42	3	FAM01-201	0.190522	-0.00174353
42	4	FAM01-201	0.193548	-0.00152828
42	5	FAM01-201	0.196095	-0.00179292
42	6	FAM01-201	0.198963	-0.00173655
42	7	FAM01-201	0.204677	0.00116701
42	8	FAM01-201	0.208374	0.00205221
42	9	FAM01-201	0.211549	0.00241608
42	10	FAM01-201	0.213661	0.00171663
42	11	FAM01-201	0.2165	0.00174482
42	12	FAM01-201	0.219815	0.00224843
42	13	FAM01-201	0.220825	0.000446964
42	14	FAM01-201	0.222551	-0.000638009
42	15	FAM01-201	0.225252	-0.000748192
42	16	FAM01-201	0.228428	-0.000383341
42	17	FAM01-201	0.230403	-0.00122037
42	18	FAM01-201	0.2339	-0.000534193
42	19	FAM01-201	0.236015	-0.0012305
42	20	FAM01-201	0.239821	-0.000236253
42	21	FAM01-201	0.24652	0.00365152
42	22	FAM01-201	0.257219	0.01154
42	23	FAM01-201	0.275497	0.0270061
42	24	FAM01-201	0.309177	0.0578753
42	25	FAM01-201	0.368934	0.114821
42	26	FAM01-201	0.470739	0.213815
42	27	FAM01-201	0.634373	0.374637
42	28	FAM01-201	0.864739	0.602192
42	29	FAM01-201	1.13287	0.867512
42	30	FAM01-201	1.39893	1.13076
42	31	FAM01-201	1.62487	1.35389
42	32	FAM01-201	1.80494	1.53114
42	33	FAM01-201	1.93841	1.66181
42	34	FAM01-201	2.03816	1.75875
42	35	FAM01-201	2.11398	1.83176
42	36	FAM01-201	2.16532	1.88029
42	37	FAM01-201	2.20636	1.91851
42	38	FAM01-201	2.23107	1.94041
42	39	FAM01-201	2.24079	1.94732
42	40	FAM01-201	2.24266	1.94638
43	1	GAPDH	0.2737	-0.0039575
43	2	GAPDH	0.277722	-0.00575753
43	3	GAPDH	0.289224	-7.74721e-05
43	4	GAPDH	0.296582	0.00145878
43	5	GAPDH	0.301421	0.000475965
43	6	GAPDH	0.306503	-0.000263158
43	7	GAPDH	0.311551	-0.00103745
43	8	GAPDH	0.316794	-0.00161546
43	9	GAPDH	0.322996	-0.00123509
43	10	GAPDH	0.330388	0.000334662
43	11	GAPDH	0.337834	0.00195922
43	12	GAPDH	0.349524	0.0078276
43	13	GAPDH	0.368441	0.0209227
43	14	GAPDH	0.402016	0.0486755
43	15	GAPDH	0.462662	0.1035
43	16	GAPDH	0.569056	0.204073
43	17	GAPDH	0.741548	0.370743
43	18	GAPDH	0.989527	0.6129
43	19	GAPDH	1.2888	0.906347
43	20	GAPDH	1.58539	1.19712
43	21	GAPDH	1.83491	1.44081
43	22	GAPDH	2.02362	1.62371
43	23	GAPDH	2.15829	1.75255
43	24	GAPDH	2.26165	1.85009
43	25	GAPDH	2.33003	1.91265
43	26	GAPDH	2.37272	1.94952
43	27	GAPDH	2.41211	1.98308
43	28	GAPDH	2.44312	2.00828
43	29	GAPDH	2.46533	2.02466
43	30	GAPDH	2.47946	2.03297
43	31	GAPDH	2.489	2.03669
43	32	GAPDH	2.49155	2.03342
43	33	GAPDH	2.49165	2.0277
43	34	GAPDH	2.49602	2.02624
43	35	GAPDH	2.49581	2.02021
43	36	GAPDH	2.49303	2.01161
43	37	GAPDH	2.48985	2.00261
43	38	GAPDH	2.48684	1.99377
43	39	GAPDH	2.48672	1.98784
43	40	GAPDH	2.48995	1.98525
44	1
44	2
44	3
44	4
44	5
44	6
44	7
44	8
44	9
44	10
44	11
44	12
44	13
44	14
44	15
44	16
44	17
44	18
44	19
44	20
44	21
44	22
44	23
44	24
44	25
44	26
44	27
44	28
44	29
44	30
44	31
44	32
44	33
44	34
44	35
44	36
44	37
44	38
44	39
44	40
45	1
45	2
45	3
45	4
45	5
45	6
45	7
45	8
45	9
45	10
45	11
45	12
45	13
45	14
45	15
45	16
45	17
45	18
45	19
45	20
45	21
45	22
45	23
45	24
45	25
45	26
45	27
45	28
45	29
45	30
45	31
45	32
45	33
45	34
45	35
45	36
45	37
45	38
45	39
45	40
46	1
46	2
46	3
46	4
46	5
46	6
46	7
46	8
46	9
46	10
46	11
46	12
46	13
46	14
46	15
46	16
46	17
46	18
46	19
46	20
46	21
46	22
46	23
46	24
46	25
46	26
46	27
46	28
46	29
46	30
46	31
46	32
46	33
46	34
46	35
46	36
46	37
46	38
46	39
46	40
47	1
47	2
47	3
47	4
47	5
47	6
47	7
47	8
47	9
47	10
47	11
47	12
47	13
47	14
47	15
47	16
47	17
47	18
47	19
47	20
47	21
47	22
47	23
47	24
47	25
47	26
47	27
47	28
47	29
47	30
47	31
47	32
47	33
47	34
47	35
47	36
47	37
47	38
47	39
47	40
48	1
48	2
48	3
48	4
48	5
48	6
48	7
48	8
48	9
48	10
48	11
48	12
48	13
48	14
48	15
48	16
48	17
48	18
48	19
48	20
48	21
48	22
48	23
48	24
48	25
48	26
48	27
48	28
48	29
48	30
48	31
48	32
48	33
48	34
48	35
48	36
48	37
48	38
48	39
48	40
49	1
49	2
49	3
49	4
49	5
49	6
49	7
49	8
49	9
49	10
49	11
49	12
49	13
49	14
49	15
49	16
49	17
49	18
49	19
49	20
49	21
49	22
49	23
49	24
49	25
49	26
49	27
49	28
49	29
49	30
49	31
49	32
49	33
49	34
49	35
49	36
49	37
49	38
49	39
49	40
50	1	SLCO-AS	0.233034	-0.00283479
50	2	SLCO-AS	0.236243	-0.00472293
[truncated: 1,878 more rows]

## Sheet: Results
Well	Well Position	Sample Name	Target Name	Task	Reporter	Quencher	RQ	CT	Ct Mean	Delta Ct Mean	DDCT	2^(-DDCT)	Automatic Ct Threshold	Ct Threshold	Automatic Baseline	Baseline Start	Baseline End	Efficiency	Tm1	Tm2	Tm3	Custom1	Custom2	Custom3	Custom4	Custom5	Custom6	MTP
3	A3	7CA	FAM	UNKNOWN	SYBR	None	11.4365	22.067	22.0669	6.60599	-3.51558	11.4365	TRUE	0.152432	TRUE	3	18	1	86.3975	74.539								Y
4	A4	7CA	GAPDH	UNKNOWN	SYBR	None		15.461	15.4609				TRUE	0.170432	TRUE	3	11	1	83.3594									N
6	A6	7N	FAM	UNKNOWN	SYBR	None	1	25.431	25.4314	10.1216			TRUE	0.152432	TRUE	3	21	1	86.4955									N
7	A7	7N	GAPDH	UNKNOWN	SYBR	None		15.31	15.3098				TRUE	0.170432	TRUE	3	10	1	83.5554									N
15	B3	8CA	FAM	UNKNOWN	SYBR	None	25.2374	20.849	20.8491	5.46407	-4.76381	27.1676	TRUE	0.152432	TRUE	3	16	1	86.6915	74.539								Y
16	B4	8CA	GAPDH	UNKNOWN	SYBR	None		15.385	15.3851				TRUE	0.170432	TRUE	3	11	1	83.3594	72.971								Y
18	B6	8N	FAM	UNKNOWN	SYBR	None	0.928954	27.101	27.1008	10.2279			TRUE	0.152432	TRUE	3	22	1	86.5935									N
19	B7	8N	GAPDH	UNKNOWN	SYBR	None		16.873	16.8729				TRUE	0.170432	TRUE	3	12	1	83.4574									N
27	C3	9CA	FAM	UNKNOWN	SYBR	None	8.05087	22.339	22.339	7.11242	-2.90363	7.48305	TRUE	0.152432	TRUE	3	18	1	86.3975	74.343								Y
28	C4	9CA	GAPDH	UNKNOWN	SYBR	None		15.227	15.2266				TRUE	0.170432	TRUE	3	10	1	83.2614	72.579								Y
30	C6	9N	FAM	UNKNOWN	SYBR	None	1.07588	26.125	26.1251	10.016			TRUE	0.152432	TRUE	3	21	1	86.5935									N
31	C7	9N	GAPDH	UNKNOWN	SYBR	None		16.109	16.1091				TRUE	0.170432	TRUE	3	11	1	83.4574									N
51	E3	11CA	FAM	UNKNOWN	SYBR	None	2.41446	25.34	25.3402	8.84987	-1.38946	2.61981	TRUE	0.152432	TRUE	3	21	1	86.4955									N
52	E4	11CA	GAPDH	UNKNOWN	SYBR	None		16.49	16.4903				TRUE	0.170432	TRUE	3	12	1	83.5554									N
54	E6	11N	FAM	UNKNOWN	SYBR	None	0.921615	26.431	26.4307	10.2393			TRUE	0.152432	TRUE	3	21	1	86.5935									N
55	E7	11N	GAPDH	UNKNOWN	SYBR	None		16.191	16.1914				TRUE	0.170432	TRUE	3	11	1	83.5554									N
54	E6	30CA	FAM	UNKNOWN	SYBR	None	2.287	24.521	24.521	8.69241			TRUE	0.0549132	TRUE	3	21	1	86.9157									N
51	E3	30CA	GAPDH	UNKNOWN	SYBR	None		15.829	15.8286		-1.75758	3.38132	TRUE	0.0474946	TRUE	3	12	1	83.4825									N
55	E7	30N	FAM	UNKNOWN	SYBR	None	0.676365	26.272	26.2719	10.45			TRUE	0.0549132	TRUE	3	23	1	86.7195									N
53	E5	30N	GAPDH	UNKNOWN	SYBR	None		15.822	15.8219				TRUE	0.0474946	TRUE	3	12	1	83.5806									N
66	F6	35CA	FAM	UNKNOWN	SYBR	None	5.3105	23.789	23.789	7.47702			TRUE	0.0549132	TRUE	3	20	1	86.7195									N
63	F3	35CA	GAPDH	UNKNOWN	SYBR	None		16.312	16.312		-2.61884	6.14258	TRUE	0.0474946	TRUE	3	13	1	83.4825									N
67	F7	35N	FAM	UNKNOWN	SYBR	None	0.86454	26.657	26.6569	10.0959			TRUE	0.0549132	TRUE	3	23	1	86.7195									N
65	F5	35N	GAPDH	UNKNOWN	SYBR	None		16.561	16.561				TRUE	0.0474946	TRUE	3	13	1	83.4825									N
